# Supplementary material for: Nitrate application or P deficiency induce a decline in Medicago truncatula N2-fixation by similar changes in the nodule transcriptome
Source: Sci Rep. 2017 Apr 10;7:46264. doi: 10.1038/srep46264 (PMC5385875; doi:10.1038/srep46264)
Supplement: Supplementary Dataset 1 [file srep46264-s1.xls]

## Sheet: Expressed TUs
IMGAG	Functional Annotation	Transcript Length	Control	Nitrate_4h	log2FoldChange	FDR
Medtr2g010960.1	(3S)-linalool/(E)-nerolidol/(E,E)-geranyl linalool synthase	1563	37.7986	40.1457	0.0869118	1
Medtr4g092010.1	(3S)-linalool/(E)-nerolidol/(E,E)-geranyl linalool synthase	1722	50.8113	31.0015	-0.712811	0.142085
Medtr5g094530.1	(E)-beta-caryophyllene synthase	567	9.38954	39.5904	2.07602	7.35e-06
Medtr5g087960.2	(R)-specific enoyl-CoA hydratase	495	18.2424	21.1992	0.216716	1
Medtr1g102870.1	1,2-dihydroxy-3-keto-5-methylthiopentene dioxygenase	603	1994.68	1567.72	-0.347489	0.190842
Medtr3g053220.1	1,4-alpha-glucan-branching enzyme/amyloplastic protein	2757	128.585	133.601	0.0552137	1
Medtr4g129230.1	101 kDa heat shock protein; HSP101-like protein	3084	546.369	564.766	0.0477774	1
Medtr3g098420.1	110 kDa 4SNc-tudor domain protein	2979	4633.05	4657.22	0.00750648	1
Medtr1g059730.1	125 kDa kinesin-like protein	3060	24.9775	34.5464	0.467907	1
Medtr5g006780.1	12-oxophytodienoate reductase-like protein	1116	34.1501	449.187	3.71736	8.89e-30
Medtr5g006670.1	12-oxophytodienoate reductase-like protein	1080	16.3105	42.1021	1.36809	0.031287
Medtr5g006750.1	12-oxophytodienoate reductase-like protein	1116	262.367	622.605	1.24673	0.00618519
Medtr4g125470.1	12-oxophytodienoate reductase-like protein	1206	32.1931	70.0591	1.12182	0.00219116
Medtr5g006730.1	12-oxophytodienoate reductase-like protein	420	32.219	36.5293	0.181142	1
Medtr5g006800.1	12-oxophytodienoate reductase-like protein	1110	249.63	258.873	0.0524549	1
Medtr5g008040.1	12-oxophytodienoate reductase-like protein	1116	3712.78	2451.94	-0.598576	0.00232192
Medtr5g044160.1	14-3-like protein GF14	780	1196.95	1188.42	-0.0103261	1
Medtr4g087310.1	15 kDa selenoprotein, putative	483	1029.49	1037.94	0.0117925	1
Medtr2g022900.1	15.4 kDa class V heat shock protein	420	125.256	156.607	0.322268	0.562683
Medtr3g084950.1	15-cis-zeta-carotene isomerase	1077	166.571	165.703	-0.00753323	1
Medtr1g010070.1	16S rRNA (cytosine(1402)-N(4))-methyltransferase	1254	228.409	191.872	-0.251474	0.767531
Medtr8g088030.1	16S rRNA processing protein RimM	1974	240.587	240.268	-0.00191397	1
Medtr4g064993.2	17.5 kDa class I heat shock protein	378	54.9969	65.9925	0.262953	0.996621
Medtr4g088490.1	17.6 kDa class I heat shock protein	486	173.173	208.357	0.266847	0.76025
Medtr4g091590.1	17.6 kDa class I heat shock protein	480	23.9836	19.1811	-0.322364	1
Medtr4g088450.1	17.6 kDa class I heat shock protein	366	50.4353	32.722	-0.624175	0.324198
Medtr6g061850.1	17.6 kDa class I heat shock protein	480	47.4595	22.3704	-1.08511	0.482706
Medtr5g043620.1	1-acyl-sn-glycerol-3-phosphate acyltransferase	1002	279.835	354.785	0.34237	0.356663
Medtr7g092280.1	1-acyl-sn-glycerol-3-phosphate acyltransferase-like protein	1164	619.704	760	0.294419	0.398983
Medtr1g052685.1	1-acyl-sn-glycerol-3-phosphate acyltransferase-like protein	1161	475.44	554.821	0.22276	0.781986
Medtr2g097980.1	1-acyl-sn-glycerol-3-phosphate acyltransferase-like protein	1131	55.3714	46.8432	-0.2413	1
Medtr1g043760.1	1-aminocyclopropane-1-carboxylate oxidase	1071	378.37	669.214	0.822668	2.3e-05
Medtr4g132770.1	1-aminocyclopropane-1-carboxylate oxidase	489	25.2697	38.2801	0.599182	0.41129
Medtr5g032870.1	1-aminocyclopropane-1-carboxylate oxidase	1044	125.79	185.076	0.5571	0.259348
Medtr5g085330.1	1-aminocyclopropane-1-carboxylate oxidase	957	469.009	519.771	0.148261	1
Medtr3g088565.1	1-aminocyclopropane-1-carboxylate oxidase	927	3701.54	3311.82	-0.160501	1
Medtr5g032880.1	1-aminocyclopropane-1-carboxylate oxidase	2058	483.692	407.179	-0.248427	0.683308
Medtr2g025120.1	1-aminocyclopropane-1-carboxylate oxidase	954	2387.6	711.513	-1.7466	0.0127377
Medtr6g092620.1	1-aminocyclopropane-1-carboxylate oxidase	912	9260.42	1530.72	-2.59687	0.000241379
Medtr8g009110.1	1-aminocyclopropane-1-carboxylate oxidase-like protein	1098	21.7299	80.8957	1.89638	3.22e-09
Medtr8g009120.1	1-aminocyclopropane-1-carboxylate oxidase-like protein	1062	23.9045	58.727	1.29674	0.0188419
Medtr4g099390.1	1-aminocyclopropane-1-carboxylate oxidase-like protein	255	153.426	210.542	0.456561	0.170161
Medtr4g117880.1	1-aminocyclopropane-1-carboxylate oxidase-like protein	1101	26.3166	31.5803	0.263053	1
Medtr1g032220.1	1-aminocyclopropane-1-carboxylate oxidase-like protein	1119	227.491	252.51	0.150532	1
Medtr8g028435.1	1-aminocyclopropane-1-carboxylate oxidase-like protein	1095	246.201	242.257	-0.0232967	1
Medtr2g069190.1	1-aminocyclopropane-1-carboxylate oxidase-like protein	1116	327.346	238.769	-0.455203	0.114611
Medtr2g069210.1	1-aminocyclopropane-1-carboxylate oxidase-like protein	1104	220.012	140.546	-0.646541	0.0345037
Medtr6g091760.1	1-aminocyclopropane-1-carboxylate synthase	1335	79.916	87.6556	0.133362	1
Medtr6g463260.1	1-aminocyclopropane-1-carboxylate synthase	1599	313.152	329.493	0.0733864	1
Medtr5g011400.1	1-aminocyclopropane-1-carboxylate synthase	1491	138.512	124.691	-0.151648	1
Medtr8g098930.1	1-aminocyclopropane-1-carboxylate synthase	1464	953.452	795.742	-0.260859	0.986683
Medtr4g097540.1	1-aminocyclopropane-1-carboxylate synthase	1422	1558.43	104.246	-3.90202	0.0597012
Medtr1g105090.1	1-cys peroxiredoxin PER1	804	688.526	641.247	-0.102631	1
Medtr7g105830.1	1-cys peroxiredoxin PER1	798	1149.76	1013.94	-0.181356	0.883587
Medtr4g106870.1	1-deoxy-D-xylulose 5-phosphate reductoisomerase	1428	1222.83	1159.03	-0.077303	1
Medtr8g068265.1	1-deoxy-D-xylulose-5-phosphate synthase	2136	62.9632	86.8307	0.463697	0.373206
Medtr2g018590.1	1-O-acylglucose:anthocyanin acyltransferase	1410	263.258	447.058	0.763988	0.000330238
Medtr4g021510.1	1-O-acylglucose:anthocyanin acyltransferase	1410	59.0194	90.1817	0.611646	0.111593
Medtr4g021500.1	1-O-acylglucose:anthocyanin acyltransferase	2718	19.8522	24.2696	0.289853	1
Medtr2g018600.1	1-O-acylglucose:anthocyanin acyltransferase	1410	843.273	935.069	0.149074	0.982713
Medtr4g021530.1	1-O-acylglucose:anthocyanin acyltransferase	1413	238.871	236.587	-0.0138579	1
Medtr4g073920.1	1-phosphatidylinositol phosphodiesterase-like protein	954	982.985	1757.26	0.838082	0.00135998
Medtr1g060050.1	1-phosphatidylinositol phosphodiesterase-like protein	954	48.747	41.6041	-0.228585	1
Medtr4g124590.1	1-phosphatidylinositol-3-phosphate 5-kinase	5406	1667.46	1548.73	-0.106565	1
Medtr8g015940.1	2,3-diketo-5-methylthio-1-phosphopentane phosphatase	804	173.912	904.26	2.37838	2.47e-11
Medtr8g015960.1	2,3-diketo-5-methylthio-1-phosphopentane phosphatase	825	680.242	1629.62	1.26042	5.15e-05
Medtr8g015910.1	2,3-diketo-5-methylthio-1-phosphopentane phosphatase	822	1597.81	2539.65	0.668534	0.176945
Medtr2g100340.1	2,3-diketo-5-methylthio-1-phosphopentane phosphatase	831	4466.97	6418.29	0.522892	0.761394
Medtr8g101690.1	2,3-diketo-5-methylthio-1-phosphopentane phosphatase	717	211.83	239.577	0.177586	0.995012
Medtr8g015950.1	2,3-diketo-5-methylthio-1-phosphopentane phosphatase	825	1430.39	1187.54	-0.268434	1
Medtr8g442750.1	2,4-dienoyl-CoA reductase	906	1422.27	1878.33	0.401254	0.0916847
Medtr1g031790.1	2,4-dihydroxyhept-2-ene-1,7-dioic acid aldolase, putative	1059	279.302	333.734	0.256876	0.745129
Medtr5g012470.1	20S proteasome beta protein	615	418.211	443.805	0.0856945	1
Medtr5g006840.1	20S proteasome beta protein	612	721.954	673.266	-0.100731	1
Medtr6g024135.1	20S proteasome subunit alpha	750	2236.33	2142.74	-0.0616727	1
Medtr5g016590.1	20S proteasome subunit alpha	753	2549.37	2286.72	-0.156863	0.967034
Medtr7g070070.1	20S proteasome subunit alpha	753	445.951	385.139	-0.211506	0.851957
Medtr4g012740.1	20S proteasome subunit alpha type 1	1653	263.045	289.658	0.13904	1
Medtr1g022410.1	20S proteasome subunit alpha type 1	855	1406.43	1386.24	-0.020857	1
Medtr2g082180.1	21.7 kDa class VI heat shock protein	567	198.921	211.526	0.0886426	1
Medtr2g100500.1	23S rRNA (uracil-5)-methyltransferase RumA	1683	91.2124	125.627	0.461845	0.237203
Medtr5g079860.1	23S rRNA m2A2503 methyltransferase	1299	109.107	121.821	0.159018	1
Medtr8g064490.1	23S rRNA m2A2503 methyltransferase	1350	553.264	478.509	-0.209423	0.808414
Medtr3g114780.1	24-methylenesterol C-methyltransferase	1083	2469.63	2730.54	0.144891	1
Medtr5g043640.1	26S proteasome non-ATPase regulatory subunit 10	744	460.865	516.39	0.164118	0.953483
Medtr1g026030.1	26S proteasome non-ATPase regulatory subunit 3	1452	1170.24	1090.93	-0.10124	1
Medtr4g104080.1	26S proteasome non-ATPase regulatory subunit 6	1164	1218.87	1167.77	-0.0617936	1
Medtr5g022440.1	26S proteasome non-ATPase regulatory subunit-like protein	1197	1533.29	1632.15	0.0901428	1
Medtr1g019930.1	26S proteasome non-ATPase regulatory subunit-like protein	942	1627.13	1672.83	0.0399602	1
Medtr3g109300.1	26S proteasome non-ATPase regulatory subunit-like protein	2016	1352.1	1374.25	0.0234446	1
Medtr8g075390.1	26S proteasome non-ATPase regulatory subunit-like protein	1170	1978.62	1961.66	-0.0124173	1
Medtr2g017680.1	26S proteasome non-ATPase regulatory subunit-like protein	930	2191.9	2101.66	-0.0606574	1
Medtr5g027960.1	26S proteasome non-ATPase regulatory subunit-like protein	1161	3341.07	3028.61	-0.141658	1
Medtr1g009010.1	26S proteasome non-ATPase regulatory subunit-like protein	1266	79.7827	70.977	-0.168725	1
Medtr2g067250.1	26S proteasome regulatory complex component	3000	125.338	174.078	0.473912	0.166182
Medtr1g095660.1	26S proteasome regulatory complex protein	1158	492.095	523.819	0.0901307	1
Medtr8g023550.1	26S proteasome regulatory complex protein	1236	1357.44	1366.74	0.00985084	1
Medtr1g016750.1	26S proteasome regulatory particle non-ATPase subunit 12	804	2868.99	2390.19	-0.263418	0.501553
Medtr3g070180.1	26S proteasome regulatory particle non-ATPase subunit 8	930	1157.92	1135.06	-0.0287607	1
Medtr5g081980.1	26S proteasome regulatory particle non-ATPase subunit 8	933	829.347	801.353	-0.0495387	1
Medtr3g117230.1	26S proteasome regulatory particle triple-A ATPase protein	1209	16.3913	21.0948	0.363955	1
Medtr4g094270.1	26S proteasome regulatory particle triple-A ATPase protein	1254	3966.17	3991.7	0.00925586	1
Medtr4g033235.1	26S proteasome regulatory particle triple-A ATPase protein	1275	347.144	335.503	-0.0492084	1
Medtr3g112260.1	26S proteasome regulatory particle triple-A ATPase protein	1200	2478.7	2368.05	-0.0658802	1
Medtr1g083330.1	26S proteasome regulatory particle triple-A ATPase protein	1272	1327.56	1172.23	-0.179516	0.892602
Medtr8g092450.1	26S proteasome regulatory subunit N5	1326	1375.06	1295.04	-0.0864926	1
Medtr3g009940.1	26S proteasome regulatory subunit rpn2, putative	1077	209.147	164.85	-0.343367	0.421463
Medtr4g088110.1	28 kDa heat- and acid-stable phosphoprotein-like protein	492	2330.34	2028.19	-0.200349	0.778535
Medtr2g014950.1	28 kDa heat- and acid-stable phosphoprotein-like protein	498	54.7024	40.7473	-0.424899	0.677428
Medtr3g031280.1	28S ribosomal protein S29	1332	378.827	440.952	0.219083	0.741432
Medtr2g058330.1	2-aminoethanethiol dioxygenase-like protein	816	36.7006	30.4091	-0.271298	1
Medtr7g009710.1	2-aminoethanethiol dioxygenase-like protein	837	3601.4	2044.36	-0.816906	0.0332733
Medtr6g011530.1	2-aminoethanethiol dioxygenase-like protein	840	268.44	146.64	-0.87232	0.000111625
Medtr6g027730.1	2-aminoethanethiol dioxygenase-like protein	612	2008.74	583.297	-1.78399	7.04e-05
Medtr7g086380.1	2-aminoethanethiol dioxygenase-like protein	852	1943.02	399.971	-2.28033	0.00297566
Medtr4g055260.1	2-carboxy-D-arabinitol 1-phosphate (CA1P) phosphatase	1530	49.1227	40.4982	-0.278531	1
Medtr5g010010.1	2-C-methyl-D-erythritol 2,4-cyclodiphosphate synthase	702	437.88	608.059	0.473677	0.0598592
Medtr4g134540.1	2-C-methyl-D-erythritol 4-phosphate cytidylyltransferase	900	116.673	139.488	0.257671	0.776708
Medtr5g082850.1	2-deoxymugineic-acid 2-dioxygenase-like protein, putative	1140	62.052	109.91	0.824773	0.00737642
Medtr1g112050.1	2Fe-2S ferredoxin superfamily protein	465	750.311	5873.37	2.96863	9.03e-68
Medtr5g006320.1	2Fe-2S ferredoxin superfamily protein	462	52.3416	53.8241	0.0402952	1
Medtr4g098490.1	2Fe-2S ferredoxin superfamily protein	561	74.3131	75.9892	0.0321769	1
Medtr2g086510.1	2Fe-2S ferredoxin superfamily protein	468	1673.02	1645.85	-0.0236209	1
Medtr4g053120.1	2Fe-2S ferredoxin superfamily protein	468	1773.64	1001.78	-0.824155	0.262705
Medtr7g051230.1	2Fe-2S ferredoxin-like protein	465	1438.56	1586.01	0.140781	1
Medtr1g011510.1	2Fe-2S iron-sulfur cluster-binding domain protein	492	166.81	118.875	-0.488761	0.164524
Medtr6g004200.1	2-hydroxyacyl-CoA lyase	1707	857.804	836.258	-0.0367001	1
Medtr7g051020.1	2-hydroxyisoflavanone dehydratase	984	23.5534	37.5095	0.671318	0.310158
Medtr5g005850.1	2-hydroxyisoflavanone dehydratase	990	20.3898	28.7345	0.494934	0.838101
Medtr1g104933.1	2-hydroxyisoflavanone dehydratase	957	66.828	78.1996	0.226709	1
Medtr1g104930.1	2-hydroxyisoflavanone dehydratase	975	266.722	248.146	-0.104148	1
Medtr3g450680.1	2-hydroxyisoflavanone dehydratase	1002	250.916	168.718	-0.57259	0.2387
Medtr1g105020.1	2-hydroxyisoflavanone dehydratase	972	2791.45	1646.72	-0.761416	0.169952
Medtr1g116500.1	2-isopropylmalate synthase	1797	1135.89	1253.04	0.141608	1
Medtr7g033125.1	2-isopropylmalate synthase	1311	3604.89	2645.47	-0.446431	0.0397564
Medtr4g009880.1	2-methoxy-6-polyprenyl-1,4-benzoquinol methylase	873	743.332	732.863	-0.0204639	1
Medtr1g071110.1	2-methyl-6-phytylbenzoquinone methyltranferase	1044	35.5197	31.7727	-0.160833	1
Medtr1g071470.1	2OG-Fe(II) oxygenase domain protein, putative	1248	136.336	156.886	0.202549	0.975119
Medtr1g070080.1	2OG-Fe(II) oxygenase family oxidoreductase	1029	5.71374	21.7098	1.92584	0.122813
Medtr8g041620.1	2OG-Fe(II) oxygenase family oxidoreductase	1146	19.6375	58.7831	1.58179	0.00119004
Medtr4g119410.1	2OG-Fe(II) oxygenase family oxidoreductase	1122	277.609	684.692	1.3024	5.23e-11
Medtr5g048550.1	2OG-Fe(II) oxygenase family oxidoreductase	1062	3678.82	8857.87	1.26772	2.56e-13
Medtr3g464530.1	2OG-Fe(II) oxygenase family oxidoreductase	981	39.4386	87.1776	1.14435	0.00400496
Medtr7g094250.1	2OG-Fe(II) oxygenase family oxidoreductase	1545	68.6766	142.087	1.04889	6.34e-05
Medtr1g093120.1	2OG-Fe(II) oxygenase family oxidoreductase	1113	80.8032	167.056	1.04785	3.49e-05
Medtr1g093140.1	2OG-Fe(II) oxygenase family oxidoreductase	1137	289.093	569.269	0.977578	1.82e-06
Medtr4g100590.1	2OG-Fe(II) oxygenase family oxidoreductase	942	23.3671	45.6478	0.966069	0.0406796
Medtr3g092890.1	2OG-Fe(II) oxygenase family oxidoreductase	1017	22.428	43.5816	0.958416	0.0313052
Medtr5g048570.1	2OG-Fe(II) oxygenase family oxidoreductase	1059	72.0858	136.988	0.926264	0.00075316
Medtr2g069020.2	2OG-Fe(II) oxygenase family oxidoreductase	1113	13.2261	23.2875	0.816171	0.362155
Medtr2g069090.1	2OG-Fe(II) oxygenase family oxidoreductase	1119	755.282	1300.7	0.7842	4.59e-05
Medtr7g063730.1	2OG-Fe(II) oxygenase family oxidoreductase	1113	2633.87	4511.77	0.77651	1.33e-05
Medtr3g043900.1	2OG-Fe(II) oxygenase family oxidoreductase	1062	62.9373	99.9414	0.667166	0.293046
Medtr0314s0030.1	2OG-Fe(II) oxygenase family oxidoreductase	1047	80.5368	124.51	0.628538	0.0597479
Medtr4g100610.1	2OG-Fe(II) oxygenase family oxidoreductase	684	118.736	166.214	0.485294	0.162987
Medtr3g040440.1	2OG-Fe(II) oxygenase family oxidoreductase	774	218.056	302.18	0.470708	0.0843256
Medtr6g088665.1	2OG-Fe(II) oxygenase family oxidoreductase	1023	95.0475	117.644	0.307709	0.639783
Medtr5g048740.1	2OG-Fe(II) oxygenase family oxidoreductase	1062	17.7604	21.7158	0.29008	1
Medtr1g033810.1	2OG-Fe(II) oxygenase family oxidoreductase	1077	281.036	335.623	0.256085	0.586136
Medtr2g068950.1	2OG-Fe(II) oxygenase family oxidoreductase	1110	151.417	173.263	0.194438	1
Medtr3g045230.1	2OG-Fe(II) oxygenase family oxidoreductase	1065	73.1577	80.6034	0.13983	1
Medtr1g014720.1	2OG-Fe(II) oxygenase family oxidoreductase	1572	411.289	440.666	0.0995333	1
Medtr0032s0040.1	2OG-Fe(II) oxygenase family oxidoreductase	1128	454.646	461.665	0.0221032	1
Medtr6g081860.1	2OG-Fe(II) oxygenase family oxidoreductase	1116	1619.84	1624.44	0.00409441	1
Medtr1g109230.1	2OG-Fe(II) oxygenase family oxidoreductase	1188	506.181	492.549	-0.039384	1
Medtr8g006930.1	2OG-Fe(II) oxygenase family oxidoreductase	1122	372.072	361.872	-0.0401028	1
Medtr5g091920.1	2OG-Fe(II) oxygenase family oxidoreductase	690	211.696	204.072	-0.052914	1
Medtr1g089865.1	2OG-Fe(II) oxygenase family oxidoreductase	1581	802.164	762.777	-0.0726349	1
Medtr2g069010.1	2OG-Fe(II) oxygenase family oxidoreductase	1146	111.737	102.626	-0.12272	1
Medtr6g015950.1	2OG-Fe(II) oxygenase family oxidoreductase	1011	130.734	116.778	-0.16286	1
Medtr4g094900.1	2OG-Fe(II) oxygenase family oxidoreductase	759	258.537	229.623	-0.171102	1
Medtr3g117420.1	2OG-Fe(II) oxygenase family oxidoreductase	1065	1601.79	1406.19	-0.18789	0.847406
Medtr7g062600.1	2OG-Fe(II) oxygenase family oxidoreductase	1083	271.493	234.324	-0.21241	1
Medtr2g068960.1	2OG-Fe(II) oxygenase family oxidoreductase	1113	29.6173	25.4609	-0.218158	1
Medtr7g062560.1	2OG-Fe(II) oxygenase family oxidoreductase	1080	310.908	257.801	-0.270229	0.630629
Medtr7g029655.1	2OG-Fe(II) oxygenase family oxidoreductase	1119	39.1673	28.796	-0.443782	0.725592
Medtr2g437380.1	2OG-Fe(II) oxygenase family oxidoreductase	1092	78.7398	52.5734	-0.582759	0.64013
Medtr7g062580.1	2OG-Fe(II) oxygenase family oxidoreductase	1092	1378.56	639.756	-1.10757	0.0259928
Medtr0009s0480.1	2OG-Fe(II) oxygenase family oxidoreductase	1062	318.444	116.728	-1.44788	2.75e-12
Medtr7g045650.1	2OG-Fe(II) oxygenase family oxidoreductase, putative	972	379.23	498.358	0.394109	0.157377
Medtr4g029340.1	2OG-Fe(II) oxygenase family protein	978	88.691	88.6785	-0.0002021	1
Medtr6g059320.1	2OG-Fe(II) oxygenase family protein	801	164.665	149.122	-0.143044	1
Medtr3g085290.1	2OG-Fe(II) oxygenase family protein	1080	656.279	527.671	-0.31467	0.364523
Medtr1g101840.1	2OG-Fe(II) oxygenase family protein	462	130.197	95.1501	-0.452416	0.233988
Medtr3g109420.1	2-on-2 hemoglobin	513	537.94	583.462	0.117193	1
Medtr1g008700.1	2-on-2 hemoglobin	510	998.365	392.69	-1.34618	0.000577922
Medtr1g096240.1	2-oxoacid dehydrogenase acyltransferase family protein	1374	777.225	1013.91	0.383529	0.146053
Medtr5g093300.1	2-oxoacid dehydrogenase acyltransferase family protein	1368	375.445	468.13	0.318308	0.369104
Medtr1g111140.1	2-oxoacid dehydrogenase acyltransferase family protein	1413	668.48	739.664	0.145985	1
Medtr2g006820.1	2-oxoacid dehydrogenase acyltransferase family protein	1362	1115.18	1075.53	-0.0522227	1
Medtr4g120220.1	2-oxoacid dehydrogenase acyltransferase family protein	1563	1327.71	1167.79	-0.185153	0.916972
Medtr8g036165.1	2-oxoglutarate (2OG) and Fe(II)-dependent oxygenase superfamily protein	1059	807.5	874.469	0.114944	1
Medtr5g092530.1	2-oxoglutarate dehydrogenase E2 subunit	177	53.4401	54.1666	0.0194805	1
Medtr2g009220.1	2-oxoglutarate/malate translocator	1704	766.266	767.32	0.00198283	1
Medtr4g065007.1	2-oxoglutarate/malate translocator	1674	321.823	303.74	-0.0834306	1
Medtr4g011690.1	2-oxoglutarate-dependent dioxygenase	948	188.89	610.58	1.69264	2.17e-07
Medtr4g099380.1	2-oxoglutarate-dependent dioxygenase	849	233.022	297.724	0.353506	0.354618
Medtr7g090520.1	2-oxoglutarate-dependent dioxygenase	966	54.6994	43.6218	-0.326476	0.927598
Medtr8g075470.1	2-oxoisovalerate dehydrogenase E1 component, alpha subunit	1098	53.3331	68.7228	0.365758	0.676724
Medtr4g036835.1	2-phosphoglycerate kinase	1341	31.0128	38.775	0.322263	1
Medtr2g095260.1	2-phosphoglycerate kinase	2211	501.565	522.836	0.0599201	1
Medtr4g090525.1	3'(2'),5'-bisphosphate nucleotidase	1353	4.02448	38.3813	3.25353	0.000448491
Medtr4g094672.1	3'(2'),5'-bisphosphate nucleotidase	813	332.716	337.154	0.0191132	1
Medtr2g012510.1	3'(2'),5'-bisphosphate nucleotidase	1401	225.35	205.008	-0.136485	1
Medtr8g464260.1	3'(2'),5'-bisphosphate nucleotidase	1137	81.7962	72.7006	-0.170066	1
Medtr2g009270.1	3,4-dihydroxy-2-butanone 4-phosphate synthase	1626	1574.15	1211.39	-0.377907	0.182115
Medtr6g073003.1	3,4-dihydroxy-2-butanone kinase, putative	1782	261.539	271.659	0.0547717	1
Medtr4g102550.1	3,5-epimerase/4-reductase	897	2159.95	1809.08	-0.255741	0.510203
Medtr2g020160.1	3,8-divinyl protochlorophyllide A 8-vinyl reductase	1239	41.1538	32.3858	-0.345663	0.852366
Medtr2g033020.1	30S ribosomal protein S1	1230	543.444	514.097	-0.0800909	1
Medtr1g097610.1	30S ribosomal protein S1	1536	166.679	157.186	-0.0846056	1
Medtr3g058430.1	30S ribosomal protein S10	567	360.156	314.136	-0.197231	0.877856
Medtr3g073140.1	30S ribosomal protein S13	501	292.901	281.294	-0.0583346	1
Medtr4g009100.1	30S ribosomal protein S15	1272	311.575	352.704	0.178876	0.968559
Medtr2g101770.1	30S ribosomal protein S17	456	432.969	378.349	-0.194547	0.869006
Medtr8g061350.1	30S ribosomal protein S20	522	292.39	266.232	-0.135213	1
Medtr3g117570.2	30S ribosomal protein S31	261	120.695	114.118	-0.0808343	1
Medtr8g093680.1	30S ribosomal protein S5	1509	263.845	274.688	0.058103	1
Medtr2g033490.1	30S ribosomal protein S6	885	926.878	915.256	-0.0182043	1
Medtr1g021760.1	30S ribosomal protein S9P	618	238.765	294.61	0.303214	0.528041
Medtr3g078370.1	30S ribosomal protein S9P	1218	598.03	658.996	0.140052	1
Medtr4g085580.1	30S ribosomal protein S9P	432	2491.33	2230.49	-0.15955	1
Medtr5g075240.1	30S ribosomal protein S9P	423	1015.05	824.742	-0.299536	0.373808
Medtr2g039750.1	30S ribosomal S16-like protein	393	318.656	348.302	0.128339	1
Medtr1g076310.1	30S ribosomal S16-like protein	378	118.736	116.666	-0.0253657	1
Medtr5g014070.1	30S ribosomal S16-like protein	393	268.539	237.274	-0.178574	0.968559
Medtr4g014360.1	30S ribosomal S17-like protein	312	245.122	217.651	-0.171485	1
Medtr6g005030.1	30S ribosomal S17-like protein	465	105.192	89.7201	-0.229518	0.980722
Medtr4g104470.1	31 kDa ribonucleoprotein	903	987.727	955.681	-0.0475837	1
Medtr3g075500.1	31 kDa ribonucleoprotein	876	147.738	140.659	-0.0708324	1
Medtr7g106440.1	33 kDa ribonucleoprotein	957	37.8533	35.3347	-0.0993329	1
Medtr8g087440.1	39S ribosomal protein L46	690	92.3652	102.47	0.149782	1
Medtr8g028485.1	39S ribosomal protein L46	690	162.762	145.765	-0.159114	1
Medtr5g015850.1	39S ribosomal protein L47	414	240.316	295.872	0.300041	0.543763
Medtr3g113260.1	39S ribosomal protein L53/MRP-L53	387	355.487	337.654	-0.0742509	1
Medtr3g105440.1	3beta-hydroxysteroid-dehydrogenase/decarboxylase	1689	386.826	368.748	-0.069048	1
Medtr4g090620.1	3-dehydroquinate dehydratase/shikimate dehydrogenase	1524	1075.78	1032.33	-0.0594791	1
Medtr5g022580.1	3-dehydroquinate synthase	1332	1035.11	1167.64	0.173811	0.945329
Medtr5g091910.1	3-demethylubiquinone-9 3-methyltransferase	912	194.792	311.532	0.677447	0.00488674
Medtr7g052690.1	3-demethylubiquinone-9 3-methyltransferase domain protein	498	1003.22	1277.79	0.349003	0.248499
Medtr1g061560.1	3-deoxy-D-manno-octulosonic-acid transferase	1533	97.1687	109.804	0.17636	1
Medtr1g057850.1	3-deoxy-manno-octulosonate cytidylyltransferase	1791	457.356	397.579	-0.202077	0.832545
Medtr6g089570.1	3-hydroxy-3-methylglutaryl coenzyme A synthase	1380	89.6799	218.992	1.28802	1.7e-08
Medtr5g011040.1	3-hydroxy-3-methylglutaryl coenzyme A synthase	1416	2018.47	3739.67	0.889646	3.48e-07
Medtr5g026500.1	3-hydroxy-3-methylglutaryl-coenzyme A reductase-like protein	1653	142.022	261.031	0.878108	7.35e-05
Medtr5g091050.1	3-hydroxy-3-methylglutaryl-coenzyme A reductase-like protein	1638	124.154	175.685	0.50086	0.565094
Medtr5g087550.1	3-hydroxy-3-methylglutaryl-coenzyme A reductase-like protein	1698	1815.75	2174.57	0.260164	0.719995
Medtr8g072640.1	3-hydroxy-3-methylglutaryl-coenzyme A reductase-like protein	1752	15497.8	11326.1	-0.452411	0.0396999
Medtr3g046330.1	3-hydroxyisobutyryl-CoA hydrolase-like protein	1179	65.3798	85.7604	0.391467	0.542361
Medtr1g073200.1	3-isopropylmalate dehydratase large subunit	1584	31.1748	62.1398	0.995137	0.0119774
Medtr1g045750.1	3-isopropylmalate dehydratase, large subunit	1518	1564.3	1482.56	-0.0774226	1
Medtr2g104610.1	3-isopropylmalate dehydrogenase	1218	1146.41	1364.1	0.250826	0.552101
Medtr2g105100.1	3-ketoacyl carrier synthase III	1191	362.488	436.108	0.266752	0.546676
Medtr3g085740.1	3-ketoacyl-(acyl-carrier) reductase	963	937.284	1160.69	0.308427	0.337828
Medtr4g070270.1	3-ketoacyl-CoA synthase	1515	1735.41	1612.63	-0.105868	1
Medtr7g081695.1	3-ketoacyl-CoA synthase	2289	94.8094	87.3615	-0.118033	1
Medtr7g118170.1	3-ketoacyl-CoA synthase-like protein	1605	273.897	376.601	0.459404	0.755434
Medtr1g076430.1	3-ketoacyl-CoA synthase-like protein	1551	181.589	242.807	0.419134	0.713535
Medtr3g105550.1	3-ketoacyl-CoA synthase-like protein	1614	25.0027	32.1069	0.360803	1
Medtr1g041085.1	3-ketoacyl-CoA synthase-like protein	1566	446.687	490.263	0.134292	1
Medtr4g113280.1	3-ketoacyl-CoA synthase-like protein	1470	451.236	472.775	0.0672709	1
Medtr2g054940.1	3-ketoacyl-CoA synthase-like protein	1536	133.57	79.3221	-0.751799	0.0309673
Medtr4g022430.1	3-ketoacyl-CoA thiolase 2, peroxisomal-like protein	1308	502.236	610.091	0.280657	0.485065
Medtr1g047210.1	3-ketoacyl-CoA thiolase 2, peroxisomal-like protein	1389	4402.71	4901.21	0.154748	0.956724
Medtr4g037305.2	3-methyl-2-oxobutanoate hydroxymethyltransferase	651	410.109	426.354	0.0560428	1
Medtr8g028555.1	3-methyl-2-oxobutanoate hydroxymethyltransferase	1053	160.616	139.284	-0.205583	0.868504
Medtr2g015430.1	3'-N-debenzoyl-2'-deoxytaxol benzoyltransferase	1350	216.767	223.615	0.044873	1
Medtr8g107030.3	3-oxo-5-alpha-steroid 4-dehydrogenase	762	109.265	137.079	0.327177	0.806433
Medtr7g066760.1	3-oxo-5-alpha-steroid 4-dehydrogenase	798	59.8512	53.7138	-0.156086	1
Medtr6g037340.1	3-oxo-5-alpha-steroid 4-dehydrogenase family protein	807	865.683	955.227	0.142006	0.998491
Medtr4g072070.1	3-oxo-5-alpha-steroid 4-dehydrogenase family protein	1455	261.298	263.447	0.0118198	1
Medtr2g043530.1	3-oxoacyl-(acyl carrier) synthase II	1467	210.031	280.294	0.416336	0.208446
Medtr4g096690.1	3-oxoacyl-(acyl carrier) synthase II	1413	710.003	891.368	0.328195	0.319432
Medtr1g103020.1	3-oxoacyl-(acyl carrier) synthase II	1419	407.904	465.451	0.1904	0.862228
Medtr3g463660.1	3-oxo-delta(4,5)-steroid 5-beta-reductase-like protein	1128	20.6562	43.9587	1.08958	0.015236
Medtr3g102760.1	3-oxo-delta(4,5)-steroid 5-beta-reductase-like protein	1173	339.55	422.077	0.313884	0.419465
Medtr3g102770.1	3-oxo-delta(4,5)-steroid 5-beta-reductase-like protein	1170	194.714	210.664	0.113588	1
Medtr4g121570.1	3-oxo-delta(4,5)-steroid 5-beta-reductase-like protein	1131	283.161	279.979	-0.0163049	1
Medtr3g013890.1	3-oxo-delta(4,5)-steroid 5-beta-reductase-like protein	1173	24.1441	19.2218	-0.32893	1
Medtr3g102730.1	3-oxo-delta(4,5)-steroid 5-beta-reductase-like protein	1173	74.6592	55.8291	-0.419303	0.573914
Medtr4g073090.1	3-oxo-delta(4,5)-steroid 5-beta-reductase-like protein	1131	668.637	315.546	-1.08338	0.000430718
Medtr6g093070.1	3-phosphoinositide-dependent kinase, putative	1050	167.861	148.99	-0.172052	1
Medtr4g024620.1	3-phosphoshikimate 1-carboxyvinyltransferase	1569	1122	1372.58	0.290822	0.368371
Medtr1g077030.1	4,5-DOPA dioxygenase extradiol-like protein	798	507.727	526.949	0.0536103	1
Medtr6g064960.1	4,5-DOPA dioxygenase extradiol-like protein	801	273.586	205.413	-0.41347	0.178901
Medtr2g038090.1	4/1 protein short form protein	756	22.8569	30.5874	0.420308	0.906917
Medtr8g076830.1	40S ribosomal protein S11-1	483	4084.14	4316.55	0.079845	1
Medtr1g017780.1	40S ribosomal protein S11-1	486	985.601	937.062	-0.072859	1
Medtr4g116410.1	40S ribosomal protein S11-1	483	3729.53	3517.94	-0.0842662	1
Medtr8g105110.1	40S ribosomal protein S15-4	465	3493.22	3491.25	-0.000814265	1
Medtr1g070450.1	40S ribosomal protein S15-4	459	4735.43	4444.69	-0.0914137	1
Medtr1g058250.1	40S ribosomal protein S17	435	7641.57	7407.11	-0.0449579	1
Medtr3g013635.2	40S ribosomal protein S19-1	432	1393.84	1447.6	0.0545945	1
Medtr8g040740.1	40S ribosomal protein S19-1	432	1305.8	1191.11	-0.132623	1
Medtr2g085090.1	40S ribosomal protein S20-2	372	251.746	262.924	0.0626746	1
Medtr4g034030.1	40S ribosomal protein S20-2	369	189.214	182.483	-0.0522559	1
Medtr7g092720.1	40S ribosomal protein S20-2	369	4020.6	3501.96	-0.199247	0.805363
Medtr1g091057.1	40S ribosomal protein S20-2	372	30.7712	19.0602	-0.691017	0.355982
Medtr7g100720.1	40S ribosomal protein S23-1	429	1181.29	1194.29	0.0157863	1
Medtr8g105340.1	40S ribosomal protein S2-4	840	31.0661	48.8655	0.653476	0.183304
Medtr1g032450.1	40S ribosomal protein S2-4	834	5093.03	5115.97	0.00648255	1
Medtr7g114640.1	40S ribosomal protein S24-2	411	297.946	294.34	-0.0175688	1
Medtr1g081410.1	40S ribosomal protein S24-2	414	6604.73	6163.6	-0.0997246	1
Medtr2g015680.1	40S ribosomal protein S27-1	261	3133.64	3121.06	-0.00580583	1
Medtr1g111970.1	40S ribosomal protein S27-1	261	4641.87	4558.69	-0.0260872	1
Medtr2g029270.1	40S ribosomal protein S27-1	261	2034.26	1889.69	-0.106352	1
Medtr8g089765.1	40S ribosomal protein S28-1	324	38.3358	40.3023	0.0721703	1
Medtr4g081180.1	40S ribosomal protein S28-1	645	1882.63	1945.25	0.0472034	1
Medtr6g013210.1	40S ribosomal protein S28-1	198	6842.37	6266.39	-0.126863	1
Medtr5g006440.1	40S ribosomal protein S3a-1	786	7159.93	6924.43	-0.0482493	1
Medtr1g103100.1	40S ribosomal protein S3a-1	786	1875.75	1803.62	-0.0565722	1
Medtr3g012040.1	40S ribosomal protein S3a-1	786	1201.2	1135.06	-0.0817085	1
Medtr7g107380.1	40S ribosomal protein S5-2	621	4896.96	4747.74	-0.0446455	1
Medtr1g054310.1	40S ribosomal protein S5-2	720	3369.96	3226.25	-0.0628716	1
Medtr2g014030.1	40S ribosomal protein S6-2	747	4099.26	4025.65	-0.0261402	1
Medtr4g088595.1	40S ribosomal protein S6-2	747	15750	13609.8	-0.210705	0.691144
Medtr5g010025.1	40S ribosomal S10-like protein	624	3828	3633.26	-0.0753254	1
Medtr2g436800.1	40S ribosomal S21-like protein	246	4783.31	4476.25	-0.0957205	1
Medtr7g076530.1	40S ribosomal S21-like protein	246	255.773	233.139	-0.133671	1
Medtr5g012610.1	40S ribosomal S30-like protein	189	2184.38	2453.8	0.167793	0.9009
Medtr4g100900.1	40S ribosomal S30-like protein	189	1732.28	1862.44	0.104526	1
Medtr1g044660.1	40S ribosomal S3-like protein	720	3254.27	3881.41	0.25425	0.491192
Medtr1g023000.1	40S ribosomal S3-like protein	720	3783.55	4415.99	0.222994	0.62825
Medtr7g069950.1	40S ribosomal S4-like protein	798	297.301	362.118	0.284537	0.899571
Medtr4g014590.1	40S ribosomal S4-like protein	795	594.495	564.636	-0.0743453	1
Medtr8g052030.1	40S ribosomal S4-like protein	798	6096.65	5766.08	-0.0804259	1
Medtr6g021670.1	40S ribosomal S7-like protein	576	194.098	183.577	-0.0804024	1
Medtr6g085000.1	40S ribosomal S7-like protein	576	5311.72	4901.58	-0.11593	1
Medtr7g053450.1	40S ribosomal S8-like protein	654	4987.65	5215.07	0.0643264	1
Medtr8g012325.1	40S ribosomal S8-like protein	648	7189.81	6971.69	-0.0444463	1
Medtr1g068965.1	40S ribosomal S9-like protein	675	625.077	610.34	-0.0344216	1
Medtr7g067490.1	40S ribosomal S9-like protein	594	1026.37	995.571	-0.0439489	1
Medtr3g005430.1	40S ribosomal S9-like protein	594	539.795	503.913	-0.099237	1
Medtr4g021290.1	40S ribosomal S9-like protein	594	1475.88	1332.25	-0.147711	0.995012
Medtr3g005450.1	40S ribosomal S9-like protein	594	1302.4	1142.53	-0.188941	0.778052
Medtr7g107400.1	40S ribosomal SA-like protein	894	2473.85	2968.57	0.263006	0.498844
Medtr8g064950.1	4-alpha-glucanotransferase	555	40.6717	54.3599	0.418518	0.73483
Medtr7g088740.1	4-alpha-glucanotransferase DPE2	2946	1562.62	1479.34	-0.0790192	1
Medtr1g063110.1	4-coumarate:CoA ligase-like protein	1656	467.976	908.724	0.957407	1.61e-07
Medtr3g088870.1	4-coumarate:CoA ligase-like protein	1689	92.798	158.147	0.769098	0.00497928
Medtr5g007640.1	4-coumarate:CoA ligase-like protein	1764	891.724	1350.46	0.598783	0.0309136
Medtr2g105570.1	4-coumarate:CoA ligase-like protein	1656	460.857	596.58	0.372396	0.521822
Medtr1g063120.1	4-coumarate:CoA ligase-like protein	1668	281.418	361.132	0.359812	0.237223
Medtr3g088880.1	4-coumarate:CoA ligase-like protein	1683	80.0543	101.386	0.340812	0.737158
Medtr4g005750.1	4-coumarate:CoA ligase-like protein	1635	519.243	484.218	-0.100753	1
Medtr4g128337.1	4-coumarate:CoA ligase-like protein	1662	3816.87	2412.89	-0.661626	0.000436314
Medtr3g460770.1	4-coumarate:CoA ligase-like protein	1662	24.3056	13.0609	-0.896035	0.26597
Medtr3g437340.1	4-diphosphocytidyl-2-C-methyl-D-erythritol kinase	1176	129.415	190.852	0.560447	0.05465
Medtr4g069070.1	4-hydroxy-3-methylbut-2-enyl diphosphate reductase	1347	14.8898	22.5319	0.597644	0.626952
Medtr4g069030.1	4-hydroxy-3-methylbut-2-enyl diphosphate reductase	1350	707.061	931.311	0.397427	0.135769
Medtr7g073970.1	4-hydroxybenzoate polyprenyltransferase	1203	50.9983	68.9615	0.435343	0.437454
Medtr5g091060.1	4-hydroxyphenylpyruvate dioxygenase	1314	591.201	1024.13	0.792673	0.198207
Medtr5g090990.1	4-hydroxyphenylpyruvate dioxygenase	1287	54.8635	60.0529	0.130388	1
Medtr1g022325.1	4-hydroxyphenylpyruvate dioxygenase	1287	23.3664	12.3556	-0.919278	0.549674
Medtr7g075090.1	4-hydroxy-tetrahydrodipicolinate synthase	1101	488.364	570.478	0.224216	0.72724
Medtr8g036020.1	4-hydroxy-tetrahydrodipicolinate synthase	987	398.732	439.457	0.140302	1
Medtr1g088775.1	4-hydroxy-tetrahydrodipicolinate synthase	1101	443.267	458.542	0.048877	1
Medtr8g036040.1	4-hydroxy-tetrahydrodipicolinate synthase	1077	1221.4	1110.97	-0.136715	1
Medtr8g036035.1	4-hydroxy-tetrahydrodipicolinate synthase	1089	800.226	682.021	-0.230592	0.689393
Medtr8g095460.1	4'-phosphopantetheinyl transferase family protein	993	78.4969	71.7803	-0.129047	1
Medtr1g059790.1	4'-phosphopantetheinyl transferase family protein	990	40.1614	33.3616	-0.267623	1
Medtr1g031890.5	50S ribosomal L15-like protein	837	20.8452	23.2111	0.1551	1
Medtr5g041290.1	50S ribosomal L18-like protein	501	33.6688	42.7905	0.345878	0.913008
Medtr1g114200.1	50S ribosomal L18-like protein	345	258.024	291.241	0.174711	1
Medtr7g083650.1	50S ribosomal L18-like protein	375	135.265	143.11	0.0813371	1
Medtr2g082410.1	50S ribosomal L24-like protein	585	243.886	235.217	-0.0522128	1
Medtr5g038540.1	50S ribosomal L9-like protein	669	155.654	171.633	0.140988	1
Medtr1g067700.1	50S ribosomal L9-like protein	675	187.471	200.331	0.0957164	1
Medtr3g110640.1	50S ribosomal protein	315	262.424	252.929	-0.0531683	1
Medtr3g080800.1	50S ribosomal protein L11P	648	129.76	198.747	0.615089	0.0246776
Medtr1g060610.1	50S ribosomal protein L11P	450	721.167	815.793	0.177868	0.917862
Medtr8g054450.1	50S ribosomal protein L13	723	111.065	112.939	0.0241343	1
Medtr3g082760.1	50S ribosomal protein L13	603	514.383	478.92	-0.103058	1
Medtr5g096490.1	50S ribosomal protein L14p	501	39.9193	54.8913	0.459491	0.786808
Medtr1g110750.1	50S ribosomal protein L15	774	369.601	361.608	-0.0315423	1
Medtr0002s0140.1	50S ribosomal protein L16	762	61.6743	61.6484	-0.000606241	1
Medtr3g062930.1	50S ribosomal protein L17	645	246.054	306.809	0.318362	0.447532
Medtr8g103900.1	50S ribosomal protein L17	489	73.6389	72.978	-0.0130082	1
Medtr3g095900.1	50S ribosomal protein L17	489	272.324	253.456	-0.103589	1
Medtr4g032660.1	50S ribosomal protein L18 family protein	600	326.246	276.762	-0.237317	0.73888
Medtr5g041280.1	50S ribosomal protein L18, putative	210	15.2649	20.1512	0.400649	1
Medtr3g058620.1	50S ribosomal protein L19-2	660	990.491	974.019	-0.0241942	1
Medtr4g080120.1	50S ribosomal protein L1p	1224	256.975	322.699	0.328564	0.695655
Medtr0059s0060.1	50S ribosomal protein L1p	1080	644.474	614.621	-0.0684247	1
Medtr0027s0250.1	50S ribosomal protein L20	366	244.319	261.965	0.10061	1
Medtr1g096460.1	50S ribosomal protein L21	639	642.168	615.907	-0.0602377	1
Medtr2g058400.1	50S ribosomal protein L21, related protein	1107	37.1023	30.2503	-0.294561	1
Medtr7g100410.1	50S ribosomal protein L22	597	340.73	354.744	0.0581482	1
Medtr3g087190.1	50S ribosomal protein L23	627	773.944	779.415	0.0101624	1
Medtr7g086470.1	50S ribosomal protein L25, putative	801	157.822	187.439	0.248122	0.93576
Medtr8g079680.1	50S ribosomal protein L25, putative	768	630.517	655.266	0.0555455	1
Medtr3g014010.1	50S ribosomal protein L27	447	463.413	467.658	0.0131535	1
Medtr3g020680.1	50S ribosomal protein L27	582	586.502	519.653	-0.17459	0.966112
Medtr1g041320.1	50S ribosomal protein L28	441	298.883	296.514	-0.0114779	1
Medtr8g090185.1	50S ribosomal protein L29	507	210.888	186.076	-0.180588	0.999304
Medtr1g015500.1	50S ribosomal protein L33	174	256.709	261.825	0.0284722	1
Medtr8g045210.1	50S ribosomal protein L33	297	222.771	113.382	-0.974366	3.33e-05
Medtr5g027470.1	50S ribosomal protein L35	474	439.915	482.692	0.13388	1
Medtr4g114610.1	50S ribosomal protein L36	306	714.575	640.226	-0.158504	0.995012
Medtr6g006970.1	50S ribosomal protein L3P	885	297.192	313.646	0.0777397	1
Medtr1g093060.1	50S ribosomal protein L3P	1044	176.552	185.737	0.0731723	1
Medtr3g118210.1	50S ribosomal protein L3P	819	564.306	546.044	-0.0474612	1
Medtr3g107920.1	50S ribosomal protein L4, bacterial/organelle protein	1044	622.443	685.739	0.139717	1
Medtr8g006995.1	50S ribosomal protein L4, bacterial/organelle protein	873	503.063	445.478	-0.175386	0.939818
Medtr3g007700.1	50S ribosomal protein L5P	549	1446.92	1551.71	0.100873	1
Medtr4g080740.1	50S ribosomal protein L5P	546	3943.4	3826.53	-0.0434054	1
Medtr7g078800.1	50S ribosomal protein L5P	807	396.268	353.451	-0.164967	0.983577
Medtr8g046140.1	50S ribosomal protein L5P	546	3630.68	3172.17	-0.194774	0.959897
Medtr0316s0010.1	50S ribosomal protein L6	492	162.571	166.426	0.0338126	1
Medtr2g031960.1	50S ribosomal protein L7/L12	468	174.7	253.786	0.538739	0.05692
Medtr8g076780.1	50S ribosomal protein L7/L12	588	131.426	175.307	0.415635	0.211588
Medtr7g053520.1	50S ribosomal protein L7/L12	654	189.642	240.354	0.341881	0.381418
Medtr6g006060.1	50S ribosomal protein L7/L12	546	300.839	355.924	0.242577	0.848682
Medtr2g031760.1	50S ribosomal protein L7/L12	573	402.354	353.037	-0.188647	0.970204
Medtr4g057210.1	50S ribosomal protein L9	579	206.036	211.961	0.0409042	1
Medtr7g082520.1	50S ribosomal-like protein, putative	474	114.821	135.735	0.241412	0.873829
Medtr4g119910.1	50S ribosome-binding GTPase	2667	481.818	421.139	-0.194192	0.751142
Medtr7g055730.1	50S ribosome-binding GTPase	1464	137.383	100.714	-0.44794	0.292921
Medtr8g087940.2	5'-3' exonuclease family protein	2166	14.1384	29.3782	1.05513	0.0745536
Medtr0110s0050.1	5'-3' exonuclease family protein	1725	112.299	124.621	0.150203	1
Medtr3g009945.1	5'-adenylylsulfate reductase, putative	414	100.175	65.2838	-0.617721	0.0796397
Medtr6g029240.1	5-adenylylsulfate reductase-like protein	885	747.709	839.992	0.167899	0.946056
Medtr3g074620.1	5-adenylylsulfate reductase-like protein	939	1337.86	1320.41	-0.0189467	1
Medtr1g063080.1	5'-AMP-activated kinase-like protein, putative	1869	141.862	140.349	-0.0154754	1
Medtr3g117700.1	5'-methylthioadenosine/S-adenosylhomocysteine nucleosidase	786	1095.47	1012.11	-0.114176	1
Medtr0173s0020.1	5'-methylthioadenosine/S-adenosylhomocysteine nucleosidase	258	57.4375	49.9673	-0.201009	1
Medtr4g093870.1	5-oxoprolinase	3801	1431.86	1338.23	-0.0975582	1
Medtr4g094700.1	6,7-dimethyl-8-ribityllumazine synthase	687	793.527	853.225	0.104646	1
Medtr4g107330.1	60 kDa inner membrane protein	1341	188.111	272.311	0.533668	0.0534331
Medtr3g086250.1	60 kDa inner membrane protein	1599	673.312	846.089	0.329535	0.281504
Medtr4g063705.1	60 kDa inner membrane protein	1335	737.358	696.267	-0.0827264	1
Medtr4g089105.1	60 kDa inner membrane protein	1278	377.571	322.78	-0.226195	0.794159
Medtr0227s0020.1	60S acidic ribosomal protein	342	792.556	920.068	0.215228	0.721633
Medtr8g089790.1	60S acidic ribosomal protein	360	4094.88	4434.77	0.115037	1
Medtr8g024350.1	60S acidic ribosomal protein	327	892.254	893.678	0.0023001	1
Medtr1g060600.1	60S acidic ribosomal protein	339	3573.66	3522.52	-0.0207979	1
Medtr2g066750.1	60S acidic ribosomal protein	333	54.862	53.415	-0.0385604	1
Medtr7g118060.2	60S acidic ribosomal protein	342	447.697	421.946	-0.085463	1
Medtr3g092600.1	60S acidic ribosomal protein	333	1263.99	1158.41	-0.125848	1
Medtr5g082180.1	60S acidic ribosomal protein P0-1	972	3948.66	5352.73	0.438911	0.255205
Medtr3g108280.1	60S acidic ribosomal protein P0-1	972	4062.5	4832.86	0.250511	1
Medtr4g059400.1	60S ribosomal L12-like protein	501	7335.72	7290.97	-0.00882765	1
Medtr1g064500.1	60S ribosomal L12-like protein	501	2302.27	2268.65	-0.0212215	1
Medtr5g026750.1	60S ribosomal L13-like protein	624	1010.54	1100.06	0.122458	1
Medtr1g022165.1	60S ribosomal L13-like protein	624	7730.91	7499.95	-0.0437584	1
Medtr1g075720.1	60S ribosomal L14-like protein	402	3996.35	3887.42	-0.0398727	1
Medtr4g120770.1	60S ribosomal L14-like protein	402	4446.71	3985.29	-0.158055	0.966125
Medtr7g107420.1	60S ribosomal L21-like protein	495	3794.71	3557.14	-0.093271	1
Medtr1g069905.1	60S ribosomal L21-like protein	495	12391.5	11304.5	-0.132455	1
Medtr5g054560.1	60S ribosomal L23-like protein	306	16.6336	26.6283	0.678855	0.489375
Medtr5g464620.1	60S ribosomal L23-like protein	222	24.3861	28.2407	0.211714	1
Medtr1g069585.1	60S ribosomal L23-like protein	423	2058.35	1975.56	-0.0592295	1
Medtr1g026090.1	60S ribosomal L23-like protein	561	345.561	300.037	-0.2038	0.903828
Medtr2g100410.1	60S ribosomal L28-like protein	441	4743.06	4169.35	-0.185995	0.816668
Medtr8g467460.1	60S ribosomal L34-like protein	363	1198.85	1268.36	0.0813128	1
Medtr7g010150.1	60S ribosomal L34-like protein	363	5111.58	4868.34	-0.0703396	1
Medtr7g011050.1	60S ribosomal L34-like protein	309	1610.15	1502.16	-0.100153	1
Medtr5g040570.1	60S ribosomal L34-like protein	363	8915.69	7967.72	-0.162181	0.906182
Medtr1g067490.1	60S ribosomal L35-like protein	369	1713.78	1734.96	0.0177202	1
Medtr7g080090.1	60S ribosomal L35-like protein	372	58.0274	52.9514	-0.132065	1
Medtr4g062410.1	60S ribosomal L35-like protein	372	3418.66	3108.53	-0.1372	1
Medtr1g115545.1	60S ribosomal L35-like protein	366	1384.78	1249.58	-0.148216	1
Medtr4g072410.1	60S ribosomal L35-like protein	366	324.421	261.99	-0.308356	0.814364
Medtr1g045410.1	60S ribosomal L4-like protein	1221	1083.41	1513.05	0.481876	0.0291968
Medtr1g066990.1	60S ribosomal L4-like protein	1218	3275.8	3644.62	0.153923	1
Medtr5g025120.1	60S ribosomal L4-like protein	1227	3651.14	3903.31	0.0963531	1
Medtr3g094860.1	60S ribosomal L6-like protein	702	1010.77	1101.17	0.123588	1
Medtr3g094570.1	60S ribosomal L6-like protein	702	418.582	429.303	0.0364865	1
Medtr5g098090.1	60S ribosomal L6-like protein	705	2267.05	2114.48	-0.100515	1
Medtr8g091910.1	60S ribosomal L6-like protein	660	483.186	412.505	-0.228168	0.753927
Medtr3g029930.1	60S ribosomal L7-like protein	231	97.8675	98.5575	0.0101366	1
Medtr7g076940.1	60S ribosomal L8-like protein	780	3907.51	4753.54	0.282752	0.650093
Medtr5g021800.1	60S ribosomal L8-like protein	777	1506.08	1547.75	0.0393723	1
Medtr2g090910.1	60S ribosomal protein L10-2	672	3212.25	3634.13	0.178025	0.845742
Medtr3g094230.1	60S ribosomal protein L10-2	675	3719.97	3460.9	-0.104145	1
Medtr1g023590.1	60S ribosomal protein L13a-4	621	2663.48	2981.97	0.162952	0.983734
Medtr5g083790.1	60S ribosomal protein L13a-4	621	981.884	1036.22	0.0777109	1
Medtr7g057770.1	60S ribosomal protein L13a-4	621	4558.69	4439.63	-0.0381798	1
Medtr2g014220.1	60S ribosomal protein L15-1	759	1596.87	1793.15	0.167251	0.961992
Medtr3g078653.1	60S ribosomal protein L15-1	615	4794.71	4579.08	-0.0663851	1
Medtr8g080460.1	60S ribosomal protein L17A	522	4468.39	3751.8	-0.252172	0.730535
Medtr7g112880.1	60S ribosomal protein L18-3	564	113.104	140.555	0.313482	0.611469
Medtr7g108805.1	60S ribosomal protein L18-3	567	8335.11	8287.02	-0.00834839	1
Medtr1g083460.1	60S ribosomal protein L18-3	564	2579.83	2393.19	-0.108338	1
Medtr2g019720.1	60S ribosomal protein L18a	381	29.7518	32.0753	0.108484	1
Medtr2g098000.1	60S ribosomal protein L18a-3	537	1177.12	1178.6	0.00181301	1
Medtr5g091120.1	60S ribosomal protein L18a-3	537	256.926	213.94	-0.264149	0.765265
Medtr5g091135.1	60S ribosomal protein L18a-3	537	2623.3	2181.04	-0.266368	0.474978
Medtr7g108955.1	60S ribosomal protein L19	660	1886.13	1972.81	0.0648212	1
Medtr4g007840.1	60S ribosomal protein L23a, putative	219	66.667	77.1043	0.209838	1
Medtr7g023260.1	60S ribosomal protein L23a-2	465	580.79	600.066	0.0471035	1
Medtr4g063060.1	60S ribosomal protein L23a-2	459	6024.87	5212.83	-0.208865	0.731035
Medtr1g061670.1	60S ribosomal protein L24-2	492	2285.79	2048.23	-0.158318	1
Medtr5g015570.1	60S ribosomal protein L26-1	441	1841.78	2192.71	0.251615	0.623473
Medtr5g096540.1	60S ribosomal protein L26-1	441	1673.7	1670.25	-0.00297707	1
Medtr2g012450.1	60S ribosomal protein L26-1	441	3697.3	3220.48	-0.199197	0.914177
Medtr2g006170.1	60S ribosomal protein L27-1	408	4093.66	3772.63	-0.117821	1
Medtr2g035930.1	60S ribosomal protein L27-1	408	4547.39	3958.37	-0.200131	0.959964
Medtr8g069460.1	60S ribosomal protein L27a-3	453	244.987	312.096	0.349284	0.294242
Medtr5g033090.1	60S ribosomal protein L27a-3	444	3801.32	4144.05	0.124544	1
Medtr3g077050.1	60S ribosomal protein L27a-3	444	4548.34	4029.62	-0.174694	0.84552
Medtr4g121877.1	60S ribosomal protein L29-1	186	877.143	854.678	-0.0374301	1
Medtr4g121870.1	60S ribosomal protein L29-1	594	2196.21	2099.79	-0.0647746	1
Medtr8g101980.1	60S ribosomal protein L31B	366	3860.61	4036.06	0.0641215	1
Medtr8g085740.1	60S ribosomal protein L32-1	402	1109.79	991.215	-0.163023	1
Medtr7g007920.1	60S ribosomal protein L32-1	402	2331.56	1985.83	-0.231548	0.642866
Medtr7g010930.1	60S ribosomal protein L34	654	671.81	725.938	0.111793	1
Medtr6g012390.1	60S ribosomal protein L34	648	324.315	260.454	-0.316367	0.434213
Medtr0699s0020.1	60S ribosomal protein L35a-3	339	753.504	714.535	-0.0766095	1
Medtr5g081705.1	60S ribosomal protein L35a-3	414	1121.83	935.574	-0.261936	0.586136
Medtr2g008180.1	60S ribosomal protein L36a	318	2551.97	2319.56	-0.13776	1
Medtr7g100280.1	60S ribosomal protein L36a	318	1088.33	935.84	-0.217784	0.874134
Medtr4g094308.1	60S ribosomal protein L36a	318	101.81	77.0627	-0.401777	0.51406
Medtr2g101900.1	60S ribosomal protein L37-1	285	2428.58	2455.89	0.0161343	1
Medtr0147s0070.1	60S ribosomal protein L37-1	288	3293.29	3061.81	-0.105143	1
Medtr8g007485.1	60S ribosomal protein L37a-2	279	608.069	698.895	0.200842	0.822076
Medtr0199s0040.1	60S ribosomal protein L37a-2	522	282.171	315.502	0.161079	1
Medtr4g099160.1	60S ribosomal protein L37a-2	279	3942.23	3525.14	-0.161334	0.935644
Medtr4g068040.1	60S ribosomal protein L38A	210	575.79	559.592	-0.0411657	1
Medtr2g018680.1	60S ribosomal protein L38A	210	688.893	655.847	-0.0709219	1
Medtr8g079485.1	60S ribosomal protein L38A	210	3203.74	2843.38	-0.172152	0.91378
Medtr3g106310.1	60S ribosomal protein L39-3	156	1711.71	1676.85	-0.0296839	1
Medtr1g013070.1	60S ribosomal protein L39-3	156	2483.73	2125.12	-0.224963	0.656413
Medtr4g094398.1	60S ribosomal protein L3B	1170	659.655	435.822	-0.597971	0.159016
Medtr3g118030.1	60S ribosomal protein L5-2	903	1684.74	1806.16	0.100401	1
Medtr8g028125.1	60S ribosomal protein L5-2	909	11308	10958.3	-0.0453194	1
Medtr1g077690.1	60S ribosomal protein L6	309	120.751	149.538	0.308479	0.599922
Medtr3g093110.1	60S ribosomal protein L6	582	8363.52	8717.3	0.0597707	1
Medtr5g068780.1	60S ribosomal protein L6	579	256.899	257.867	0.00542591	1
Medtr1g090700.1	60S ribosomal protein L6	309	373.439	338.312	-0.142518	1
Medtr3g112090.1	60S ribosome subunit biogenesis NIP7-like protein	564	394.419	481.191	0.28688	0.79549
Medtr6g061690.1	65-kDa microtubule-associated-like protein	2133	191.088	319.062	0.739599	0.00126657
Medtr4g134290.1	6-phosphofructokinase	1383	109.668	339.907	1.632	4.5e-15
Medtr5g032570.1	6-phosphofructokinase	1602	44.3187	64.7574	0.54713	0.341355
Medtr8g069040.1	6-phosphofructokinase	1590	334.263	430.066	0.363573	0.259241
Medtr1g090300.1	6-phosphofructokinase	1632	212.766	224.403	0.0768279	1
Medtr6g090130.1	6-phosphofructokinase	1518	3596.52	2581.88	-0.47818	0.0233414
Medtr3g110395.1	6-phosphofructokinase	1560	6582.54	3196.07	-1.04235	1.4e-05
Medtr8g102470.2	6-phosphogluconate dehydrogenase NAD-binding domain protein	999	41.5823	51.9146	0.320171	0.976181
Medtr8g088900.1	6-phosphogluconate dehydrogenase-like protein	1119	618.211	638.856	0.0473906	1
Medtr2g005690.1	70 kDa heat shock protein	2124	1652.31	1983.34	0.263447	0.549674
Medtr3g108730.1	7-dehydrocholesterol reductase	366	181.782	145.516	-0.321034	0.549674
Medtr4g094510.1	7-dehydrocholesterol reductase-like protein	720	29.2694	31.7907	0.119208	1
Medtr4g005450.1	7-dehydrocholesterol reductase-like protein	834	21.6507	19.9773	-0.116049	1
Medtr3g008020.1	8-amino-7-oxononanoate synthase-like protein	1422	170.915	157.639	-0.116657	1
Medtr3g088510.1	8-oxoguanine-DNA glycosylase	1089	193.637	238.68	0.30172	0.61258
Medtr2g070460.1	9-cis-epoxycarotenoid dioxygenase	1833	123.028	54.4192	-1.1768	1.53e-05
Medtr5g079770.1	A1 cistron-splicing factor AAR2	1176	240.16	275.31	0.197064	0.922927
Medtr7g104810.1	A49-like RNA polymerase I associated factor	1290	196.777	196.534	-0.00178358	1
Medtr2g037460.2	A49-like RNA polymerase I associated factor	999	69.884	69.5332	-0.00725983	1
Medtr5g090740.1	AAA domain protein	573	83.007	65.999	-0.330789	0.980722
Medtr5g080800.1	AAA domain protein	3846	45.3387	21.3731	-1.08495	0.0144273
Medtr5g098850.1	AAA family ATPase	1656	912.521	872.214	-0.0651748	1
Medtr4g088885.1	AAA family ATPase	2259	1234.4	1119.39	-0.141108	1
Medtr7g075520.1	AAA-type ATPase family protein	1461	552.136	497.842	-0.149335	1
Medtr2g086160.1	AAA-type ATPase family protein	1317	22.938	19.4008	-0.24163	1
Medtr5g077080.1	aarF domain kinase	1638	44.6139	57.4753	0.365448	0.779731
Medtr1g095480.1	AarF domain kinase	2475	219.582	251.67	0.196777	0.96444
Medtr3g105760.1	AarF domain kinase	2100	279.756	276.978	-0.014398	1
Medtr2g049340.1	ABA induced plasma membrane protein	483	67.1472	65.1113	-0.0444183	1
Medtr4g085910.1	ABA response element-binding factor	1131	760.708	1093.93	0.524102	0.0207801
Medtr7g104480.1	ABA response element-binding factor	1296	74.7683	61.1416	-0.290271	0.841835
Medtr7g117670.1	ABA-inducible bHLH-type transcription factor	1725	1092.59	1219.83	0.158932	1
Medtr8g027495.1	ABA-inducible bHLH-type transcription factor	1872	387.389	407.058	0.0714507	1
Medtr2g035210.1	ABA-responsive protein	474	21.0076	73.592	1.80864	0.561033
Medtr2g035220.1	ABA-responsive protein	474	138.19	316.383	1.19501	0.0769822
Medtr2g035190.1	ABA-responsive protein	474	688.693	826.743	0.263578	1
Medtr3g437990.1	ABC transporter A family protein	2877	1689.76	1640.07	-0.0430668	1
Medtr3g437870.1	ABC transporter A family protein	2820	1600.29	1351.03	-0.244276	0.618646
Medtr4g108170.1	ABC transporter A family protein	2760	1011.43	765.453	-0.402006	0.32044
Medtr3g093430.1	ABC transporter B family protein	3750	58.5346	597.383	3.35129	2.64e-06
Medtr6g009200.1	ABC transporter B family protein	3831	14.6738	97.2728	2.72879	2.64e-06
Medtr4g123990.1	ABC transporter B family protein	3843	285.47	542.044	0.925072	0.000413026
Medtr4g081190.1	ABC transporter B family protein	3708	850.689	1294.31	0.605475	0.0031199
Medtr1g063170.1	ABC transporter B family protein	3966	127.995	180.642	0.497048	0.135769
Medtr4g109720.1	ABC transporter B family protein	1902	1198.23	1675.73	0.483885	0.0327263
Medtr7g102070.1	ABC transporter B family protein	4017	1376.68	1807.69	0.392955	0.0973638
Medtr6g011680.1	ABC transporter B family protein	3753	1169.18	1534.45	0.392222	0.115626
Medtr1g086150.1	ABC transporter B family protein	3801	30.4211	39.2378	0.367175	0.884622
Medtr6g088670.1	ABC transporter B family protein	3729	149.348	174.387	0.223607	0.811023
Medtr1g115430.1	ABC transporter B family protein	4188	1572.18	1749.78	0.154411	0.973982
Medtr5g033080.1	ABC transporter B family protein	2106	40.8028	38.2878	-0.0917852	1
Medtr6g008800.1	ABC transporter B family protein	3792	809.227	564.1	-0.520595	0.0187808
Medtr6g009110.1	ABC transporter B family protein	3825	836.035	272.928	-1.61504	1.54e-12
Medtr8g022270.1	ABC transporter B family-like protein	4467	40.8827	71.6976	0.810434	0.471257
Medtr2g042310.1	ABC transporter B family-like protein	486	76.0841	85.6552	0.170946	1
Medtr3g056645.1	ABC transporter C family protein	2235	14.2725	25.9144	0.860513	0.295399
Medtr8g009630.1	ABC transporter C family protein, putative	792	577.608	311.049	-0.892951	0.0172847
Medtr0874s0020.1	ABC transporter C family-like protein	1128	833.755	625.171	-0.415373	0.372405
Medtr2g062790.1	ABC transporter D family protein	2235	105.996	86.3157	-0.296311	0.769176
Medtr3g095010.1	ABC transporter F family protein	2103	657.571	537.998	-0.289545	0.436882
Medtr1g066620.1	ABC transporter F family-like protein	1686	93.359	105.089	0.170751	1
Medtr3g080970.1	ABC transporter F family-like protein	2142	1367.01	1399.56	0.0339512	1
Medtr8g075040.1	ABC transporter family F protein PpABCF protein	2301	165.605	150.513	-0.137853	1
Medtr6g034230.1	ABC transporter family protein	4428	207.561	183.429	-0.178316	1
Medtr4g057795.1	ABC transporter family protein	1773	356.189	293.052	-0.281487	0.489301
Medtr1g084720.1	ABC transporter I family protein	1002	287.779	276.66	-0.0568441	1
Medtr6g009090.1	ABC transporter transmembrane region protein	1752	128.747	74.5273	-0.788703	0.00779866
Medtr6g034220.1	ABC transporter-like family-protein	4425	792.198	827.521	0.062934	1
Medtr7g098690.1	ABC transporter-like family-protein	4545	1083.71	579.016	-0.9043	8.86e-07
Medtr8g015980.1	ABC transporter-like family-protein	4365	528.589	178.306	-1.56779	6.55e-12
Medtr8g091710.1	ABC transporter-like protein	2208	246.919	263.645	0.0945567	1
Medtr5g068050.1	ABC1 family kinase	1605	490.998	552.629	0.170592	0.982713
Medtr1g008980.1	ABC1 family protein	2499	750.706	864.184	0.203091	0.828895
Medtr0092s0090.1	ABC1 family protein	1029	43.9699	41.45	-0.0851464	1
Medtr3g070410.1	ABC1 plant-like protein, putative	1842	172.202	175.872	0.0304163	1
Medtr1g046620.1	ABC1/COQ8 Serine/Threonine kinase	2355	276.536	264.422	-0.0646259	1
Medtr1g011650.1	ABC-2 and plant PDR ABC-type transporter family protein	4344	743.396	538.443	-0.465339	0.0581268
Medtr7g079540.1	ABC-type cobalt transport system, ATPase component	1041	207.778	266.014	0.356456	0.361823
Medtr7g013820.1	ABI five-binding protein	1089	113.16	125.95	0.15448	1
Medtr8g010170.1	ABI3-interacting protein	1638	6434.11	5830.91	-0.14202	1
Medtr8g010160.1	ABI3-interacting protein	1644	1836.78	1473.01	-0.318403	0.256774
Medtr7g116710.1	ABIL1-like protein	882	542.557	522.022	-0.0556655	1
Medtr6g087680.1	ABIL1-like protein	762	653.983	364.383	-0.843796	1.53e-05
Medtr4g131940.1	abnormal spindle-like microcephaly-associated-like protein, putative	4497	244.876	242.341	-0.0150121	1
Medtr4g014460.1	abscisic acid receptor	648	3686.74	4260.67	0.208736	0.724058
Medtr7g070050.1	abscisic acid receptor	561	693.11	780.462	0.171245	0.830223
Medtr5g083270.1	abscisic acid receptor	618	5418.76	5838.9	0.107733	1
Medtr1g016480.1	abscisic acid receptor	621	107.094	108.242	0.0153855	1
Medtr1g028380.1	abscisic acid receptor PYL9-like protein	573	1119.19	1338.39	0.258041	0.552664
Medtr8g027805.1	abscisic acid receptor PYL9-like protein	573	3172.43	2795.12	-0.182679	0.815269
Medtr3g090980.1	abscisic acid receptor PYL9-like protein	600	1444.7	1143.07	-0.337865	0.213736
Medtr5g030500.1	abscisic acid receptor PYR1-like protein	654	289.036	443.703	0.618343	0.00625838
Medtr3g113790.1	abscisic acid-responsive (TB2/DP1, HVA22) family protein	1305	144.785	206.551	0.512582	0.0864901
Medtr1g024930.1	abscisic acid-responsive (TB2/DP1, HVA22) family protein	1023	180.464	227.473	0.333978	0.673111
Medtr4g095660.1	acetamidase/formamidase, putative	1359	165.661	161.83	-0.0337567	1
Medtr4g121600.1	acetate/butyrate-CoA ligase AAE7, peroxisomal protein	1701	1299.63	1624.14	0.321576	0.50837
Medtr7g084850.1	acetate-CoA ligase	2247	1170.41	1499.54	0.357513	0.176539
Medtr3g099190.1	acetolactate synthase 1 catalytic subunit	1956	509.337	576.868	0.17962	0.933591
Medtr2g013120.1	acetolactate synthase 1 catalytic subunit	1968	1753.81	1917.7	0.128886	1
Medtr8g088600.1	acetolactate synthase, small subunit	1437	504.597	527.543	0.0641563	1
Medtr3g073860.1	acetyl-CoA carboxylase	6771	2273.26	3021.38	0.410445	0.0699502
Medtr7g066870.1	acetyl-CoA carboxylase, carboxyl transferase, alpha subunit	2583	955.992	1168.72	0.289853	0.412687
Medtr1g071610.1	acetyl-CoA carboxylase, putative	2232	1131.16	1093.49	-0.0488585	1
Medtr7g451450.1	acetylornithine aminotransferase	1413	1654.48	1721.78	0.0575285	1
Medtr7g114410.2	acetyltransferase (GNAT) domain protein	483	6.22437	26.3486	2.08172	0.000425562
Medtr3g093540.1	acetyltransferase (GNAT) domain protein	771	45.9282	66.0448	0.524065	0.294493
Medtr4g134670.1	acetyltransferase (GNAT) domain protein	1437	218.162	212.443	-0.0383208	1
Medtr3g463610.1	acetyltransferase (GNAT) domain protein	660	390.124	320.625	-0.283048	0.532392
Medtr7g024765.1	acetyltransferase (GNAT) domain protein	534	52.2882	31.4471	-0.733557	0.125058
Medtr7g024760.1	acetyltransferase (GNAT) domain protein	531	87.0578	43.9781	-0.98519	0.0400379
Medtr0439s0020.1	acetyltransferase (GNAT) domain protein	669	23.1788	9.49969	-1.28685	0.0532053
Medtr5g006470.1	acetyltransferase (GNAT) domain protein	567	35.3049	14.3335	-1.30047	0.757316
Medtr1g103150.1	acetyltransferase (GNAT) domain protein	573	754.932	269.168	-1.48784	0.143071
Medtr5g006460.1	acetyltransferase (GNAT) domain protein	582	22.4809	7.05669	-1.67164	0.591848
Medtr5g006450.1	acetyltransferase (GNAT) domain protein	573	384.537	108.751	-1.82209	0.00152697
Medtr7g073990.1	acetyltransferase NSI-like protein	738	129.495	133.846	0.0476725	1
Medtr1g101945.1	ACI13	759	475.114	380.126	-0.321797	0.374317
Medtr7g117385.1	acid phosphatase/vanadium-dependent haloperoxidase	765	165.04	427.076	1.37168	1.14e-11
Medtr3g085670.1	acid phosphatase/vanadium-dependent haloperoxidase	489	289.541	350.032	0.273717	0.560227
Medtr2g062820.1	acid phosphatase/vanadium-dependent haloperoxidase	840	167.05	156.182	-0.0970536	1
Medtr3g070090.1	acid phosphatase-like protein	924	56.8227	29.1365	-0.96364	0.260828
Medtr7g024320.1	ACT domain protein	1257	2332.88	1920.23	-0.280838	0.568867
Medtr8g061880.1	actin cross-linking protein	1668	329.225	391.36	0.249423	0.618808
Medtr5g037540.1	actin cross-linking protein	1485	318.309	333.564	0.0675353	1
Medtr7g093260.1	actin-97	1134	1298.61	945.918	-0.457178	0.0569656
Medtr8g011460.1	actin-binding calponin-like (CH) domain protein	2001	181.702	175.534	-0.0498196	1
Medtr5g094160.1	actin-binding calponin-like (CH) domain protein	2088	43.5956	27.7615	-0.651101	0.306614
Medtr8g014900.1	actin-binding family protein, putative	1785	21.6215	34.7237	0.683459	0.338944
Medtr1g013800.1	actin-binding FH2 (formin 2) family protein	5337	155.168	135.951	-0.19074	0.99443
Medtr3g037080.1	actin-binding FH2 (formin-like) protein, putative	5787	275.278	292.406	0.0870817	1
Medtr3g049070.1	actin-related protein 2/3 complex subunit 1B	1128	578.026	480.671	-0.266084	0.561826
Medtr4g115900.1	actin-related protein 2/3 complex subunit 3	525	639.694	560.959	-0.189487	0.92061
Medtr8g006725.1	actin-related protein 2/3 complex subunit 5	408	41.0994	46.5098	0.178419	1
Medtr1g112900.1	actin-related protein 2/3 complex subunit 5	408	62.5618	55.1848	-0.18101	1
Medtr2g445210.1	actin-related protein ARP4	1362	22.8576	37.7627	0.724286	0.294447
Medtr3g067945.1	actin-related protein ARP4	2163	449.518	527.889	0.231854	0.737158
Medtr3g030550.1	actin-related protein ARP4	1092	475.481	523.389	0.138499	1
Medtr8g089630.1	actin-related protein ARP4	1287	468.031	481.042	0.0395611	1
Medtr1g073920.1	actin-related protein ARP4	1779	323.671	319.054	-0.0207292	1
Medtr8g007440.1	actin-related protein ARP4	828	50.1942	44.156	-0.184911	1
Medtr0136s0060.1	activator of 90 kDa heat shock ATPase-like protein	1035	589.226	706.698	0.262272	0.590315
Medtr7g093500.1	activator of 90 kDa heat shock ATPase-like protein	1065	928.628	979.207	0.0765132	1
Medtr6g093220.1	activator of Hsp90 ATPase, amine-terminal protein	645	876.935	936.214	0.0943693	1
Medtr1g099110.2	ACT-like tyrosine kinase family protein	1593	70.6914	70.6541	-0.000761563	1
Medtr7g080760.1	acyl carrier protein	360	1410.01	1447.08	0.0374404	1
Medtr2g020360.3	acyl carrier protein	420	760.689	766.402	0.0107935	1
Medtr7g080390.1	acyl carrier protein	393	2137.67	1882.49	-0.183402	0.82736
Medtr2g103140.1	acyl thioesterase-like protein	774	119.276	190.937	0.678793	0.0654968
Medtr1g026310.1	acyl:CoA ligase	1683	326.754	443.863	0.441912	0.0943753
Medtr4g077900.1	acyl:CoA ligase	1437	220.841	183.004	-0.271137	0.614033
Medtr5g027480.1	acyl:CoA ligase	1668	36.3516	27.4346	-0.406021	0.788057
Medtr4g112970.1	acyl-ACP-thioesterase B	1245	601.191	611.308	0.0240756	1
Medtr1g040725.1	acylamino-acid-releasing enzyme, putative	4044	60.7926	55.5038	-0.131309	1
Medtr5g042410.1	acylamino-acid-releasing enzyme-like protein, putative	2304	93.4665	129.635	0.47194	0.22525
Medtr2g436030.1	acyl-CoA dehydrogenase	780	521.553	768.72	0.559644	0.0088873
Medtr4g060480.1	acyl-CoA dehydrogenase	1254	102.803	123.358	0.262967	0.823604
Medtr7g068850.1	acyl-CoA dehydrogenase	1302	1631.36	1344.91	-0.278566	0.375236
Medtr2g435800.1	acyl-CoA dehydrogenase family protein	1698	1047.37	1364.03	0.381097	0.130432
Medtr1g049370.1	acyl-CoA N-acyltransferase (NAT) family protein	702	413.453	587.008	0.505659	0.237203
Medtr3g034200.1	acyl-CoA N-acyltransferase (NAT) family protein	552	1009.6	999.289	-0.0148045	1
Medtr3g030055.2	acyl-CoA N-acyltransferase (NAT) family protein	405	101.221	94.4104	-0.100494	1
Medtr7g084140.1	acyl-CoA N-acyltransferase (NAT) family protein	597	221.433	197.099	-0.167949	1
Medtr4g095700.1	acyl-CoA N-acyltransferase (NAT) superfamily protein	1236	209.038	685.552	1.7135	4.85e-20
Medtr4g129490.1	acyl-CoA N-acyltransferase (NAT) superfamily protein	798	173.171	173.12	-0.000427624	1
Medtr3g088570.1	acyl-CoA N-acyltransferase (NAT) superfamily protein	324	321.444	297.646	-0.110971	1
Medtr3g465010.1	acyl-CoA N-acyltransferase (NAT) superfamily protein, putative	1167	4.72142	39.7249	3.07275	9.85e-10
Medtr5g035050.1	acyl-CoA N-acyltransferase (NAT) superfamily protein, putative	351	37.4788	40.0054	0.0941228	1
Medtr1g095000.1	acyl-CoA N-acyltransferase domain protein	843	190.929	216.03	0.178198	0.976941
Medtr4g046047.1	acyl-CoA N-acyltransferase-like protein	465	54.3261	43.1854	-0.3311	0.854967
Medtr2g045080.1	acyl-CoA thioesterase	516	569.862	736.602	0.370272	0.164624
Medtr7g077400.1	acyl-CoA thioesterase	1290	547.313	567.884	0.0532324	1
Medtr8g030920.1	acyl-CoA thioesterase	1293	183.449	184.437	0.00775069	1
Medtr2g045050.1	acyl-CoA thioesterase	486	218.701	201.136	-0.120789	1
Medtr3g098100.1	acyl-CoA thioesterase, putative	468	452.657	580.988	0.360088	0.218725
Medtr5g069640.1	acyl-CoA thioesterase, putative	486	178.215	197.822	0.150587	1
Medtr3g098130.2	acyl-CoA thioesterase, putative	606	123.164	96.2798	-0.355278	0.466781
Medtr1g418545.1	acyl-CoA-binding domain protein	966	1921.08	3265.59	0.765428	0.0041597
Medtr2g019860.1	acyl-CoA-binding domain protein	2100	167.265	221.87	0.407581	0.21554
Medtr4g109680.1	acyl-CoA-binding domain protein	1830	214.94	249.93	0.217586	0.887068
Medtr3g491870.1	acyl-CoA-binding domain protein	1074	708.914	782.561	0.142593	1
Medtr5g026740.1	acyl-CoA-binding domain protein	273	1538.61	1666.18	0.114917	1
Medtr7g113200.1	acyl-CoA-binding domain protein	1995	683.295	647.613	-0.0773761	1
Medtr4g091440.1	acyl-coenzyme A oxidase	378	25.9953	34.6151	0.413153	0.892525
Medtr3g051310.1	acyl-peptide hydrolase-like protein	2199	425.255	659.746	0.633582	0.00308941
Medtr1g063240.1	acylphosphatase	498	186.69	166.005	-0.16942	1
Medtr2g054780.1	acyl-protein thioesterase	768	79.2738	72.7932	-0.123041	1
Medtr4g132890.1	acyl-protein thioesterase, putative	648	195.274	186.409	-0.0670328	1
Medtr8g104380.1	adaptin amine-terminal region protein	2907	777.615	736.9	-0.0775864	1
Medtr1g069765.1	adaptin ear-binding coat-associated protein 1	840	1317.11	1260.15	-0.0637795	1
Medtr2g091185.1	adaptin ear-binding coat-associated protein 1	864	660.436	630.035	-0.0679863	1
Medtr2g084610.1	adaptor protein complex AP-2, alpha subunit	3081	1353.94	1529.94	0.176303	0.866317
Medtr3g116830.1	adenine nucleotide alpha hydrolase superfamily protein	537	394.232	471.826	0.25921	0.58867
Medtr4g109880.1	adenine nucleotide alpha hydrolase superfamily protein	669	18.3762	20.9095	0.186316	1
Medtr4g019800.1	adenine nucleotide alpha hydrolase superfamily protein	498	3401.62	3178.44	-0.0979014	1
Medtr4g064933.1	adenine nucleotide alpha hydrolase superfamily protein	495	3545.15	3039.06	-0.222223	0.626359
Medtr3g072390.1	adenine nucleotide alpha hydrolase superfamily protein	675	289.87	226.608	-0.355205	0.306216
Medtr8g088230.1	adenine nucleotide alpha hydrolase superfamily protein	705	23.7687	11.412	-1.05852	0.124911
Medtr3g088640.1	adenine nucleotide alpha hydrolase-like domain kinase	2265	123.433	150.758	0.288509	0.742845
Medtr2g100290.1	adenine nucleotide alpha hydrolase-like domain kinase	2088	95.1839	113.375	0.252316	0.831164
Medtr8g016120.2	adenine nucleotide alpha hydrolase-like domain kinase	2268	70.3954	83.8253	0.251905	0.91145
Medtr8g101300.1	adenine nucleotide alpha hydrolase-like domain kinase	2406	88.049	72.3467	-0.283379	0.928568
Medtr1g029690.1	adenine nucleotide alpha hydrolase-like domain kinase	2106	363.783	268.793	-0.436584	0.122813
Medtr1g009310.1	adenine nucleotide alpha hydrolase-like domain kinase	2316	20.8989	5.30895	-1.97693	0.00198074
Medtr5g012210.1	adenine phosphoribosyltransferase-like protein	561	1557.67	1913.55	0.296858	0.31831
Medtr3g106780.1	adenine phosphoribosyltransferase-like protein	576	41.3143	47.3434	0.19652	1
Medtr3g103010.1	adenine phosphoribosyltransferase-like protein	555	2334.98	2159.39	-0.112785	1
Medtr4g101460.1	adenine phosphoribosyltransferase-like protein	501	346.777	166.027	-1.06259	3.94e-05
Medtr3g075120.1	adenine/guanine permease AZG2-like protein	1623	274.712	302.941	0.14112	1
Medtr3g094320.1	adenine/guanine permease AZG2-like protein	1809	1205.3	1191.66	-0.0164219	1
Medtr7g080550.1	adenosylhomocysteinase, putative	558	947.051	1109.24	0.228054	0.600705
Medtr4g128620.1	adenosylmethionine-8-amino-7-oxononanoate transaminase	2481	374.216	342.706	-0.126902	1
Medtr4g116140.1	adenylate cyclase	609	29.9389	42.065	0.4906	0.511037
Medtr4g116130.1	adenylate cyclase	606	664.032	705.953	0.0883194	1
Medtr4g117330.1	adenylate isopentenyltransferase	1083	241.094	352.142	0.546559	0.0347907
Medtr2g022140.1	adenylate isopentenyltransferase	1020	111.416	101.096	-0.14023	1
Medtr1g072540.1	adenylate isopentenyltransferase	984	694.458	174.148	-1.99558	5.95e-26
Medtr2g461290.1	adenylate kinase	1782	49.6044	73.7914	0.572983	0.263069
Medtr1g067050.1	adenylate kinase	861	772.201	777.121	0.00916172	1
Medtr4g035170.1	adenylate kinase	921	511.969	462.02	-0.148102	1
Medtr7g092260.1	adenylosuccinate synthetase	1458	1568.53	1666.63	0.0875221	1
Medtr3g069790.1	adenylyl cyclase	1128	582.906	592.141	0.0226795	1
Medtr4g069960.1	adenylyl cyclase-associated protein	1419	520.793	667.417	0.357879	0.235024
Medtr4g097010.1	adenylylsulfate kinase	921	531.772	558.472	0.0706773	1
Medtr8g074270.1	adipocyte plasma membrane-associated-like protein	1128	177.462	376.215	1.08405	1.51e-07
Medtr2g042420.1	adipocyte plasma membrane-associated-like protein	1059	848.844	278.738	-1.60659	3.86e-19
Medtr2g017670.1	adipose-regulatory protein (seipin), putative	1527	116.564	119.227	0.0325926	1
Medtr8g087730.1	adipose-regulatory protein (seipin), putative	1515	275.434	277.981	0.0132768	1
Medtr4g078640.1	adoMet-dependent rRNA methyltransferase Spb1	2607	698.772	783.077	0.164332	0.948212
Medtr2g098070.1	ADP/ATP carrier protein	1089	57.2475	332.03	2.53603	4.98e-12
Medtr7g068340.1	ADP/ATP carrier protein	1143	246.459	316.952	0.362916	0.304829
Medtr8g036880.1	ADP/ATP carrier protein	1200	1886.85	2381.7	0.336012	0.218738
Medtr3g104500.1	ADP/ATP carrier protein	981	89.0129	105.165	0.240572	0.880475
Medtr4g078545.1	ADP/ATP carrier protein	1116	2789.82	3273.91	0.23084	0.608407
Medtr3g028590.1	ADP/ATP carrier protein	1170	421.48	404.649	-0.0587921	1
Medtr8g107270.1	ADP/ATP carrier protein	954	225.779	207.737	-0.12015	1
Medtr4g016730.1	ADP/ATP carrier protein	1134	91.1857	77.5303	-0.234047	1
Medtr7g099830.1	ADP-ribosylation factor GTPase-activating protein AGD10	1332	556.828	547.92	-0.0232682	1
Medtr4g074170.1	ADP-ribosylation factor GTPase-activating protein AGD10	2325	704.328	637.931	-0.142847	1
Medtr7g020860.1	ADP-ribosylation factor GTPase-activating protein AGD10	2499	785.49	677.004	-0.214429	0.744215
Medtr1g069000.1	ADP-ribosylation factor GTPase-activating protein AGD10	1446	4832.84	4030.59	-0.261882	0.400402
Medtr6g080710.1	ADP-ribosylation factor GTPase-activating protein AGD10	822	80.3491	56.5329	-0.507192	0.68163
Medtr5g007810.1	ADP-ribosylation factor-like protein A1B	573	463.148	473.247	0.0311192	1
Medtr4g077640.1	ADP-ribosylation factor-like protein A1D	588	482.729	457.629	-0.0770357	1
Medtr5g034125.2	ADP-ribosylation factor-like protein A1D	546	158.042	149.588	-0.0793165	1
Medtr4g128910.1	ADP-ribosylation factor-like protein A1D	549	1376.77	1232.62	-0.159559	0.99202
Medtr1g076550.1	ADP-ribosylation factor-like protein A1D	546	839.057	722.316	-0.21614	0.702729
Medtr5g078090.1	ADP-ribosylation factor-like protein A1D	555	483.826	413.943	-0.225059	0.740886
Medtr6g005820.1	ADP-ribosylation factor-like protein A1D	546	40.6706	34.1027	-0.2541	1
Medtr7g109960.1	ADP-ribosylation factor-like protein A1D	546	1315.46	1048.82	-0.326801	0.276236
Medtr5g015370.1	ADP-ribosylation factor-like protein A1D	555	1549.09	1223.54	-0.340359	0.245533
Medtr4g026950.1	ADP-ribosylation factor-like protein A1D	498	303.551	229.962	-0.400542	0.221487
Medtr5g007820.1	ADP-ribosylation factor-like protein A1D	567	30.6903	22.5464	-0.444886	1
Medtr5g079920.1	affected traf&#64257; cking protein	3381	798.143	791.517	-0.0120265	1
Medtr4g035835.1	AGC family Serine/Threonine kinase family protein	3501	100.922	125.943	0.319524	0.818803
Medtr5g069000.1	AGC family Serine/Threonine kinase family protein	3507	709.415	842.711	0.248408	0.807175
Medtr6g470940.1	AGC family Serine/Threonine kinase family protein	3873	1829.55	1751.71	-0.0627285	1
Medtr1g075880.1	AGC kinase	1611	1339.7	1362.18	0.0239999	1
Medtr1g019340.1	AGC kinase	1563	769.569	712.349	-0.111467	1
Medtr3g082725.1	agenet domain protein	480	52.1524	59.6038	0.192669	1
Medtr5g012780.1	agenet domain protein	6729	3901.19	4259.04	0.126612	1
Medtr4g100800.1	agenet domain protein	6927	2424.63	2430.66	0.00358535	1
Medtr4g079830.1	agenet domain protein	444	753.876	615.566	-0.292414	0.5811
Medtr4g032190.1	agenet domain protein	1347	232.433	189.627	-0.293648	0.553957
Medtr7g017280.1	agenet domain protein	1569	38.2554	10.8253	-1.82126	0.000115856
Medtr5g095820.1	aicarft/IMPCHase bienzyme family protein	1809	138.75	148.178	0.094839	1
Medtr3g013710.1	aicarft/IMPCHase bienzyme family protein	1785	297.465	281.815	-0.0779703	1
Medtr3g109200.1	AIG2-like (avirulence induced protein) family protein	567	520.668	513.733	-0.0193457	1
Medtr8g033020.1	AKAP7 2'5' RNA ligase-like domain protein	255	33.3186	3.69357	-3.17324	9.68e-09
Medtr8g023140.1	alanine aminotransferase	1575	5938.18	3350.14	-0.825799	0.0691586
Medtr4g045917.1	alanine-glyoxylate aminotransferase-like protein	345	130.542	171.291	0.391943	0.288939
Medtr8g091660.1	alanine-glyoxylate aminotransferase-like protein	1446	2263.14	1807.23	-0.32454	0.199594
Medtr4g074640.1	alanine-tRNA ligase	2853	1911.01	1870.63	-0.0308108	1
Medtr4g119840.1	alanyl-tRNA synthetase	777	365.603	514.623	0.49324	0.056885
Medtr4g074670.1	alanyl-tRNA synthetase	1908	228.663	32.1719	-2.82935	0.000992693
Medtr2g103500.1	alba DNA/RNA-binding protein	411	294.084	323.248	0.136413	1
Medtr4g011000.1	alba DNA/RNA-binding protein	402	697.629	754.054	0.112209	1
Medtr5g006970.1	alba DNA/RNA-binding protein	417	24.4661	16.6049	-0.559172	0.732453
Medtr7g044980.1	albumin I	438	335.47	2939.85	3.13149	3.52e-44
Medtr3g067500.1	albumin I	345	13.4673	82.8625	2.62126	5.86e-11
Medtr7g044920.1	albumin I	459	29.6189	115.108	1.9584	0.0651888
Medtr3g067430.1	albumin I	423	1188.69	3328.4	1.48545	2.47e-06
Medtr3g067280.1	albumin I	411	107.626	270.214	1.32807	7.62e-07
Medtr6g047880.1	albumin I	414	139.472	253.306	0.860901	0.100517
Medtr3g067445.2	albumin I	354	50.6738	82.4039	0.701473	0.267514
Medtr0057s0100.1	albumin-2 protein	693	217.417	388.025	0.835687	0.640953
Medtr1g066530.1	albumin-2 protein	669	2158.32	3253.03	0.591875	0.879663
Medtr6g048880.1	albumin-2 protein	537	71.5477	66.4555	-0.106518	1
Medtr4g015650.1	ALC-interacting protein	1158	57.6529	42.6374	-0.435273	0.91219
Medtr8g064020.1	aldehyde dehydrogenase	243	57.5458	21.2686	-1.43599	0.000126508
Medtr7g021850.1	aldo/keto reductase family oxidoreductase	1020	17.7063	144.391	3.02765	2.22e-25
Medtr4g072320.1	aldo/keto reductase family oxidoreductase	948	61.7017	230.435	1.90098	8.85e-14
Medtr7g114990.1	aldo/keto reductase family oxidoreductase	1056	73.6918	163.016	1.14544	0.000474409
Medtr4g072360.1	aldo/keto reductase family oxidoreductase	966	93.1414	189.124	1.02184	4.36e-05
Medtr7g114980.1	aldo/keto reductase family oxidoreductase	1053	275.167	490.609	0.834266	0.0984112
Medtr1g042730.1	aldo/keto reductase family oxidoreductase	1254	23.9028	38.9931	0.706037	0.231922
Medtr3g083130.1	aldo/keto reductase family oxidoreductase	948	2205.58	3387.77	0.619176	0.0318865
Medtr5g097900.1	aldo/keto reductase family oxidoreductase	939	54.9427	80.4776	0.550659	0.27273
Medtr4g072350.1	aldo/keto reductase family oxidoreductase	966	262.716	362.8	0.465673	0.0745536
Medtr4g021350.1	aldo/keto reductase family oxidoreductase	942	337.166	453.217	0.426742	0.109157
Medtr7g063580.1	aldo/keto reductase family oxidoreductase	1065	72.4871	97.239	0.42381	0.421502
Medtr5g097910.1	aldo/keto reductase family oxidoreductase	939	525.262	608.863	0.213082	0.964355
Medtr6g072710.1	aldo/keto reductase family oxidoreductase	342	44.5609	46.6817	0.0670783	1
Medtr8g070115.1	aldo/keto reductase family oxidoreductase	948	346.448	359.745	0.0543353	1
Medtr2g085125.1	aldo/keto reductase family oxidoreductase	1161	72.6777	73.2406	0.0111315	1
Medtr7g021680.1	aldo/keto reductase family oxidoreductase	1020	108.302	96.8353	-0.161453	1
Medtr8g088160.1	aldo/keto reductase family oxidoreductase	984	38.7389	32.4396	-0.256028	1
Medtr2g015010.1	aldolase-type TIM barrel family protein	939	313.424	353.741	0.174582	0.956834
Medtr6g069630.1	aldose 1-epimerase family protein	1020	366.303	335.203	-0.128003	1
Medtr2g036810.1	aldose 1-epimerase family protein	957	1495.28	1361.59	-0.135124	1
Medtr7g009930.1	aldose 1-epimerase family protein	1089	1281.44	913.652	-0.488045	0.0215164
Medtr2g098830.1	aleurone layer morphogenesis protein	4701	55.8539	44.9001	-0.314939	0.901838
Medtr1g108690.1	ALG2-interacting protein X	2619	1188.21	1267.24	0.0928985	1
Medtr6g017315.1	ALG6, ALG8 glycosyltransferase family protein	1158	127.109	124.778	-0.0266998	1
Medtr8g007345.1	Alg9-like mannosyltransferase family protein	1485	165.176	164.067	-0.00971243	1
Medtr3g095340.1	alginate lyase	648	1012.59	1921.98	0.924535	0.00870143
Medtr6g043700.1	alginate lyase	654	22.5878	33.2028	0.555757	0.560873
Medtr2g025540.1	alkaline phytoceramidase	768	1327.97	1147.39	-0.210867	0.727726
Medtr1g016080.1	alkaline phytoceramidase (APHC)	843	118.013	108.374	-0.122931	1
Medtr2g006770.1	alkaline phytoceramidase (APHC)	861	882.751	746.399	-0.24206	0.607968
Medtr3g104420.1	alkaline phytoceramidase (APHC)	819	132.823	107.825	-0.30082	0.648602
Medtr8g089715.1	alkaline phytoceramidase (APHC)	762	140.873	107.494	-0.390138	0.362359
Medtr8g092170.1	alkaline/neutral invertase	1938	554.767	550.829	-0.0102771	1
Medtr4g123030.1	alkaline/neutral invertase	2004	285.898	225.62	-0.341606	0.385391
Medtr4g123557.1	alkaline-phosphatase-like protein	2856	367.212	378.579	0.0439806	1
Medtr7g417750.1	allene oxide cyclase	753	44.7473	88.789	0.988581	0.00263154
Medtr5g053950.1	allene oxide cyclase	759	1402.09	1619.51	0.207983	0.718445
Medtr1g062590.1	allergen Pru protein, putative	729	1868.95	14225.7	2.92819	6.14e-26
Medtr1g062630.1	allergen Pru protein, putative	789	21.7026	5.58646	-1.95786	0.00349187
Medtr3g111980.1	allergenic isoflavone reductase-like protein Bet protein	933	457.7	469.153	0.0356541	1
Medtr4g134780.1	All-trans-retinol 13,14-reductase	1740	21.4884	21.5204	0.00214402	1
Medtr5g013975.1	allyl alcohol dehydrogenase-like protein	318	149.402	178.689	0.258256	0.788827
Medtr4g084060.1	alpha 1,4-glycosyltransferase family protein	1731	491.05	495.614	0.0133454	1
Medtr4g075580.1	alpha 1,4-glycosyltransferase family protein, putative	786	141.918	156.352	0.139742	1
Medtr4g094452.1	alpha amine-terminal protein methyltransferase	834	382.666	366.785	-0.0611531	1
Medtr1g019440.1	alpha amylase domain protein	1266	262.102	288.787	0.139876	1
Medtr1g026170.1	alpha amylase domain protein	1299	377.152	285.919	-0.399542	0.407285
Medtr1g096880.1	alpha-(1,4)-fucosyltransferase-like protein	1239	462.072	535.33	0.212311	0.766208
Medtr1g007860.1	alpha/beta fold hydrolase	1236	598.907	2309.4	1.94711	4.87e-08
Medtr2g086290.1	alpha/beta fold hydrolase	1017	13.2791	29.0879	1.13127	0.152013
Medtr3g113160.1	alpha/beta fold hydrolase	1161	684.9	1371.17	1.00144	2.46e-08
Medtr8g090060.1	alpha/beta fold hydrolase	852	12.6358	21.5469	0.769957	0.449328
Medtr3g087050.1	alpha/beta fold hydrolase	954	147.765	226.381	0.615451	0.0274804
Medtr6g082420.1	alpha/beta fold hydrolase	1533	22.6964	33.7794	0.573676	0.546754
Medtr4g011440.1	alpha/beta fold hydrolase	1956	380.757	515.606	0.437399	0.111928
Medtr8g008500.1	alpha/beta fold hydrolase	855	161.632	212.045	0.391653	0.369868
Medtr1g096050.1	alpha/beta fold hydrolase	1401	520.047	678.393	0.383479	0.140466
Medtr1g060130.2	alpha/beta fold hydrolase	846	242.091	304.819	0.332401	0.362359
Medtr3g105290.1	alpha/beta fold hydrolase	915	85.2839	105.376	0.305197	0.722103
Medtr0004s0330.1	alpha/beta fold hydrolase	1302	232.268	280.206	0.270695	0.620094
Medtr8g008505.1	alpha/beta fold hydrolase	846	426.767	509.933	0.25686	0.726003
Medtr1g023340.2	alpha/beta fold hydrolase	1104	21.9453	25.6045	0.222484	1
Medtr2g102800.1	alpha/beta fold hydrolase	1965	309.88	356.86	0.203647	0.822076
Medtr8g077290.1	alpha/beta fold hydrolase	945	80.9918	90.9133	0.166715	1
Medtr3g034670.1	alpha/beta fold hydrolase	1560	417.705	448.454	0.102476	1
Medtr1g060150.1	alpha/beta fold hydrolase	1131	371.024	395.156	0.0909083	1
Medtr4g060900.1	alpha/beta fold hydrolase	1470	377.624	402.064	0.0904773	1
Medtr1g109500.2	alpha/beta fold hydrolase	1656	29.8056	31.6161	0.0850727	1
Medtr3g464040.1	alpha/beta fold hydrolase	813	1287.17	1202.33	-0.0983674	1
Medtr7g105100.1	alpha/beta fold hydrolase	1023	187.601	173.986	-0.108701	1
Medtr8g077185.1	alpha/beta fold hydrolase	1125	187.283	163.729	-0.193911	0.991242
Medtr7g100780.1	alpha/beta fold hydrolase	1539	2253.71	1950.85	-0.208195	0.718214
Medtr8g007675.1	alpha/beta fold hydrolase	861	306.095	252.384	-0.27836	0.677035
Medtr7g087070.1	alpha/beta fold hydrolase	1311	635.947	519.04	-0.293062	0.958555
Medtr8g008660.1	alpha/beta fold hydrolase	837	198.626	149.495	-0.409961	0.942
Medtr2g086300.1	alpha/beta hydrolase family protein	1110	332.491	1055.74	1.66686	2.18e-20
Medtr8g099380.1	alpha/beta hydrolase family protein	693	82.2501	150.07	0.867547	0.00125604
Medtr4g117310.1	alpha/beta hydrolase family protein	1029	151.655	219.136	0.531034	0.0658049
Medtr7g108770.1	alpha/beta hydrolase family protein	1026	69.8587	82.2435	0.235462	1
Medtr7g007310.1	alpha/beta hydrolase family protein	1020	33.4813	38.1898	0.18983	1
Medtr8g006370.1	alpha/beta hydrolase family protein	1566	243.326	250.714	0.0431544	1
Medtr0493s0030.1	alpha/beta hydrolase family protein	1122	2166.43	2209.78	0.028587	1
Medtr1g095110.1	alpha/beta hydrolase family protein	978	431.168	414.415	-0.0571736	1
Medtr7g092680.1	alpha/beta hydrolase family protein	1083	178.246	170.998	-0.0598924	1
Medtr4g053620.1	alpha/beta hydrolase family protein	1086	294.515	274.658	-0.100703	1
Medtr4g089170.1	alpha/beta hydrolase family protein	978	443.164	391.044	-0.180509	0.910832
Medtr8g103850.1	alpha/beta hydrolase family protein	2115	249.283	200.229	-0.316133	0.549712
Medtr2g021260.1	alpha/beta hydrolase family protein	1608	223.5	173.477	-0.365533	0.337919
Medtr3g109870.1	alpha/beta hydrolase family protein	1080	565.602	418.346	-0.43509	0.0929
Medtr6g022710.1	alpha/beta hydrolase fold protein	1353	292.762	342.147	0.224886	0.812698
Medtr8g035500.1	alpha/beta hydrolase fold protein	960	42.5747	39.3467	-0.113753	1
Medtr7g406880.1	alpha/beta hydrolase fold protein	1056	739.076	381.199	-0.95518	0.028277
Medtr1g012430.1	alpha/beta hydrolase fold protein	939	281.15	108.098	-1.37901	1.2e-10
Medtr5g029210.1	alpha/beta superfamily hydrolase	1215	110.392	128.111	0.21476	0.919793
Medtr6g018930.1	alpha/beta superfamily hydrolase	1080	585.165	582.774	-0.00590766	1
Medtr1g114600.1	alpha/beta-hydrolase superfamily protein	1308	85.4725	204.577	1.25911	1.91e-07
Medtr7g017430.1	alpha/beta-hydrolase superfamily protein	1143	204.531	273.874	0.42119	0.144547
Medtr3g118320.1	alpha/beta-hydrolase superfamily protein	945	66.9597	89.5035	0.418651	0.41129
Medtr3g110530.1	alpha/beta-hydrolase superfamily protein	1200	325.66	369.411	0.181861	0.92787
Medtr2g020020.1	alpha/beta-hydrolase superfamily protein	1077	371.021	391.945	0.0791512	1
Medtr4g117570.1	alpha/beta-hydrolase superfamily protein	1785	1644.38	1696.29	0.044838	1
Medtr2g008880.1	alpha/beta-hydrolase superfamily protein	990	259.014	265.552	0.0359628	1
Medtr5g033590.1	alpha/beta-hydrolase superfamily protein	1398	368.014	368.361	0.00136025	1
Medtr3g075410.1	alpha/beta-hydrolase superfamily protein	1143	365.416	340.865	-0.10034	1
Medtr7g032640.1	alpha/beta-hydrolase superfamily protein	1113	177.088	158.594	-0.159124	1
Medtr1g077930.1	alpha/beta-hydrolase superfamily protein	1485	85.9789	66.4555	-0.371594	0.715876
Medtr1g070195.1	alpha/beta-hydrolase superfamily protein	1653	390.129	251.046	-0.635996	0.208982
Medtr2g076680.1	alpha-1,2-mannosyltransferase Alg9	1707	463.821	474.214	0.0319707	1
Medtr7g108620.1	alpha-1,3-mannosyltransferase, putative	1356	321.629	370.314	0.20335	0.822785
Medtr2g461970.1	alpha-1,4-glucan-protein synthase [UDP-forming]-like protein	1080	491.58	488.172	-0.0100385	1
Medtr5g046030.1	alpha-1,4-glucan-protein synthase [UDP-forming]-like protein	1089	2931.95	2897.11	-0.0172463	1
Medtr7g015970.1	alpha-1,4-glucan-protein synthase [UDP-forming]-like protein	1083	1839.97	1760.07	-0.0640452	1
Medtr1g090693.1	alpha-1,6-glucosidase, pullulanase-type protein	2874	398.385	431.941	0.116672	1
Medtr1g082670.1	alpha-crystallin domain of heat shock protein	1266	71.5764	82.5957	0.206582	1
Medtr2g081050.1	alpha-crystallin domain of heat shock protein	1362	114.125	109.934	-0.0539664	1
Medtr8g089740.1	alpha-galactosidase	1914	11.4553	21.0462	0.87755	0.617186
Medtr2g096530.1	alpha-galactosidase	1932	131.29	105.499	-0.315525	0.702729
Medtr3g094160.1	alpha-galactosidase-like protein	1302	1606.17	2205.83	0.457693	0.165077
Medtr7g073650.1	alpha-galactosidase-like protein	1227	165.12	225.557	0.44998	0.164455
Medtr1g077480.1	alpha-galactosidase-like protein	1245	103.822	78.0666	-0.411335	0.578899
Medtr8g069760.1	alpha-glucan water dikinase	4452	3424.18	3273.68	-0.0648438	1
Medtr5g057990.1	alpha-glucosidase	2781	1933.97	2322.38	0.264039	0.401055
Medtr1g111000.1	alpha-glucosidase	2817	1687.2	1600.16	-0.0764145	1
Medtr1g110980.1	alpha-glucosidase	2778	401.335	328.525	-0.288802	0.476165
Medtr7g088410.1	alpha-L-arabinofuranosidase	2019	86.0342	88.121	0.0345761	1
Medtr1g087240.1	alpha-L-arabinofuranosidase/beta-D-xylosidase	2298	29.348	46.718	0.670716	0.228594
Medtr2g034720.1	alpha-L-arabinofuranosidase/beta-D-xylosidase	2289	2249.22	1684.21	-0.417355	0.0781962
Medtr7g109390.1	alpha-L-arabinofuranosidase/beta-D-xylosidase	2316	1516.83	887.6	-0.773075	0.00191456
Medtr6g025790.1	alpha-L-arabinofuranosidase-like protein	2004	25.969	32.6641	0.330915	1
Medtr0176s0070.1	alpha-L-arabinofuranosidase-like protein	1968	98.0788	103.861	0.0826462	1
Medtr6g025730.1	alpha-L-arabinofuranosidase-like protein	2001	55.5056	55.0465	-0.0119818	1
Medtr7g087890.1	alpha-L-arabinofuranosidase-like protein	2349	412.221	357.576	-0.205167	1
Medtr7g087960.1	alpha-L-arabinofuranosidase-like protein	1932	297.917	250.96	-0.247456	0.651473
Medtr2g090585.1	alpha-L-arabinofuranosidase-like protein	1872	61.4058	51.1156	-0.264611	1
Medtr7g088470.1	alpha-L-arabinofuranosidase-like protein	2154	1803.15	1310.16	-0.460773	0.0348792
Medtr4g127370.1	alpha-L-fucosidase	2562	174.886	181.417	0.0528909	1
Medtr1g107135.1	alpha-L-fucosidase-like protein	2709	145.246	180.448	0.313086	0.550329
Medtr2g095700.1	alpha-L-fucosidase-like protein	1614	416.572	489.25	0.232004	0.680157
Medtr1g102230.1	alpha-L-fucosidase-like protein	1473	143.845	80.37	-0.839784	0.0630593
Medtr6g008850.1	alpha-mannosidase 2x-like protein	3453	37.9594	33.7014	-0.171651	1
Medtr3g078410.1	alpha-N-acetylglucosaminidase family protein	2361	161.764	274.536	0.763109	0.00124164
Medtr4g129200.1	alpha-rhamnosidase-like protein	1062	156.942	126.535	-0.310694	0.600188
Medtr3g072080.1	alpha-soluble NSF attachment protein	870	2571.16	2301.6	-0.159781	0.959964
Medtr1g095640.1	alpha-taxilin-like protein	1281	713.152	726.717	0.0271837	1
Medtr3g449490.1	aluminum activated malate transporter	936	37.3169	39.7279	0.0903257	1
Medtr1g115140.1	aluminum activated malate transporter family protein	1611	61.3263	107.706	0.812525	0.00558145
Medtr7g106260.1	aluminum activated malate transporter family protein	1440	92.2098	131.726	0.514552	0.673169
Medtr6g084680.1	aluminum activated malate transporter family protein	1800	401.066	495.187	0.304131	0.402101
Medtr1g115190.1	aluminum activated malate transporter family protein	1614	35.8951	34.733	-0.0474781	1
Medtr8g104110.1	aluminum activated malate transporter family protein	1737	63.3419	30.6009	-1.04958	0.0264853
Medtr2g087285.1	aluminum activated malate transporter family protein	1350	1168.49	353.079	-1.72659	1.4e-12
Medtr8g104120.1	aluminum activated malate transporter family protein	1731	58.5395	15.3931	-1.92712	0.00154454
Medtr1g077660.1	aluminum activated malate transporter family protein	1422	26.4796	4.86252	-2.4451	0.00113916
Medtr2g087288.1	aluminum activated malate transporter family protein	1359	370.952	50.3263	-2.88185	0.0117958
Medtr1g102680.1	aluminum induced protein with YGL and LRDR motif protein	753	845.358	825.946	-0.0335165	1
Medtr1g041380.1	aluminum induced protein with YGL and LRDR motif protein	753	1329.81	1059.63	-0.327666	0.240417
Medtr2g022520.1	aluminum induced protein with YGL and LRDR motif protein	711	12882.8	7991.86	-0.688845	0.00841858
Medtr4g117050.1	aluminum induced protein with YGL and LRDR motif protein	714	1724.83	721.097	-1.25819	0.0081345
Medtr7g100160.1	aluminum sensitive-like protein	864	276.027	202.575	-0.446351	0.12134
Medtr1g077870.1	aluminum-activated malate transporter	858	84.9362	89.8298	0.0808148	1
Medtr4g074030.1	amidase C869.01-like protein, putative	1530	29.7244	61.7821	1.05554	0.00594564
Medtr8g080890.1	amidase C869.01-like protein, putative	1545	47.7253	93.9487	0.97712	0.00146892
Medtr8g080880.1	amidase C869.01-like protein, putative	1548	237.396	346.167	0.544172	0.0249944
Medtr8g080870.1	amidase C869.01-like protein, putative	1464	241.097	244.695	0.0213676	1
Medtr4g073970.1	amidase C869.01-like protein, putative	921	22.3462	22.4233	0.00496934	1
Medtr8g080840.1	amidase C869.01-like protein, putative	1578	549.119	476.546	-0.204504	0.77999
Medtr8g080850.1	amidase C869.01-like protein, putative	249	104.893	89.6352	-0.226781	0.983982
Medtr8g097220.1	amidase C869.01-like protein, putative	1554	86.2517	65.1851	-0.404011	0.484976
Medtr7g022480.1	amidohydrolase family protein	1026	69.6962	93.9676	0.431084	0.409081
Medtr2g039160.1	amine oxidase	1641	609.975	525.22	-0.215828	0.797111
Medtr4g117670.1	amine oxidase [copper containing] protein, putative	1776	52.6591	25.8972	-1.02389	0.287591
Medtr4g011890.1	amine-terminal acetyltransferase, putative	2703	1290.9	1282.97	-0.00889802	1
Medtr2g060820.1	amine-terminal asparagine amidohydrolase	1137	587.736	648.909	0.142849	1
Medtr1g038820.1	amine-terminal domain cyclin	702	63.9569	103.293	0.691575	0.0416933
Medtr8g076470.1	amine-terminal domain micro-spherule protein	2244	146.826	207.451	0.498658	0.112623
Medtr8g076660.1	amine-terminal oxidoreductase-like protein	237	57.6243	70.9704	0.300541	0.774388
Medtr4g081300.1	amine-terminal region of chorein, A TM vesicle-mediated sorter	3381	59.5842	65.9687	0.146852	1
Medtr5g042980.1	amino acid kinase family protein	975	135.235	146.851	0.118882	1
Medtr0031s0060.1	amino acid permease	2007	21.917	17.7854	-0.301359	1
Medtr1g109380.1	amino-acid permease BAT1-like protein	1563	208.123	346.708	0.736285	0.00102504
Medtr4g107390.1	aminoacyl-tRNA synthetase	2268	707.862	659.853	-0.101324	1
Medtr6g018970.1	aminoalcoholphosphotransferase	1026	35.1444	29.6923	-0.243205	1
Medtr6g018970.2	aminoalcoholphosphotransferase	765	79.837	63.1878	-0.337411	0.749686
Medtr7g084200.1	aminopeptidase	1476	867.301	892.69	0.0416257	1
Medtr1g079760.1	ammonium transporter 1 protein	1560	208.314	304.861	0.549391	0.144547
Medtr7g069640.1	ammonium transporter 1 protein	1464	273.634	315.441	0.205125	0.765601
Medtr1g045550.1	ammonium transporter 1 protein	1512	2380.11	2317.67	-0.0383495	1
Medtr7g098930.1	ammonium transporter 1 protein	1473	23.848	19.5839	-0.284204	1
Medtr8g095040.1	ammonium transporter 1 protein	1458	46.7319	25.7505	-0.859805	0.312234
Medtr4g017820.1	ammonium transporter 1 protein	1464	282.31	142.27	-0.988652	0.0082948
Medtr8g469540.1	AMP deaminase	2634	555.456	456.865	-0.281904	0.46339
Medtr2g098490.1	AMP-binding enzyme	6906	33.3703	113.34	1.76402	0.00178918
Medtr4g066130.1	AMP-binding enzyme	6084	21.3005	37.4516	0.814141	0.159482
Medtr8g035620.1	AMP-dependent synthetase and ligase family protein	3582	242.789	241.409	-0.00822265	1
Medtr6g083940.1	AMSH-like ubiquitin thioesterase	1542	218.91	260.357	0.250149	0.702877
Medtr5g034240.1	AMSH-like ubiquitin thioesterase	708	178.644	184.54	0.0468437	1
Medtr4g121470.1	AMSH-like ubiquitin thioesterase-like protein	1530	254.621	223.967	-0.185066	0.987455
Medtr8g036980.1	AN1-like zinc finger protein	456	4885.65	3352.21	-0.543436	0.0081992
Medtr4g108000.6	anamorsin-like protein	1311	26.1035	26.453	0.0191891	1
Medtr4g074480.1	anamorsin-like protein	798	126.919	122.587	-0.0500972	1
Medtr8g058380.1	anaphase promoting complex protein	1620	150.98	151.364	0.00366449	1
Medtr7g021880.1	anaphase promoting complex subunit 2	2736	22.3203	27.0777	0.278749	1
Medtr8g021140.1	anaphase promoting complex subunit 8	1734	119.245	127.656	0.09833	1
Medtr1g103750.1	anaphase promoting complex subunit 8	1737	46.9201	44.599	-0.0731953	1
Medtr5g082890.1	anaphase-promoting complex subunit 1	5418	387.739	392.56	0.0178286	1
Medtr8g077200.1	anaphase-promoting complex subunit 10	591	211.318	286.014	0.43667	0.124514
Medtr8g073120.1	anaphase-promoting complex subunit 11 RING-H2 finger protein	612	49.4136	96.3605	0.963535	0.0755585
Medtr3g116000.1	anaphase-promoting complex subunit 11 RING-H2 finger protein	582	148.999	205.768	0.465719	0.163668
Medtr6g007670.1	anaphase-promoting complex subunit 11 RING-H2 finger protein	762	26.4782	36.3683	0.457877	0.834493
Medtr2g090950.1	anaphase-promoting complex subunit 11 RING-H2 finger protein	720	518.708	708.368	0.449577	0.288555
Medtr8g066780.1	anaphase-promoting complex subunit 11 RING-H2 finger protein	1071	48.1552	50.8744	0.079247	1
Medtr2g088570.1	anaphase-promoting complex subunit 11 RING-H2 finger protein	357	673.531	661.915	-0.0250969	1
Medtr1g492830.1	anaphase-promoting complex subunit 11 RING-H2 finger protein	675	702.346	664.329	-0.080285	1
Medtr4g046877.1	anaphase-promoting complex subunit 11 RING-H2 finger protein	354	741.59	699.417	-0.0844704	1
Medtr1g056350.1	anaphase-promoting complex subunit 11 RING-H2 finger protein	510	80.5615	74.7161	-0.10867	1
Medtr7g059360.1	anaphase-promoting complex subunit 11 RING-H2 finger protein	705	170.329	150.191	-0.18153	0.975224
Medtr5g041330.1	anaphase-promoting complex subunit 11 RING-H2 finger protein	657	139.315	120.459	-0.209805	1
Medtr4g007410.1	anaphase-promoting complex subunit 11 RING-H2 finger protein	267	77.7184	66.8613	-0.217087	1
Medtr1g115270.1	anaphase-promoting complex subunit 11 RING-H2 finger protein	369	58.9935	49.4421	-0.254816	1
Medtr7g078150.1	anaphase-promoting complex subunit 11 RING-H2 finger protein	543	124.479	93.4391	-0.413805	0.279891
Medtr7g117540.1	anaphase-promoting complex subunit 11 RING-H2 finger protein	870	179.69	128.661	-0.481937	1
Medtr4g124380.1	anaphase-promoting complex subunit 11 RING-H2 finger protein	510	852.927	568.503	-0.585255	0.00912876
Medtr5g024730.1	anaphase-promoting complex subunit 11 RING-H2 finger protein	648	2225.83	1469.67	-0.598855	0.0321806
Medtr7g108855.1	anaphase-promoting complex subunit 11 RING-H2 finger protein	591	381.876	201.114	-0.92509	0.0501847
Medtr1g026070.1	anaphase-promoting complex subunit 11 RING-H2 finger protein	399	194.688	72.0605	-1.43388	7.53e-08
Medtr5g092790.1	anaphase-promoting complex subunit 11 RING-H2 finger protein	711	32.0318	3.77079	-3.08656	5.67e-08
Medtr4g090990.1	anaphase-promoting complex subunit 4	2334	114.256	146.095	0.354629	0.470691
Medtr5g091020.1	anaphase-promoting complex subunit 5	2769	151.547	164.837	0.121273	1
Medtr2g019850.1	anaphase-promoting complex subunit 7	1683	545.403	545.965	0.00148675	1
Medtr5g008010.1	anaphase-promoting complex subunit cdc20-like protein	1365	259.737	346.401	0.415392	0.14081
Medtr2g040370.2	animal HSPA9 nucleotide-binding domain protein	5424	14.6478	22.1865	0.598993	0.678265
Medtr2g040260.1	animal HSPA9 nucleotide-binding domain protein	4485	39.7579	41.9185	0.0763433	1
Medtr2g040160.1	animal HSPA9 nucleotide-binding domain protein	4506	35.7606	31.3099	-0.191751	1
Medtr8g020400.1	animal MPPE1-like protein	1857	197.344	204.548	0.051723	1
Medtr5g069630.1	anion transporter 4	1560	247.105	299.144	0.275712	0.602387
Medtr4g030900.1	anion transporter 4	1332	644.634	669.1	0.0537423	1
Medtr4g116030.1	anion transporter 4, putative	1599	131.268	150.094	0.193354	1
Medtr7g066780.1	anion transporter 4, putative	1521	250.485	213.751	-0.228795	0.930487
Medtr5g014100.1	anionic peroxidase swpb3 protein	999	71.6272	71.2795	-0.00701918	1
Medtr8g032880.1	anion-transporting ATPase	1077	966.054	860.742	-0.166524	0.98237
Medtr5g023090.1	ankyrin domain protein	1443	116.993	148.672	0.345704	0.522766
Medtr5g026800.1	ankyrin domain protein	801	851.961	944.334	0.14851	1
Medtr1g062770.1	ankyrin domain protein	612	517.2	569.224	0.138272	1
Medtr5g026550.1	ankyrin domain protein	519	704.058	706.879	0.00576882	1
Medtr3g085630.1	ankyrin domain protein	2307	35.8135	27.0654	-0.404055	0.848275
Medtr7g115580.2	ankyrin repeat 13B-like protein	2055	92.7153	103.127	0.153546	1
Medtr1g080310.1	ankyrin repeat 13B-like protein	1896	423.363	374.384	-0.177376	0.9059
Medtr1g046580.1	ankyrin repeat 13C-B-like protein	1953	1167.18	1054.95	-0.145855	1
Medtr2g023450.1	ankyrin repeat 13C-like protein	1749	251.29	287.054	0.191968	0.928232
Medtr7g075185.1	ankyrin repeat and zinc finger protein, putative	2199	105.943	75.8283	-0.482475	0.185845
Medtr7g100390.1	ankyrin repeat plant protein	1563	484.31	444.108	-0.12502	1
Medtr7g100430.1	ankyrin repeat plant-like protein	1749	25.6997	32.1005	0.320845	1
Medtr2g438740.1	ankyrin repeat plant-like protein	1746	210.3	212.64	0.0159596	1
Medtr8g105260.1	ankyrin repeat plant-like protein	1617	1013.42	941.769	-0.105785	1
Medtr2g438700.1	ankyrin repeat plant-like protein	2127	793.797	730.465	-0.119955	1
Medtr1g032100.1	ankyrin repeat plant-like protein	1596	1328.78	1014	-0.390034	0.117597
Medtr5g091220.1	ankyrin repeat plant-like protein	1821	246.787	180.598	-0.450483	0.157112
Medtr1g115575.1	ankyrin repeat plant-like protein	1782	1788.14	1149.95	-0.636889	0.0013116
Medtr8g039620.1	ankyrin repeat protein	1317	33.1307	68.5612	1.04923	0.0087794
Medtr5g028190.1	ankyrin repeat protein	1608	13.7345	26.1147	0.927058	0.20521
Medtr8g073260.1	ankyrin repeat protein	1353	40.8048	69.9119	0.7768	0.060391
Medtr5g028930.1	ankyrin repeat protein	1869	103.554	171.664	0.729199	0.00690205
Medtr3g016210.1	ankyrin repeat protein	1338	1086.79	1591.66	0.550465	0.0158415
Medtr6g017215.1	ankyrin repeat protein	717	55.5322	61.3599	0.143972	1
Medtr6g022830.1	ankyrin repeat protein	2019	35.4657	38.461	0.116973	1
Medtr8g069880.1	ankyrin repeat protein	1398	2234.69	2211.31	-0.0151756	1
Medtr7g115280.1	ankyrin repeat protein	1386	507.333	482.116	-0.0735532	1
Medtr3g085830.1	ankyrin repeat protein	2001	150.128	104.955	-0.516428	0.121036
Medtr2g020450.1	ankyrin repeat protein	2088	29.726	15.4166	-0.947241	0.342618
Medtr7g055630.1	ankyrin repeat protein	561	931.529	348.202	-1.41968	0.153515
Medtr8g072510.1	ankyrin repeat protein	1344	34.9278	10.5699	-1.72442	0.0456335
Medtr1g113820.1	ankyrin repeat protein	1785	32.677	8.90592	-1.87544	0.021267
Medtr6g027840.1	ankyrin repeat RF-like protein, putative	1626	2251.22	2779	0.303853	0.326389
Medtr8g056020.1	ankyrin repeat RF-like protein, putative	1086	364.837	294.018	-0.311346	0.611469
Medtr1g089180.1	ankyrin repeat, PH and SEC7 domain secG-like protein	1395	820.212	677.637	-0.275484	0.884219
Medtr5g063670.1	annexin D8	951	92.45	311.839	1.75406	1.32e-07
Medtr8g038150.1	annexin D8	966	90.6457	136.416	0.5897	0.513597
Medtr0276s0050.1	annexin D8	948	5870.89	5680.27	-0.047619	1
Medtr8g107640.1	annexin D8	948	1471.04	1398.43	-0.073032	1
Medtr3g018790.1	annexin D8	945	564.548	524.732	-0.105517	1
Medtr6g071615.1	annexin D8	948	83.62	73.7883	-0.180457	1
Medtr8g038220.1	annexin D8	942	87.3792	68.0554	-0.360581	0.543755
Medtr6g028030.1	annexin D8	963	887.758	356.361	-1.31683	2.55e-10
Medtr3g018780.1	annexin D8	945	1966.73	641.862	-1.61546	1.96e-21
Medtr4g022850.4	antheraxanthin epoxidase/zeaxanthin epoxidase	1401	29.7507	20.1225	-0.564115	0.678911
Medtr3g028210.1	anthocyanin 5-aromatic acyltransferase	1407	17.6241	41.5114	1.23596	0.0864887
Medtr7g013850.1	anthocyanin 5-aromatic acyltransferase	1452	508.374	790.77	0.637369	0.00714038
Medtr7g014160.1	anthocyanin 5-aromatic acyltransferase	1431	111.952	160.008	0.515271	0.11211
Medtr2g089765.1	anthocyanin 5-aromatic acyltransferase	1467	178.781	218.818	0.291533	0.592746
Medtr7g014200.1	anthocyanin 5-aromatic acyltransferase	1419	658.822	774.525	0.233422	0.609854
Medtr4g015180.1	anthocyanin 5-aromatic acyltransferase	1473	384.14	418.957	0.125172	1
Medtr7g014230.1	anthocyanin 5-aromatic acyltransferase	1386	61.3812	64.8889	0.0801763	1
Medtr7g014250.1	anthocyanin 5-aromatic acyltransferase	1377	124.32	107.103	-0.215056	0.994814
Medtr8g012750.1	anthocyanin 5-aromatic acyltransferase	1434	223.488	181.866	-0.297325	1
Medtr7g014180.1	anthocyanin 5-aromatic acyltransferase	534	22.9914	8.55609	-1.42607	0.0224701
Medtr3g086020.1	anthranilate N-benzoyltransferase	1251	33.8023	63.5721	0.911273	0.375585
Medtr4g094835.1	anthranilate N-benzoyltransferase	1344	151.627	145.802	-0.0565155	1
Medtr3g088420.1	anthranilate N-hydroxycinnamoyl/benzoyltransferase, putative	1305	1161.3	1655.28	0.511334	0.0147916
Medtr3g070290.1	anthranilate synthase alpha 1	1809	39.0343	41.2295	0.0789346	1
Medtr1g114520.1	anthranilate synthase alpha 1	1668	562.143	531.113	-0.0819177	1
Medtr1g033480.1	anthranilate synthase component II	813	510.681	575.978	0.173591	0.906182
Medtr8g461280.1	anticodon-binding domain protein	975	36.3775	47.5844	0.38744	0.788765
Medtr8g063230.1	anticodon-binding domain protein	567	383.847	461.16	0.264733	0.531567
Medtr4g093535.1	antigen receptor-like protein	606	448.015	458.611	0.0337229	1
Medtr4g083370.1	antitermination NusB domain protein, putative	795	109.509	140.802	0.362608	0.50144
Medtr6g008950.1	anti-virus transcriptional factor, putative	942	51.6437	25.6869	-1.00756	0.174708
Medtr5g034780.1	AP-1 complex subunit gamma-2	2619	1291.99	1308.4	0.0182083	1
Medtr8g063690.1	AP-1 complex subunit gamma-2	2568	596.212	553.333	-0.107679	1
Medtr8g102180.1	AP-1 complex subunit sigma-like protein	432	155.46	140.972	-0.141141	1
Medtr8g077600.1	AP-1 complex subunit sigma-like protein	501	300.923	256.945	-0.227938	0.742597
Medtr7g117690.1	AP2 domain class transcription factor	516	13.1186	40.4737	1.62537	0.144279
Medtr8g085960.1	AP2 domain class transcription factor	717	21.8379	45.683	1.06482	0.0228654
Medtr7g085810.1	AP2 domain class transcription factor	780	627.295	1105.63	0.817658	1.39e-05
Medtr2g016730.1	AP2 domain class transcription factor	1008	752.317	836.462	0.152959	1
Medtr8g013860.1	AP2 domain class transcription factor	615	349.229	331.863	-0.0735873	1
Medtr5g058470.1	AP2 domain class transcription factor	897	33.3726	25.8339	-0.369395	1
Medtr3g095190.1	AP2 domain class transcription factor	1074	198.953	151.501	-0.393098	0.254541
Medtr2g078680.1	AP2 domain class transcription factor	621	2622.66	1877.35	-0.482332	0.115756
Medtr1g098460.1	AP2 domain class transcription factor	1089	392.917	275.331	-0.513059	0.0520518
Medtr6g033255.1	AP2 domain class transcription factor	636	31.2536	18.882	-0.727011	0.389117
Medtr1g028560.1	AP2 domain class transcription factor	1044	26.3455	14.7901	-0.832927	0.290093
Medtr1g069945.1	AP2 domain class transcription factor	744	59.4216	33.3258	-0.834347	0.110128
Medtr5g062700.1	AP2 domain class transcription factor	1116	2200.65	1211.89	-0.860664	0.00462429
Medtr3g072610.1	AP2 domain class transcription factor	663	34.2056	18.3024	-0.902196	1
Medtr7g084370.1	AP2 domain class transcription factor	849	201.53	94.0363	-1.0997	0.160242
Medtr2g019750.1	AP2 domain class transcription factor	891	31.0398	13.978	-1.15096	0.0432253
Medtr1g006660.1	AP2 domain class transcription factor	774	142.807	16.7258	-3.09392	7.43e-06
Medtr7g100590.1	AP2 domain transcription factor	1416	141.542	164.305	0.215139	1
Medtr8g044070.1	AP2 domain transcription factor	1254	132.018	128.57	-0.0381876	1
Medtr8g020510.1	AP2 domain transcription factor	1725	43.971	26.4817	-0.731557	0.156026
Medtr5g015070.1	AP2 domain transcription factor, putative	1635	51.0806	86.4917	0.759788	0.0339718
Medtr5g053920.1	AP2/ERF and B3 domain transcription factor	1137	976.752	388.972	-1.32832	0.0122109
Medtr1g093600.1	AP2/ERF and B3 domain transcription factor	1155	1328.09	340.008	-1.96571	0.00766489
Medtr6g012970.1	AP2/ERF domain transcription factor	1236	30.4774	37.3234	0.292339	1
Medtr7g046260.1	AP2/ERF domain transcription factor	708	28.221	27.6384	-0.0300969	1
Medtr7g081805.1	AP2-domain DNA-binding protein	627	598.332	387.596	-0.626394	0.00451548
Medtr7g081815.1	AP2-domain DNA-binding protein	624	1483.45	922.474	-0.685374	0.000533018
Medtr2g098180.1	AP2-like ethylene-responsive transcription factor	1578	161.284	363.606	1.17277	1.96e-08
Medtr7g080460.1	AP2-like ethylene-responsive transcription factor	2070	286.759	583.035	1.02374	1.54e-07
Medtr5g031880.1	AP2-like ethylene-responsive transcription factor	1545	609.805	1162.23	0.930479	4.28e-07
Medtr3g103460.1	AP2-like ethylene-responsive transcription factor	1977	340.169	607.695	0.837095	1.93e-05
Medtr4g097520.1	AP2-like ethylene-responsive transcription factor	1968	70.6372	115.263	0.706424	0.0233102
Medtr4g127930.1	AP2-like ethylene-responsive transcription factor	1539	343.389	501.495	0.546389	0.0227636
Medtr4g130270.1	AP2-like ethylene-responsive transcription factor	1080	55.3438	75.8859	0.455409	0.570671
Medtr1g017400.1	AP2-like ethylene-responsive transcription factor	1983	31.8179	26.2113	-0.27965	1
Medtr4g007770.1	AP2-type transcription factor	975	83.2692	90.0835	0.113481	1
Medtr8g072250.1	AP-4 complex subunit epsilon	2937	1988.34	2002.64	0.0103443	1
Medtr3g112190.1	AP-4 complex subunit mu-1	1329	898.214	931.127	0.0519184	1
Medtr4g081050.1	AP-5 complex subunit zeta-like protein	1707	545.481	604.001	0.14702	1
Medtr5g072520.1	APO RNA-binding protein	1330	45.0956	78.1946	0.794081	0.0335022
Medtr2g088750.1	APO RNA-binding protein	1035	441.1	434.212	-0.0227087	1
Medtr2g088390.1	APO RNA-binding protein	1344	35.4382	32.9253	-0.106112	1
Medtr7g007890.1	apoptosis antagonizing transcription factor	1194	101.946	111.305	0.126714	1
Medtr1g007640.1	appr-1-P processing enzyme family protein	702	253.814	295.097	0.217419	0.805363
Medtr4g082640.1	appr-1-P processing enzyme family protein	1671	820.442	842.688	0.038597	1
Medtr3g101320.1	AR781, yeast pheromone receptor-like protein	900	276.485	350.707	0.343066	0.313957
Medtr8g432670.1	Ara4-interacting protein	1503	78.7111	132.166	0.747712	0.0136196
Medtr4g102810.1	Ara4-interacting protein	1743	1490.39	1322.62	-0.172294	0.900052
Medtr8g099245.1	arabinogalactan peptide-like protein	228	5781.84	3659.29	-0.659965	0.000274081
Medtr6g086390.1	arabinogalactan peptide-like protein	195	103.684	48.3762	-1.09982	0.102698
Medtr3g090830.1	arabinogalactan peptide-like protein	192	37.1815	13.7076	-1.43961	0.00278726
Medtr6g090535.1	arabinogalactan protein	192	521.436	477.807	-0.126063	1
Medtr8g070860.2	arabinogalactan protein	618	21.9716	19.2441	-0.191223	1
Medtr6g086365.1	arabinogalactan protein	267	211.692	98.5705	-1.10274	0.104984
Medtr7g097060.1	arabinose 5-phosphate isomerase, putative	1029	455.233	360.726	-0.335702	0.395971
Medtr1g009190.1	arabinose kinase-like protein	2979	525.144	703.076	0.420967	0.221309
Medtr4g005410.1	archaeal/vacuolar-type H+-ATPase subunit A	1875	4599.16	4472.41	-0.0403172	1
Medtr7g081010.1	archaeal/vacuolar-type H+-ATPase subunit B	1464	1794.91	1518.32	-0.241434	0.608407
Medtr5g009720.1	archaeal/vacuolar-type H+-ATPase subunit E	693	2739.83	2803.49	0.0331397	1
Medtr8g464390.1	ARF GTPase activator	1404	115.385	93.5122	-0.303228	0.796108
Medtr8g103750.1	ARF GTPase activator	2067	43.2989	31.1246	-0.476276	0.581691
Medtr4g024960.1	arginase family protein	1017	105.67	133.072	0.332635	0.602407
Medtr4g024940.1	arginase family protein	720	255.692	212.759	-0.26519	0.581602
Medtr0088s0100.1	arginase family protein	1089	4476.45	1915.33	-1.22476	3.95e-07
Medtr1g068845.1	arginine biosynthesis protein ArgJ	1413	597.87	738.17	0.304122	0.342618
Medtr4g072020.1	arginine decarboxylase	2193	1512.71	1082.09	-0.483317	0.0262269
Medtr3g108640.1	arginine N-methyltransferase	1944	430.518	499.342	0.213955	1
Medtr4g100980.1	arginine N-methyltransferase	2094	55.0768	56.3378	0.0326577	1
Medtr6g091770.1	arginine N-methyltransferase	1152	557.77	565.823	0.0206797	1
Medtr3g013960.1	arginine N-methyltransferase, putative	1875	353.777	365.673	0.0477107	1
Medtr3g102800.1	arginine N-methyltransferase-like protein	981	322.008	334.018	0.0528296	1
Medtr4g106550.1	arginine/serine-rich coiled coil protein	1113	561.396	599.68	0.0951726	1
Medtr5g017430.1	arginine/serine-rich splicing factor	1869	1548.1	1569.66	0.0199563	1
Medtr3g100220.1	argininosuccinate lyase	1554	849.249	1085.72	0.354387	0.206819
Medtr5g042880.1	argininosuccinate synthase	1443	163.967	221.595	0.434524	0.170906
Medtr3g088970.1	argininosuccinate synthase	1434	29.2421	37.2675	0.349871	0.922466
Medtr4g103680.1	argininosuccinate synthase	1437	604.633	551.119	-0.133695	1
Medtr3g070310.1	arginyl-tRNA-protein transferase	1881	1048.18	956.771	-0.131635	1
Medtr3g116200.1	ARID/bright DNA-binding domain protein	1119	220.628	247.892	0.168097	1
Medtr2g044550.1	ARID/bright DNA-binding domain protein	2277	823.817	835.938	0.0210719	1
Medtr8g098655.1	ARID/bright DNA-binding domain protein	933	95.4251	89.9485	-0.0852703	1
Medtr3g009890.1	ARID/bright DNA-binding domain protein	825	214.485	201.652	-0.089008	1
Medtr1g073590.1	ARID/bright DNA-binding domain protein	1740	84.6143	78.9971	-0.0991016	1
Medtr1g073380.1	ARID/bright DNA-binding domain protein	1779	192.623	141.598	-0.443985	0.200056
Medtr1g073530.1	ARID/bright DNA-binding domain protein	1749	105.136	67.2656	-0.644321	0.0482533
Medtr8g098645.1	ARID/bright DNA-binding domain; ELM2 domain protein, putative	1041	126.895	135.798	0.0978249	1
Medtr3g029590.1	ARM repeat CCCH-type zinc finger protein	2196	1776.84	2136.48	0.26592	0.503425
Medtr7g092070.1	ARM repeat CCCH-type zinc finger protein	2205	2458.32	2248.66	-0.128608	1
Medtr5g082830.1	ARM repeat CCCH-type zinc finger protein	2052	7158.5	3577.4	-1.00075	1.31e-08
Medtr3g070880.1	ARM repeat CCCH-type zinc finger protein	1554	1195.27	340.247	-1.81269	0.00183353
Medtr4g030910.1	ARM repeat kinase family protein	2787	812.945	817.991	0.00892849	1
Medtr8g099855.1	ARM repeat protein	1215	16.5532	28.326	0.775015	0.394737
Medtr6g032885.1	ARM repeat protein	1806	223.146	347.238	0.637938	0.00719723
Medtr7g070280.1	ARM repeat protein	2721	160.08	175.628	0.133733	1
Medtr3g070010.1	ARM repeat protein	1344	272.431	289.546	0.0878986	1
Medtr1g038850.1	ARM repeat protein	4023	593.723	585.241	-0.0207596	1
Medtr7g075940.1	ARM repeat protein	1476	352.7	306.373	-0.203154	0.864547
Medtr1g104870.1	ARM repeat protein interacting WITH ABF2 protein	2115	771.015	786.992	0.0295902	1
Medtr3g080660.1	ARM repeat protein, putative	330	68.3038	66.3984	-0.0408157	1
Medtr2g084580.1	ARM repeat-like protein	1575	234.151	211.286	-0.148245	1
Medtr5g011500.1	armadillo repeat kinesin-like protein	2685	527.017	668.261	0.342562	0.251733
Medtr7g075060.1	armadillo repeat kinesin-like protein	2667	379.954	375.164	-0.0183043	1
Medtr5g022240.1	armadillo repeat only protein	2064	120.802	161.257	0.416715	0.243138
Medtr8g075770.1	armadillo repeat only protein	2004	902.876	1037.45	0.200436	0.786808
Medtr5g033190.1	armadillo repeat only protein	1839	171.377	146.125	-0.229965	0.822076
Medtr3g103050.1	armadillo/beta-catenin repeat protein	1026	12.9304	21.8303	0.75557	0.673111
Medtr6g008170.1	armadillo/beta-catenin repeat protein	1665	102.667	137.179	0.418079	0.351642
Medtr3g078340.1	armadillo/beta-catenin repeat protein	1590	830.926	911.17	0.133	1
Medtr3g098730.1	armadillo/beta-catenin repeat protein	1665	749.479	765.461	0.0304411	1
Medtr5g069340.1	armadillo/beta-catenin repeat protein	1053	315.701	309.63	-0.0280121	1
Medtr4g063800.1	armadillo/beta-catenin repeat protein	1989	1603.6	1569.53	-0.030986	1
Medtr7g097020.1	armadillo/beta-catenin repeat protein	2304	286.63	276.433	-0.0522604	1
Medtr7g059405.1	armadillo/beta-catenin repeat protein	1905	197.208	180.663	-0.126415	1
Medtr3g067685.1	armadillo/beta-catenin repeat protein	1188	343.129	299.083	-0.198208	0.868504
Medtr4g091320.1	armadillo/beta-catenin repeat protein	1734	1087.11	940.878	-0.208416	0.779729
Medtr5g034440.1	armadillo/beta-catenin repeat protein	2070	550.722	220.483	-1.32066	0.0119518
Medtr8g039560.1	armadillo/beta-catenin repeat protein, putative	1020	698.343	558.258	-0.323002	0.350094
Medtr2g021310.1	armadillo/beta-catenin-like repeat protein	2514	17.5992	34.9502	0.989793	0.315527
Medtr5g079550.1	armadillo/beta-catenin-like repeat protein	1128	87.9396	149.82	0.768647	0.00734268
Medtr4g123670.1	armadillo/beta-catenin-like repeat protein	1926	208.098	333.93	0.682281	0.00487697
Medtr3g106140.1	armadillo/beta-catenin-like repeat protein	1488	31.8428	47.4321	0.574897	0.3902
Medtr8g032570.1	armadillo/beta-catenin-like repeat protein	1686	27.9547	33.6686	0.26831	1
Medtr4g021570.1	armadillo/beta-catenin-like repeat protein	1113	587.652	638.195	0.119034	1
Medtr3g056580.1	armadillo/beta-catenin-like repeat protein	1383	178.186	189.315	0.0874047	1
Medtr1g029790.1	armadillo/beta-catenin-like repeat protein	6399	1383.47	1413.04	0.0305123	1
Medtr7g092130.1	armadillo/beta-catenin-like repeat protein	3324	604.696	617.492	0.030209	1
Medtr6g016215.1	armadillo/beta-catenin-like repeat protein	6429	1626.99	1628.57	0.00140451	1
Medtr3g118040.1	armadillo/beta-catenin-like repeat protein	3150	698.693	678.039	-0.0432912	1
Medtr5g096860.1	armadillo/beta-catenin-like repeat protein	1959	630.388	611.172	-0.0446615	1
Medtr7g076220.1	armadillo/beta-catenin-like repeat protein	1683	84.1051	80.171	-0.0691125	1
Medtr1g034000.1	armadillo/beta-catenin-like repeat protein	1380	498.642	466.897	-0.0948994	1
Medtr3g080640.1	armadillo/beta-catenin-like repeat protein	3267	345.297	317.329	-0.121862	1
Medtr1g081710.1	armadillo/beta-catenin-like repeat protein	4968	987.062	882.347	-0.161795	0.948118
Medtr1g018180.1	armadillo/beta-catenin-like repeat protein	1035	966.956	821.854	-0.234568	0.631579
Medtr2g026130.1	armadillo/beta-catenin-like repeat protein	1383	1411.44	1075.16	-0.392618	0.218321
Medtr1g014420.1	armadillo/beta-catenin-like repeat protein	1548	960.403	719.401	-0.416843	0.0780098
Medtr2g015870.1	armadillo/beta-catenin-like repeat protein, putative	1323	729.741	231.354	-1.65728	0.00356204
Medtr4g055310.1	arogenate/prephenate dehydratase	1254	219.688	408.523	0.894963	8.5e-06
Medtr4g061070.1	arogenate/prephenate dehydratase	1128	330.086	422.088	0.354702	0.267848
Medtr4g132250.1	arogenate/prephenate dehydratase	1182	359.805	252.399	-0.511508	0.0515601
Medtr2g084875.1	arogenate/prephenate dehydratase	1281	648.993	407.099	-0.672822	0.0334726
Medtr8g070640.1	Arp2/3 complex 34 kDa subunit	975	156.97	171.795	0.130197	1
Medtr4g058005.1	arsenical pump-driving ATPase-like protein	1146	142.102	146.244	0.0414525	1
Medtr7g089460.1	Arv1, putative	756	140.176	133.909	-0.0659823	1
Medtr8g087680.1	ascorbate peroxidase, putative	228	71.0119	61.3293	-0.211484	1
Medtr1g088180.1	ASF/SF2-like pre-mRNA splicing factor SRP32, putative	1347	270.633	310.017	0.196005	0.898878
Medtr3g087220.1	asparagine synthetase [glutamine-hydrolyzing] protein	1713	523.072	644.248	0.300605	0.388392
Medtr8g091280.1	aspartate aminotransferase	1428	1010.88	1101.38	0.123705	1
Medtr4g011820.1	aspartate aminotransferase	1191	3938.87	2398.13	-0.715871	9.11e-05
Medtr1g013050.1	aspartate aminotransferase	1398	5989.37	3501.55	-0.77441	3.81e-05
Medtr3g072670.1	aspartate aminotransferase family protein	1338	1057.82	1209.17	0.192922	0.900621
Medtr3g072680.1	aspartate aminotransferase family protein	1209	1310.54	975.793	-0.425513	0.0661435
Medtr4g114000.1	aspartate racemase	1002	246.223	277.115	0.170518	1
Medtr2g103300.1	aspartate racemase	966	396.94	337.376	-0.234561	0.756411
Medtr1g061600.1	aspartate/glutamate/uridylate kinase family protein, putative	1539	566.382	524.635	-0.110462	1
Medtr8g105860.1	aspartate-semialdehyde dehydrogenase	1140	374.262	480.698	0.361081	0.378102
Medtr1g014140.1	aspartate-tRNA ligase	1626	1645.28	1840.64	0.161874	0.955884
Medtr1g039270.1	aspartic protease in GUARD CELL-like protein	1410	231.654	306.002	0.401566	0.228261
Medtr1g111350.1	aspartic protease in GUARD CELL-like protein	1404	95.7194	102.064	0.092597	1
Medtr6g085010.1	aspartic protease in GUARD CELL-like protein	1476	1491.04	1517.8	0.0256638	1
Medtr1g115210.1	aspartic protease in GUARD CELL-like protein	1461	2966.24	2085.08	-0.508529	0.191799
Medtr3g097150.1	aspartic proteinase nepenthesin	1350	146.688	192.714	0.393711	0.594095
Medtr3g068000.1	aspartic proteinase nepenthesin	1401	78.0139	73.1389	-0.0930937	1
Medtr8g039540.1	aspartic proteinase nepenthesin-like protein	1305	643.228	919.514	0.515543	0.292887
Medtr1g037630.1	aspartic proteinase nepenthesin-like protein	1290	523.29	538.519	0.0413879	1
Medtr3g100500.1	aspartic proteinase nepenthesin-like protein	1317	9612.45	6990.01	-0.45961	0.0325664
Medtr3g014290.1	aspartic proteinase nepenthesin-like protein	1254	108.168	74.4394	-0.53914	0.17053
Medtr1g092920.1	aspartyl aminopeptidase-like protein, putative	1581	442.864	505.742	0.191537	0.890652
Medtr3g088860.1	aspartyl aminopeptidase-like protein, putative	1449	1189.93	1337.12	0.168257	0.944658
Medtr1g113700.1	aspartyl/asparaginyl-tRNA synthetase family protein	1830	65.1089	64.0341	-0.0240155	1
Medtr3g048950.1	aspartyl/glutamyl-tRNA(Asn/Gln) amidotransferase subunit A	1614	199.002	252.58	0.343957	0.437225
Medtr5g055940.1	aspartyl/glutamyl-tRNA(Asn/Gln) amidotransferase subunit B	1629	375.18	331.74	-0.177528	0.94915
Medtr1g095920.1	aspartyl/glutamyl-tRNA(Asn/Gln) amidotransferase subunit C	405	180.408	171.282	-0.0748902	1
Medtr8g036060.1	AT hook motif DNA-binding family protein	927	2628.74	3701.07	0.49357	0.0225898
Medtr4g101990.1	AT hook motif DNA-binding family protein	999	596.865	838.954	0.491187	0.0314196
Medtr1g079780.1	AT hook motif DNA-binding family protein	990	403.721	554.392	0.457548	0.0740566
Medtr5g011520.1	AT hook motif DNA-binding family protein	978	945.958	1248.65	0.400526	0.0857548
Medtr5g010330.1	AT hook motif DNA-binding family protein	966	186.501	237.168	0.346727	0.475744
Medtr7g080980.1	AT hook motif DNA-binding family protein	810	1253.41	1573.18	0.327825	0.257637
Medtr8g098390.1	AT hook motif DNA-binding family protein	1056	508.646	637.58	0.325944	0.312515
Medtr1g061530.1	AT hook motif DNA-binding family protein	1089	108.086	135.357	0.324589	0.522818
Medtr1g076710.1	AT hook motif DNA-binding family protein	1023	1639.5	2011.37	0.29492	0.314566
Medtr1g079810.1	AT hook motif DNA-binding family protein	918	1048.52	1164.63	0.151514	1
Medtr1g044155.1	AT hook motif DNA-binding family protein	1080	2506.61	2752.82	0.135176	1
Medtr4g098450.1	AT hook motif DNA-binding family protein	891	1835.43	1983.28	0.111768	1
Medtr1g073860.1	AT hook motif DNA-binding family protein	969	2155.45	1798.53	-0.26117	0.51912
Medtr3g068035.1	AT hook motif DNA-binding family protein	942	399.649	332.199	-0.266686	0.572875
Medtr3g100470.1	AT hook motif DNA-binding family protein	873	215.542	54.3826	-1.98675	0.108893
Medtr7g028870.1	AT.I.24-6 protein, putative	213	156.807	98.9086	-0.664822	0.0235986
Medtr3g077860.1	ataxia telangiectasia mutated protein, putative	9102	317.717	304.989	-0.0589833	1
Medtr4g014710.1	ataxin-3 protein	996	732.093	669.36	-0.129244	1
Medtr1g073910.1	ATBET12, putative	288	433.824	590.456	0.44472	0.0931964
Medtr2g006040.1	ATP phosphoribosyltransferase catalytic subunit	1188	135.399	134.253	-0.0122619	1
Medtr4g130680.1	ATP phosphoribosyltransferase catalytic subunit	1122	852.718	798.383	-0.0949881	1
Medtr6g016335.1	ATP sulfurylase	1461	48.5301	47.7432	-0.0235847	1
Medtr1g102550.1	ATP sulfurylase	1398	15517.1	5809.88	-1.41728	1.14e-16
Medtr8g092040.1	ATP synthase	735	4369.36	4198.65	-0.0574964	1
Medtr4g063080.1	ATP synthase 6 kDa subunit	168	2808.73	2441.69	-0.202038	0.751334
Medtr2g096370.1	ATP synthase 6 kDa subunit	168	731.44	632.883	-0.2088	0.718752
Medtr1g109420.1	ATP synthase CF0 B subunit	669	20.3619	25.3736	0.317455	1
Medtr7g117900.1	ATP synthase delta chain	678	294.303	176.914	-0.734255	0.163668
Medtr4g072130.1	ATP synthase E chain	159	1462.12	1397.8	-0.0649079	1
Medtr4g005960.1	ATP synthase epsilon chain	243	56.3393	59.505	0.0788677	1
Medtr5g040610.1	ATP synthase epsilon chain	213	2732.6	2452.03	-0.156299	0.961297
Medtr4g087955.1	ATP synthase F1 complex assembly factor	753	330.964	350.479	0.0826533	1
Medtr0018s0290.1	ATP synthase F1 complex assembly factor 2, putative	966	378.989	410.362	0.114741	1
Medtr0212s0040.1	ATP synthase F1, alpha subunit	2571	454.384	192.239	-1.24101	4.33e-05
Medtr1588s0010.1	ATP synthase F1, gamma subunit	303	14.7009	34.0964	1.21371	0.0638603
Medtr5g062980.1	ATP synthase G subunit family protein	372	18.3232	26.7028	0.543317	0.690707
Medtr8g101880.1	ATP synthase G subunit family protein	366	1223.06	980.953	-0.318233	0.311084
Medtr4g079850.1	ATP synthase I, related protein	1026	1057.19	934.529	-0.177918	0.828895
Medtr5g088780.1	ATP synthase regulation protein NCA2	1770	188.542	199.38	0.0806403	1
Medtr2g008350.1	ATP synthase subunit alpha	891	11.5364	20.2985	0.815175	0.426296
Medtr5g022790.1	ATP synthase, A subunit	2013	397.821	361.263	-0.13907	1
Medtr3g106820.1	ATP synthase, F0 subunit B	630	374.132	378.713	0.017559	1
Medtr2g067030.1	ATP/DNA-binding protein	4761	78.4456	97.6245	0.31555	0.91583
Medtr8g090165.1	ATP/DNA-binding protein	5109	123.219	90.1523	-0.450794	0.274405
Medtr5g042000.1	ATP/GTP-binding family protein, putative	4470	1869.62	1793.2	-0.0602092	1
Medtr2g034090.1	ATP:citrate lyase	1827	24.8685	26.0711	0.068127	1
Medtr1g097870.1	ATP11 protein	435	28.0073	35.2081	0.330106	0.992811
Medtr7g101870.1	ATPase, AAA-type, CDC48 protein	2430	4448.54	4692.23	0.0769402	1
Medtr1g063380.1	ATPase, AAA-type, CDC48 protein	2433	9295.1	9524.78	0.0352141	1
Medtr5g094130.1	ATPase, V0 complex, subunit E	213	495.553	506.261	0.0308402	1
Medtr8g107410.1	ATP-binding ABC transporter	768	314.74	403.318	0.35776	0.300649
Medtr7g033710.1	ATP-binding ABC transporter	2010	34.7411	42.3284	0.284979	0.994814
Medtr3g096300.1	ATP-binding ABC transporter	798	61.1126	58.4648	-0.0639017	1
Medtr7g061020.1	ATP-binding microtubule motor family protein	1917	173.165	194.963	0.171053	0.947076
Medtr6g082470.1	ATP-binding microtubule motor family protein	2895	387.998	423.179	0.125217	1
Medtr3g113110.1	ATP-binding microtubule motor family protein	4563	123.837	133.717	0.110737	1
Medtr4g124650.1	ATP-binding microtubule motor family protein	3114	650.63	388.903	-0.742428	0.0443544
Medtr6g053680.1	ATP-binding microtubule motor family protein, putative	2703	248.284	260.898	0.0714913	1
Medtr8g098425.1	ATP-binding protein	2697	62.0508	67.7563	0.126905	1
Medtr1g100250.1	ATP-binding protein	2700	914.777	859.884	-0.0892784	1
Medtr7g055720.1	ATP-binding protein, putative	1425	77.773	85.3897	0.134793	1
Medtr3g070300.1	ATP-binding protein, putative	1887	423.793	395.924	-0.0981371	1
Medtr1g008600.1	ATP-binding; ATP-dependent helicase; DNA helicase	6534	171.853	203.473	0.243664	0.792374
Medtr5g011550.1	ATP-dependent Clp protease	702	42.8702	66.5773	0.635055	0.17838
Medtr6g461650.1	ATP-dependent Clp protease	381	179.125	208.821	0.221301	0.866317
Medtr5g054770.1	ATP-dependent Clp protease adaptor protein ClpS	471	533.381	568.044	0.0908353	1
Medtr8g100040.1	ATP-dependent Clp protease ATP-binding subunit	2781	1165.11	1356.4	0.219312	0.725547
Medtr3g102830.1	ATP-dependent Clp protease ATP-binding subunit	2784	546.498	546.791	0.00077231	1
Medtr4g034690.1	ATP-dependent Clp protease proteolytic protein	588	21.8912	34.3008	0.647891	0.356538
Medtr1g086940.1	ATP-dependent Clp protease proteolytic protein	915	394.411	535.65	0.441592	0.100523
Medtr4g099360.1	ATP-dependent Clp protease proteolytic protein	915	579.334	721.53	0.316665	0.357941
Medtr4g102000.1	ATP-dependent Clp protease proteolytic protein	963	603.129	724.395	0.26431	0.523144
Medtr7g109610.1	ATP-dependent Clp protease proteolytic protein	906	226.611	271.563	0.261069	0.612726
Medtr7g082980.1	ATP-dependent Clp protease proteolytic protein	894	422.292	491.318	0.218416	0.732453
Medtr7g112640.1	ATP-dependent Clp protease proteolytic protein	969	747.412	847.47	0.181259	0.867313
Medtr1g106550.1	ATP-dependent Clp protease proteolytic protein	1122	1323.24	1465.3	0.14712	1
Medtr5g026840.1	ATP-dependent Clp protease proteolytic protein	894	764.088	822.078	0.105537	1
Medtr4g075100.1	ATP-dependent Clp protease proteolytic protein	717	704.51	685.412	-0.0396491	1
Medtr3g091550.1	ATP-dependent Clp protease regulatory subunit ClpX	1746	989.744	1057.75	0.0958707	1
Medtr6g059910.1	ATP-dependent Clp protease regulatory subunit ClpX	1989	600.231	551.892	-0.121131	1
Medtr1g116980.1	ATP-dependent DNA helicase 2 subunit Ku70	1905	1443.78	1474.31	0.0301868	1
Medtr4g023560.1	ATP-dependent DNA helicase 2 subunit Ku80	2052	390.31	456.304	0.225373	0.716713
Medtr1g031140.1	ATP-dependent DNA helicase RecG	2955	55.8554	66.7169	0.256354	1
Medtr3g079915.1	ATP-dependent DNA helicase RecG	525	205.526	233.816	0.186049	0.948269
Medtr3g063040.1	ATP-dependent DNA helicase RecQ	2727	210.618	299.174	0.506354	0.0732613
Medtr2g006440.1	ATP-dependent DNA helicase RecQ family protein	3480	114.926	152.529	0.408379	0.334405
Medtr5g026590.1	ATP-dependent DNA helicase RecQ family protein	2058	273.45	313.419	0.196817	0.917173
Medtr1g072800.1	ATP-dependent DNA helicase REP	3777	74.5777	90.0074	0.271299	0.933546
Medtr7g078090.1	ATP-dependent helicase BRM	6675	931.256	970.21	0.0591194	1
Medtr1g035330.1	ATP-dependent helicase family protein	2238	511.603	565.779	0.145213	1
Medtr3g112420.1	ATP-dependent protease LA (lon) domain protein	885	173.222	169.543	-0.0309693	1
Medtr1g056490.1	ATP-dependent RNA helicase	3000	331.501	307.254	-0.109581	1
Medtr7g095080.1	ATP-dependent RNA helicase DHX35	2178	161.525	190.986	0.24171	0.809019
Medtr2g015320.1	ATP-dependent RNA helicase DHX35	2106	400.239	408.143	0.0282146	1
Medtr8g044260.1	ATP-dependent RNA helicase DHX36-like protein	3447	283.513	280.097	-0.0174883	1
Medtr4g023590.1	ATP-dependent RNA helicase DHX37-like protein, putative	3996	224.761	228.32	0.0226625	1
Medtr1g114490.1	ATP-dependent RNA helicase DHX8	3465	506.825	537.081	0.0836516	1
Medtr4g094992.1	ATP-dependent RNA helicase dhx8-like protein	1560	18.5641	23.2488	0.324639	1
Medtr5g017490.1	ATP-dependent RNA helicase eIF4A-like protein, putative	642	61.9175	55.6502	-0.15396	1
Medtr5g006660.1	ATP-dependent RNA helicase SUPV3L1	1713	80.8847	99.1957	0.294411	0.815325
Medtr6g011800.1	ATP-dependent RNA helicase SUPV3L1	2457	264.567	290.358	0.134199	1
Medtr2g101290.1	ATP-dependent zinc metalloprotease FTSH protein	2646	136.175	181.823	0.417074	0.235901
Medtr3g462930.1	ATP-dependent zinc metalloprotease FTSH protein	2376	552.858	601.545	0.121764	1
Medtr8g056860.1	ATP-dependent zinc metalloprotease FTSH protein	2967	272.993	285.233	0.063276	1
Medtr1g028390.1	ATP-dependent zinc metalloprotease FTSH protein	2337	1419.67	1424.09	0.00448709	1
Medtr3g104470.1	ATP-dependent zinc metalloprotease FTSH protein	2124	1391.91	1385.41	-0.00675535	1
Medtr7g096060.1	ATP-dependent zinc metalloprotease FTSH protein	2106	589.586	555.437	-0.0860796	1
Medtr6g059690.1	ATP-dependent zinc metalloprotease FTSH protein	2046	20.0129	18.5123	-0.112447	1
Medtr4g094662.1	ATP-dependent zinc metalloprotease FTSH protein	2085	839.413	757.568	-0.148005	0.976914
Medtr5g075340.1	ATP-dependent zinc metalloprotease FTSH protein	2592	30.0468	23.9377	-0.327927	1
Medtr4g064350.1	ATP-dependent zinc metalloprotease FTSH protein	2424	3416.31	2567.68	-0.411972	0.0742146
Medtr6g016600.1	ATP-dependent zinc metalloprotease FTSH-like protein	1830	76.8623	77.8697	0.0187852	1
Medtr3g113270.1	ATRAD3	1266	168.717	145.683	-0.211765	0.898539
Medtr1g024005.1	ATRAD3	1281	848.04	643.639	-0.39788	0.140428
Medtr2g028590.1	ATRAD3, putative	1395	43.2441	65.9449	0.608758	0.407134
Medtr4g094930.1	ATRER1A	579	687.047	731.047	0.0895545	1
Medtr5g016560.1	ATRER1A	627	136.791	138.385	0.016718	1
Medtr4g070400.1	ATRER1A	594	103.044	93.1165	-0.146158	1
Medtr5g024920.1	AT-rich interactive domain protein	1815	25.3518	27.0848	0.0953965	1
Medtr8g038730.1	AT-rich interactive domain protein	615	168.476	144.347	-0.223001	0.94686
Medtr8g010140.1	autophagocytosis-associated family protein	708	213.255	198.489	-0.103518	1
Medtr1g070160.1	autophagy 9 (APG9) protein	2601	398.227	401.001	0.0100139	1
Medtr7g096680.1	autophagy 9 (APG9) protein	2682	938.659	859.319	-0.127409	1
Medtr1g086310.1	autophagy protein Atg8 ubiquitin-like protein	366	517.876	491.578	-0.075187	1
Medtr3g018770.1	autophagy protein beclin 1	1530	646.919	652.793	0.0130397	1
Medtr8g494210.1	auxilin-like protein	2742	459.983	475.626	0.0482466	1
Medtr1g022415.1	auxilin-like protein	4107	2471.45	1916.19	-0.367121	0.167511
Medtr3g110182.1	auxin canalisation protein	1242	8.7992	24.8298	1.49663	0.00995617
Medtr1g071450.1	auxin canalisation protein	1458	375.8	387.355	0.0436921	1
Medtr5g012870.1	auxin canalisation protein	1173	193.101	191.875	-0.00918937	1
Medtr8g072560.1	auxin efflux carrier family protein	1215	86.7855	116.406	0.423638	0.357654
Medtr7g074190.1	auxin efflux carrier family protein	1269	326.358	359.991	0.141504	1
Medtr8g006775.1	auxin efflux carrier family protein	1251	1501.93	412.298	-1.86506	2.49e-26
Medtr1g029190.1	auxin efflux carrier family transporter	1584	15.0773	29.972	0.991239	0.0863611
Medtr6g069510.1	auxin efflux carrier family transporter	1815	375.713	734.57	0.96727	6.12e-07
Medtr4g084870.1	auxin efflux carrier family transporter	1980	316.109	418.786	0.405793	0.134072
Medtr6g011400.1	auxin efflux carrier family transporter	1086	26.1028	20.3321	-0.360446	1
Medtr7g079720.1	auxin efflux carrier family transporter	1092	792.094	311.469	-1.34658	0.000137277
Medtr4g073770.1	auxin influx transporter	1473	151.973	421.926	1.47317	4.23e-11
Medtr7g067450.1	auxin influx transporter	1455	1077.13	1254.1	0.219462	0.716423
Medtr3g072870.1	auxin influx transporter	1398	138.967	73.8306	-0.912452	0.00070669
Medtr1g093350.1	auxin response factor	537	238.171	596.044	1.32342	6.34e-12
Medtr1g069495.1	auxin response factor	819	642.358	672.992	0.0672129	1
Medtr8g027440.1	auxin response factor 2	2034	756.263	980.11	0.374055	0.192509
Medtr8g101360.1	auxin response factor 2	3291	803.82	990.122	0.300733	0.378994
Medtr1g024025.1	auxin response factor 2	3798	849.219	978.772	0.204837	0.732756
Medtr5g076270.1	auxin response factor 2	2526	165.685	187.675	0.179794	1
Medtr2g018690.1	auxin response factor 2	2727	369.436	409.067	0.147012	1
Medtr2g005240.1	auxin response factor 2	2016	1365.67	1418.69	0.0549486	1
Medtr8g079492.1	auxin response factor 2	2745	101.944	103.454	0.0212081	1
Medtr3g064050.1	auxin response factor 2	2550	30.4221	29.7103	-0.0341593	1
Medtr7g062540.1	auxin response factor 2	2043	9318.51	8505.49	-0.131705	1
Medtr3g073420.1	auxin response factor, putative	1782	194.686	276.254	0.504845	0.0673117
Medtr1g094960.1	auxin response factor, putative	1860	152.7	202.059	0.404076	0.196525
Medtr4g058930.1	auxin response factor, putative	2097	61.9443	72.6122	0.22924	0.943392
Medtr7g017100.1	auxin transporter BIG	15306	3880.76	3511.68	-0.14418	0.976914
Medtr2g041550.1	auxin-binding protein ABP19a	633	58.803	67.1729	0.191989	1
Medtr8g020610.1	auxin-binding protein ABP19a	624	48.5578	24.7425	-0.972712	0.222265
Medtr7g017330.1	auxin-independent growth promoter-like protein	2007	351.682	380.837	0.114902	1
Medtr5g064620.1	auxin-independent growth promoter-like protein	1578	166.947	170.183	0.0276953	1
Medtr1g023180.1	auxin-induced 5NG4-like protein	1203	1177.37	3788.35	1.68601	8.09e-24
Medtr1g074120.1	auxin-induced 5NG4-like protein	1074	959.516	1413.93	0.559329	0.00719592
Medtr4g094362.1	auxin-induced 5NG4-like protein	1143	110.069	156.202	0.505001	0.214861
Medtr1g073990.1	auxin-induced 5NG4-like protein	1074	374.938	487.443	0.378584	0.460174
Medtr5g034930.1	auxin-induced 5NG4-like protein	1050	92.3641	109.631	0.247253	0.946351
Medtr2g102340.1	auxin-induced 5NG4-like protein	1119	352.903	211.164	-0.740904	0.191112
Medtr2g102340.2	auxin-induced 5NG4-like protein	978	45.8468	18.9729	-1.27288	0.133275
Medtr2g007960.1	auxin-induced 5NG4-like protein	1185	29.6163	10.1349	-1.54706	0.874427
Medtr2g007990.1	auxin-induced 5NG4-like protein	1185	356.342	43.4415	-3.03611	0.0539029
Medtr1g030600.1	auxin-induced 5NG4-like protein	1170	21508.7	2108.74	-3.35047	4.75e-16
Medtr1g074070.1	auxin-induced 5NG4-like protein	1059	682.846	32.8549	-4.37738	1.24e-18
Medtr2g007970.1	auxin-induced 5NG4-like protein	1188	1138.73	22.5933	-5.65538	1.93e-05
Medtr8g011650.1	auxin-induced in root cultures protein, putative	714	437.947	597.299	0.447699	0.0676927
Medtr2g084275.1	auxin-regulated protein	1527	179.61	212.869	0.245103	0.736139
Medtr4g115075.1	auxin-responsive AUX/IAA family protein	627	12.9038	51.0031	1.98279	1.21e-06
Medtr1g070520.1	auxin-responsive AUX/IAA family protein	738	9.79231	23.1066	1.23858	0.0967681
Medtr7g110790.1	auxin-responsive AUX/IAA family protein	486	10.3555	23.7124	1.19524	0.0683083
Medtr2g101500.1	auxin-responsive AUX/IAA family protein	981	175.692	322.799	0.877589	6.65e-05
Medtr4g011880.1	auxin-responsive AUX/IAA family protein	537	19.7977	32.2979	0.706112	0.370106
Medtr8g103030.1	auxin-responsive AUX/IAA family protein	882	440.372	621.471	0.496966	0.0365623
Medtr1g070830.1	auxin-responsive AUX/IAA family protein	615	160.67	202.83	0.336177	0.41093
Medtr8g067530.1	auxin-responsive AUX/IAA family protein	1071	1809.05	2143.46	0.244706	0.572399
Medtr7g096090.1	auxin-responsive AUX/IAA family protein	753	235.039	242.458	0.0448374	1
Medtr2g100780.4	auxin-responsive AUX/IAA family protein	810	53.8155	39.2378	-0.455777	0.540264
Medtr5g097620.1	auxin-responsive family protein	1329	44.5335	57.5619	0.370222	0.727611
Medtr7g051910.1	auxin-responsive family protein	1185	63.0435	79.5153	0.334884	0.750507
Medtr2g026080.1	auxin-responsive family protein	1209	2187.27	2082.24	-0.0709963	1
Medtr4g133620.1	auxin-responsive family protein	1200	938.685	681.361	-0.462222	0.0622702
Medtr8g102660.1	Avr9/Cf-9 rapidly elicited protein	546	22.8304	42.13	0.883892	0.268901
Medtr3g109920.1	Avr9/Cf-9 rapidly elicited protein	564	32.1915	38.2891	0.250252	1
Medtr2g101130.1	Avr9/Cf-9 rapidly elicited protein	603	224.225	233.838	0.0605649	1
Medtr7g084690.1	Avr9/Cf-9 rapidly elicited protein	639	80.9109	66.8867	-0.274615	1
Medtr5g077510.1	Avr9/Cf-9 rapidly elicited protein	1329	532.792	422.523	-0.334543	1
Medtr3g065080.1	Avr9/Cf-9 rapidly elicited protein	1320	1131.05	654.934	-0.788243	0.375804
Medtr4g021260.1	Avr9/Cf-9 rapidly elicited protein	1440	173.808	97.8764	-0.828462	0.275012
Medtr8g089920.1	Avr9/Cf-9 rapidly elicited protein, putative	450	130.486	186.306	0.513777	0.644385
Medtr4g068310.1	B3 DNA-binding domain protein	597	25.5666	45.7722	0.840208	0.116385
Medtr7g105370.1	B3 DNA-binding domain protein	909	867.024	1464.1	0.755865	0.00202614
Medtr1g058350.1	B3 DNA-binding domain protein	972	1141.39	1384.5	0.278569	0.454715
Medtr7g117455.1	B3 DNA-binding domain protein	1374	555.034	628.787	0.179996	0.958555
Medtr1g021270.1	B3 DNA-binding domain protein	1791	959.915	916.567	-0.066665	1
Medtr8g023990.1	B3 DNA-binding domain protein	1554	929.514	588.428	-0.659611	0.00178166
Medtr1g034240.1	B3 domain transcription factor VRN1-like protein	1302	2556.69	2466.92	-0.0515662	1
Medtr4g068320.1	B3 domain transcription factor VRN1-like protein	1290	1048.05	923.646	-0.182294	0.864015
Medtr5g075410.1	B3 domain transcription repressor VAL2	2361	183.391	276.588	0.592813	0.0213461
Medtr1g016050.1	BAAT/acyl-CoA thioester hydrolase carboxy-terminal protein	840	195.196	163.414	-0.256389	0.809986
Medtr3g087980.1	bacterial long-chain fatty acid CoA synthetase	2085	438.078	581.722	0.40914	0.221944
Medtr3g082660.1	bacterial long-chain fatty acid CoA synthetase	2184	2186.42	2260.23	0.047898	1
Medtr3g009150.3	bacterial trigger factor protein	510	145.272	155.661	0.0996554	1
Medtr8g028265.1	BAG domain protein	3246	810.148	453.82	-0.836066	0.02921
Medtr7g069610.1	BAG family molecular chaperone regulator	675	445.095	475.585	0.0955904	1
Medtr2g025690.1	BAG family molecular chaperone regulator 5	564	269.162	273.014	0.0205024	1
Medtr1g101440.1	BAG family molecular chaperone regulator-like protein	1002	823.05	965.557	0.230381	0.704546
Medtr0086s0010.1	BAG family molecular chaperone regulator-like protein	1068	1688.17	1451.29	-0.218126	0.713522
Medtr4g102740.1	BAG family molecular chaperone regulator-like protein	843	165.549	114.53	-0.53154	0.185475
Medtr2g062470.1	BAH domain protein	1671	109.084	39.7015	-1.45817	1.95e-05
Medtr6g488090.1	bark storage-like protein	996	415.09	1052.22	1.34194	5.85e-14
Medtr6g488050.1	bark storage-like protein	1002	146.691	366.932	1.32273	0.000674878
Medtr3g110175.1	bark storage-like protein	1068	23.8224	50.2184	1.07589	0.00955645
Medtr0037s0250.2	base excision DNA repair protein, HhH-GPD family protein	843	51.7764	46.1808	-0.165004	1
Medtr2g043730.1	basic blue-like protein	378	4.96303	39.1014	2.97793	7.47e-09
Medtr8g089110.1	basic blue-like protein	366	24.5472	104.55	2.09056	1.41e-05
Medtr3g089035.1	basic blue-like protein	381	2405.48	1961.19	-0.294598	0.330437
Medtr3g089005.1	basic blue-like protein	381	15526.2	3236.49	-2.2622	2.98e-10
Medtr5g014520.1	basic helix loop helix (bHLH) DNA-binding family protein	1002	13.6015	52.0428	1.93593	2.85e-06
Medtr4g066460.1	basic helix loop helix (bHLH) DNA-binding family protein	990	70.2053	147.972	1.07567	3.23e-05
Medtr0246s0020.1	basic helix loop helix (bHLH) DNA-binding family protein	1152	37.691	73.1495	0.956627	0.0243214
Medtr4g097940.1	basic helix loop helix (bHLH) DNA-binding family protein	987	28.6232	47.7186	0.737367	0.243701
Medtr4g098035.1	basic helix loop helix (bHLH) DNA-binding family protein	1029	97.9703	150.184	0.61631	0.110391
Medtr1g093750.1	basic helix loop helix (BHLH) DNA-binding family protein	1017	103.847	156.211	0.589031	0.0551033
Medtr5g064950.1	basic helix loop helix (BHLH) DNA-binding family protein	903	78.3381	105.529	0.429851	0.391459
Medtr4g066380.1	basic helix loop helix (bHLH) DNA-binding family protein	999	137.378	179.387	0.384925	0.57163
Medtr5g014640.1	basic helix loop helix (bHLH) DNA-binding family protein	981	17.195	21.363	0.313124	1
Medtr5g014600.1	basic helix loop helix (bHLH) DNA-binding family protein	1005	107.496	114.776	0.0945368	1
Medtr3g099620.1	basic helix loop helix (BHLH) DNA-binding family protein	966	1812.34	1512.98	-0.260463	0.489301
Medtr2g100490.1	basic helix loop helix (BHLH) DNA-binding family protein	1179	116.644	67.3316	-0.792751	0.0117743
Medtr5g030430.1	basic helix loop helix (bHLH) family transcription factor	2034	1318.51	1857.43	0.4944	0.023363
Medtr8g024790.1	basic helix loop helix (bHLH) family transcription factor	1395	45.1497	63.0367	0.481475	0.429072
Medtr8g067280.1	basic helix loop helix (bHLH) family transcription factor	1947	895.083	531.905	-0.750853	0.326779
Medtr1g070870.1	basic helix loop helix protein BHLH4	849	52.959	50.9216	-0.0565966	1
Medtr8g471150.1	basic helix loop helix protein, putative	2304	153.824	154.026	0.00189273	1
Medtr1g040435.1	basic helix loop helix protein, putative	774	22.4269	19.5246	-0.199936	1
Medtr2g073370.1	B-box type zinc finger protein	885	119.677	149.403	0.320062	0.543448
Medtr2g011450.1	B-box type zinc finger protein	369	43.673	20.5498	-1.08762	0.115298
Medtr2g089310.1	B-box type zinc finger protein	702	79.8664	34.7696	-1.19976	0.000180217
Medtr1g109350.1	B-box zinc finger protein, putative	1035	54.4053	26.2664	-1.05053	0.169552
Medtr7g056133.1	B-cell receptor-associated-like protein	657	75.5192	84.3118	0.15889	1
Medtr4g049540.1	B-cell receptor-associated-like protein	666	1630.91	1668.04	0.0324791	1
Medtr8g104980.1	B-cell receptor-associated-like protein	393	1586.11	1476.65	-0.103164	1
Medtr2g023880.1	B-cell receptor-associated-like protein	669	506.286	395.711	-0.355505	0.279632
Medtr6g022020.1	BCL-2 binding anthanogene-1 protein	474	179.441	299.932	0.741124	0.116602
Medtr4g017810.1	BCL-2-associated athanogene protein	756	860.269	847.301	-0.0219124	1
Medtr3g100060.1	BEACH domain LvsC-like protein, putative	9765	1873.42	1672.89	-0.163328	0.935776
Medtr7g018660.1	BED finger NBS-LRR resistance protein, putative	459	54.4862	93.886	0.785018	0.0207755
Medtr1g071260.1	beige/BEACH and WD40 domain protein	10839	3515.29	3118.96	-0.172579	0.864963
Medtr3g112290.1	BEL1-like homeodomain protein	1332	213.573	211.319	-0.0153098	1
Medtr1g016490.1	BEL1-like homeodomain protein	1575	49.4171	26.6433	-0.891241	0.128652
Medtr1g023050.1	BEL1-related homeotic protein	1884	1552.7	1671.7	0.106536	1
Medtr5g018860.1	BEL1-related homeotic protein	2256	1685.69	1763.12	0.0647909	1
Medtr8g098815.1	BEL1-related homeotic protein	1863	4418.96	3900.51	-0.180043	0.838068
Medtr8g078480.1	BEL1-related homeotic protein	2520	302.535	236.715	-0.353951	0.335066
Medtr1g081660.1	benzyl alcohol O-benzoyltransferase	1359	776.964	1941.57	1.3213	2.08e-14
Medtr0042s0230.1	benzyl alcohol O-benzoyltransferase	468	48.4484	82.1515	0.761838	0.1447
Medtr1g040195.1	benzyl alcohol O-benzoyltransferase	1311	630.144	517.239	-0.284853	0.870304
Medtr1g040215.1	benzyl alcohol O-benzoyltransferase	1386	58.1343	43.5931	-0.415288	0.605099
Medtr5g076700.1	benzyl alcohol O-benzoyltransferase	1383	21.5951	13.7032	-0.656188	0.879692
Medtr5g017580.1	BEST plant protein match is: (TAIR:plant.1) protein, putative	498	94.4026	160.084	0.761932	0.00415373
Medtr4g086340.1	BEST plant protein match is: (TAIR:plant.1) protein, putative	408	62.4807	85.6109	0.454384	0.36325
Medtr3g099600.1	BEST plant protein match is: (TAIR:plant.1) protein, putative	1044	128.502	137.863	0.101442	1
Medtr2g012750.1	BEST plant protein match is: (TAIR:plant.1) protein, putative	798	128.96	135.912	0.0757549	1
Medtr8g031000.1	bestrophin-like protein	1005	186.528	338.06	0.857891	0.000151984
Medtr1g044145.1	Bet1-like SNARE protein 1-1	402	253.948	231.533	-0.133317	1
Medtr3g055690.1	beta-(1,2)-xylosyltransferase	1530	758.492	760.02	0.00290213	1
Medtr1g046210.1	beta-1,2-N-acetylglucosaminyltransferase II	1302	635.272	706.31	0.152926	0.983577
Medtr2g088270.1	beta-1,3-galactosyltransferase-like protein	1209	180.173	303.569	0.75264	0.00104344
Medtr4g123090.1	beta-1,3-galactosyltransferase-like protein	1929	279.89	314.898	0.170024	0.99202
Medtr4g107360.1	beta-1,3-galactosyltransferase-like protein	1851	324.234	352.989	0.122588	1
Medtr8g463930.1	beta-1,3-galactosyltransferase-like protein	1029	655.421	687.107	0.0681142	1
Medtr8g061960.1	beta-1,3-galactosyltransferase-like protein	1959	192.538	201.098	0.0627544	1
Medtr1g012800.1	beta-1,3-galactosyltransferase-like protein	1041	508.357	511.809	0.00976293	1
Medtr2g078030.1	beta-1,3-galactosyltransferase-like protein	1008	91.8569	88.7367	-0.0498573	1
Medtr5g037300.1	beta-1,3-galactosyltransferase-like protein	1932	173.894	147.488	-0.237607	0.869841
Medtr5g009700.1	beta-1,3-galactosyltransferase-like protein	1029	29.1879	21.3902	-0.44842	0.80272
Medtr1g049240.1	beta-1,3-N-acetylglucosaminyltransferase family protein	372	192.489	56.8588	-1.75932	0.00514666
Medtr8g089840.1	beta-1,4-N-acetylglucosaminyltransferase-like protein	1176	719.025	642.701	-0.161894	1
Medtr8g096160.1	beta-1,4-xylosyltransferase IRX10L-like protein, putative	1251	124.828	158.146	0.341313	0.546943
Medtr8g096140.1	beta-1,4-xylosyltransferase IRX10L-like protein, putative	1251	320.347	366.925	0.195848	0.858351
Medtr4g094912.1	beta-1,4-xylosyltransferase, putative	1503	364.018	459.199	0.335106	0.36608
Medtr5g016600.1	beta-1,4-xylosyltransferase, putative	1515	188.139	233.252	0.310087	0.500167
Medtr3g111060.1	beta-1,4-xylosyltransferase, putative	1326	823.842	734.065	-0.166459	0.973982
Medtr3g109922.1	beta-adaptin A-like protein	2535	2213.78	2119.38	-0.0628716	1
Medtr4g076210.1	beta-adaptin-like protein	2691	4060.69	4378.75	0.108796	1
Medtr4g045667.1	beta-amylase	1491	2602.93	5053.15	0.957046	2.9e-06
Medtr4g099110.1	beta-amylase	1626	597.598	845.976	0.50144	0.876547
Medtr5g013620.1	beta-amylase	1632	61.0071	58.8818	-0.0511562	1
Medtr6g477770.1	beta-amylase	597	95.6385	80.9332	-0.24086	0.920649
Medtr6g477780.1	beta-amylase	1155	302.656	213.098	-0.506167	0.210623
Medtr5g026210.1	beta-amylase-like protein	1953	181.809	223.141	0.295535	0.557709
Medtr7g077410.1	beta-amylase-like protein	2109	410.136	364.803	-0.168983	0.933546
Medtr6g093180.2	beta-amyrin synthase	2289	534.45	512.968	-0.0591861	1
Medtr7g034535.1	beta-amyrin synthase	2310	56.8199	47.1543	-0.269007	0.990062
Medtr4g005270.1	beta-amyrin synthase	2295	38.7665	30.0536	-0.36727	0.819539
Medtr1g471050.1	beta-carotene isomerase D27	759	129.521	240.203	0.891063	8.8e-05
Medtr3g064180.1	beta-catenin-like protein	1578	516.778	501.451	-0.0434364	1
Medtr1g106860.1	beta-D-xylosidase-like protein	2346	39.6223	47.1745	0.251696	1
Medtr4g059680.1	beta-galactosidase	2520	4.37274	67.8187	3.95507	0.00319384
Medtr8g085210.1	beta-galactosidase	2721	1454.61	1905.97	0.389898	0.290575
Medtr5g021190.1	beta-galactosidase	2532	3339.77	3522.21	0.0767345	1
Medtr8g016230.1	beta-galactosidase	2517	171.053	169.74	-0.0111124	1
Medtr3g112370.1	beta-galactosidase-like protein	2202	82.1438	114.616	0.480584	0.247859
Medtr4g122980.1	beta-glucosidase	1899	98.9113	126.185	0.351328	0.587529
Medtr4g094265.1	beta-hydroxyacyl-ACP dehydratase	660	791.454	928.541	0.23046	0.650394
Medtr3g088520.1	beta-like galactosidase	2085	149.697	143.104	-0.0649851	1
Medtr2g100000.1	beta-like galactosidase	2085	108.811	88.2458	-0.302228	0.734673
Medtr1g023120.1	beta-like galactosidase	2238	99.9841	64.3769	-0.635154	0.0717804
Medtr4g093570.1	beta-ureidopropionase-like protein	1236	1561.26	1362.89	-0.196039	0.797034
Medtr4g093580.1	beta-ureidopropionase-like protein	1245	180.041	140.897	-0.353679	0.459063
Medtr2g008240.1	beta-xylosidase/alpha-L-arabinofuranosidase-like protein	2328	3082.14	3035.21	-0.0221349	1
Medtr4g094285.1	beta-xylosidase/alpha-L-arabinofuranosidase-like protein	2325	3687.8	2197.27	-0.747043	0.0421612
Medtr6g011080.1	BGGP beta-1-3-galactosyl-O-glycosyl-glycoprotein	1302	1173.48	1190.88	0.0212464	1
Medtr2g082640.1	BHLH domain class transcription factor	693	2009.99	2145.03	0.0938125	1
Medtr4g081370.1	BHLH domain class transcription factor	714	131.453	132.106	0.00714974	1
Medtr1g043430.1	BHLH domain class transcription factor	741	520.614	521.083	0.00129977	1
Medtr2g089000.1	BHLH domain class transcription factor	783	833.223	699.436	-0.252512	0.502115
Medtr7g078400.1	bHLH transcription factor	213	14.9703	22.4913	0.587264	0.757537
Medtr8g098275.3	bHLH transcription factor	1335	17.4113	21.7188	0.318914	1
Medtr4g131160.2	BHLH transcription factor	1212	66.6114	79.2419	0.250494	0.937335
Medtr4g108360.2	BHLH transcription factor	582	84.8326	69.5826	-0.285894	1
Medtr1g077640.1	bHLH transcription factor-like protein	2304	259.821	358.846	0.465847	0.0677535
Medtr8g466800.1	BHLH transcription factor-like protein	1335	29.1886	33.6033	0.203199	1
Medtr3g112170.1	BHLH transcription factor-like protein	1365	25.1101	28.0041	0.15737	1
Medtr2g087295.1	bHLH transcription factor-like protein	2646	1070.15	1167.75	0.125913	1
Medtr1g070180.1	bHLH transcription factor-like protein	2001	473.047	482.133	0.0274467	1
Medtr2g011070.1	BHLH transcription factor-like protein	1251	198.097	144.343	-0.456705	0.266038
Medtr2g101520.1	BHLH transcription factor-like protein	990	763.81	504.733	-0.597693	0.00484943
Medtr3g111290.1	BHLH transcriptional factor	1014	821.639	318.152	-1.36879	0.347484
Medtr3g090940.1	bidirectional sugar transporter	753	42.0902	146.676	1.80108	5.98e-12
Medtr8g042490.1	bidirectional sugar transporter	708	30.5556	31.267	0.0332067	1
Medtr3g090950.1	bidirectional sugar transporter	753	181.727	167.027	-0.121694	1
Medtr1g028460.1	bidirectional sugar transporter	771	2389.17	1985.21	-0.267216	1
Medtr7g405730.1	bidirectional sugar transporter	807	2985.49	1384.82	-1.10827	0.666089
Medtr3g089125.1	bidirectional sugar transporter	744	824.818	245.377	-1.74908	0.0010293
Medtr2g073080.1	bile acid:Na+ symporter family protein	510	104.76	99.6943	-0.0715107	1
Medtr4g113090.1	bile acid:sodium symporter	1233	626.705	725.537	0.211264	0.809054
Medtr1g102470.3	binding; zinc ion-binding protein	555	50.5437	36.4286	-0.47246	0.452651
Medtr3g034300.1	biogenesis of lysosome-related organelles complex-1 protein	384	58.5642	43.005	-0.445514	0.830223
Medtr1g103540.1	biopterin transport-related protein BT1	357	440.031	344.799	-0.351852	0.251628
Medtr7g080290.1	biotin carboxyl carrier acetyl-CoA carboxylase	831	287.908	370.573	0.364148	0.235185
Medtr6g015020.1	biotin carboxyl carrier acetyl-CoA carboxylase	837	380.41	474.834	0.319866	0.374908
Medtr7g013100.1	biotin carboxyl carrier acetyl-CoA carboxylase	864	355.994	444.263	0.31956	0.358059
Medtr4g076870.1	biotin synthase	1134	2909.69	2933.55	0.0117819	1
Medtr1g111380.1	biotin/lipoate A/B protein ligase family protein	786	209.79	213.163	0.0230095	1
Medtr3g111580.1	biotin/lipoate A/B protein ligase family protein	684	38.3629	35.0329	-0.131001	1
Medtr3g071960.1	biotin/lipoyl attachment domain protein	825	1495.74	1660.45	0.150715	1
Medtr5g083520.1	biotin/lipoyl attachment domain protein	840	457.937	325.503	-0.492477	0.067414
Medtr3g062940.1	bis(5'-adenosyl)-triphosphatase	591	354.359	346.554	-0.0321305	1
Medtr3g062950.1	bis(5-adenosyl)-triphosphatase-like protein	501	56.6069	87.9115	0.635074	0.0872974
Medtr3g063030.1	bis(5-adenosyl)-triphosphatase-like protein	486	321.362	383.625	0.255497	1
Medtr6g013420.1	blue copper-like protein	540	1024.24	1101.37	0.104748	1
Medtr2g025580.1	blue copper-like protein	516	59.5016	60.1939	0.0166905	1
Medtr1g040145.1	BolA family transcriptional regulator	492	259.367	312.865	0.270548	0.593762
Medtr7g111090.1	bonsai protein	192	843.641	807.621	-0.0629505	1
Medtr0366s0020.1	boron transporter-like protein	1728	45.7403	50.8656	0.153224	1
Medtr0459s0020.1	boron transporter-like protein	1980	20.8985	22.5562	0.110123	1
Medtr7g110000.1	boron transporter-like protein	2175	2045.96	1942.85	-0.0745979	1
Medtr3g077670.1	boron transporter-like protein	2112	366.44	262.725	-0.480027	0.0600922
Medtr7g077180.1	Bowman birk trypsin inhibitor	261	14.0839	117.509	3.06065	7.73e-05
Medtr7g077160.1	Bowman birk trypsin inhibitor	324	951.843	4229.66	2.15175	7.8e-37
Medtr7g077340.1	Bowman birk trypsin inhibitor	363	2375.95	7034.61	1.56597	1.29e-05
Medtr7g077300.1	Bowman birk trypsin inhibitor	342	28.2501	45.7486	0.695472	1
Medtr7g077313.1	Bowman birk trypsin inhibitor	312	92.4462	118.53	0.358564	0.490884
Medtr7g077220.1	Bowman birk trypsin inhibitor	420	40.9129	43.284	0.0812766	1
Medtr7g077323.1	Bowman birk trypsin inhibitor	219	897.495	487.461	-0.880615	2.61e-06
Medtr0003s0580.1	BPS1, putative	945	965.472	423.739	-1.18806	0.00268264
Medtr4g021470.1	branched chain alpha-keto acid dehydrogenase E1 beta subunit	1077	317.906	347.411	0.128043	1
Medtr4g092590.1	branched-chain amino acid aminotransferase	1074	33.292	39.5705	0.249249	1
Medtr5g014960.1	branched-chain amino acid aminotransferase	1227	1048.87	1215.56	0.212791	0.685877
Medtr1g082470.1	branched-chain-amino-acid aminotransferase-like protein	1809	409.493	441.378	0.108175	1
Medtr1g026860.1	branched-chain-amino-acid aminotransferase-like protein	1149	495.609	351.667	-0.494989	0.0472615
Medtr2g078730.1	branched-chain-amino-acid aminotransferase-like protein	1035	1030.41	601.59	-0.776359	7.04e-05
Medtr2g075400.1	brassinazole-resistant 1 protein	1554	30.7696	90.763	1.5606	0.00021681
Medtr3g111680.1	brassinazole-resistant 1 protein	948	443.452	423.453	-0.0665765	1
Medtr2g075410.1	brassinazole-resistant 1 protein	972	115.733	100.382	-0.205291	1
Medtr7g078730.1	brassinosteroid insensitive 1-associated receptor kinase	1476	675.163	717.686	0.0881166	1
Medtr4g014250.1	BRCA1-A complex subunit abraxas-like protein, putative	825	144.84	159.082	0.13531	1
Medtr3g105400.2	BRCT domain DNA repair protein	1575	129.735	138.586	0.0952115	1
Medtr2g102430.1	BRCT domain DNA repair protein	1662	312.834	284.726	-0.135822	1
Medtr7g098170.1	breast cancer susceptibility protein, putative	2064	332.628	562.665	0.758365	0.000217417
Medtr2g018880.1	breast cancer susceptibility-like protein, putative	3021	133.034	215.148	0.693529	0.00823618
Medtr3g083250.1	breast cancer type 2 susceptibility protein	3765	125.87	154.723	0.29776	0.876498
Medtr1g089110.1	breast carcinoma amplified sequence 3 protein	2904	188.624	205.423	0.123084	1
Medtr8g106740.1	breast carcinoma amplified sequence protein, putative	786	513.934	488.123	-0.0743385	1
Medtr8g036080.1	brefeldin A-inhibited guanine nucleotide-exchange protein	5355	922.324	809.839	-0.187639	0.807712
Medtr7g075030.1	brefeldin A-inhibited guanine nucleotide-exchange protein	5370	2406.39	2101.64	-0.195354	0.799388
Medtr2g041170.1	brevis radix-like protein	1059	95.4798	174.051	0.866239	0.000652013
Medtr7g086580.1	Brf1-like TBP-binding domain protein	531	398.088	334.109	-0.252767	0.680069
Medtr1g019750.1	BRI1 kinase inhibitor 1, putative	894	17.7067	20.4529	0.208015	1
Medtr5g030935.1	BRICK1, putative	258	173.199	172.538	-0.00551275	1
Medtr3g088660.1	broad-complex, tramtrack and bric A brac protein	762	711.04	782.476	0.138115	1
Medtr3g058500.1	bromo adjacent-like domain protein	1989	958.786	991.238	0.0480232	1
Medtr2g026390.1	bromo adjacent-like domain protein	2103	575.527	552.433	-0.0590846	1
Medtr8g098290.1	bromo-adjacent-like (BAH) domain protein	1740	110.798	158.049	0.512445	0.104777
Medtr1g008670.3	bromo-adjacent-like (BAH) domain protein	717	18.7779	23.0578	0.296216	1
Medtr1g008610.1	bromo-adjacent-like (BAH) domain protein	579	308.651	354.687	0.200573	0.866317
Medtr3g080510.1	bromodomain associated protein	957	76.4835	70.0107	-0.127573	1
Medtr2g005820.1	bromodomain protein	1776	583.363	639.61	0.1328	1
Medtr2g012600.1	bromodomain protein	2244	296.549	274.611	-0.110878	1
Medtr4g115400.1	BSD domain protein	1149	354.526	392.558	0.147015	1
Medtr3g103310.1	BSD domain protein	1257	482.331	484.424	0.00624939	1
Medtr5g015180.1	BSD domain protein	1446	1947.21	1903.05	-0.0330962	1
Medtr4g110020.1	BSD domain protein	687	33.8559	22.7852	-0.571315	0.593353
Medtr8g006190.2	BTB/POZ and MATH domain protein	1296	30.5293	84.1881	1.46342	0.000342349
Medtr1g051025.1	BTB/POZ ankyrin repeat protein	1479	729.446	579.918	-0.330953	0.298844
Medtr1g029850.1	BTB/POZ domain plant protein	987	775.266	1166.78	0.589772	0.00416229
Medtr7g088170.1	BTB/POZ domain plant protein	1437	501.544	607.673	0.27692	0.479077
Medtr3g096160.1	BTB/POZ domain plant protein	1614	843.253	958.426	0.184701	1
Medtr8g098485.1	BTB/POZ domain plant protein	1371	738.873	776.932	0.0724617	1
Medtr4g080720.1	BTB/POZ domain plant protein	222	131.376	136.002	0.0499216	1
Medtr4g061670.1	BTB/POZ domain plant protein	1356	484.924	488.655	0.0110557	1
Medtr3g061090.1	BTB/POZ domain plant protein	993	212.343	177.991	-0.254592	0.99268
Medtr5g066730.1	BTB/POZ domain plant protein	2400	1240	938.523	-0.401879	0.904519
Medtr8g078495.2	BTB/POZ domain plant protein	1629	21.8382	15.4968	-0.494884	0.851957
Medtr4g070010.1	BTB/POZ domain plant-like protein, putative	1464	231.066	222.508	-0.0544441	1
Medtr7g094490.1	BTB/POZ/MATH-domain protein	1233	1606.67	1540.33	-0.0608397	1
Medtr7g086500.1	BTB/POZ/MATH-domain protein	1269	494.241	433.119	-0.190452	0.886438
Medtr1g072650.1	BTB/POZ/MATH-domain protein	1257	2945.34	2502.16	-0.235261	0.57731
Medtr3g020660.1	BTF3b-like transcription factor	480	450.672	446.164	-0.0145041	1
Medtr4g071000.1	BTF3b-like transcription factor	483	4139.96	3916.28	-0.0801309	1
Medtr2g034960.1	B-type response regulator	1821	266.586	294.2	0.142193	1
Medtr4g068420.1	BURP domain protein	387	11.8573	99.3255	3.06638	6.06e-09
Medtr3g116270.1	BURP domain protein	1539	1328.52	1826.18	0.459007	0.593887
Medtr4g069550.1	BURP domain protein	1413	73.4817	74.4688	0.0192528	1
Medtr5g025980.1	bystin, putative	1347	898.424	895.373	-0.00490704	1
Medtr1g111310.1	BZIP family transcription factor	2127	84.1288	157.779	0.907235	0.0527559
Medtr0126s0080.1	BZIP family transcription factor	1416	290.647	432.959	0.574961	0.0108349
Medtr3g087940.1	BZIP family transcription factor	1092	1264.01	1634.38	0.370734	0.230035
Medtr5g060950.1	BZIP family transcription factor	1077	259.828	175.742	-0.5641	0.116908
Medtr5g054900.2	BZIP family transcription factor	1383	184.601	124.609	-0.567008	0.0372003
Medtr4g079500.1	bZIP family transcription factor	987	166.303	83.1586	-0.999879	0.0691028
Medtr2g102050.1	BZIP protein,; 48652-45869, putative	2283	984.885	997.036	0.0176899	1
Medtr3g109450.1	BZIP protein,; 48652-45869, putative	2139	280.718	283.684	0.0151662	1
Medtr4g012430.1	BZIP protein,; 48652-45869, putative	1539	35.0102	31.44	-0.155173	1
Medtr6g026800.1	bZIP transcription factor	966	184.36	254.527	0.465289	0.135769
Medtr3g112220.1	BZIP transcription factor	291	243.757	334.317	0.455769	0.150153
Medtr3g094020.1	bZIP transcription factor	936	204.746	234.927	0.198378	0.90657
Medtr6g034945.1	bZIP transcription factor	933	760.318	865.215	0.186457	0.843873
Medtr8g043960.1	bZIP transcription factor	942	601.28	680.697	0.178975	0.938423
Medtr1g087040.1	BZIP transcription factor	453	2283.1	2558.32	0.164199	0.897305
Medtr8g091250.1	BZIP transcription factor	2100	155.116	165.733	0.0955134	1
Medtr7g088090.1	bZIP transcription factor	963	459.583	461.588	0.0062782	1
Medtr7g022230.1	BZIP transcription factor	1104	807.86	808.12	0.000463998	1
Medtr5g075390.1	bZIP transcription factor	1077	683.742	683.141	-0.00126917	1
Medtr3g078830.1	BZIP transcription factor	2358	320.053	315.52	-0.0205782	1
Medtr2g099050.1	bZIP transcription factor	1290	1084.9	1048.14	-0.049727	1
Medtr7g088890.1	BZIP transcription factor	2298	1971.67	1903.42	-0.0508259	1
Medtr5g098980.1	BZIP transcription factor	2322	861.726	815.614	-0.0793426	1
Medtr5g088230.2	bZIP transcription factor	810	84.104	78.882	-0.0924786	1
Medtr6g016375.1	BZIP transcription factor	603	718.349	625.187	-0.200397	1
Medtr4g073100.1	BZIP transcription factor	804	106.212	91.4184	-0.216389	1
Medtr3g467120.1	bZIP transcription factor	1134	167.48	141.174	-0.246518	0.810586
Medtr1g008990.1	BZIP transcription factor	1020	2032.17	1373.23	-0.565446	0.00436241
Medtr3g109310.1	BZIP transcription factor	888	1598.37	1053.53	-0.601367	0.00236884
Medtr7g017880.1	BZIP transcription factor	576	922.339	567.154	-0.701556	0.0283489
Medtr4g097440.1	bZIP transcription factor	525	1471.45	896.219	-0.715315	0.348542
Medtr3g010660.1	bZIP transcription factor	969	23.6338	14.3901	-0.715776	0.695655
Medtr5g015090.1	BZIP transcription factor	474	2754.99	1322.77	-1.05848	0.000266936
Medtr3g103360.1	BZIP transcription factor	426	31.4159	9.93023	-1.66159	0.307859
Medtr7g029400.1	BZIP transcription factor	579	38.7928	0.83771	-5.53319	2.97e-16
Medtr4g070860.1	BZIP transcription factor bZIP124	471	3648.08	2988.6	-0.287665	0.365983
Medtr1g022495.1	BZIP transcription factor bZIP124	483	2543.57	1668.08	-0.608667	0.357767
Medtr3g117120.1	BZIP transcription factor bZIP124	468	7120.85	4511.15	-0.658554	0.000367446
Medtr8g086020.1	BZIP transcription factor bZIP124	483	9052.97	4671.06	-0.954643	1.76e-06
Medtr7g081705.1	BZIP transcription factor bZIP80	2532	2041.09	1497.87	-0.446426	0.0423255
Medtr8g006850.1	BZIP transcription factor bZIP80, putative	2172	560.225	682.703	0.28525	0.915148
Medtr8g028150.1	bZIP transcription factor family protein	1269	243.46	265.669	0.125942	1
Medtr2g078370.1	BZIP transcription factor, putative	645	25.5124	27.1061	0.0874148	1
Medtr2g078360.1	BZIP transcription factor, putative	264	30.7438	32.5116	0.0806617	1
Medtr2g027360.1	C2 and GRAM domain plant-like protein	3072	547.891	592.685	0.113376	1
Medtr3g077000.1	C2 and GRAM domain plant-like protein	3045	377.995	380.07	0.00789977	1
Medtr4g066150.1	C2 calcium/lipid-binding and GRAM domain protein	2313	38.63	47.9342	0.311334	0.916972
Medtr7g092770.1	C2 calcium/lipid-binding and GRAM domain protein	2328	1219.3	1187.93	-0.0375988	1
Medtr6g028070.1	C2 domain first repeat protein	639	114.715	41.3455	-1.47225	8.79e-08
Medtr6g045643.1	C2 domain protein	906	851.564	1205.77	0.501768	0.334338
Medtr3g070165.1	C2 domain protein	954	1290.88	1685.11	0.384489	0.221229
Medtr5g004870.1	C2 domain protein	840	532.952	673.71	0.338124	0.355783
Medtr5g004800.1	C2 domain protein	744	78.0395	72.7637	-0.100986	1
Medtr3g087278.1	C2 domain protein	600	107.765	88.7386	-0.28025	0.796848
Medtr3g087275.1	C2 domain protein	597	364.179	267.837	-0.443294	0.136934
Medtr8g432400.1	C2 domain protein	540	29.993	21.961	-0.449683	1
Medtr2g436900.1	C2 domain protein	972	1649.04	965.454	-0.772348	0.0920416
Medtr7g084680.1	C2 domain protein	756	145.994	74.9106	-0.962672	0.000635212
Medtr4g119780.1	C2 domain protein	702	73.3713	16.5885	-2.14503	0.0043759
Medtr7g063220.1	C2H2 and C2HC zinc finger protein	417	1420.94	1049.61	-0.437001	0.103089
Medtr1g054450.1	C2H2 and C2HC zinc finger protein, putative	789	15.6943	23.9149	0.607666	0.675654
Medtr4g059870.1	C2H2 and C2HC zinc finger protein, putative	1488	2419.01	1893.79	-0.353135	0.172933
Medtr3g023750.1	C2H2 type zf-met: zinc-finger protein	1182	423.336	471.379	0.155082	1
Medtr7g082850.1	C2H2 type zf-met: zinc-finger protein	879	411.861	323.374	-0.348954	0.417941
Medtr1g015930.1	C2H2 type zinc finger protein	1083	234.232	241.291	0.0428342	1
Medtr7g079990.1	C2H2 type zinc finger protein	321	5804.81	5716.28	-0.0221701	1
Medtr3g084750.3	C2H2 type zinc finger protein	1236	26.0769	25.1196	-0.0539605	1
Medtr5g097950.1	C2H2 type zinc-finger protein	1599	24.8959	29.3782	0.238843	1
Medtr1g094115.2	C2H2 zinc finger protein, putative	1620	22.427	21.68	-0.0488733	1
Medtr1g112270.2	C2H2 zinc finger protein, putative	1716	36.2175	29.3433	-0.303657	1
Medtr3g463270.1	C2H2-like zinc finger protein	1170	232.002	246.991	0.0903222	1
Medtr2g010860.1	C2H2-like zinc finger protein	1137	404.332	390.522	-0.0501355	1
Medtr1g024980.1	C2H2-like zinc finger protein	1212	427.044	368.64	-0.212172	0.88815
Medtr4g081420.1	C2H2-like zinc finger protein	1314	315.839	271.031	-0.220731	0.875854
Medtr1g100810.1	C2H2-like zinc finger protein, putative	2064	594.521	536.688	-0.147643	1
Medtr6g053660.1	C2H2-like zinc finger protein, putative	2130	355.673	318.548	-0.159042	1
Medtr8g017210.1	C2H2-like zinc finger protein, putative	1554	812.289	588.953	-0.46384	0.062532
Medtr2g090745.1	C2H2-like zinc finger protein, putative	1290	429.425	112.342	-1.93451	1.08e-21
Medtr1g115345.1	C2H2-type zinc finger protein	618	363.993	704.475	0.952639	0.00166747
Medtr7g023560.1	C2H2-type zinc finger protein	555	77.1547	109.047	0.499123	0.14648
Medtr1g090703.1	C2H2-type zinc finger protein	1068	161.875	199.141	0.298906	0.75429
Medtr4g082980.1	C2H2-type zinc finger protein	1353	120.666	140.253	0.217017	0.938423
Medtr1g018420.1	C2H2-type zinc finger protein	699	554.659	612.55	0.143225	1
Medtr3g023760.1	C2H2-type zinc finger protein	1407	225.805	232.576	0.0426235	1
Medtr1g063190.1	C2H2-type zinc finger protein	360	1305.39	1309.9	0.00497396	1
Medtr1g009770.1	C2H2-type zinc finger protein	1227	364.556	347.055	-0.0709757	1
Medtr4g109340.1	C2H2-type zinc finger protein	1551	196.217	183.976	-0.0929273	1
Medtr1g106730.1	C2H2-type zinc finger protein	756	486.817	434.657	-0.163501	1
Medtr1g062780.1	C2H2-type zinc finger protein	894	85.4956	72.5716	-0.236447	0.995012
Medtr2g084315.1	C2H2-type zinc finger protein	882	119.354	92.5975	-0.366201	0.511024
Medtr2g093960.1	C2H2-type zinc finger protein	1245	612.471	468.918	-0.385305	0.185731
Medtr1g016010.1	C2H2-type zinc finger protein	1359	935.348	664.987	-0.492178	0.0357612
Medtr5g043930.1	C2H2-type zinc finger protein	1545	344.628	238.729	-0.529665	0.1278
Medtr3g102980.1	C2H2-type zinc finger protein	711	1942.83	775.581	-1.32481	0.0458539
Medtr4g057230.1	C2H2-type zinc finger protein, putative	882	109.671	95.3398	-0.202026	1
Medtr0160s0030.1	C2H2-type zinc finger protein, putative	1086	1273.76	805.608	-0.660943	0.00078301
Medtr4g100860.1	C2H2-type zinc-finger protein, putative	948	1014.79	1163.48	0.19727	0.808056
Medtr4g111710.1	C3HC zinc finger-like protein	2025	363.86	356.238	-0.0305437	1
Medtr3g005800.1	C3HC4-type RING finger protein	579	309.965	283.016	-0.13122	1
Medtr1g090440.1	C3HC4-type RING zinc finger protein	495	7.6736	95.8469	3.64276	0.00934125
Medtr5g082940.1	C3HC4-type RING zinc finger protein	513	338.619	600.751	0.827106	0.766885
Medtr7g088570.1	C3HC4-type RING zinc finger protein	885	96.2303	146.28	0.604166	0.0458539
Medtr1g109280.1	C3HC4-type RING zinc finger protein	495	322.792	418.145	0.373398	0.230281
Medtr8g095410.2	C3HC4-type RING zinc finger protein	1416	24.5744	29.9049	0.283226	1
Medtr7g035445.1	C3HC4-type RING zinc finger protein	1176	162.061	165.926	0.0340019	1
Medtr4g022410.1	C3HC4-type RING zinc finger protein	567	33.2651	30.3906	-0.130385	1
Medtr1g082740.1	C3HC4-type RING zinc finger protein	810	130.357	114.528	-0.186766	1
Medtr1g106815.1	C3HC4-type RING zinc finger protein	756	919.884	645.469	-0.511103	0.0226624
Medtr8g063210.1	C-4 methylsterol oxidase	816	114.796	116.137	0.0167623	1
Medtr5g035190.1	C-4 methylsterol oxidase	816	184.333	163.666	-0.171553	1
Medtr3g112530.1	C4-dicarboxylate transporter/malic acid protein	1137	388.914	1069.02	1.45876	2.28e-16
Medtr4g132400.1	C4-dicarboxylate transporter/malic acid protein	1110	39.1922	73.7804	0.91267	0.156654
Medtr4g049640.1	C4-dicarboxylate transporter/malic acid protein	1107	1953.72	891.309	-1.13223	1.2e-10
Medtr2g028870.1	C6HC-type zinc finger RING/U-box protein	1563	1181.83	1065.78	-0.149117	0.972841
Medtr6g084920.1	C-8,7 sterol isomerase, putative	687	774.854	1035.97	0.418983	0.0864067
Medtr5g083730.1	Ca(2+)-dependent nuclease-like protein	981	111.199	132.722	0.255269	0.754851
Medtr5g083720.1	Ca(2+)-dependent nuclease-like protein	981	315.092	271.621	-0.21418	0.81532
Medtr5g024340.1	Ca2+/calmodulin-dependent kinase phosphatase	1140	58.0807	34.5404	-0.749776	0.400006
Medtr8g090120.1	Ca2+-ATPase amine-terminal autoinhibitory domain protein	273	28.4102	24.6881	-0.20259	1
Medtr8g089550.2	CAAX amino terminal protease family protein	738	18.2159	29.166	0.679088	0.638224
Medtr8g099085.1	CAAX amino terminal protease family protein	1032	399.942	425.276	0.0886108	1
Medtr1g099420.1	CAAX amino terminal protease family protein	1029	640.059	485.598	-0.398441	0.138913
Medtr7g078760.1	CAAX prenyl protease-like protein	1281	1599.33	1585.18	-0.0128181	1
Medtr0096s0020.1	CAAX protease self-immunity protein	1428	18.4303	25.6768	0.478382	0.788057
Medtr1g061860.1	cactus-binding carboxy-terminal, cactin protein	1977	473.068	434.419	-0.122961	1
Medtr4g094985.1	cadmium/zinc-transporting ATPase, putative	2457	707.974	655.599	-0.110881	1
Medtr7g011990.1	caffeic acid O-methyltransferase	1104	3468.42	11428.6	1.7203	1.6e-08
Medtr1g036490.1	caffeic acid O-methyltransferase	1113	90.0264	262.193	1.54221	0.00347126
Medtr7g012040.1	caffeic acid O-methyltransferase	1107	19.2337	35.729	0.893456	0.498996
Medtr5g098170.1	caffeic acid O-methyltransferase	1098	2826.26	4148.21	0.553592	0.00849616
Medtr7g011900.1	caffeic acid O-methyltransferase	1113	38.9221	49.6139	0.350152	1
Medtr3g096070.1	caffeic acid O-methyltransferase	1008	868.764	997.24	0.198976	1
Medtr7g118300.1	caffeic acid O-methyltransferase	1128	1018.79	1099.55	0.11005	1
Medtr2g072790.1	caffeic acid O-methyltransferase	1065	1418.11	1323.45	-0.0996656	1
Medtr3g096050.1	caffeic acid O-methyltransferase	1077	3846.17	3155.83	-0.2854	0.568005
Medtr7g118320.1	caffeic acid O-methyltransferase	1089	1029.15	809.362	-0.346598	0.224066
Medtr2g055940.1	caffeic acid O-methyltransferase	1092	94.7437	71.3927	-0.408254	1
Medtr3g092900.1	caffeic acid O-methyltransferase	1098	3492.95	2259.6	-0.628376	0.000894672
Medtr0017s0100.1	caffeic acid O-methyltransferase	1110	24627	15471.8	-0.670596	0.000180463
Medtr0079s0070.1	caffeic acid O-methyltransferase	1008	24.8956	11.3396	-1.13452	0.0887766
Medtr1g096310.1	caffeic acid O-methyltransferase	1119	299.317	106.254	-1.49416	0.0213305
Medtr7g012070.1	caffeic acid O-methyltransferase	1128	96.6605	28.1912	-1.77768	4.09e-07
Medtr4g094815.1	caffeoyl-CoA 3-O-methyltransferase	747	131.053	185.603	0.502073	0.149777
Medtr4g094812.1	caffeoyl-CoA 3-O-methyltransferase	741	120.178	156.561	0.38155	1
Medtr4g085590.1	caffeoyl-CoA 3-O-methyltransferase	744	3573	3526.57	-0.01887	1
Medtr4g094898.1	caffeoyl-CoA 3-O-methyltransferase	747	75.0353	56.0853	-0.419946	0.53421
Medtr4g094368.1	caffeoyl-CoA-O-methyltransferase	690	485.739	624.413	0.362319	0.221018
Medtr5g096420.2	calcineurin B-like protein	681	50.5956	52.4152	0.0509739	1
Medtr4g134250.1	calcineurin B-like protein	684	196.725	182.586	-0.107604	1
Medtr8g027620.1	calcineurin B-like protein 4-1	927	121.634	143.013	0.233606	0.873303
Medtr8g099570.1	calcineurin B-like protein 4-1	777	35.626	23.2618	-0.614967	0.372229
Medtr5g072900.1	calcineurin-like metallo-phosphoesterase superfamily protein	1203	23.5017	43.1947	0.878093	0.107973
Medtr7g080490.1	calcineurin-like metallo-phosphoesterase superfamily protein	2229	375.555	400.221	0.0917717	1
Medtr1g060860.1	calcineurin-like metallo-phosphoesterase superfamily protein	936	467.787	472.008	0.012958	1
Medtr1g060850.1	calcineurin-like metallo-phosphoesterase superfamily protein	549	142.319	101.457	-0.488259	0.153515
Medtr4g131670.1	calcineurin-like phosphoesterase superfamily protein	960	271.224	324.144	0.257148	0.650914
Medtr5g085780.1	calcineurin-metallo-phosphoesterase-like protein	1386	581.265	590.826	0.0235354	1
Medtr6g007180.1	calcium homeostasis regulator CHoR1, putative	903	85.1253	89.4278	0.071135	1
Medtr8g085780.1	calcium ion-binding protein	1722	549.953	563.753	0.0357564	1
Medtr5g069410.2	calcium ion-binding protein	1701	55.9355	49.3877	-0.17961	1
Medtr2g078250.1	calcium ion-binding protein, putative	402	241.149	249.135	0.0470001	1
Medtr8g006765.1	calcium ion-binding protein, putative	507	36.2437	28.937	-0.324816	0.952142
Medtr8g015550.1	calcium-activated chloride channel protein	1980	160.078	176.292	0.139186	1
Medtr1g012850.1	calcium-binding EF hand protein	1395	999.725	1213.07	0.279063	0.47045
Medtr4g132840.1	calcium-binding EF hand protein	1629	261.354	276.378	0.0806381	1
Medtr1g045490.1	calcium-binding EF hand protein	2403	1570.69	1657.37	0.0774942	1
Medtr3g115640.1	calcium-binding EF hand protein	3543	1865.26	1924.83	0.0453544	1
Medtr2g025180.1	calcium-binding EF hand protein	1623	505.286	512.135	0.0194225	1
Medtr3g054210.1	calcium-binding EF hand protein	1314	178.829	169.155	-0.0802345	1
Medtr7g115070.1	calcium-binding EF hand protein, putative	1002	945.908	959.674	0.0208445	1
Medtr1g018480.1	calcium-binding EF hand-like protein	2292	79.9461	82.6584	0.0481351	1
Medtr5g099170.1	calcium-binding EF hand-like protein	3006	865.873	882.605	0.027612	1
Medtr1g115135.1	calcium-binding EF hand-like protein	1110	257.216	251.613	-0.0317745	1
Medtr2g078340.1	calcium-binding EF-hand protein	1242	74.8483	159.483	1.09136	0.0100234
Medtr1g051895.1	calcium-binding EF-hand protein	918	1452.12	2011.04	0.469785	0.0356453
Medtr2g078350.1	calcium-binding EF-hand protein	1530	35.4927	47.7548	0.428123	1
Medtr2g078240.1	calcium-binding EF-hand protein	1332	915.002	1085.65	0.246714	0.590315
Medtr8g027180.1	calcium-binding EF-hand protein	378	2475.54	2839.65	0.197971	0.727787
Medtr7g116150.1	calcium-binding EF-hand protein	1575	493.565	539.655	0.128796	1
Medtr5g027000.1	calcium-binding EF-hand protein	483	148.247	154.847	0.0628363	1
Medtr1g080030.1	calcium-binding EF-hand protein	1614	853.166	839.006	-0.0241448	1
Medtr1g075800.1	calcium-binding EF-hand protein	1620	155.517	122.636	-0.342688	0.48398
Medtr2g104130.1	calcium-binding EF-hand protein	528	412.255	309.965	-0.411432	0.159986
Medtr2g089210.1	calcium-binding EF-hand protein	348	253.967	135.859	-0.902536	0.0858766
Medtr1g052885.1	calcium-binding EF-hand protein	342	316.483	107.916	-1.55222	0.00305966
Medtr8g466250.1	calcium-binding EF-hand protein	348	567.106	189.46	-1.58172	0.000181415
Medtr8g446810.1	calcium-binding EF-hand protein	426	95.051	28.5126	-1.7371	0.00243142
Medtr2g081580.1	calcium-binding EF-hand protein	357	2105	596.017	-1.82039	5.05e-05
Medtr4g127560.1	calcium-binding EF-hand protein	600	1515.88	420.723	-1.84921	1.24e-12
Medtr7g024880.1	calcium-binding EF-hand protein	414	150.693	27.9238	-2.43205	0.178497
Medtr7g024873.1	calcium-binding EF-hand protein	414	71.1731	12.1531	-2.55001	0.155103
Medtr7g024890.1	calcium-binding EF-hand protein	414	204.645	20.7872	-3.29936	0.0270693
Medtr2g026050.1	calcium-binding protein	1014	1017.46	976.951	-0.0586114	1
Medtr4g133600.2	calcium-binding protein	897	985.68	771.797	-0.352899	0.187812
Medtr6g069470.1	calcium-dependent ARF-type GTPase activating family protein	534	407.751	346.052	-0.2367	0.745643
Medtr1g055255.1	calcium-dependent kinase	1770	136.281	193.355	0.504669	0.0823535
Medtr1g026190.1	calcium-dependent kinase	1602	29.5633	31.0223	0.0694986	1
Medtr5g022030.1	calcium-dependent kinase	1683	805.838	637.367	-0.338365	0.289401
Medtr5g092810.1	calcium-dependent kinase	1623	973.883	521.673	-0.900605	0.00197261
Medtr8g076020.2	calcium-dependent kinase CPK1 adapter protein, putative	1035	62.3476	52.9018	-0.237016	1
Medtr3g099767.1	calcium-dependent kinase family protein	1413	550.551	585.958	0.0899216	1
Medtr4g107850.1	calcium-dependent lipid-binding (CaLB domain) family protein	3117	145.511	249.024	0.775162	0.00159271
Medtr5g010390.1	calcium-dependent lipid-binding (CaLB domain) family protein	3024	60.0669	91.0195	0.599606	0.136368
Medtr2g011590.1	calcium-dependent lipid-binding (CaLB domain) family protein	495	18.2432	24.2655	0.411542	1
Medtr4g115660.1	calcium-dependent lipid-binding (CaLB domain) family protein	1701	598.11	707.741	0.24281	0.634571
Medtr8g032320.1	calcium-dependent lipid-binding (CaLB domain) family protein	447	501.484	550.814	0.135363	1
Medtr8g035590.1	calcium-dependent lipid-binding (CaLB domain) family protein	1542	1076.31	1162.99	0.111743	1
Medtr7g076900.1	calcium-dependent lipid-binding (CaLB domain) family protein	3042	2000.76	2156.9	0.108406	1
Medtr4g073400.1	calcium-dependent lipid-binding (CaLB domain) family protein	1614	1437.05	1508.49	0.0700016	1
Medtr3g067585.1	calcium-dependent lipid-binding (CaLB domain) family protein	498	757.261	761.182	0.00744986	1
Medtr1g094810.1	calcium-dependent lipid-binding (CaLB domain) family protein	1590	656.605	654.96	-0.00361887	1
Medtr1g031650.1	calcium-dependent lipid-binding (CaLB domain) family protein	519	44.0509	43.374	-0.022343	1
Medtr7g116840.1	calcium-dependent lipid-binding (CaLB domain) family protein	771	24.0637	23.1473	-0.0560191	1
Medtr8g031270.1	calcium-dependent lipid-binding (CaLB domain) family protein	3012	1259.76	1193.76	-0.0776394	1
Medtr6g027540.1	calcium-dependent lipid-binding (CaLB domain) family protein	3030	270.528	254.198	-0.0898266	1
Medtr1g025550.1	calcium-dependent lipid-binding (CaLB domain) family protein	1608	1046.41	974.998	-0.101981	1
Medtr3g055960.1	calcium-dependent lipid-binding (CaLB domain) family protein	1299	1592.86	1433.67	-0.151909	0.951534
Medtr5g079880.1	calcium-dependent lipid-binding (CaLB domain) family protein	462	297.967	241.913	-0.300664	0.587119
Medtr4g033215.1	calcium-dependent lipid-binding (CaLB domain) family protein	3135	3585.52	2535.71	-0.499791	0.0150899
Medtr8g032300.1	calcium-dependent lipid-binding (CaLB domain) family protein	447	35.0099	22.6643	-0.627342	0.401495
Medtr0291s0010.1	calcium-dependent lipid-binding (CaLB domain) family protein	2394	41.3942	24.6475	-0.747989	0.199275
Medtr6g028050.1	calcium-dependent lipid-binding (CaLB domain) family protein	3081	997.853	411.099	-1.27934	7.01e-13
Medtr2g072180.1	calcium-dependent lipid-binding domain protein	2277	79.8658	91.0015	0.188312	1
Medtr4g123110.1	calcium-dependent lipid-binding-like protein	12774	2728.11	2538.22	-0.104084	1
Medtr7g114100.1	calcium-dependent phospholipid-binding copine family protein	1257	276.532	246.07	-0.168376	0.96444
Medtr2g063843.1	calcium-dependent phospholipid-binding copine family protein	1212	23.9832	6.17093	-1.95846	0.00666168
Medtr1g086990.1	calcium-dependent phosphotriesterase superfamily protein	984	891.895	930.3	0.0608221	1
Medtr7g095710.1	calcium-transporting ATPase	3189	3267.16	2961.92	-0.141505	1
Medtr4g084250.1	calcyclin-binding protein	666	90.3546	75.7786	-0.253808	0.975917
Medtr1g032160.1	caleosin	630	11.4016	117.696	3.36776	3.08e-11
Medtr3g075180.1	callose synthase-like protein	5727	336.146	360.305	0.100131	1
Medtr2g013580.1	callose synthase-like protein	5328	1627.87	1533.35	-0.0862967	1
Medtr3g075180.2	callose synthase-like protein	5583	46.786	42.3791	-0.142724	1
Medtr4g078220.1	callose synthase-like protein	5448	1135.15	1027.77	-0.143367	1
Medtr3g047390.1	callose synthase-like protein	5727	250.948	218.924	-0.196954	0.860615
Medtr2g072160.1	callose synthase-like protein	5853	512.221	337.197	-0.603175	0.00512686
Medtr7g088620.1	calmodulin (CAM)-binding protein of 25 kDa protein	708	2448.64	1178.95	-1.05449	6.28e-09
Medtr1g060590.1	calmodulin-binding family protein	1494	1855.02	2668.61	0.524656	0.0201848
Medtr8g085900.1	calmodulin-binding family protein	1980	41.3151	22.7767	-0.859115	0.852758
Medtr2g039910.1	calmodulin-binding family protein	1527	801.998	191.251	-2.06813	3.47e-16
Medtr8g030890.1	calmodulin-binding heat-shock protein	1347	544.164	830.512	0.609961	0.00329895
Medtr3g065480.1	calmodulin-binding heat-shock protein	1362	439.407	413.279	-0.0884393	1
Medtr4g086620.1	calmodulin-binding protein	963	268.195	538.913	1.00677	7.22e-05
Medtr6g007773.1	calmodulin-binding protein	582	482.485	540.44	0.163649	1
Medtr5g026810.1	calmodulin-binding protein	2091	446.705	494.053	0.145345	1
Medtr7g112000.1	calmodulin-binding protein	1581	900.689	925.581	0.0393314	1
Medtr7g111960.1	calmodulin-binding protein	1695	367.506	335.223	-0.132649	1
Medtr0019s0070.1	calmodulin-binding protein	1371	561.235	498.313	-0.171553	0.935912
Medtr1g101330.1	calmodulin-binding protein	1326	591.303	517.17	-0.193259	0.849765
Medtr4g106810.1	calmodulin-binding protein	1644	636.77	498.422	-0.353404	0.275755
Medtr2g450080.1	calmodulin-binding protein	1782	1092.95	767.771	-0.509473	0.200224
Medtr4g090970.1	calmodulin-binding protein	1890	918.318	408.303	-1.16935	2.15e-10
Medtr4g102840.1	calmodulin-binding protein	1284	177.305	70.9987	-1.32037	0.338189
Medtr8g071330.1	calmodulin-binding protein MPCBP protein	2070	1831.57	2109.84	0.204053	0.816747
Medtr4g036110.1	calmodulin-binding protein, putative	1182	2079.11	1577.84	-0.398014	0.405591
Medtr5g069600.1	calmodulin-binding receptor-like cytoplasmic kinase	1371	360.288	503.314	0.482308	0.0407379
Medtr8g028880.1	calmodulin-binding receptor-like cytoplasmic kinase	1323	482.376	515.422	0.0955943	1
Medtr4g115630.1	calmodulin-binding receptor-like cytoplasmic kinase	1521	718.516	679.849	-0.0798072	1
Medtr2g034650.1	calmodulin-binding transcription activator	2745	775.826	773.633	-0.00408458	1
Medtr8g080800.1	calmodulin-binding; transcription regulators protein	2886	1162.94	1296.53	0.156883	0.96444
Medtr3g085050.1	calmodulin-binding; transcription regulators protein	2877	128.584	117.467	-0.130458	1
Medtr8g104510.1	calmodulin-binding-like protein	1425	183.36	72.1349	-1.34591	0.0685932
Medtr8g104490.1	calmodulin-binding-like protein	1464	130.27	42.8768	-1.60324	0.0488269
[truncated: 14,994 more rows]

## Sheet: FDR < 0.01
IMGAG	Functional Annotation	Control	Nitrate_4h	log2FoldChange	FDR
Medtr5g094530.1	(E)-beta-caryophyllene synthase	9.38954	39.5904	2.07602	7.35e-06
Medtr5g006780.1	12-oxophytodienoate reductase-like protein	34.1501	449.187	3.71736	8.89e-30
Medtr5g006750.1	12-oxophytodienoate reductase-like protein	262.367	622.605	1.24673	0.00618519
Medtr4g125470.1	12-oxophytodienoate reductase-like protein	32.1931	70.0591	1.12182	0.00219116
Medtr5g008040.1	12-oxophytodienoate reductase-like protein	3712.78	2451.94	-0.598576	0.00232192
Medtr1g043760.1	1-aminocyclopropane-1-carboxylate oxidase	378.37	669.214	0.822668	2.3e-05
Medtr6g092620.1	1-aminocyclopropane-1-carboxylate oxidase	9260.42	1530.72	-2.59687	0.000241379
Medtr8g009110.1	1-aminocyclopropane-1-carboxylate oxidase-like protein	21.7299	80.8957	1.89638	3.22e-09
Medtr2g018590.1	1-O-acylglucose:anthocyanin acyltransferase	263.258	447.058	0.763988	0.000330238
Medtr4g073920.1	1-phosphatidylinositol phosphodiesterase-like protein	982.985	1757.26	0.838082	0.00135998
Medtr8g015940.1	2,3-diketo-5-methylthio-1-phosphopentane phosphatase	173.912	904.26	2.37838	2.47e-11
Medtr8g015960.1	2,3-diketo-5-methylthio-1-phosphopentane phosphatase	680.242	1629.62	1.26042	5.15e-05
Medtr6g011530.1	2-aminoethanethiol dioxygenase-like protein	268.44	146.64	-0.87232	0.000111625
Medtr6g027730.1	2-aminoethanethiol dioxygenase-like protein	2008.74	583.297	-1.78399	7.04e-05
Medtr7g086380.1	2-aminoethanethiol dioxygenase-like protein	1943.02	399.971	-2.28033	0.00297566
Medtr5g082850.1	2-deoxymugineic-acid 2-dioxygenase-like protein, putative	62.052	109.91	0.824773	0.00737642
Medtr1g112050.1	2Fe-2S ferredoxin superfamily protein	750.311	5873.37	2.96863	9.03e-68
Medtr8g041620.1	2OG-Fe(II) oxygenase family oxidoreductase	19.6375	58.7831	1.58179	0.00119004
Medtr4g119410.1	2OG-Fe(II) oxygenase family oxidoreductase	277.609	684.692	1.3024	5.23e-11
Medtr5g048550.1	2OG-Fe(II) oxygenase family oxidoreductase	3678.82	8857.87	1.26772	2.56e-13
Medtr3g464530.1	2OG-Fe(II) oxygenase family oxidoreductase	39.4386	87.1776	1.14435	0.00400496
Medtr7g094250.1	2OG-Fe(II) oxygenase family oxidoreductase	68.6766	142.087	1.04889	6.34e-05
Medtr1g093120.1	2OG-Fe(II) oxygenase family oxidoreductase	80.8032	167.056	1.04785	3.49e-05
Medtr1g093140.1	2OG-Fe(II) oxygenase family oxidoreductase	289.093	569.269	0.977578	1.82e-06
Medtr5g048570.1	2OG-Fe(II) oxygenase family oxidoreductase	72.0858	136.988	0.926264	0.00075316
Medtr2g069090.1	2OG-Fe(II) oxygenase family oxidoreductase	755.282	1300.7	0.7842	4.59e-05
Medtr7g063730.1	2OG-Fe(II) oxygenase family oxidoreductase	2633.87	4511.77	0.77651	1.33e-05
Medtr0009s0480.1	2OG-Fe(II) oxygenase family oxidoreductase	318.444	116.728	-1.44788	2.75e-12
Medtr1g008700.1	2-on-2 hemoglobin	998.365	392.69	-1.34618	0.000577922
Medtr4g011690.1	2-oxoglutarate-dependent dioxygenase	188.89	610.58	1.69264	2.17e-07
Medtr4g090525.1	3'(2'),5'-bisphosphate nucleotidase	4.02448	38.3813	3.25353	0.000448491
Medtr5g091910.1	3-demethylubiquinone-9 3-methyltransferase	194.792	311.532	0.677447	0.00488674
Medtr6g089570.1	3-hydroxy-3-methylglutaryl coenzyme A synthase	89.6799	218.992	1.28802	1.7e-08
Medtr5g011040.1	3-hydroxy-3-methylglutaryl coenzyme A synthase	2018.47	3739.67	0.889646	3.48e-07
Medtr5g026500.1	3-hydroxy-3-methylglutaryl-coenzyme A reductase-like protein	142.022	261.031	0.878108	7.35e-05
Medtr4g073090.1	3-oxo-delta(4,5)-steroid 5-beta-reductase-like protein	668.637	315.546	-1.08338	0.000430718
Medtr1g063110.1	4-coumarate:CoA ligase-like protein	467.976	908.724	0.957407	1.61e-07
Medtr3g088870.1	4-coumarate:CoA ligase-like protein	92.798	158.147	0.769098	0.00497928
Medtr4g128337.1	4-coumarate:CoA ligase-like protein	3816.87	2412.89	-0.661626	0.000436314
Medtr8g045210.1	50S ribosomal protein L33	222.771	113.382	-0.974366	3.33e-05
Medtr6g061690.1	65-kDa microtubule-associated-like protein	191.088	319.062	0.739599	0.00126657
Medtr4g134290.1	6-phosphofructokinase	109.668	339.907	1.632	4.5e-15
Medtr3g110395.1	6-phosphofructokinase	6582.54	3196.07	-1.04235	1.4e-05
Medtr2g070460.1	9-cis-epoxycarotenoid dioxygenase	123.028	54.4192	-1.1768	1.53e-05
Medtr3g093430.1	ABC transporter B family protein	58.5346	597.383	3.35129	2.64e-06
Medtr6g009200.1	ABC transporter B family protein	14.6738	97.2728	2.72879	2.64e-06
Medtr4g123990.1	ABC transporter B family protein	285.47	542.044	0.925072	0.000413026
Medtr4g081190.1	ABC transporter B family protein	850.689	1294.31	0.605475	0.0031199
Medtr6g009110.1	ABC transporter B family protein	836.035	272.928	-1.61504	1.54e-12
Medtr6g009090.1	ABC transporter transmembrane region protein	128.747	74.5273	-0.788703	0.00779866
Medtr7g098690.1	ABC transporter-like family-protein	1083.71	579.016	-0.9043	8.86e-07
Medtr8g015980.1	ABC transporter-like family-protein	528.589	178.306	-1.56779	6.55e-12
Medtr6g087680.1	ABIL1-like protein	653.983	364.383	-0.843796	1.53e-05
Medtr5g030500.1	abscisic acid receptor PYR1-like protein	289.036	443.703	0.618343	0.00625838
Medtr7g114410.2	acetyltransferase (GNAT) domain protein	6.22437	26.3486	2.08172	0.000425562
Medtr5g006450.1	acetyltransferase (GNAT) domain protein	384.537	108.751	-1.82209	0.00152697
Medtr7g117385.1	acid phosphatase/vanadium-dependent haloperoxidase	165.04	427.076	1.37168	1.14e-11
Medtr2g436030.1	acyl-CoA dehydrogenase	521.553	768.72	0.559644	0.0088873
Medtr4g095700.1	acyl-CoA N-acyltransferase (NAT) superfamily protein	209.038	685.552	1.7135	4.85e-20
Medtr3g465010.1	acyl-CoA N-acyltransferase (NAT) superfamily protein, putative	4.72142	39.7249	3.07275	9.85e-10
Medtr1g418545.1	acyl-CoA-binding domain protein	1921.08	3265.59	0.765428	0.0041597
Medtr3g051310.1	acyl-peptide hydrolase-like protein	425.255	659.746	0.633582	0.00308941
Medtr1g009310.1	adenine nucleotide alpha hydrolase-like domain kinase	20.8989	5.30895	-1.97693	0.00198074
Medtr4g101460.1	adenine phosphoribosyltransferase-like protein	346.777	166.027	-1.06259	3.94e-05
Medtr1g072540.1	adenylate isopentenyltransferase	694.458	174.148	-1.99558	5.95e-26
Medtr8g074270.1	adipocyte plasma membrane-associated-like protein	177.462	376.215	1.08405	1.51e-07
Medtr2g042420.1	adipocyte plasma membrane-associated-like protein	848.844	278.738	-1.60659	3.86e-19
Medtr2g098070.1	ADP/ATP carrier protein	57.2475	332.03	2.53603	4.98e-12
Medtr7g017280.1	agenet domain protein	38.2554	10.8253	-1.82126	0.000115856
Medtr8g033020.1	AKAP7 2'5' RNA ligase-like domain protein	33.3186	3.69357	-3.17324	9.68e-09
Medtr4g074670.1	alanyl-tRNA synthetase	228.663	32.1719	-2.82935	0.000992693
Medtr7g044980.1	albumin I	335.47	2939.85	3.13149	3.52e-44
Medtr3g067500.1	albumin I	13.4673	82.8625	2.62126	5.86e-11
Medtr3g067430.1	albumin I	1188.69	3328.4	1.48545	2.47e-06
Medtr3g067280.1	albumin I	107.626	270.214	1.32807	7.62e-07
Medtr8g064020.1	aldehyde dehydrogenase	57.5458	21.2686	-1.43599	0.000126508
Medtr7g021850.1	aldo/keto reductase family oxidoreductase	17.7063	144.391	3.02765	2.22e-25
Medtr4g072320.1	aldo/keto reductase family oxidoreductase	61.7017	230.435	1.90098	8.85e-14
Medtr7g114990.1	aldo/keto reductase family oxidoreductase	73.6918	163.016	1.14544	0.000474409
Medtr4g072360.1	aldo/keto reductase family oxidoreductase	93.1414	189.124	1.02184	4.36e-05
Medtr3g095340.1	alginate lyase	1012.59	1921.98	0.924535	0.00870143
Medtr7g417750.1	allene oxide cyclase	44.7473	88.789	0.988581	0.00263154
Medtr1g062590.1	allergen Pru protein, putative	1868.95	14225.7	2.92819	6.14e-26
Medtr1g062630.1	allergen Pru protein, putative	21.7026	5.58646	-1.95786	0.00349187
Medtr1g007860.1	alpha/beta fold hydrolase	598.907	2309.4	1.94711	4.87e-08
Medtr3g113160.1	alpha/beta fold hydrolase	684.9	1371.17	1.00144	2.46e-08
Medtr2g086300.1	alpha/beta hydrolase family protein	332.491	1055.74	1.66686	2.18e-20
Medtr8g099380.1	alpha/beta hydrolase family protein	82.2501	150.07	0.867547	0.00125604
Medtr1g012430.1	alpha/beta hydrolase fold protein	281.15	108.098	-1.37901	1.2e-10
Medtr1g114600.1	alpha/beta-hydrolase superfamily protein	85.4725	204.577	1.25911	1.91e-07
Medtr7g109390.1	alpha-L-arabinofuranosidase/beta-D-xylosidase	1516.83	887.6	-0.773075	0.00191456
Medtr3g078410.1	alpha-N-acetylglucosaminidase family protein	161.764	274.536	0.763109	0.00124164
Medtr1g115140.1	aluminum activated malate transporter family protein	61.3263	107.706	0.812525	0.00558145
Medtr2g087285.1	aluminum activated malate transporter family protein	1168.49	353.079	-1.72659	1.4e-12
Medtr8g104120.1	aluminum activated malate transporter family protein	58.5395	15.3931	-1.92712	0.00154454
Medtr1g077660.1	aluminum activated malate transporter family protein	26.4796	4.86252	-2.4451	0.00113916
Medtr2g022520.1	aluminum induced protein with YGL and LRDR motif protein	12882.8	7991.86	-0.688845	0.00841858
Medtr4g117050.1	aluminum induced protein with YGL and LRDR motif protein	1724.83	721.097	-1.25819	0.0081345
Medtr4g074030.1	amidase C869.01-like protein, putative	29.7244	61.7821	1.05554	0.00594564
Medtr8g080890.1	amidase C869.01-like protein, putative	47.7253	93.9487	0.97712	0.00146892
Medtr1g109380.1	amino-acid permease BAT1-like protein	208.123	346.708	0.736285	0.00102504
Medtr4g017820.1	ammonium transporter 1 protein	282.31	142.27	-0.988652	0.0082948
Medtr2g098490.1	AMP-binding enzyme	33.3703	113.34	1.76402	0.00178918
Medtr8g036980.1	AN1-like zinc finger protein	4885.65	3352.21	-0.543436	0.0081992
Medtr4g124380.1	anaphase-promoting complex subunit 11 RING-H2 finger protein	852.927	568.503	-0.585255	0.00912876
Medtr1g026070.1	anaphase-promoting complex subunit 11 RING-H2 finger protein	194.688	72.0605	-1.43388	7.53e-08
Medtr5g092790.1	anaphase-promoting complex subunit 11 RING-H2 finger protein	32.0318	3.77079	-3.08656	5.67e-08
Medtr1g115575.1	ankyrin repeat plant-like protein	1788.14	1149.95	-0.636889	0.0013116
Medtr8g039620.1	ankyrin repeat protein	33.1307	68.5612	1.04923	0.0087794
Medtr5g028930.1	ankyrin repeat protein	103.554	171.664	0.729199	0.00690205
Medtr5g063670.1	annexin D8	92.45	311.839	1.75406	1.32e-07
Medtr6g028030.1	annexin D8	887.758	356.361	-1.31683	2.55e-10
Medtr3g018780.1	annexin D8	1966.73	641.862	-1.61546	1.96e-21
Medtr7g013850.1	anthocyanin 5-aromatic acyltransferase	508.374	790.77	0.637369	0.00714038
Medtr7g085810.1	AP2 domain class transcription factor	627.295	1105.63	0.817658	1.39e-05
Medtr5g062700.1	AP2 domain class transcription factor	2200.65	1211.89	-0.860664	0.00462429
Medtr1g006660.1	AP2 domain class transcription factor	142.807	16.7258	-3.09392	7.43e-06
Medtr1g093600.1	AP2/ERF and B3 domain transcription factor	1328.09	340.008	-1.96571	0.00766489
Medtr7g081805.1	AP2-domain DNA-binding protein	598.332	387.596	-0.626394	0.00451548
Medtr7g081815.1	AP2-domain DNA-binding protein	1483.45	922.474	-0.685374	0.000533018
Medtr2g098180.1	AP2-like ethylene-responsive transcription factor	161.284	363.606	1.17277	1.96e-08
Medtr7g080460.1	AP2-like ethylene-responsive transcription factor	286.759	583.035	1.02374	1.54e-07
Medtr5g031880.1	AP2-like ethylene-responsive transcription factor	609.805	1162.23	0.930479	4.28e-07
Medtr3g103460.1	AP2-like ethylene-responsive transcription factor	340.169	607.695	0.837095	1.93e-05
Medtr8g099245.1	arabinogalactan peptide-like protein	5781.84	3659.29	-0.659965	0.000274081
Medtr3g090830.1	arabinogalactan peptide-like protein	37.1815	13.7076	-1.43961	0.00278726
Medtr0088s0100.1	arginase family protein	4476.45	1915.33	-1.22476	3.95e-07
Medtr5g082830.1	ARM repeat CCCH-type zinc finger protein	7158.5	3577.4	-1.00075	1.31e-08
Medtr3g070880.1	ARM repeat CCCH-type zinc finger protein	1195.27	340.247	-1.81269	0.00183353
Medtr6g032885.1	ARM repeat protein	223.146	347.238	0.637938	0.00719723
Medtr5g079550.1	armadillo/beta-catenin-like repeat protein	87.9396	149.82	0.768647	0.00734268
Medtr4g123670.1	armadillo/beta-catenin-like repeat protein	208.098	333.93	0.682281	0.00487697
Medtr2g015870.1	armadillo/beta-catenin-like repeat protein, putative	729.741	231.354	-1.65728	0.00356204
Medtr4g055310.1	arogenate/prephenate dehydratase	219.688	408.523	0.894963	8.5e-06
Medtr4g011820.1	aspartate aminotransferase	3938.87	2398.13	-0.715871	9.11e-05
Medtr1g013050.1	aspartate aminotransferase	5989.37	3501.55	-0.77441	3.81e-05
Medtr1g102550.1	ATP sulfurylase	15517.1	5809.88	-1.41728	1.14e-16
Medtr0212s0040.1	ATP synthase F1, alpha subunit	454.384	192.239	-1.24101	4.33e-05
Medtr3g110182.1	auxin canalisation protein	8.7992	24.8298	1.49663	0.00995617
Medtr8g006775.1	auxin efflux carrier family protein	1501.93	412.298	-1.86506	2.49e-26
Medtr6g069510.1	auxin efflux carrier family transporter	375.713	734.57	0.96727	6.12e-07
Medtr7g079720.1	auxin efflux carrier family transporter	792.094	311.469	-1.34658	0.000137277
Medtr4g073770.1	auxin influx transporter	151.973	421.926	1.47317	4.23e-11
Medtr3g072870.1	auxin influx transporter	138.967	73.8306	-0.912452	0.00070669
Medtr1g093350.1	auxin response factor	238.171	596.044	1.32342	6.34e-12
Medtr1g023180.1	auxin-induced 5NG4-like protein	1177.37	3788.35	1.68601	8.09e-24
Medtr1g074120.1	auxin-induced 5NG4-like protein	959.516	1413.93	0.559329	0.00719592
Medtr1g030600.1	auxin-induced 5NG4-like protein	21508.7	2108.74	-3.35047	4.75e-16
Medtr1g074070.1	auxin-induced 5NG4-like protein	682.846	32.8549	-4.37738	1.24e-18
Medtr2g007970.1	auxin-induced 5NG4-like protein	1138.73	22.5933	-5.65538	1.93e-05
Medtr4g115075.1	auxin-responsive AUX/IAA family protein	12.9038	51.0031	1.98279	1.21e-06
Medtr2g101500.1	auxin-responsive AUX/IAA family protein	175.692	322.799	0.877589	6.65e-05
Medtr7g105370.1	B3 DNA-binding domain protein	867.024	1464.1	0.755865	0.00202614
Medtr8g023990.1	B3 DNA-binding domain protein	929.514	588.428	-0.659611	0.00178166
Medtr2g062470.1	BAH domain protein	109.084	39.7015	-1.45817	1.95e-05
Medtr6g488090.1	bark storage-like protein	415.09	1052.22	1.34194	5.85e-14
Medtr6g488050.1	bark storage-like protein	146.691	366.932	1.32273	0.000674878
Medtr3g110175.1	bark storage-like protein	23.8224	50.2184	1.07589	0.00955645
Medtr2g043730.1	basic blue-like protein	4.96303	39.1014	2.97793	7.47e-09
Medtr8g089110.1	basic blue-like protein	24.5472	104.55	2.09056	1.41e-05
Medtr3g089005.1	basic blue-like protein	15526.2	3236.49	-2.2622	2.98e-10
Medtr5g014520.1	basic helix loop helix (bHLH) DNA-binding family protein	13.6015	52.0428	1.93593	2.85e-06
Medtr4g066460.1	basic helix loop helix (bHLH) DNA-binding family protein	70.2053	147.972	1.07567	3.23e-05
Medtr2g089310.1	B-box type zinc finger protein	79.8664	34.7696	-1.19976	0.000180217
Medtr1g081660.1	benzyl alcohol O-benzoyltransferase	776.964	1941.57	1.3213	2.08e-14
Medtr5g017580.1	BEST plant protein match is: (TAIR:plant.1) protein, putative	94.4026	160.084	0.761932	0.00415373
Medtr8g031000.1	bestrophin-like protein	186.528	338.06	0.857891	0.000151984
Medtr2g088270.1	beta-1,3-galactosyltransferase-like protein	180.173	303.569	0.75264	0.00104344
Medtr1g049240.1	beta-1,3-N-acetylglucosaminyltransferase family protein	192.489	56.8588	-1.75932	0.00514666
Medtr4g045667.1	beta-amylase	2602.93	5053.15	0.957046	2.9e-06
Medtr1g471050.1	beta-carotene isomerase D27	129.521	240.203	0.891063	8.8e-05
Medtr4g059680.1	beta-galactosidase	4.37274	67.8187	3.95507	0.00319384
Medtr2g101520.1	BHLH transcription factor-like protein	763.81	504.733	-0.597693	0.00484943
Medtr3g090940.1	bidirectional sugar transporter	42.0902	146.676	1.80108	5.98e-12
Medtr3g089125.1	bidirectional sugar transporter	824.818	245.377	-1.74908	0.0010293
Medtr7g077180.1	Bowman birk trypsin inhibitor	14.0839	117.509	3.06065	7.73e-05
Medtr7g077160.1	Bowman birk trypsin inhibitor	951.843	4229.66	2.15175	7.8e-37
Medtr7g077340.1	Bowman birk trypsin inhibitor	2375.95	7034.61	1.56597	1.29e-05
Medtr7g077323.1	Bowman birk trypsin inhibitor	897.495	487.461	-0.880615	2.61e-06
Medtr0003s0580.1	BPS1, putative	965.472	423.739	-1.18806	0.00268264
Medtr2g078730.1	branched-chain-amino-acid aminotransferase-like protein	1030.41	601.59	-0.776359	7.04e-05
Medtr2g075400.1	brassinazole-resistant 1 protein	30.7696	90.763	1.5606	0.00021681
Medtr7g098170.1	breast cancer susceptibility protein, putative	332.628	562.665	0.758365	0.000217417
Medtr2g018880.1	breast cancer susceptibility-like protein, putative	133.034	215.148	0.693529	0.00823618
Medtr2g041170.1	brevis radix-like protein	95.4798	174.051	0.866239	0.000652013
Medtr8g006190.2	BTB/POZ and MATH domain protein	30.5293	84.1881	1.46342	0.000342349
Medtr1g029850.1	BTB/POZ domain plant protein	775.266	1166.78	0.589772	0.00416229
Medtr4g068420.1	BURP domain protein	11.8573	99.3255	3.06638	6.06e-09
Medtr1g008990.1	BZIP transcription factor	2032.17	1373.23	-0.565446	0.00436241
Medtr3g109310.1	BZIP transcription factor	1598.37	1053.53	-0.601367	0.00236884
Medtr5g015090.1	BZIP transcription factor	2754.99	1322.77	-1.05848	0.000266936
Medtr7g029400.1	BZIP transcription factor	38.7928	0.83771	-5.53319	2.97e-16
Medtr3g117120.1	BZIP transcription factor bZIP124	7120.85	4511.15	-0.658554	0.000367446
Medtr8g086020.1	BZIP transcription factor bZIP124	9052.97	4671.06	-0.954643	1.76e-06
Medtr6g028070.1	C2 domain first repeat protein	114.715	41.3455	-1.47225	8.79e-08
Medtr7g084680.1	C2 domain protein	145.994	74.9106	-0.962672	0.000635212
Medtr4g119780.1	C2 domain protein	73.3713	16.5885	-2.14503	0.0043759
Medtr2g090745.1	C2H2-like zinc finger protein, putative	429.425	112.342	-1.93451	1.08e-21
Medtr1g115345.1	C2H2-type zinc finger protein	363.993	704.475	0.952639	0.00166747
Medtr0160s0030.1	C2H2-type zinc finger protein, putative	1273.76	805.608	-0.660943	0.00078301
Medtr1g090440.1	C3HC4-type RING zinc finger protein	7.6736	95.8469	3.64276	0.00934125
Medtr3g112530.1	C4-dicarboxylate transporter/malic acid protein	388.914	1069.02	1.45876	2.28e-16
Medtr4g049640.1	C4-dicarboxylate transporter/malic acid protein	1953.72	891.309	-1.13223	1.2e-10
Medtr7g011990.1	caffeic acid O-methyltransferase	3468.42	11428.6	1.7203	1.6e-08
Medtr1g036490.1	caffeic acid O-methyltransferase	90.0264	262.193	1.54221	0.00347126
Medtr5g098170.1	caffeic acid O-methyltransferase	2826.26	4148.21	0.553592	0.00849616
Medtr3g092900.1	caffeic acid O-methyltransferase	3492.95	2259.6	-0.628376	0.000894672
Medtr0017s0100.1	caffeic acid O-methyltransferase	24627	15471.8	-0.670596	0.000180463
Medtr7g012070.1	caffeic acid O-methyltransferase	96.6605	28.1912	-1.77768	4.09e-07
Medtr1g052885.1	calcium-binding EF-hand protein	316.483	107.916	-1.55222	0.00305966
Medtr8g466250.1	calcium-binding EF-hand protein	567.106	189.46	-1.58172	0.000181415
Medtr8g446810.1	calcium-binding EF-hand protein	95.051	28.5126	-1.7371	0.00243142
Medtr2g081580.1	calcium-binding EF-hand protein	2105	596.017	-1.82039	5.05e-05
Medtr4g127560.1	calcium-binding EF-hand protein	1515.88	420.723	-1.84921	1.24e-12
Medtr5g092810.1	calcium-dependent kinase	973.883	521.673	-0.900605	0.00197261
Medtr4g107850.1	calcium-dependent lipid-binding (CaLB domain) family protein	145.511	249.024	0.775162	0.00159271
Medtr6g028050.1	calcium-dependent lipid-binding (CaLB domain) family protein	997.853	411.099	-1.27934	7.01e-13
Medtr2g063843.1	calcium-dependent phospholipid-binding copine family protein	23.9832	6.17093	-1.95846	0.00666168
Medtr1g032160.1	caleosin	11.4016	117.696	3.36776	3.08e-11
Medtr2g072160.1	callose synthase-like protein	512.221	337.197	-0.603175	0.00512686
Medtr7g088620.1	calmodulin (CAM)-binding protein of 25 kDa protein	2448.64	1178.95	-1.05449	6.28e-09
Medtr2g039910.1	calmodulin-binding family protein	801.998	191.251	-2.06813	3.47e-16
Medtr8g030890.1	calmodulin-binding heat-shock protein	544.164	830.512	0.609961	0.00329895
Medtr4g086620.1	calmodulin-binding protein	268.195	538.913	1.00677	7.22e-05
Medtr4g090970.1	calmodulin-binding protein	918.318	408.303	-1.16935	2.15e-10
Medtr2g435490.1	CAP, cysteine-rich secretory protein, antigen 5	2433.42	23031.1	3.24253	1.4e-82
Medtr2g010590.1	CAP, cysteine-rich secretory protein, antigen 5	936.9	3730.29	1.99332	0.000558584
Medtr2g010600.1	CAP, cysteine-rich secretory protein, antigen 5	38.4697	139.339	1.8568	8.01e-12
Medtr2g086700.1	capsanthin/capsorubin synthase, chromoplast protein	63.1787	127.958	1.01816	0.00290679
Medtr1g093630.1	carbohydrate-binding protein of the ER protein	87.2406	175.449	1.00798	6.4e-05
Medtr4g050140.1	carboxylesterase	153.186	67.6081	-1.18002	0.00039404
Medtr6g065430.1	carboxylesterase-like protein	167	351.884	1.07525	3.84e-07
Medtr2g073040.1	carboxyl-terminal peptidase	19.9314	153.71	2.9471	3.45e-11
Medtr2g073050.1	carboxyl-terminal peptidase	21.7563	61.0159	1.48775	5.25e-05
Medtr5g033650.1	carboxyl-terminal peptidase	92.9548	171.451	0.883193	0.000372493
Medtr3g102310.1	carboxy-terminal domain cyclin	319.673	493.481	0.626399	0.00543663
Medtr4g106940.1	CASP ARALYDRAFT-like protein	1076.16	664.229	-0.696145	0.000346594
Medtr4g081880.1	casparian strip membrane protein	1111.05	507.246	-1.13116	9.66e-10
Medtr1g115285.1	CASP-like protein	230.983	131.082	-0.817316	0.000783503
Medtr4g120410.1	catalytic/protein phosphatase type 2C	181.518	104.486	-0.796808	0.00460055
Medtr5g009780.1	cation/H+ exchanger 3	377.316	823.828	1.12657	4.27e-08
Medtr7g072480.1	cationic peroxidase	252.898	748.034	1.56455	7.01e-16
Medtr3g452360.1	CAZy family GT8 glycosyltransferase	145.271	80.3642	-0.854119	0.00199655
Medtr2g016280.1	CBL-interacting kinase	205.871	334.768	0.701418	0.00215041
Medtr1g040875.1	CBL-interacting kinase	11507.9	7760.7	-0.56837	0.00335303
Medtr2g105010.1	CBL-interacting kinase	4447.23	2690.58	-0.724992	0.00251277
Medtr4g006970.1	CBL-interacting kinase	3064.67	1702.87	-0.847767	0.00316353
Medtr1g013700.1	CBL-interacting kinase	2806.76	480.468	-2.54639	0.00307843
Medtr6g052300.1	CBS domain protein	104.919	227.117	1.11416	1.83e-06
Medtr8g019540.1	CCAAT-binding transcription factor	54.8083	117.486	1.10002	0.000219851
Medtr4g050000.1	cellulose synthase H1-like protein	345.7	182.491	-0.921698	0.00797721
Medtr1g073740.1	cellulose synthase-like protein D3	1100.18	671.753	-0.711731	0.0041597
Medtr3g061170.1	chaperone DnaJ domain protein	103.739	234.835	1.17869	3.76e-05
Medtr7g092380.1	chaperone DnaJ domain protein	164.476	266.643	0.697027	0.00260114
Medtr8g016370.1	chaperonin CPN60-like protein	21.4884	69.1591	1.68636	1.38e-06
Medtr6g079630.1	chitinase	22.7537	373.122	4.03548	0.00646535
Medtr2g040690.1	chitinase	213.567	786.084	1.87999	1.32e-05
Medtr1g099310.1	chitinase	1046.3	3084.31	1.55965	1.24e-06
Medtr2g034680.1	Chitinase	46.4915	98.0789	1.07698	0.000524587
Medtr1g099350.1	chitinase	1037.12	523.431	-0.986515	6.01e-08
Medtr1g099290.1	chitinase	139.524	24.8966	-2.4865	1.3e-06
Medtr3g118390.1	Chitinase (Class I) / Hevein	2739.82	9071.47	1.72725	6.96e-26
Medtr8g074335.1	Chitinase (Class Ib) / Hevein	1176.27	4865.39	2.04833	7.3e-06
Medtr8g074350.1	Chitinase (Class Ib) / Hevein	92.5777	339.918	1.87645	0.000469408
Medtr8g074330.1	Chitinase (Class Ib) / Hevein	6312.26	13080.3	1.05117	2.28e-05
Medtr1g080800.1	Chitinase / Hevein / PR-4 / Wheatwin2	213.566	745.161	1.80287	0.000182005
Medtr7g115220.1	Chitinase / Hevein / PR-4 / Wheatwin2	5410.98	9373.69	0.792727	3.34e-06
Medtr1g080820.1	Chitinase / Hevein / PR-4 / Wheatwin2	1869.17	2704.63	0.533032	0.0097779
Medtr6g083200.1	Chitinase / Hevein / PR-4 / Wheatwin2	39.6248	12.8341	-1.62642	0.00834093
Medtr1g080780.1	Chitinase / Hevein / PR-4 / Wheatwin2	381.658	75.0821	-2.34574	0.00167829
Medtr8g093540.1	chromatin assembly factor 1 subunit FAS2-like protein	110.206	191.78	0.799248	0.00166611
Medtr5g031310.1	cinnamyl alcohol dehydrogenase-like protein	45.497	338.71	2.89621	1.16e-16
Medtr1g025950.1	cinnamyl alcohol dehydrogenase-like protein	189.638	384.371	1.01925	5.42e-07
Medtr4g093250.1	class I glutamine amidotransferase	520.46	270.682	-0.943187	0.000814987
Medtr7g116350.1	class III chitinase	19.5305	54.3275	1.47596	0.000109629
Medtr4g058970.1	class III homeodomain leucine zipper protein	526.004	783.575	0.574997	0.00904582
Medtr4g114210.1	class III peroxidase	826.806	334.251	-1.30662	1.16e-12
Medtr5g017850.1	class III peroxidase	183.163	31.0116	-2.56225	0.00523185
Medtr4g114960.1	clathrin assembly plant-like protein, putative	617.909	288.15	-1.10058	9.68e-09
Medtr0021s0370.1	clavaminate synthase-like plant protein	223.851	593.612	1.40698	2.08e-13
Medtr2g015445.1	Clavata3/ESR (CLE) gene family member	11.2948	31.0302	1.45801	0.006829
Medtr1g110820.1	Clavata3/ESR (CLE) gene family member MtCLE03	45.5799	19.0875	-1.25577	0.00273804
Medtr1g100733.1	Clavata3/ESR (CLE) gene family member MtCLE05	65.5395	164.734	1.32971	7.47e-08
Medtr7g029345.1	ClC chloride channel family protein	773.819	1288.48	0.735604	0.000119499
Medtr6g015865.1	COBRA-like protein 2 precursor	132.5	68.129	-0.959656	0.000652013
Medtr4g104730.1	component of high affinity nitrate transporter	439.03	2437.17	2.47282	2.58e-22
Medtr4g104700.1	component of high affinity nitrate transporter	268.863	1205.2	2.16433	1.76e-14
Medtr3g080500.1	copper amine oxidase, enzyme domain protein	6110.17	3362.17	-0.86182	0.00105844
Medtr3g077080.1	copper amine oxidase, enzyme domain protein	200.404	108.94	-0.87938	0.000297477
Medtr7g013660.1	copper chaperone	350.074	216.921	-0.690486	0.0018293
Medtr5g098800.1	coproporphyrinogen III oxidase	4271.2	2823.61	-0.597102	0.00144326
Medtr4g065990.1	core histone H2A/H2B/H3/H4	549.596	914.602	0.734771	0.00515157
Medtr1g110290.1	core-2/I-branching enzyme	55.6127	20.3858	-1.44785	0.000151889
Medtr5g055480.1	core-2/I-branching enzyme	93.1174	17.7832	-2.38854	3.85e-05
Medtr4g019870.1	Ctr family copper transporter	6109.36	2593.01	-1.23639	9.62e-14
Medtr4g119422.1	cullin-like protein	34.3378	102.142	1.57271	8.74e-05
Medtr7g012260.1	cyclic nucleotide-gated ion channel protein, putative	200.969	69.7805	-1.52607	0.000799871
Medtr8g087820.1	cyclic phosphodiesterase-like protein	485.194	926.436	0.93313	1.13e-06
Medtr7g011800.1	cyclin-dependent kinase C	64.9755	116.066	0.836973	0.00816967
Medtr4g086450.1	cyclin-dependent kinase inhibitor family protein	69.8575	130.675	0.903497	0.00215809
Medtr1g073700.1	cyclopropane-fatty-acyl-phospholipid synthase	251.211	135.593	-0.889616	9.38e-05
Medtr4g027440.1	Cys2/His2 zinc-finger transcription factor	141.113	73.9008	-0.933191	0.000576262
Medtr2g079650.1	cystathionine beta-synthase (CBS) family protein	69.5639	30.3548	-1.19642	0.000596445
Medtr5g014820.1	cysteine desulfurase-like protein	464.678	708.245	0.608019	0.00536337
Medtr5g088770.1	cysteine protease inhibitor cystatin	1216.89	2332.53	0.938688	1.06e-07
Medtr5g065130.1	cysteine-rich receptor-kinase-like protein	23.6342	77.6232	1.71561	2.49e-07
Medtr1g105650.1	cysteine-rich receptor-kinase-like protein	74.5532	204.736	1.45742	4.37e-10
Medtr1g105710.1	cysteine-rich receptor-kinase-like protein	14.7813	39.3983	1.41436	0.00339835
Medtr1g021635.1	cysteine-rich receptor-kinase-like protein	40.1341	90.2376	1.1689	0.000266518
Medtr6g055960.1	cysteine-rich receptor-kinase-like protein	33.5878	72.4936	1.10992	0.00174031
Medtr8g028065.1	cysteine-rich receptor-kinase-like protein	235.619	482.804	1.03498	4.31e-06
Medtr1g105655.1	cysteine-rich receptor-kinase-like protein	369.656	596.206	0.689627	0.00093876
Medtr1g105755.1	cysteine-rich receptor-kinase-like protein	144.438	48.9585	-1.56082	2.9e-09
Medtr8g041910.1	cysteine-rich receptor-like kinase	11.1326	33.4347	1.58656	0.00347996
Medtr8g041890.1	cysteine-rich receptor-like kinase	27.0413	65.2504	1.27082	0.000411842
Medtr8g041880.1	cysteine-rich receptor-like kinase	145.779	316.491	1.11838	1.31e-07
Medtr5g033690.1	cysteine-rich receptor-like kinase	34.7149	12.8099	-1.4383	0.00272213
Medtr3g064110.1	cysteine-rich RLK (receptor-like kinase) protein	69.7788	132.742	0.927762	0.00070669
Medtr3g064090.1	cysteine-rich RLK (receptor-like kinase) protein	202.278	313.902	0.633973	0.00892503
Medtr8g442270.1	cysteine-rich RLK (receptor-like kinase) protein	106.343	39.6193	-1.42445	0.000304397
Medtr8g052420.1	cysteine-rich RLK (receptor-like kinase) protein	40.7784	11.6193	-1.81128	8.24e-05
Medtr4g091090.1	cysteine-rich TM module stress tolerance protein	63.6607	8.16042	-2.96369	1.62e-13
Medtr4g045680.1	cytochrome C biogenesis protein ccsA	89.3621	35.3991	-1.33595	0.000180463
Medtr7g109540.1	cytochrome C oxidase subunit 5C	543.999	357.039	-0.607524	0.00546183
Medtr4g113650.1	cytochrome P450 family 709 protein	335.796	795.455	1.2442	3.98e-08
Medtr5g007550.1	cytochrome P450 family 71 protein	9.52329	61.7962	2.69799	8.13e-12
Medtr0451s0010.1	cytochrome P450 family 71 protein	15.2363	49.2884	1.69374	4.98e-05
Medtr5g072930.1	cytochrome P450 family 71 protein	21.4628	66.0465	1.62165	0.000480746
Medtr5g007450.1	cytochrome P450 family 71 protein	110.178	267.968	1.28222	0.00148732
Medtr6g084900.1	cytochrome P450 family 71 protein	485.324	1132.56	1.22257	7.17e-11
Medtr3g057900.1	cytochrome P450 family 71 protein	189.262	413.551	1.12768	6.94e-05
Medtr1g035140.1	cytochrome P450 family 71 protein	107.255	219.927	1.03598	8.51e-06
Medtr5g095220.1	cytochrome P450 family 71 protein	68.4623	140.369	1.03584	0.000118691
Medtr0554s0020.1	cytochrome P450 family 71 protein	335.663	640.668	0.932562	1.16e-06
Medtr2g010530.1	cytochrome P450 family 71 protein	136.549	259.295	0.925172	3.64e-05
Medtr4g104610.1	cytochrome P450 family 71 protein	2472.76	1630.64	-0.600684	0.00186399
Medtr4g094775.1	cytochrome P450 family 81 protein	4156.34	8553.78	1.04125	7.98e-10
Medtr3g014880.1	cytochrome P450 family 82 protein	618.202	1850.18	1.58152	2.07e-18
Medtr6g008500.1	cytochrome P450 family 82 protein	833.584	1293.93	0.634358	0.00562594
Medtr8g012585.1	cytochrome P450 family 82 protein	117.342	25.1438	-2.22244	1.21e-14
Medtr0045s0060.1	cytochrome P450 family 90 protein	93.5479	35.1429	-1.41247	3.21e-06
Medtr7g096340.1	cytochrome P450 family 94 protein	42.9506	114.805	1.41844	8.77e-06
Medtr4g088170.1	cytochrome P450 family flavone synthase	2120.36	7016.61	1.72647	5.52e-25
Medtr7g028020.1	cytochrome P450 family flavone synthase	11.0521	33.0762	1.58147	0.00279674
Medtr8g076290.1	cytochrome P450 family monooxygenase	9.30909	91.1955	3.29225	1.37e-06
Medtr2g073420.1	cytochrome P450 family monooxygenase	99.7683	421.995	2.08057	0.0056476
Medtr7g056103.1	cytochrome P450 family monooxygenase	1929.5	5246.91	1.44324	1.58e-16
Medtr2g072270.1	cytochrome P450 family monooxygenase	78.0126	187.121	1.26219	2.27e-07
Medtr2g019640.1	cytochrome P450 family monooxygenase	1186.26	1808.8	0.608616	0.00126889
Medtr7g075610.1	cytochrome P450 family protein	79.1101	333.898	2.07747	7.6e-20
Medtr8g035810.1	cytochrome P450 family protein	12.9041	49.7727	1.94752	1.88e-05
Medtr7g092600.1	cytochrome P450 family protein	51.6698	146.419	1.50271	7.58e-09
Medtr7g088330.1	cytochrome P450 family protein	30.8235	76.3792	1.30915	0.00229122
Medtr7g092620.1	cytochrome P450 family protein	55.4229	135.394	1.28861	1.27e-06
Medtr7g075580.1	cytochrome P450 family protein	500.268	1189.57	1.24967	1.4e-12
Medtr5g020020.1	cytochrome P450 family protein	27.5523	61.6189	1.1612	0.00223078
Medtr6g084910.1	cytochrome P450 family protein	217.246	463.141	1.09212	5.55e-08
Medtr7g087520.1	cytochrome P450 family protein	99.3125	191.998	0.951047	0.000136449
Medtr8g035860.1	cytochrome P450 family protein	46.8942	87.6651	0.902593	0.00770142
Medtr1g097240.1	cytochrome P450 family protein	331.662	548.621	0.726096	0.000513324
Medtr7g033040.1	cytochrome P450 family protein	54.8635	19.1934	-1.51524	3.75e-05
Medtr3g036100.1	cytokinin oxidase/dehydrogenase-like protein	28.9482	77.3654	1.41821	2.35e-05
Medtr2g039410.1	cytokinin oxidase/dehydrogenase-like protein	335.529	557.756	0.733197	0.000271625
Medtr2g054840.1	cytosine-specific methyltransferase, putative	461.913	226.427	-1.02858	1.02e-07
Medtr3g026190.1	cytosine-specific methyltransferase, putative	142.563	66.6745	-1.09639	2.5e-05
Medtr6g086300.1	cytosolic aldehyde dehydrogenase	56.0421	111.542	0.993005	0.000702622
Medtr4g005880.1	D-3-phosphoglycerate dehydrogenase family protein	1442.17	2404.88	0.737728	5.41e-05
Medtr5g070310.1	damaged DNA-binding protein	656.979	442.123	-0.571399	0.0097779
Medtr8g099185.1	decarboxylating-like 6-phosphogluconate dehydrogenase	1753.91	3395.98	0.953249	4.4e-08
Medtr7g017900.2	decarboxylating-like 6-phosphogluconate dehydrogenase	46.3052	20.9195	-1.14632	0.00555712
Medtr6g074865.1	Defensin	630.47	219.215	-1.52408	3.07e-16
Medtr8g075980.1	Defensin MtDef4.5	144.785	77.7569	-0.896873	0.000846982
Medtr8g095370.1	Defensin MtDef4.6	261.456	75.6474	-1.78921	1.49e-16
Medtr8g010320.1	Defensin related	200.372	1298.42	2.696	4.69e-19
Medtr8g012795.1	Defensin related	7510.83	27036.2	1.84785	2.39e-29
Medtr6g022530.1	Defensin related	351.76	702.965	0.998861	2.55e-07
Medtr8g012800.1	Defensin related	560.224	832.767	0.571908	0.00851691
Medtr3g020340.1	Defensin related	1582.63	1027.09	-0.623755	0.00105018
Medtr8g056890.1	Defensin related	1254.41	806.883	-0.636579	0.000827105
Medtr8g012680.1	Defensin related	2688.3	1498.74	-0.84295	1.88e-06
Medtr8g012690.1	Defensin related	96.6332	48.3757	-0.998236	0.000662362
Medtr7g095970.1	Defensin related	223.504	79.7833	-1.48614	2.33e-08
Medtr1g019110.1	dehydration-responsive element-binding protein	279.849	32.8605	-3.09022	1.63e-07
Medtr3g065980.1	DELLA domain GRAS family transcription factor GAI	4111.36	2840.71	-0.533366	0.00778098
Medtr6g005220.1	denticleless-like protein	49.6311	96.837	0.964315	0.00255983
Medtr3g063110.1	deoxyuridine 5'-triphosphate nucleotidohydrolase	249.327	791.98	1.66742	9.83e-18
Medtr1g070185.1	desacetoxyvindoline 4-hydroxylase, putative	1347.51	638.76	-1.07695	1.54e-08
Medtr2g101840.1	D-glycerate dehydrogenase/hydroxypyruvate reductase	276.299	176.584	-0.645877	0.00776727
Medtr8g464780.1	diacylglycerol kinase domain protein	438.856	189.211	-1.21376	0.000155868
Medtr5g022700.1	diaminopimelate decarboxylase	1779.32	2598.41	0.546305	0.00842177
Medtr5g032420.1	dicarboxylate carrier protein	1028.8	1963.89	0.932743	8.11e-08
Medtr7g074870.1	dihydroflavonol reductase	31.5213	77.048	1.28943	0.000181415
Medtr2g072020.1	disease resistance protein (CC-NBS-LRR class) family protein	95.7444	156.03	0.704567	0.00865359
Medtr3g027470.1	disease resistance protein (CC-NBS-LRR class) family protein	63.0992	27.6335	-1.1912	0.000794681
Medtr4g020490.1	disease resistance protein (TIR-NBS-LRR class)	9.39028	30.4793	1.69859	0.00169516
Medtr6g087320.1	disease resistance protein (TIR-NBS-LRR class)	13.6556	34.7044	1.34563	0.0079527
Medtr4g020535.1	disease resistance protein (TIR-NBS-LRR class)	15.9893	39.5885	1.30798	0.00735751
Medtr6g079090.1	disease resistance protein (TIR-NBS-LRR class)	108.301	246.426	1.18611	0.000257923
Medtr4g020550.1	disease resistance protein (TIR-NBS-LRR class)	69.4298	134.38	0.952686	0.00303412
Medtr8g069625.2	disease resistance protein (TIR-NBS-LRR class)	90.9145	155.598	0.77524	0.00525829
Medtr4g021037.1	disease resistance protein (TIR-NBS-LRR class)	226.022	351.959	0.638945	0.00734268
Medtr6g088245.1	disease resistance protein (TIR-NBS-LRR class)	392.267	243.006	-0.690843	0.00222745
Medtr6g078630.1	disease resistance protein (TIR-NBS-LRR class)	443.134	266.896	-0.731463	0.00630814
Medtr6g074470.1	disease resistance protein (TIR-NBS-LRR class)	1048	606.356	-0.7894	0.00232401
Medtr8g075440.1	disease resistance protein (TIR-NBS-LRR class)	56.5802	27.8196	-1.0242	0.00633381
Medtr6g015490.1	disease resistance protein (TIR-NBS-LRR class)	111.602	53.2622	-1.06717	0.000331514
Medtr6g471270.2	disease resistance protein (TIR-NBS-LRR class)	112.407	50.8823	-1.14349	6.53e-05
Medtr6g071790.1	disease resistance protein (TIR-NBS-LRR class)	270.577	117.134	-1.20788	7.11e-08
Medtr6g069560.1	disease resistance protein (TIR-NBS-LRR class)	370.695	145.547	-1.34875	0.000100759
Medtr7g053620.1	disease resistance protein (TIR-NBS-LRR class)	26.8009	9.66861	-1.4709	0.0088011
Medtr3g020470.1	disease resistance protein (TIR-NBS-LRR class)	150.339	53.1343	-1.50051	2.4e-05
Medtr4g051738.1	disease resistance protein (TIR-NBS-LRR class)	50.1134	17.6836	-1.50278	0.000479208
Medtr2g039770.1	disease resistance protein (TIR-NBS-LRR class)	118.873	25.0958	-2.2439	1.39e-14
Medtr6g087850.1	disease resistance protein (TIR-NBS-LRR class)	56.0695	9.04617	-2.63184	4.45e-11
Medtr6g015665.1	disease resistance protein (TIR-NBS-LRR class), putative	169.197	324.524	0.939617	0.000309875
Medtr4g080330.1	disease resistance protein (TIR-NBS-LRR class), putative	349.254	562.69	0.688062	0.00515157
Medtr7g078770.1	disease resistance protein (TIR-NBS-LRR class), putative	337.802	512.063	0.600144	0.00818656
Medtr3g079780.1	disease resistance protein (TIR-NBS-LRR class), putative	1527.29	2237.15	0.550684	0.00598232
Medtr4g016610.1	disease resistance protein (TIR-NBS-LRR class), putative	958.623	527.376	-0.862133	5.78e-06
Medtr7g078180.1	disease resistance protein (TIR-NBS-LRR class), putative	105.081	55.8793	-0.911122	0.00227573
Medtr2g037690.1	disease resistance protein (TIR-NBS-LRR class), putative	107.173	43.9808	-1.285	0.00341496
Medtr2g037140.1	disease resistance protein (TIR-NBS-LRR class), putative	79.6995	23.0149	-1.792	0.0097779
Medtr3g019080.1	disease resistance protein (TIR-NBS-LRR class), putative	114.579	11.374	-3.33253	1.08e-24
Medtr5g071780.1	disease resistance protein RGA4	460.788	279.014	-0.723767	0.000788773
Medtr4g013385.1	disease resistance response protein	363.12	1237.29	1.76867	2.97e-11
Medtr7g093790.1	disease resistance response protein	139.928	296.947	1.08552	8.18e-07
Medtr1g056370.1	disease resistance response protein	977.307	54.0625	-4.17611	0.00209459
Medtr4g013770.1	disease resistance-responsive, dirigent domain protein	6906.31	14093.9	1.02908	1.13e-09
Medtr7g093870.1	disease resistance-responsive, dirigent domain protein	7543.27	14736.6	0.966139	7.78e-08
Medtr5g096120.1	disease resistance-responsive, dirigent domain protein	143.956	55.8837	-1.36512	0.00605235
Medtr2g035150.1	disease-resistance response protein	99.6126	575.567	2.53058	0.000166493
Medtr2g035130.1	disease-resistance response protein	1247.37	4221.29	1.75879	3e-25
Medtr2g035100.1	disease-resistance response protein	1585.98	3155.66	0.992572	1.32e-08
Medtr2g035105.1	disease-resistance response protein	2798.38	4766.37	0.768298	2.26e-05
Medtr5g023210.1	divergent CRAL/TRIO domain protein	2109.73	3426.72	0.699769	0.00490115
Medtr7g109470.1	DNA mismatch repair MSH3-like protein	188.484	323.855	0.780906	0.000553818
Medtr6g086270.1	DNA mismatch repair protein msh6	47.6171	90.6997	0.929617	0.00431997
Medtr5g017070.1	DNA polymerase	293.755	531.355	0.85506	3.33e-05
Medtr3g085750.1	DNA polymerase alpha subunit B	158.894	270.578	0.767976	0.00152595
Medtr6g052340.1	DNA primase	111.791	38.6307	-1.53299	2.55e-08
Medtr8g097160.1	DNA primase large subunit, putative	208.688	353.069	0.758603	0.000470514
Medtr2g039670.1	DNA repair and recombination protein	99.3945	164.754	0.729074	0.00676808
Medtr1g044120.1	DNA repair helicase rad5,16, putative	181.617	335.833	0.886845	3.5e-05
Medtr4g126040.1	DNA repair protein RecA, putative	89.8182	146.58	0.706603	0.00995617
Medtr1g070170.1	DNA replication factor CDT1-like protein	187.443	392.995	1.06806	2.17e-07
Medtr4g122270.1	DNA replication licensing factor MCM2, putative	507.436	1074.84	1.08283	1.47e-09
Medtr4g116870.1	DNA replication licensing factor MCM4	416.649	900.194	1.1114	1.73e-09
Medtr4g096700.1	DNA replication licensing factor MCM4	597.114	980.009	0.714789	0.000277187
Medtr7g109480.1	DNA replication licensing factor Mcm7, putative	427.379	779.488	0.867013	4.17e-06
Medtr4g035430.1	DNA-binding domain protein	235.278	110.595	-1.08908	0.000486465
Medtr8g036920.1	DNA-damage-repair/toleration DRT100-like protein	625.116	1109.66	0.82792	6.74e-06
Medtr5g019810.1	DNA-directed RNA polymerase III subunit RPC5-like protein	156.886	258.115	0.718297	0.00381677
Medtr8g079060.1	Dof domain zinc finger protein	43.4064	99.4211	1.19564	0.000100759
Medtr2g016030.1	Dof domain zinc finger protein	257.597	496.532	0.946773	1.84e-05
Medtr7g024670.1	Dof domain zinc finger protein	781.136	317.541	-1.29863	2.11e-12
Medtr2g013370.1	Dof domain zinc finger protein	831.84	324.13	-1.35973	0.00533662
Medtr4g088580.1	Dof-type zinc finger DNA-binding family protein	445.902	277.164	-0.685989	0.00181517
Medtr3g091820.1	Dof-type zinc finger DNA-binding family protein	676.033	329.84	-1.03533	4.84e-06
Medtr3g435480.1	DOF-type zinc finger DNA-binding family protein	92.0753	20.1975	-2.18864	0.00327583
Medtr3g070850.1	double Clp-N motif P-loop nucleoside triphosphate hydrolase superfamily protein	456.146	242.615	-0.910829	8.37e-06
Medtr3g088425.1	DPP6 amine-terminal domain protein	853.66	1328.64	0.638222	0.00762724
Medtr1g011640.1	drug resistance transporter-like ABC domain protein	75.435	499.234	2.72641	1.11e-14
Medtr2g102670.1	drug resistance transporter-like ABC domain protein	242.06	505.114	1.06124	7.77e-08
Medtr6g472110.1	DUF1262 family protein	594.347	95.2853	-2.64098	2e-12
Medtr5g042910.2	DUF1336 family protein	91.1334	36.3886	-1.32449	9.24e-06
Medtr7g011790.2	DUF1336 family protein	74.7685	15.4796	-2.27206	5.14e-11
Medtr4g023950.1	DUF1442 family protein	143.496	306.946	1.09698	3.53e-07
Medtr4g065200.1	DUF1680 domain protein	75.68	34.0225	-1.15342	0.000828181
Medtr5g015840.1	DUF2419 family protein	115.543	197.575	0.77397	0.00220233
Medtr6g011060.1	DUF247 domain protein	23.6883	56.5828	1.25619	0.00170599
Medtr7g068070.1	DUF247 domain protein	88.4788	34.2486	-1.36929	0.000959645
Medtr6g461910.1	DUF3475 domain protein	686.5	360.591	-0.928895	0.0072535
Medtr1g098310.1	DUF3511 domain protein	870.723	428.875	-1.02166	0.000105817
Medtr5g010160.1	DUF3527 domain protein	460.231	282.817	-0.70249	0.00120585
Medtr1g069190.1	DUF3741 family protein	1150.54	698.571	-0.71983	0.000240354
Medtr3g051610.1	DUF4228 domain protein	334.221	144.725	-1.20749	0.000971536
Medtr8g078790.1	DUF4228 domain protein	512.247	197.999	-1.37135	9.92e-06
Medtr5g018750.1	DUF4228 domain protein	43.1108	12.8707	-1.74396	0.000822211
Medtr6g038330.1	DUF4283 domain protein	60.2296	12.8942	-2.22375	5e-07
Medtr6g089530.1	DUF4378 domain protein	18.994	56.9714	1.5847	0.00125963
Medtr7g095890.1	DUF4378 domain protein	652.932	403.457	-0.694517	0.00828631
Medtr3g103400.1	DUF4378 domain protein	100.658	38.5598	-1.38429	7.25e-05
Medtr4g126170.1	DUF4408 domain protein	88.1577	34.3538	-1.35962	0.000250457
Medtr8g012240.1	DUF506 family protein	177.668	618.65	1.79994	0.0021758
Medtr4g078310.1	DUF506 family protein	963.426	2877.29	1.57846	2.39e-05
Medtr1g070970.1	DUF506 family protein	73.2922	34.1763	-1.10066	0.00228025
Medtr4g109140.1	DUF538 family protein	43.9766	1302.32	4.8882	3.17e-06
Medtr1g010140.1	DUF581 family protein	134.349	75.7609	-0.826463	0.00375803
Medtr4g112370.1	DUF617 family protein	60.7107	129.84	1.09671	7.71e-05
Medtr3g094830.1	DUF617 family protein	59.8258	20.2865	-1.56025	8.8e-06
Medtr4g127620.1	DUF630 family protein	753.577	432.718	-0.800328	3.49e-05
Medtr4g017440.1	DUF674 family protein	436.279	167.099	-1.38455	1.32e-05
Medtr4g017470.1	DUF674 family protein	248.398	85.4298	-1.53984	3.63e-11
Medtr7g096950.1	DUF761 domain protein	159.68	84.4487	-0.919034	0.000509872
Medtr4g011030.1	DUF761 domain protein	50.1131	0.934305	-5.74515	6.29e-21
Medtr8g088750.1	DUF793 family protein	15.99	44.2772	1.46939	0.00109367
Medtr2g062430.1	DUF946 family protein	0.804801	29.8631	5.21359	1.27e-07
Medtr1g031880.1	dynein light chain type 1 family protein	517.724	278.125	-0.896448	0.00198914
Medtr3g060950.1	E3 ubiquitin-protein ligase BRE1-like protein, putative	139.936	26.1948	-2.41742	5.11e-09
Medtr2g436530.1	E3 ubiquitin-protein ligase LIN-like protein, putative	961.465	610.493	-0.655261	0.00102251
Medtr4g116480.1	E3 ubiquitin-protein ligase RING1-like protein, putative	956.218	310.826	-1.62123	1.17e-08
Medtr3g070490.1	early flowering protein	490.348	869.274	0.826005	1.55e-05
Medtr4g113820.1	early nodulin 93	5345.86	152.121	-5.13513	1.42e-05
Medtr3g415590.2	early nodulin protein	116.964	204.783	0.80803	0.0095432
Medtr3g415650.1	early nodulin-12A protein, putative	3954.3	6227.95	0.655336	0.000539407
Medtr2g090580.1	early nodulin-like protein	613.636	1059.89	0.788462	2.83e-05
Medtr5g083690.1	early response-like dehydration-protein	21967.5	10763.5	-1.02921	7.06e-05
Medtr3g023110.1	EARLY responsive TO dehydration protein, putative	4624.57	3231.87	-0.516948	0.00897607
Medtr3g067610.1	EF hand calcium-binding family protein	660.502	278.395	-1.24643	8.65e-11
Medtr4g112460.1	EF hand calcium-binding family protein	564.657	233.88	-1.27161	0.000581376
Medtr7g011010.1	EF hand calcium-binding family protein	369.683	139.137	-1.40978	8e-08
Medtr8g107110.1	EF hand calcium-binding family protein	285.138	81.3814	-1.80889	1.88e-06
Medtr3g055570.2	EF hand calcium-binding family protein	32.5692	7.36067	-2.1456	0.000220995
Medtr1g019600.1	EF-hand pair protein	26.7209	217.95	3.02796	6e-05
Medtr3g083470.1	EF-hand pair protein	430.794	281.656	-0.613065	0.00698856
Medtr3g055510.1	EF-hand pair protein	2988.18	1375.57	-1.11924	4.62e-11
Medtr3g055490.1	EF-hand pair protein	2347.06	807.746	-1.53888	9.17e-14
Medtr3g055480.1	EF-hand pair protein	3287.75	1006.21	-1.70817	6.64e-19
Medtr3g055585.1	EF-hand pair protein	4292.87	1194.91	-1.84504	1.28e-16
Medtr7g098190.1	elongation factor Tu GTP-binding domain protein	161.049	255.695	0.666925	0.00612178
Medtr2g081770.1	embryonic abundant-like protein	8413.51	19652.5	1.22394	0.0017849
Medtr0050s0240.1	embryo-specific protein	1030.6	1538.9	0.578423	0.00551747
Medtr2g103307.1	embryo-specific protein	6051.49	3804.94	-0.669416	0.000229611
Medtr2g103313.3	embryo-specific protein	124.852	68.7078	-0.861677	0.00244362
Medtr2g103360.2	embryo-specific protein	203.915	88.2109	-1.20894	1.42e-07
Medtr2g103303.2	embryo-specific protein	40.2152	16.8775	-1.25263	0.00668198
Medtr4g117390.1	endo-1,3; 1,4-beta-D-glucanase-like protein	14.0835	201.226	3.83673	4.68e-05
Medtr4g117400.1	endo-1,3; 1,4-beta-D-glucanase-like protein	578.555	1052.67	0.863532	0.00370675
Medtr4g117380.1	endo-1,3; 1,4-beta-D-glucanase-like protein	977.269	1492.44	0.610843	0.00148771
Medtr3g082440.1	endo-1,4-beta-glucanase	61.8904	135.562	1.13116	6.22e-05
Medtr3g079340.1	enhanced disease susceptibility protein	2783.85	1202.47	-1.21108	0.00235194
Medtr8g076680.1	epoxide hydrolase	82.1165	262.732	1.67785	3.02e-12
Medtr4g089040.1	epoxide hydrolase	1865.85	2688.89	0.527172	0.00978761
Medtr3g113920.1	ER lumen protein retaining receptor-like protein	98.9361	171.266	0.791671	0.00614055
Medtr8g008840.1	ethphon-induced protein	4278.87	1903.09	-1.16888	0.00033265
Medtr4g099050.1	ethphon-induced protein	4054.65	1419.79	-1.5139	0.00757976
Medtr2g015040.1	ethylene response factor	22.8035	80.4041	1.81801	1.37e-07
Medtr1g069960.1	ethylene response factor	27.4978	62.6943	1.18902	0.00115381
Medtr8g090350.1	ethylene response factor	699.296	448.619	-0.640414	0.00795826
Medtr2g014340.1	ethylene response factor	886.542	522.345	-0.763185	0.0010763
Medtr2g090235.1	ethylene response factor	446.921	247.538	-0.852371	3.31e-05
Medtr4g100380.1	ethylene response factor	619.902	308.064	-1.00881	3.81e-07
Medtr4g078710.1	ethylene response factor	564.174	258.623	-1.12529	1.43e-07
Medtr1g087920.1	ethylene response factor	11060.9	3220.71	-1.78001	0.000912523
Medtr1g090290.1	ethylene response factor	113.242	31.163	-1.8615	1.11e-05
Medtr1g048610.1	ethylene response factor	4334.79	988.884	-2.13209	7.92e-05
Medtr4g014680.1	ethylene-overproduction protein	718.955	1265.12	0.815298	0.000196453
Medtr4g007740.1	eukaryotic aspartyl protease family protein	259.743	161.347	-0.68692	0.00605404
Medtr2g022320.1	eukaryotic aspartyl protease family protein	754.956	392.176	-0.944891	1.95e-05
Medtr5g091130.1	eukaryotic aspartyl protease family protein	1201.37	588.103	-1.03054	0.00529492
Medtr5g012490.1	eukaryotic aspartyl protease family protein	746.483	284.273	-1.39283	5.53e-14
Medtr6g478120.1	eukaryotic peptide chain release factor subunit 1-3	3343.64	1933.13	-0.790479	0.00218663
Medtr1g102630.1	eukaryotic translation initiation factor 2c	242.412	515.288	1.08792	3.62e-08
Medtr7g087180.1	eukaryotic translation initiation factor 3a	53.0374	22.8605	-1.21415	0.00171999
Medtr4g112440.1	eukaryotic translation initiation factor 5A	1425	3419	1.26261	1.7e-13
Medtr5g092820.1	eukaryotic translation initiation factor SUI1	108.037	43.667	-1.30691	3.64e-05
Medtr3g051950.1	eukaryotic translation initiation factor SUI1	2149.4	852.707	-1.33381	2.09e-06
Medtr0219s0070.1	eukaryotic-type carbonic anhydrase	2.65606	20.0065	2.91311	0.00444073
Medtr1g059900.1	eukaryotic-type carbonic anhydrase	1487.15	802.111	-0.890676	6.78e-07
Medtr1g059940.1	eukaryotic-type carbonic anhydrase	798.111	150.447	-2.40734	9.94e-10
Medtr7g090950.1	eukaryotic-type carbonic anhydrase	820.876	151.827	-2.43474	1.68e-25
Medtr4g062330.1	exocyst subunit exo70 family protein	619.587	1062.71	0.778366	0.000210143
Medtr2g096230.1	exocyst subunit exo70 family protein	105.191	34.9101	-1.5913	0.000523568
Medtr7g110990.1	expansin A1	47.2699	12.7834	-1.88665	4.01e-06
Medtr3g435430.1	expansin A10	1028.2	621.872	-0.725439	0.000945151
Medtr3g094040.1	expansin A10	2328.81	1395.23	-0.739095	0.000138512
Medtr0040s0140.1	expansin A20	44.8818	106.618	1.24825	1.23e-05
Medtr7g111010.1	expansin-A1-like protein	22.5352	4.14788	-2.44173	0.000116455
Medtr6g034905.1	extensin-like region protein	901.5	4706.59	2.38428	1.62e-21
Medtr4g065113.1	extensin-like region protein	4108.33	12669.6	1.62475	3.24e-05
Medtr6g034920.1	extensin-like region protein	699.261	2128.02	1.60561	7.18e-21
Medtr6g034870.1	extensin-like region protein	4477.84	8980.56	1.004	6.31e-09
Medtr4g029600.1	extensin-like repeat protein	22906.9	71936.5	1.65094	0.00110611
Medtr2g022370.1	extracellular dermal glycoprotein	42.8167	17.6295	-1.28018	0.00298271
Medtr2g022480.1	extracellular dermal glycoprotein	513.851	82.7919	-2.63379	4.22e-06
Medtr4g103330.1	F0F1-type ATP synthase, delta subunit	147.654	238.405	0.691194	0.0095432
Medtr1g112780.1	FAD/NAD(P)-binding oxidoreductase family protein	184.952	1021.99	2.46616	1.07e-15
Medtr5g013260.1	FAD/NAD(P)-binding oxidoreductase family protein	50.7853	95.4377	0.910149	0.00496975
Medtr4g091200.1	FAD-binding berberine family protein	918.542	1698.05	0.886458	0.000783503
Medtr4g094518.1	FAD-binding berberine family protein	1462.6	2477.74	0.760489	4.17e-05
Medtr1g112750.1	FAD-dependent urate hydroxylase-like protein	43.0858	18.6831	-1.20548	0.00676045
Medtr2g087390.1	FAF-like protein	186.343	103.46	-0.848882	0.00102459
Medtr4g050590.1	FAF-like protein	6199.32	2915.39	-1.08842	1.45e-10
Medtr7g089780.1	family 31 glycosyl hydrolase, alpha-glucosidase	47.6447	194.397	2.02862	1.41e-09
Medtr1g105360.1	fantastic four-like protein	1278.87	494.175	-1.37177	5.01e-06
Medtr1g034320.1	fatty acid hydroperoxide lyase	683.5	1457.07	1.09205	9.96e-06
Medtr4g068550.1	fatty acid hydroperoxide lyase	1823.96	3295.63	0.853483	5.01e-05
Medtr7g090120.1	fatty acid hydroxylase superfamily protein	91.5061	46.1486	-0.987582	0.00176963
Medtr8g056100.1	fatty acid/sphingolipid desaturase	4285.72	2899.03	-0.563969	0.00486249
Medtr5g008820.1	fatty acyl-CoA synthetase family protein	6.27735	42.395	2.75567	4.93e-06
Medtr5g023730.1	fatty acyl-CoA synthetase family protein	811.822	390.712	-1.05506	0.00166301
Medtr7g023360.1	F-box plant-like protein	9.46993	31.6624	1.74134	0.000673306
Medtr7g089670.1	F-box plant-like protein	96.3914	299.924	1.63762	5.02e-08
Medtr1g017940.1	F-box protein	734.632	1152.82	0.650076	0.00273915
Medtr3g058440.1	F-box protein interaction domain protein	24.8418	93.9788	1.91957	4.18e-10
Medtr2g066200.1	F-box protein interaction domain protein	350.909	106.168	-1.72474	2.32e-11
Medtr4g023070.1	F-box protein interaction domain protein	44.2096	11.1844	-1.98287	0.000212214
Medtr4g019560.1	F-box SKIP22-like protein	143.792	269.945	0.908681	7.06e-05
Medtr4g091100.1	F-box SKIP27-like protein	487.684	124.357	-1.97146	1.28e-14
Medtr3g045210.1	F-box/kelch-repeat plant protein	188.141	353.142	0.908434	2.91e-05
Medtr8g028250.2	F-box/kelch-repeat plant protein	157.396	74.7769	-1.07373	2.93e-05
Medtr1g100697.1	F-box/LRR plant protein	1084.97	688.984	-0.655107	0.00100259
Medtr3g065790.1	F-box/LRR protein	73.9369	34.5235	-1.09872	0.00135998
Medtr2g070780.1	F-box/LRR protein	222.505	93.5763	-1.24962	0.00122255
Medtr3g065610.1	F-box/LRR protein	28.8134	4.54846	-2.66329	3.41e-06
Medtr4g011120.1	F-box/LRR protein, putative	14.1384	35.7195	1.33709	0.00919728
Medtr3g074000.1	F-box/LRR protein, putative	25.4318	57.2691	1.17112	0.00644114
Medtr3g065620.1	F-box/LRR protein, putative	39.3026	10.7044	-1.87642	3.64e-05
Medtr5g061410.1	F-box/RNI superfamily protein	160.937	84.158	-0.935326	0.00028807
Medtr2g030200.1	ferredoxin reductase-like NAD(P) binding domain protein	2094.48	5651.69	1.43209	3.44e-18
Medtr7g089970.1	ferredoxin-dependent glutamate synthase	1630.36	3165.89	0.957417	4.8e-08
Medtr4g086020.1	ferredoxin-nitrite reductase	3499.15	12646.5	1.85366	4.38e-15
Medtr8g095320.1	ferrochelatase	102.987	206.466	1.00345	3.14e-05
Medtr3g086590.1	Fe-S metabolism associated domain protein	151.176	445.332	1.55866	1.68e-08
Medtr1308s0010.1	flavin containing monooxygenase-like protein, putative	4.02448	54.1829	3.75096	4.94e-06
Medtr1088s0010.1	flavin-binding monooxygenase-like protein	1.61002	21.3894	3.73175	1.85e-06
Medtr7g107710.1	flavin-binding monooxygenase-like protein	167.029	68.2321	-1.29158	3.12e-05
Medtr4g485630.1	flavonoid glucosyltransferase	537.618	2243.74	2.06125	3.59e-11
Medtr4g031800.1	flavonoid glucosyltransferase	2025.7	5053.82	1.31895	3.25e-11
Medtr3g436390.1	flavonoid hydroxylase	82.2788	251.769	1.61351	5.54e-13
Medtr3g083620.1	flavonoid O-methyltransferase-like protein	163.378	34.4997	-2.24356	3.87e-07
Medtr0056s0160.1	flavonol synthase/flavanone 3-hydroxylase	42.7627	185.308	2.1155	3.69e-08
Medtr5g059140.1	flavonol synthase/flavanone 3-hydroxylase	73.4805	231.229	1.65389	1.93e-11
Medtr5g048470.1	flavonol synthase/flavanone 3-hydroxylase	432.857	1004.48	1.21449	0.000267553
Medtr4g093840.1	flavonol synthase/flavanone 3-hydroxylase	113.585	194.792	0.778159	0.00284626
Medtr1g014250.1	folate/biopterin transporter	213.542	134.842	-0.663244	0.00912876
Medtr3g008470.1	folate/biopterin transporter	584.714	318.161	-0.877971	0.00517013
Medtr4g087890.1	formin-like 2 domain protein	128.613	69.5885	-0.88612	0.00126424
Medtr8g087130.1	functional resistance protein KR1, putative	99.4218	170.552	0.778577	0.00270975
Medtr2g096670.1	fusaric acid resistance-like protein	1576.67	110.083	-3.84021	4e-06
Medtr1g069825.1	G1-like protein	3857.78	5815.1	0.592031	0.00250825
Medtr3g077280.1	galactinol-raffinose galactosyltransferase	68.2207	33.029	-1.04648	0.00334511
Medtr4g011900.1	galactose oxidase/kelch repeat protein	822.902	1592.58	0.952572	7.22e-08
Medtr5g015260.1	galactosyl transferase GMA12/MNN10 family protein	380.494	637.665	0.744924	0.000293067
Medtr4g014630.1	gamma interferon inducible lysosomal thiol reductase	264.249	153.806	-0.780783	0.0026346
Medtr2g047110.2	gamma-soluble NSF attachment protein	36.2712	10.1106	-1.84295	9.01e-05
Medtr8g009535.1	gamma-thionin family protein	128.177	60.1047	-1.09259	0.00459508
Medtr3g102660.1	GASA/GAST/Snakin	3013.28	2049.17	-0.556297	0.00425776
Medtr1g025250.1	GASA/GAST/Snakin	109.996	14.727	-2.90092	0.00318715
Medtr6g016015.1	GDP-fucose O-fucosyltransferase-like protein	202.682	107.96	-0.908728	0.000204753
Medtr4g125460.1	GDP-fucose O-fucosyltransferase-like protein	133.437	70.8331	-0.913666	0.00122255
Medtr5g093390.1	GDP-L-galactose phosphorylase	3926.41	7666.03	0.965269	3.25e-08
Medtr8g031420.1	GDSL-like lipase/acylhydrolase	14.8887	90.8092	2.60862	0.000254685
Medtr7g033165.1	GDSL-like lipase/acylhydrolase	56.5528	128.781	1.18724	0.000309875
Medtr8g031400.1	GDSL-like lipase/acylhydrolase	365.244	694.247	0.926586	1.09e-05
Medtr6g007090.1	GDSL-like lipase/acylhydrolase	77.6652	143.951	0.890239	0.00152602
Medtr8g031430.1	GDSL-like lipase/acylhydrolase	1125.81	1777.59	0.658958	0.000536684
Medtr5g084770.1	GDSL-like lipase/acylhydrolase	907.218	434.526	-1.062	5.24e-09
Medtr3g021460.1	GDSL-like lipase/acylhydrolase	131.404	48.8285	-1.42821	1.11e-06
Medtr7g068550.1	GDSL-like lipase/acylhydrolase	191.865	68.6454	-1.48286	0.00010842
Medtr2g017875.1	GDSL-like lipase/acylhydrolase	162.544	47.5098	-1.77454	3.01e-08
Medtr8g020670.1	germin family 3 protein	2079.55	3278.23	0.656643	0.000417917
Medtr2g019250.1	germin family protein	22.4792	106.788	2.24808	1.98e-05
Medtr4g017030.1	germin family protein	107.147	408.741	1.93159	2e-10
Medtr1g079490.1	germin family protein	9676.39	31570.8	1.70605	3.55e-25
Medtr6g005360.1	germin family protein	33.1841	104.56	1.65576	5.89e-09
Medtr6g005330.1	germin family protein	25.5395	76.1019	1.5752	1.63e-06
Medtr6g005340.1	germin family protein	145.885	325.838	1.15933	2.14e-08
Medtr6g004430.1	GHMP kinase ATP-binding protein, putative	528.207	343.159	-0.622228	0.00655671
Medtr3g088745.1	gibberellin 20-oxidase	58.4546	115.475	0.982186	0.000697858
Medtr6g464620.1	gibberellin 20-oxidase	179.097	77.005	-1.21772	3.37e-07
Medtr3g096500.1	gibberellin 20-oxidase	123.97	50.079	-1.30772	4.65e-06
Medtr2g102570.1	gibberellin 2-beta-dioxygenase	380.424	960.362	1.33597	0.00398525
Medtr1g034060.1	gibberellin 2-beta-dioxygenase	109.082	253.188	1.21479	6.61e-08
Medtr2g086070.1	gland-specific fatty acyl-CoA reductase	355.133	636.559	0.841934	2.72e-05
Medtr4g076255.1	glucan endo-1,3-beta-glucosidase	178.694	1338.46	2.90501	6.62e-14
Medtr4g076430.1	glucan endo-1,3-beta-glucosidase	70.8791	198.811	1.48797	0.00669035
Medtr7g022440.1	glucose-6-phosphate 1-dehydrogenase	2091.04	6916.41	1.7258	1.71e-25
Medtr5g065880.1	glucose-6-phosphate isomerase	2037.56	2993.58	0.555032	0.00675351
Medtr2g100070.1	glucose-methanol-choline (GMC) oxidoreductase family protein	32.1927	176.973	2.45872	0.000651769
Medtr8g098350.1	glutamate-cysteine ligase B	2395.8	4090.98	0.771936	1e-05
Medtr0057s0130.1	glutamine cyclotransferase	76.1099	137.187	0.849989	0.00228025
Medtr6g071070.1	glutamine synthetase domain protein	26741.8	13404.8	-0.996343	9.44e-05
Medtr8g099885.1	glutamine-dependent NAD(+) synthetase, putative	429.796	773.399	0.84756	1.41e-05
Medtr3g104510.1	glutaredoxin-C1 protein	141.354	48.0644	-1.55627	6.54e-06
Medtr7g026770.1	glutaredoxin-C3-like protein	31.7086	72.3784	1.19068	0.000377494
Medtr1g015890.1	glutaredoxin-like protein, putative	936.322	1599.06	0.772145	1.68e-05
Medtr7g065720.1	glutathione S-transferase	47.8046	444.058	3.21553	9.52e-21
Medtr7g065260.1	glutathione S-transferase	120.695	790.758	2.71187	1.97e-05
Medtr7g065590.1	glutathione S-transferase	369.324	2354.55	2.67249	1.04e-09
Medtr6g080440.1	glutathione S-transferase	81.2056	371.721	2.19457	2.26e-25
Medtr7g065270.1	glutathione S-transferase, amine-terminal domain protein	18.1343	238.863	3.71939	3.31e-06
Medtr3g467430.1	glutathione S-transferase, amine-terminal domain protein	22.1862	229.064	3.36802	1.19e-09
Medtr7g065600.1	glutathione S-transferase, amine-terminal domain protein	13.521	107.39	2.98958	3.62e-07
Medtr7g065290.1	glutathione S-transferase, amine-terminal domain protein	171.694	998.781	2.54033	1.77e-08
Medtr1g090070.1	glutathione S-transferase, amine-terminal domain protein	526.269	2979.09	2.501	6.2e-20
Medtr2g070150.1	glutathione S-transferase, amine-terminal domain protein	58.5633	318.184	2.44179	5.05e-08
Medtr1g090060.1	glutathione S-transferase, amine-terminal domain protein	271.28	1465.98	2.43401	7.13e-06
Medtr2g070140.1	glutathione S-transferase, amine-terminal domain protein	177.087	946.65	2.41837	7.9e-15
Medtr2g070110.1	glutathione S-transferase, amine-terminal domain protein	20.873	94.0956	2.17249	9.13e-12
Medtr7g065265.1	glutathione S-transferase, amine-terminal domain protein	122.949	549.262	2.15944	1.09e-20
Medtr1g090150.1	glutathione S-transferase, amine-terminal domain protein	15.5857	60.8392	1.96478	1.17e-07
Medtr5g040430.1	glutathione S-transferase, amine-terminal domain protein	463.593	1478.12	1.67284	8.99e-07
Medtr2g070130.1	glutathione S-transferase, amine-terminal domain protein	57.0607	147.505	1.37019	8.17e-05
Medtr2g070070.1	glutathione S-transferase, amine-terminal domain protein	2700.49	6224.2	1.20467	2.89e-10
Medtr7g065660.1	glutathione S-transferase, amine-terminal domain protein	215.2	390.189	0.858496	0.00731023
Medtr7g065680.1	glutathione S-transferase, amine-terminal domain protein	651.36	1054.27	0.694723	0.000284716
Medtr3g066060.1	glutathione S-transferase, amine-terminal domain protein	214.137	126.858	-0.75532	0.00592983
Medtr1g026140.1	glutathione S-transferase, amine-terminal domain protein	186.75	101.113	-0.885142	0.00309182
Medtr1g094185.1	glycerol-3-phosphate dehydrogenase, putative	168.02	264.77	0.656107	0.0081977
Medtr4g099450.1	glycerol-3-phosphate transporter	252.846	401.054	0.665536	0.00439126
Medtr0004s0650.1	glycerol-3-phosphate transporter	5770.74	9105.17	0.657929	0.000510688
Medtr7g083410.1	glycerophosphoryl diester phosphodiesterase family protein	13006	30460.1	1.22774	0.000334555
Medtr4g131380.1	glycerophosphoryl diester phosphodiesterase family protein	39.7835	16.3804	-1.2802	0.00511328
Medtr1g111100.1	glycolipid transfer protein	394.596	153.711	-1.36016	0.000168299
Medtr4g131810.1	glycoside hydrolase family 1 protein	1247.55	2711.93	1.12023	7.18e-11
Medtr6g078380.1	glycoside hydrolase family 1 protein	1398.99	2479.8	0.825842	0.00257248
Medtr6g078450.1	glycoside hydrolase family 1 protein	96.6827	166.401	0.783331	0.00234995
Medtr4g066640.1	glycoside hydrolase family 1 protein	484.668	805.759	0.733353	0.000793863
Medtr1g088610.1	glycoside hydrolase family 1 protein	169.548	281.836	0.733162	0.00181957
Medtr4g052970.1	glycoside hydrolase family 17 protein	91.3466	38.1354	-1.26022	3.91e-05
Medtr0062s0020.1	glycoside hydrolase family 18 protein	10.9721	48.5374	2.14526	0.0024251
Medtr3g008960.1	glycoside hydrolase family 5 protein	13.0901	106.316	3.02181	8.56e-15
Medtr3g009020.1	glycoside hydrolase family 5 protein	50.1935	23.0471	-1.12292	0.00809253
Medtr5g061980.1	glycoside hydrolase family 5 protein	35.0639	11.052	-1.66567	0.000752762
Medtr3g009010.1	glycoside hydrolase family 5 protein	49.4723	8.13834	-2.60381	0.00620995
Medtr3g080190.1	glycosyl hydrolase family 9 protein	27.1492	60.493	1.15586	0.00298271
Medtr7g103260.1	glycosyltransferase	49.3105	205.104	2.05638	1.09e-17
Medtr4g057500.1	glycosyltransferase family 47 protein	172.708	358.104	1.05204	5.05e-06
Medtr1g090920.1	glycosyltransferase family protein	5002.03	3400.42	-0.556799	0.00350472
Medtr3g111610.1	GNS1/SUR4 membrane family protein	10.0331	36.281	1.85444	7.65e-05
Medtr8g078200.1	GNS1/SUR4 membrane family protein	177.65	287.747	0.695764	0.00229913
Medtr1g115130.1	GRAM domain protein/ABA-responsive-like protein	67.58	25.9838	-1.37899	6.88e-05
Medtr7g069740.1	GRAS family transcription factor	19.7718	89.4723	2.178	2.33e-07
Medtr3g072710.1	GRAS family transcription factor	130.135	261.166	1.00496	0.00117485
Medtr4g077760.1	GRAS family transcription factor	803.46	511.464	-0.651595	0.00163407
Medtr4g064200.1	GRAS family transcription factor	1226.78	765.382	-0.68062	0.000803697
Medtr8g077940.1	GRAS family transcription factor	1318.16	719.167	-0.874123	0.0014961
Medtr2g097463.1	GRAS family transcription factor	1638.31	864.958	-0.921506	0.000175327
Medtr4g133660.1	GRAS family transcription factor	3279.51	1069.97	-1.61591	1.66e-05
Medtr2g097467.1	GRAS family transcription factor	34.5797	9.31439	-1.89239	0.000121234
Medtr1g064350.1	GRF zinc finger protein	6997.24	3707.98	-0.916154	7.34e-08
Medtr7g067340.1	group 1 family glycosyltransferase	217.641	598.029	1.45826	1.46e-06
Medtr4g015260.1	group 1 family glycosyltransferase	289.439	515.005	0.831329	4.33e-05
Medtr4g091850.1	G-type lectin S-receptor-like Serine/Threonine-kinase	26.1565	56.5402	1.11211	0.0035697
Medtr2g011210.1	G-type lectin S-receptor-like Serine/Threonine-kinase	61.2459	119.368	0.962726	0.00054841
Medtr3g072800.1	G-type lectin S-receptor-like Serine/Threonine-kinase	195.838	381.126	0.96061	4.11e-06
Medtr2g011160.1	G-type lectin S-receptor-like Serine/Threonine-kinase	128.904	223.401	0.793342	0.00098846
Medtr5g013910.1	haloacid dehalogenase-like hydrolase	530.479	801.396	0.59522	0.00523185
Medtr1g085570.5	haloacid dehalogenase-like hydrolase	97.9758	27.6705	-1.82407	0.00579424
Medtr1g057400.1	harpin-induced-like protein	157.798	41.2376	-1.93605	0.00117244
Medtr5g006400.1	heat shock 22 kDa protein	100.28	53.6207	-0.903164	0.00474072
Medtr7g091370.1	heat shock transcription factor	131.478	338.745	1.36538	1.57e-05
Medtr0020s0020.1	heat shock transcription factor B2A	810.645	530.612	-0.611414	0.00539782
Medtr4g094695.1	heavy metal P-type ATPase	4191.94	2248.24	-0.898823	2.53e-07
Medtr5g069180.1	heavy metal transport/detoxification domain protein	161.88	69.1375	-1.22738	1.24e-06
Medtr5g055020.1	heavy metal transport/detoxification superfamily protein	48.0171	223.071	2.21588	0.000164505
Medtr3g073670.1	heavy metal transport/detoxification superfamily protein	248.127	384.065	0.63027	0.00561834
Medtr1g099800.1	heavy metal transport/detoxification superfamily protein	249.437	77.3064	-1.69001	2.21e-05
Medtr7g079110.1	heavy metal transport/detoxification superfamily protein	654.935	188.171	-1.79931	0.000118502
Medtr7g451210.1	heavy metal transport/detoxification superfamily protein	113.019	13.2647	-3.09091	3.22e-05
Medtr7g101930.1	heavy metal-associated domain protein	435.173	1361.79	1.64584	1.19e-20
Medtr8g028615.1	heavy metal-associated domain protein	260.815	147.72	-0.820167	0.000552022
Medtr1g063210.1	heavy metal-associated domain protein	5765.62	2623.3	-1.1361	6.83e-06
Medtr6g045257.1	heavy metal-associated domain protein, putative	589.964	246.286	-1.26029	2.08e-10
Medtr2g104650.1	helix loop helix DNA-binding domain protein	2.57604	43.115	4.06497	6.22e-08
Medtr7g089400.1	helix loop helix DNA-binding domain protein	122.146	228.042	0.900693	0.000137394
Medtr8g014530.1	hexokinase	208.582	324.795	0.638917	0.00828631
Medtr7g096880.1	high affinity inorganic phosphate transporter	21.9706	104.849	2.25467	2.88e-06
Medtr1g069935.1	high affinity inorganic phosphate transporter	6.68012	29.7474	2.15482	9.34e-05
Medtr1g043290.1	high affinity inorganic phosphate transporter	768.424	2175.1	1.50111	1.29e-18
Medtr1g074930.1	high affinity inorganic phosphate transporter	3404.88	6964.14	1.03234	2.29e-09
Medtr4g057890.1	high affinity nitrate transporter 2.7	3.38005	488.326	7.17466	1.89e-29
Medtr8g069775.1	high affinity nitrate transporter 2.7	2106.39	6138.27	1.54306	0.000853247
Medtr1g115220.1	high mobility group (HMG)-box protein	404.847	623.186	0.622287	0.00312823
Medtr4g099260.1	high-affinity potassium transporter	6349.36	10896.8	0.779221	7.51e-06
Medtr5g080780.1	histone acetyltransferase type B catalytic subunit, putative	554.225	819.494	0.564261	0.00858021
Medtr4g126900.1	homeobox associated leucine zipper protein	1.82417	22.4059	3.61857	0.00462429
Medtr4g084750.1	homeobox associated leucine zipper protein	25.8086	98.5939	1.93365	1.32e-08
Medtr4g100550.1	homeobox associated leucine zipper protein	47.9946	170.811	1.83146	1.91e-13
Medtr3g092150.1	homeobox associated leucine zipper protein	241.014	717.842	1.57455	1.23e-17
Medtr8g026960.1	homeobox associated leucine zipper protein	29.162	75.8248	1.37858	0.00984991
Medtr4g097600.1	homeobox associated leucine zipper protein	2250.21	1058.46	-1.0881	1.88e-08
Medtr5g032600.1	homeobox domain, ZF-HD class protein	83.8631	147.505	0.814655	0.00339783
Medtr8g468210.1	homeobox leucine zipper ATHB-like protein	675.714	383.877	-0.815767	0.0051415
Medtr4g107650.1	homeobox leucine zipper family protein	1010.63	4496.96	2.15369	1.89e-29
Medtr2g101720.1	homeobox leucine zipper protein	30.1528	114.054	1.91936	3.56e-11
Medtr1g103290.1	homocysteine S-methyltransferase-like protein	3.11218	54.5965	4.13281	1.45e-07
Medtr7g113890.1	homoglutathione synthetase	684.556	417.121	-0.714703	0.000510117
Medtr6g478190.1	hsp20/alpha crystallin family protein	16.2845	42.3865	1.3801	0.00293677
Medtr1g082730.1	Hus1 checkpoint protein	61.4357	108.58	0.821609	0.00841762
Medtr3g101960.1	HXXXD-type acyl-transferase family protein	5.49923	21.5684	1.97162	0.00462429
Medtr3g087640.1	HXXXD-type acyl-transferase family protein	254.829	902.915	1.82506	1e-23
Medtr3g101900.1	HXXXD-type acyl-transferase family protein	172.82	347.025	1.00576	1.11e-06
Medtr0190s0020.1	HXXXD-type acyl-transferase family protein	92.5809	181.617	0.97211	8.8e-05
Medtr4g094832.1	HXXXD-type acyl-transferase family protein	99.4485	186.08	0.903903	0.000392993
Medtr4g022290.1	HXXXD-type acyl-transferase family protein	206.269	355.51	0.785361	0.0003651
Medtr4g094828.1	HXXXD-type acyl-transferase family protein	198.894	336.851	0.760111	0.000734695
Medtr3g071320.1	HXXXD-type acyl-transferase family protein	339.926	549.815	0.693723	0.00134234
Medtr3g102010.1	HXXXD-type acyl-transferase family protein	378.987	105.998	-1.83811	8.09e-13
Medtr5g008210.1	hydrogen peroxide induced protein, putative	932.23	1722.91	0.886091	9.88e-07
Medtr2g013000.1	hydroxyproline-rich glycoprotein family protein, putative	67.0145	32.6698	-1.03652	0.00490408
Medtr4g026430.1	hypothetical protein	93.131	0	10	0.00692198
Medtr6g086485.1	hypothetical protein	13.9258	434.452	4.96337	5.89e-08
Medtr6g007640.1	hypothetical protein	1.07309	23.9421	4.47971	1.96e-08
Medtr4g097420.1	hypothetical protein	3.32633	45.1291	3.76205	2.06e-13
Medtr3g060650.1	hypothetical protein	3.19221	26.4403	3.05011	1.8e-06
Medtr6g034880.1	hypothetical protein	35.1718	221.795	2.65673	4.3e-21
Medtr5g040970.1	hypothetical protein	30.4755	178.973	2.55402	5.29e-07
Medtr2g081130.1	hypothetical protein	4.21158	24.5545	2.54355	7.06e-05
Medtr3g047190.1	hypothetical protein	18.5119	107.271	2.53474	3.81e-07
Medtr3g107890.1	hypothetical protein	9.44405	51.0293	2.43385	0.00719421
Medtr3g100200.1	hypothetical protein	6.49265	33.1913	2.35392	7.06e-05
Medtr1g043320.1	hypothetical protein	1241.44	5685.19	2.1952	0.000248198
Medtr8g032130.1	hypothetical protein	75.5442	332.948	2.1399	1.4e-12
Medtr8g061120.1	hypothetical protein	10.4622	42.2683	2.01439	6.3e-06
Medtr5g017710.1	hypothetical protein	5.07047	20.0259	1.98168	0.00299023
Medtr3g069990.1	hypothetical protein	22.7487	82.1458	1.8524	2.2e-08
Medtr1g034270.1	hypothetical protein	307.522	1016.4	1.72472	1.71e-21
Medtr8g046010.1	hypothetical protein	30.7171	96.7123	1.65466	3.36e-06
Medtr7g069970.1	hypothetical protein	72.0299	224.188	1.63804	1.25e-12
Medtr1g095730.1	hypothetical protein	8.39643	25.6268	1.60981	0.00594564
Medtr4g037055.1	hypothetical protein	127.649	373.793	1.55006	3.42e-14
Medtr4g019640.1	hypothetical protein	55.3438	160.867	1.53937	3.7e-05
Medtr4g115690.1	hypothetical protein	129.601	362.282	1.48304	7.74e-13
Medtr5g020087.1	hypothetical protein	14.782	40.5984	1.45758	0.00127334
Medtr8g095560.1	hypothetical protein	20.8982	56.7749	1.44188	0.000132818
Medtr5g009560.1	hypothetical protein	11.1325	30.1925	1.43941	0.00766489
Medtr7g058370.1	hypothetical protein	130.301	348.699	1.42014	2.18e-11
Medtr4g071400.1	hypothetical protein	150.043	389.91	1.37776	0.00027555
Medtr4g007910.1	hypothetical protein	51.911	133.022	1.35755	0.00515157
Medtr4g065107.1	hypothetical protein	24.8956	61.683	1.30898	0.00768676
Medtr2g096120.1	hypothetical protein	16.5266	40.6966	1.30012	0.00734268
Medtr8g445540.1	hypothetical protein	33.1041	79.7263	1.26804	0.000110212
Medtr7g069785.1	hypothetical protein	21.1127	50.8299	1.26757	0.00134941
Medtr8g092675.1	hypothetical protein	26.881	63.5254	1.24075	0.000830298
Medtr4g124170.1	hypothetical protein	50.2213	114.797	1.19271	2.7e-05
Medtr2g006850.1	hypothetical protein	36.9408	82.9816	1.16758	0.00103086
Medtr6g069350.1	hypothetical protein	168.743	375.643	1.15454	7.32e-05
Medtr8g030733.1	hypothetical protein	27.0696	58.6637	1.11579	0.00553264
Medtr8g040940.2	hypothetical protein	78.4136	169.531	1.11237	0.000177308
Medtr2g090385.1	hypothetical protein	279.751	602.789	1.10751	1.05e-08
Medtr1g099150.1	hypothetical protein	1191.81	2503.81	1.07098	1.94e-07
Medtr3g109430.1	hypothetical protein	56.7673	119.002	1.06785	0.000110212
Medtr7g083640.1	hypothetical protein	223.066	455.673	1.03053	5.17e-07
Medtr7g067365.1	hypothetical protein	31.3073	63.763	1.02622	0.00552624
Medtr8g011870.1	hypothetical protein	39.7309	79.2628	0.996383	0.00408255
Medtr8g083310.1	hypothetical protein	156.884	309.248	0.979067	9.8e-06
Medtr5g009290.1	hypothetical protein	205.336	398.89	0.958009	3.34e-06
Medtr5g029600.1	hypothetical protein	520.575	1006.09	0.95058	3.67e-07
Medtr8g092670.1	hypothetical protein	99.2338	185.851	0.905247	0.000175327
Medtr5g464480.1	hypothetical protein	548.444	1013.33	0.885683	3.1e-06
Medtr0135s0090.1	hypothetical protein	48.6902	89.8642	0.884116	0.00719517
Medtr7g110880.1	hypothetical protein	93.2773	172.083	0.883506	0.00982519
Medtr2g083300.1	hypothetical protein	55.2122	100.188	0.859646	0.00780414
Medtr8g079475.1	hypothetical protein	124.504	215.73	0.79303	0.000857651
Medtr2g461270.1	hypothetical protein	269.559	465.352	0.787721	0.00579424
Medtr1g015780.1	hypothetical protein	79.3025	136.273	0.781066	0.00621711
Medtr4g021043.1	hypothetical protein	106.129	181.393	0.773306	0.0038491
Medtr2g090660.1	hypothetical protein	1116.64	1870.85	0.744528	7.3e-05
Medtr5g095190.1	hypothetical protein	101.649	170.034	0.742218	0.00772627
Medtr4g116360.1	hypothetical protein	163.748	272.482	0.734685	0.00192175
Medtr7g090560.1	hypothetical protein	281.425	466.867	0.730265	0.000934011
Medtr1g052855.1	hypothetical protein	189.636	309.936	0.708737	0.00466708
Medtr2g090285.1	hypothetical protein	4391.14	7163.58	0.706084	0.00497381
Medtr3g088815.1	hypothetical protein	843.753	1370.29	0.699584	0.000263868
Medtr3g449200.1	hypothetical protein	8067.47	13065.3	0.695555	0.000154922
Medtr2g090340.1	hypothetical protein	368.012	591.806	0.685374	0.00126422
Medtr4g095320.1	hypothetical protein	152.536	241.474	0.66272	0.00805726
Medtr8g069875.1	hypothetical protein	241.09	378.123	0.649283	0.00474692
Medtr3g113660.1	hypothetical protein	292.184	451.422	0.627602	0.005568
Medtr5g016250.1	hypothetical protein	1691.9	2532.47	0.581896	0.00309182
Medtr8g044120.1	hypothetical protein	2449.09	1647.58	-0.571899	0.00556543
Medtr3g053510.1	hypothetical protein	1056.24	695.879	-0.602024	0.00228842
Medtr8g445380.1	hypothetical protein	1028.26	671.124	-0.615547	0.00268264
Medtr5g065350.1	hypothetical protein	475.596	309.985	-0.61754	0.00791976
Medtr2g037970.1	hypothetical protein	687.678	445.343	-0.626815	0.00364282
Medtr7g029620.1	hypothetical protein	908.309	576.042	-0.657009	0.00127768
Medtr4g046147.1	hypothetical protein	377.78	239.432	-0.65793	0.00594564
Medtr1g059630.1	hypothetical protein	172.501	106.03	-0.702138	0.00951052
Medtr3g087270.1	hypothetical protein	877.682	535.41	-0.713054	0.000576262
Medtr3g062870.1	hypothetical protein	433.873	262.282	-0.726155	0.000626426
Medtr7g056413.1	hypothetical protein	743.53	443.204	-0.746421	0.000304489
Medtr4g057267.1	hypothetical protein	438.009	260.043	-0.752207	0.00110951
Medtr1g054150.1	hypothetical protein	561.964	331.359	-0.762082	0.00579424
Medtr5g062240.1	hypothetical protein	128.529	75.2156	-0.772993	0.00737752
Medtr2g043890.1	hypothetical protein	375.392	218.858	-0.778403	0.00029322
Medtr2g010980.1	hypothetical protein	1157.56	674.252	-0.779726	4.51e-05
Medtr6g026820.1	hypothetical protein	161.234	93.7299	-0.782579	0.00397956
Medtr1g086430.1	hypothetical protein	908.121	519.017	-0.807101	3.12e-05
Medtr5g044140.1	hypothetical protein	1234.92	705.605	-0.807484	9.92e-06
Medtr4g090545.1	hypothetical protein	638.571	363.456	-0.813067	5.44e-05
Medtr5g013285.1	hypothetical protein	581.939	327.45	-0.829595	5.47e-05
Medtr5g014370.1	hypothetical protein	991.085	551.744	-0.845011	4.43e-06
Medtr2g033380.1	hypothetical protein	1228.7	663.565	-0.888823	1.74e-05
Medtr4g066160.1	hypothetical protein	1971.21	1053.86	-0.903402	0.000325647
Medtr6g084470.1	hypothetical protein	9439.11	5006.66	-0.914802	1.46e-07
Medtr4g045800.1	hypothetical protein	594.198	312.691	-0.926208	1.36e-06
Medtr1g082270.1	hypothetical protein	131.48	69.0876	-0.928345	0.000722535
Medtr3g104880.1	hypothetical protein	102.777	53.9242	-0.930511	0.00237325
Medtr1g051365.1	hypothetical protein	492.282	257.865	-0.932865	1.37e-06
Medtr1g060310.1	hypothetical protein	152.515	79.5231	-0.939505	0.000325647
Medtr7g064965.1	hypothetical protein	694.866	362.119	-0.940272	0.000912437
Medtr6g091590.1	hypothetical protein	1194.58	615.722	-0.956154	4.79e-08
Medtr3g087930.1	hypothetical protein	155.814	78.7325	-0.984796	0.000131379
Medtr4g094620.1	hypothetical protein	3557.4	1797.16	-0.985103	0.000276674
Medtr4g051658.1	hypothetical protein	69.3749	34.9871	-0.987592	0.00549236
Medtr8g442540.1	hypothetical protein	92.4996	46.5284	-0.991336	0.00178832
Medtr5g046650.1	hypothetical protein	96.5257	48.5533	-0.991344	0.000557846
Medtr5g004830.1	hypothetical protein	449.446	224.488	-1.00151	7.32e-07
Medtr1g056455.1	hypothetical protein	219.23	109.406	-1.00275	1.95e-05
Medtr6g084020.1	hypothetical protein	127.644	63.1284	-1.01576	0.000219851
Medtr3g069890.1	hypothetical protein	64.7077	31.9768	-1.01691	0.00360259
Medtr8g069250.1	hypothetical protein	239.113	117.963	-1.01936	5.36e-06
Medtr6g069270.1	hypothetical protein	61.5416	30.1137	-1.03114	0.00828631
Medtr5g075400.1	hypothetical protein	70.2331	33.71	-1.05897	0.00264588
Medtr8g102375.1	hypothetical protein	239.495	114.582	-1.06361	0.000485133
Medtr2g042460.1	hypothetical protein	109.427	52.0335	-1.07245	0.000154054
Medtr8g012685.1	hypothetical protein	281.609	132.92	-1.08314	1.19e-05
Medtr2g072670.1	hypothetical protein	449.067	211.465	-1.08651	2.34e-08
Medtr8g470010.1	hypothetical protein	58.2152	27.0919	-1.10354	0.00565861
Medtr6g472100.1	hypothetical protein	394.151	183.078	-1.10629	7.84e-08
Medtr3g087280.1	hypothetical protein	52.5268	24.3506	-1.1091	0.00579424
Medtr4g131250.1	hypothetical protein	47.6185	22.0056	-1.11365	0.00772111
Medtr7g111770.1	hypothetical protein	56.446	25.7384	-1.13295	0.00357237
Medtr7g019160.1	hypothetical protein	370.735	169.027	-1.13314	0.00357568
Medtr4g130480.1	hypothetical protein	64.062	29.1902	-1.13398	0.00200515
Medtr3g055517.1	hypothetical protein	53.6273	24.4128	-1.13533	0.00402723
Medtr7g104440.1	hypothetical protein	80.5075	36.6431	-1.13558	0.000540577
Medtr5g063560.1	hypothetical protein	806.741	363.509	-1.15011	1.97e-10
Medtr7g059080.1	hypothetical protein	233.642	105.158	-1.15175	4.74e-07
Medtr4g046083.1	hypothetical protein	109.104	48.2112	-1.17827	3.06e-05
Medtr2g098340.1	hypothetical protein	702.262	310.147	-1.17906	5.09e-10
Medtr4g046657.1	hypothetical protein	92.8495	41.0028	-1.17917	8.78e-05
Medtr5g009365.1	hypothetical protein	52.1529	22.9928	-1.18156	0.00254036
Medtr2g060950.1	hypothetical protein	312.994	137.865	-1.18288	1.7e-08
Medtr8g099110.1	hypothetical protein	96.9037	41.5327	-1.2223	0.0032099
Medtr8g012005.1	hypothetical protein	51.239	21.921	-1.22493	0.00428952
Medtr6g089060.1	hypothetical protein	38.872	16.4434	-1.24122	0.00550831
Medtr4g435277.1	hypothetical protein	103.928	43.7549	-1.24807	1.97e-05
Medtr4g133110.1	hypothetical protein	246.546	103.453	-1.25288	0.000354038
Medtr5g089380.1	hypothetical protein	123.998	51.7423	-1.2609	0.00298271
Medtr8g055970.1	hypothetical protein	650.923	267.701	-1.28187	1.22e-10
Medtr5g079330.1	hypothetical protein	41.6087	17.1043	-1.28253	0.00535914
Medtr4g031825.1	hypothetical protein	124.345	50.7636	-1.29248	1.33e-06
Medtr6g043450.1	hypothetical protein	169.2	68.2982	-1.30881	3.27e-06
Medtr3g111820.1	hypothetical protein	109.323	43.6968	-1.323	3.08e-06
Medtr8g442570.1	hypothetical protein	827.505	330.668	-1.32338	8.79e-09
Medtr4g078800.1	hypothetical protein	61.0874	24.2748	-1.33142	0.000182005
Medtr7g114120.1	hypothetical protein	73.5337	29.1387	-1.33547	0.00309182
Medtr0139s0020.1	hypothetical protein	32.9441	13.0224	-1.33902	0.00409367
Medtr2g048845.1	hypothetical protein	44.9621	17.3125	-1.3769	0.00178918
Medtr3g055575.1	hypothetical protein	88.7197	34.0042	-1.38354	3.78e-06
Medtr3g065625.1	hypothetical protein	37.0478	14.1641	-1.38715	0.002372
Medtr4g103910.1	hypothetical protein	38.926	14.6542	-1.40942	0.00156345
Medtr2g034410.1	hypothetical protein	38.2566	14.222	-1.42759	0.00209254
Medtr3g069290.1	hypothetical protein	33.7497	12.4786	-1.43541	0.00296269
Medtr4g012490.1	hypothetical protein	97.2784	35.9454	-1.43631	0.00272213
Medtr5g069090.1	hypothetical protein	161.77	59.7642	-1.4366	3.01e-09
Medtr3g060942.1	hypothetical protein	61.8104	22.6665	-1.44729	5.45e-05
Medtr2g088100.1	hypothetical protein	69.6451	25.4251	-1.45377	1.48e-05
Medtr0240s0020.1	hypothetical protein	108.248	39.2572	-1.46331	1.53e-07
Medtr1g082260.1	hypothetical protein	100.122	36.229	-1.46654	6.77e-05
Medtr6g074160.1	hypothetical protein	283.182	102.407	-1.46742	3.25e-05
Medtr0490s0050.1	hypothetical protein	35.814	12.9378	-1.46893	0.00239178
Medtr3g052090.1	hypothetical protein	50.946	18.1016	-1.49285	0.000137678
Medtr3g016025.1	hypothetical protein	418.16	148.318	-1.49536	2.08e-14
Medtr4g046080.1	hypothetical protein	31.4422	11.0564	-1.50782	0.00436349
Medtr5g061110.1	hypothetical protein	29.2146	10.13	-1.52805	0.00375388
Medtr5g081555.1	hypothetical protein	119.301	41.181	-1.53456	1.15e-08
Medtr2g105430.1	hypothetical protein	171.187	59.0326	-1.53599	6.16e-10
Medtr8g045935.1	hypothetical protein	25.4595	8.7414	-1.54227	0.00877664
Medtr1g104990.1	hypothetical protein	30.7438	10.5112	-1.54836	0.00434796
Medtr4g066010.1	hypothetical protein	108.677	36.7203	-1.5654	5.89e-08
Medtr0291s0030.1	hypothetical protein	139.153	46.7246	-1.57441	1.23e-09
Medtr4g059890.1	hypothetical protein	197.103	64.9569	-1.60139	7.8e-12
Medtr5g064640.1	hypothetical protein	423.419	138.442	-1.61281	4.71e-05
Medtr3g007260.1	hypothetical protein	23.4201	7.52029	-1.63889	0.00409538
Medtr2g034870.1	hypothetical protein	160.165	50.7728	-1.65743	0.00230134
Medtr7g070647.1	hypothetical protein	43.4871	13.7807	-1.65794	5.5e-05
Medtr5g018540.1	hypothetical protein	2691.97	848.65	-1.66542	0.00352216
Medtr3g026820.1	hypothetical protein	136.042	42.3487	-1.68366	1.17e-07
Medtr5g026073.1	hypothetical protein	40.4836	12.5536	-1.68923	0.000157363
Medtr5g061805.1	hypothetical protein	40.9922	12.6353	-1.69789	0.00013135
Medtr2g025780.1	hypothetical protein	37674.5	11605.2	-1.69881	5.01e-06
Medtr5g018610.1	hypothetical protein	271.847	82.9771	-1.71201	1.68e-05
Medtr6g038600.1	hypothetical protein	508.492	155.098	-1.71304	6.23e-12
Medtr4g087850.1	hypothetical protein	484.385	147.277	-1.71762	0.00144891
Medtr6g049290.1	hypothetical protein	25.889	7.67693	-1.75374	0.00166521
Medtr4g015740.1	hypothetical protein	237.344	70.3118	-1.75514	2.98e-10
Medtr7g117470.1	hypothetical protein	34.6074	10.0692	-1.78113	0.000207052
Medtr3g064350.1	hypothetical protein	1218.3	352.827	-1.78784	1.09e-20
Medtr7g058875.1	hypothetical protein	58.242	16.7787	-1.79542	2.23e-06
Medtr4g045627.1	hypothetical protein	47.3244	13.6233	-1.79651	6.89e-06
Medtr4g014470.1	hypothetical protein	98.5108	28.1064	-1.80938	1.26e-09
Medtr7g032210.1	hypothetical protein	76.4326	21.6621	-1.81902	3.65e-08
Medtr2g451100.1	hypothetical protein	25.6211	7.21113	-1.82904	0.00173377
Medtr0920s0010.1	hypothetical protein	21.1946	5.94637	-1.83362	0.0042979
Medtr2g033875.1	hypothetical protein	34.2581	9.55974	-1.8414	0.000474409
Medtr3g092630.1	hypothetical protein	1067.66	296.404	-1.84882	0.00763042
Medtr2g037700.1	hypothetical protein	31.5485	8.72281	-1.85471	0.000705394
Medtr8g064080.1	hypothetical protein	92.5027	25.4951	-1.85928	1.21e-09
Medtr6g027740.1	hypothetical protein	973.952	265.707	-1.87401	7.61e-05
Medtr6g038570.1	hypothetical protein	499.429	130.93	-1.93148	2.59e-10
Medtr3g111950.1	hypothetical protein	29.1356	7.57814	-1.94287	0.000398971
Medtr3g049920.1	hypothetical protein	24.6285	6.25035	-1.97832	0.00147545
Medtr8g005880.1	hypothetical protein	91.6691	23.1551	-1.9851	3.6e-06
Medtr5g098020.1	hypothetical protein	9445.84	2335.25	-2.0161	2.44e-14
Medtr2g018430.1	hypothetical protein	77.0748	18.7347	-2.04055	1.33e-09
Medtr7g045350.1	hypothetical protein	56.821	13.1231	-2.11431	3.84e-08
Medtr1g053645.1	hypothetical protein	42.7641	9.77799	-2.12879	2.98e-05
Medtr4g129760.1	hypothetical protein	2641.49	583.971	-2.17738	9.76e-06
Medtr8g091590.1	hypothetical protein	6307.71	1392.89	-2.17903	6.54e-06
Medtr3g094130.1	hypothetical protein	35.8127	7.84635	-2.19038	0.00454018
Medtr3g089115.1	hypothetical protein	20.3623	4.37245	-2.21939	0.00164076
Medtr7g034205.1	hypothetical protein	20.8177	4.29742	-2.27627	0.000437756
Medtr2g091120.1	hypothetical protein	342.248	66.7905	-2.35733	4.07e-10
Medtr4g060890.1	hypothetical protein	188.631	35.8588	-2.39517	1.23e-05
Medtr7g033950.1	hypothetical protein	142.646	25.915	-2.46058	2.18e-05
Medtr6g043440.1	hypothetical protein	29.2687	4.74165	-2.6259	1.36e-06
Medtr1g110740.1	hypothetical protein	85.9281	13.4522	-2.67529	2.65e-15
Medtr4g068453.1	hypothetical protein	1495.08	233.063	-2.68143	0.00654514
Medtr2g066205.1	hypothetical protein	33.1864	4.93186	-2.75039	1.79e-06
Medtr5g029875.1	hypothetical protein	25.1646	3.46681	-2.85972	2.55e-06
Medtr7g031920.1	hypothetical protein	71.0138	9.41318	-2.91534	2.73e-10
Medtr4g012460.1	hypothetical protein	112.704	14.8307	-2.92588	8.44e-17
Medtr3g080860.1	hypothetical protein	1207.46	150.319	-3.00587	0.00340855
Medtr2g044320.1	hypothetical protein	155.387	18.6518	-3.05848	1.3e-27
Medtr0054s0250.1	hypothetical protein	20.3082	2.20915	-3.2005	1.27e-05
Medtr5g061610.1	hypothetical protein	39.1391	4.16208	-3.23324	5.45e-05
Medtr6g023925.1	hypothetical protein	21.1675	2.13902	-3.30683	6.25e-05
Medtr6g026830.1	hypothetical protein	175.007	17.2838	-3.33992	0.00613404
Medtr2g016650.1	hypothetical protein	729.319	66.3172	-3.4591	9.17e-06
Medtr5g061620.1	hypothetical protein	71.7091	6.49209	-3.4654	2.17e-07
Medtr4g129780.1	hypothetical protein	1671.78	136.425	-3.6152	1.96e-09
Medtr8g078960.1	hypothetical protein	47.3796	3.0998	-3.93402	4.65e-05
Medtr0295s0010.1	hypothetical protein	40.9937	1.84214	-4.47595	9.47e-13
Medtr8g010630.1	ICE-like protease (caspase) p20 domain protein	71.5736	134.198	0.906859	0.000910739
Medtr4g114550.1	IDS4-like protein	1811.28	6755.02	1.89895	1.15e-23
Medtr1g012440.1	IDS4-like protein	2980.19	5730.87	0.94335	8.03e-08
Medtr3g107393.1	IDS4-like protein	167.75	266.816	0.669529	0.0065788
Medtr1g051760.1	inactive purple acid phosphatase	190.038	869.806	2.1944	1.96e-08
Medtr4g037670.1	inactive purple acid phosphatase-like protein	7.19002	72.106	3.32605	0.00435963
Medtr5g045600.1	inactive purple acid phosphatase-like protein	1266.99	2098.02	0.727627	0.000240354
Medtr3g054330.1	indole-3-acetate O-methyltransferase-like protein	58.404	210.485	1.84958	6.94e-15
Medtr8g467000.1	indole-3-acetic acid-amido synthetase	6792.67	15767	1.21486	3.87e-13
Medtr5g016320.1	indole-3-acetic acid-amido synthetase	3066.38	6674.6	1.12214	6.87e-09
Medtr6g086870.1	indole-3-pyruvate monooxygenase	226.158	482.938	1.09451	1.16e-06
Medtr3g109520.1	indole-3-pyruvate monooxygenase YUCCA8	58.4834	145.222	1.31217	5.59e-07
Medtr7g095640.1	inhibitor of apoptosis-promoting Bax1 protein	1818.6	1107.8	-0.715135	8.74e-05
Medtr1g075380.1	inhibitor of trypsin and hageman factor-like protein	10.543	31.2454	1.56736	0.00291136
Medtr5g045470.1	inhibitor of trypsin and hageman factor-like protein	148.59	273.484	0.880116	0.000912523
Medtr5g077580.1	inositol transporter, putative	274.075	113.264	-1.27488	1.81e-08
Medtr4g107630.1	integral membrane HPP family protein	979.012	1824.4	0.898027	6.82e-07
Medtr5g084680.1	IQ-domain protein	393.32	240.007	-0.712627	0.000996749
Medtr7g104680.1	iron-sulfur assembly IscA-like protein	285.554	180.766	-0.659639	0.00830439
Medtr3g077720.1	iron-sulfur cluster assembly protein IscU	746.037	1331.69	0.835934	6.47e-06
Medtr1g076940.1	isoflavone-7-O-methyltransferase	201.977	1005.58	2.31576	6.23e-08
Medtr7g014570.1	isoflavone-7-O-methyltransferase	88.9038	298.096	1.74546	1.59e-15
Medtr7g014510.1	isoflavone-7-O-methyltransferase	545.002	1678.78	1.62308	4.97e-18
Medtr7g080060.1	isopentenyl-diphosphate delta-isomerase	2819.59	4333.25	0.619965	0.000992693
Medtr6g023805.1	kelch repeat F-box protein	1523.67	528.369	-1.52793	4.88e-19
Medtr4g063945.1	kinase 1B	131.591	42.8658	-1.61816	1.76e-06
Medtr3g067765.1	kinase APK1B, putative	71.8178	34.7417	-1.04767	0.00257649
Medtr4g092570.1	kinase superfamily protein, putative	24.6551	6.56441	-1.90915	0.00156345
Medtr3g106585.1	Kunitz type trypsin inhibitor	1203.34	5983.01	2.31383	4.6e-14
Medtr6g044810.1	Kunitz type trypsin inhibitor / Alpha-fucosidase	13.2776	339.262	4.67533	8.39e-28
Medtr6g059530.1	Kunitz type trypsin inhibitor / Alpha-fucosidase	32.088	677.269	4.39962	3.59e-13
Medtr6g059410.1	Kunitz type trypsin inhibitor / Alpha-fucosidase	198.57	2233.62	3.49166	1.78e-81
Medtr6g059730.1	Kunitz type trypsin inhibitor / Alpha-fucosidase	533.913	3978.57	2.89757	5.65e-24
Medtr6g059650.1	Kunitz type trypsin inhibitor / Alpha-fucosidase	55.88	271.13	2.27858	1.27e-07
Medtr6g044780.1	Kunitz type trypsin inhibitor / Alpha-fucosidase	455.379	1489.19	1.70939	1.43e-21
Medtr6g066190.1	Kunitz type trypsin inhibitor / Alpha-fucosidase	370.336	1103.3	1.57492	1.69e-09
Medtr6g059680.1	Kunitz type trypsin inhibitor / Alpha-fucosidase	222.419	433.912	0.964123	0.00949581
Medtr6g066210.1	Kunitz type trypsin inhibitor / Alpha-fucosidase	526.094	875.51	0.734802	0.00188571
Medtr6g078100.1	Kunitz type trypsin inhibitor / miraculin	3677.5	6539.27	0.830404	2.35e-06
Medtr7g034210.1	Kunitz type trypsin inhibitor / miraculin	13767.1	7052.08	-0.965107	9.42e-09
Medtr6g478110.1	Kunitz type trypsin inhibitor / miraculin	96.498	30.4665	-1.66328	2.26e-05
Medtr4g011020.1	lactoylglutathione lyase/glyoxalase I family protein	3719.26	1320.58	-1.49384	0.000246214
Medtr7g116870.1	lanatoside 15-O-acetylesterase	1283.95	600.748	-1.09575	6.92e-09
Medtr1g057420.1	late embryogenesis abundant hydroxyproline-rich glycoprotein	5127.71	2172.66	-1.23885	7.93e-07
Medtr1g057270.1	late embryogenesis abundant protein	2725.44	1374.68	-0.987389	1.42e-08
Medtr7g105970.1	late embryogenesis abundant protein	117.849	40.3085	-1.54778	0.000628544
Medtr4g065085.1	late nodulin	5443.98	3797.74	-0.51952	0.00761327
Medtr4g065410.1	late nodulin	5489.17	3751.18	-0.549244	0.0087916
Medtr5g044135.1	late nodulin	422.286	271.498	-0.637278	0.00356576
Medtr7g071585.1	late nodulin	602.854	377.232	-0.676358	0.00458336
Medtr3g026070.2	late nodulin	180.733	100.882	-0.841197	0.000760903
Medtr6g025330.1	late nodulin	2502.32	1364.92	-0.874449	5.62e-07
Medtr7g070560.1	late nodulin	303.499	163.17	-0.895318	3.2e-05
Medtr4g060000.1	late nodulin	3480.75	1843.14	-0.917229	1.31e-07
Medtr7g064970.1	late nodulin	199.595	101.187	-0.980053	2.68e-05
Medtr2g073340.1	late nodulin	66.9616	33.9404	-0.980331	0.0066653
Medtr0048s0180.1	late nodulin	5687.98	2854.03	-0.994914	3.53e-09
Medtr4g055680.1	late nodulin	2367.21	1182.02	-1.00193	6.92e-09
Medtr4g063770.1	late nodulin	3347.57	1670.16	-1.00313	3.07e-09
Medtr2g079470.1	late nodulin	1700.56	825.278	-1.04306	1.87e-07
Medtr3g030420.1	late nodulin	2125.19	1004.03	-1.08179	2.73e-10
Medtr7g028625.1	late nodulin	54.9423	25.8637	-1.08699	0.00613233
Medtr4g015720.1	late nodulin	918.882	322.629	-1.51	5.16e-17
Medtr4g060370.2	late nodulin	572.72	199.567	-1.52095	7.09e-16
Medtr2g066255.1	late nodulin	1175.29	403.575	-1.54211	2.42e-18
Medtr5g056185.1	late nodulin	12931.6	4356.04	-1.56981	9.75e-22
Medtr6g043650.1	late nodulin	931.609	310.359	-1.58579	1.1e-18
Medtr2g072690.1	late nodulin	1137.82	372.426	-1.61125	4.56e-11
Medtr8g032350.1	late nodulin	1338.76	437.257	-1.61435	2.23e-20
Medtr0291s0040.1	late nodulin	473.448	143.906	-1.71808	1.75e-18
Medtr4g088255.1	late nodulin	60.5768	16.6407	-1.86405	4.52e-07
Medtr6g091605.1	late nodulin	418.022	96.8455	-2.10982	6.3e-25
Medtr8g038890.1	late nodulin	172.985	24.5064	-2.81942	5.05e-12
Medtr3g064745.1	late nodulin protein	155.869	67.5126	-1.20711	0.0001063
Medtr8g036105.1	lateral organ boundaries (LOB) domain protein	65.7277	145.175	1.14322	1.66e-05
Medtr5g015880.1	lateral organ boundaries (LOB) domain protein	1656.07	831.851	-0.993366	0.000984426
Medtr7g446010.1	LCR	3111.68	1443.61	-1.10802	5.22e-11
Medtr0015s0090.1	lectin receptor kinase	6.33071	24.6079	1.95868	0.0073951
Medtr2g090250.1	lectin receptor kinase	8.69181	33.5455	1.94839	0.000164505
Medtr2g090410.1	lectin receptor kinase	407.402	209.813	-0.957351	2.87e-06
Medtr5g068770.1	lectin-like receptor kinase, putative	92.6373	27.3557	-1.75975	3.77e-06
Medtr1g090810.1	leghemoglobin Lb120-1	1138.4	781.744	-0.542233	0.00739664
Medtr7g110180.1	leghemoglobin Lb120-1	384.056	172.637	-1.15358	1.54e-08
Medtr5g066070.1	leghemoglobin Lb120-1	34470.3	14934.6	-1.20669	1.2e-09
Medtr1g049330.1	leghemoglobin Lb120-1	16417.1	6441.24	-1.34979	2.45e-16
Medtr5g081030.1	leghemoglobin Lb120-1	29521.5	10542.7	-1.48552	4.36e-11
Medtr1g011540.1	leghemoglobin Lb120-1	22843.6	7533.77	-1.60035	6.84e-23
Medtr5g080400.1	leghemoglobin Lb120-1	907.041	296.741	-1.61196	1.03e-14
Medtr5g080440.1	leghemoglobin Lb120-1	17015.2	5279.67	-1.6883	4.8e-15
Medtr5g081000.1	leghemoglobin Lb120-1	25911.7	7454.71	-1.79738	2.49e-27
Medtr5g041610.1	leghemoglobin Lb120-1	12146.6	3487.54	-1.80028	6.81e-25
Medtr3g436100.1	leginsulin related MtN11/16/17 family	4.02369	50.3766	3.64616	4.8e-09
Medtr0112s0040.1	leginsulin related MtN11/16/17 family	100.572	206.422	1.03736	1.55e-05
Medtr0112s0050.1	leginsulin related MtN11/16/17 family	1666.32	3085.4	0.888792	5.12e-07
Medtr5g464490.1	leginsulin related MtN11/16/17 family	800.963	1333.23	0.735123	0.000809746
Medtr6g036620.1	Leginsulin/Albumin-1	28.0622	83.5551	1.5741	1.16e-06
Medtr4g056360.1	legume lectin beta domain protein	9515.77	5256.73	-0.856154	1.16e-06
Medtr4g056320.1	legume lectin beta domain protein	922.664	356.432	-1.37218	8.84e-10
Medtr4g093890.1	leguminosin group485 secreted peptide	67.467	171.653	1.34724	9.69e-08
Medtr1g069250.1	leguminosin group486 secreted peptide	58.9912	18.9066	-1.64161	0.000437728
Medtr7g056480.1	leguminosin group567 LEED...PEED secreted peptide	270.365	124.352	-1.12048	2.85e-07
Medtr7g056493.1	leguminosin group567 LEED...PEED secreted peptide	110.073	49.4301	-1.155	3.79e-05
Medtr7g056460.1	leguminosin group567 LEED...PEED secreted peptide	40.5098	15.0891	-1.42476	0.000987018
Medtr7g056473.1	leguminosin group567 LEED...PEED secreted peptide	1655.3	578.184	-1.51749	1.1e-18
Medtr7g056490.1	leguminosin group567 LEED...PEED secreted peptide	551.043	148.237	-1.89426	8.87e-16
Medtr7g056500.1	leguminosin group567 LEED...PEED secreted peptide	568.694	120.682	-2.23644	1.58e-07
Medtr4g011680.1	leguminosin group567 LEED...PEED secreted peptide	3156.27	576.096	-2.45384	4.32e-15
Medtr2g451260.1	leguminosin proline-rich group669 secreted peptide	25.2973	133.354	2.39821	1.52e-13
Medtr6g471740.1	leguminosin proline-rich group669 secreted peptide	169.279	874.381	2.36886	1.86e-29
Medtr2g055710.1	leguminosin proline-rich group669 secreted peptide	8.55764	42.1609	2.30062	3.81e-07
Medtr2g055670.1	leguminosin proline-rich group669 secreted peptide	197.476	450.499	1.18985	2.92e-07
Medtr2g451110.1	leguminosin proline-rich group669 secreted peptide	166.251	65.0854	-1.35295	0.000137412
Medtr7g080610.1	leucine zipper EF-hand transmembrane protein	40.0215	222.645	2.4759	3.13e-07
Medtr4g057260.1	leucine-rich receptor-like kinase family protein	1892.29	946.101	-1.00007	8.42e-08
Medtr3g070860.1	leucoanthocyanidin dioxygenase-like protein	50.5681	214.918	2.08748	5.69e-19
Medtr7g102820.1	leucoanthocyanidin dioxygenase-like protein	376.104	121.138	-1.63448	6.7e-06
Medtr4g094605.1	light-harvesting complex I chlorophyll A/B-binding protein	2042.39	628.707	-1.6998	0.00102005
Medtr4g015570.1	light-harvesting complex I chlorophyll A/B-binding protein	21.3013	3.58768	-2.56982	0.000121156
Medtr3g049970.1	limonoid UDP-glucosyltransferase-like protein	35.4649	181.799	2.35788	1.59e-20
Medtr8g064870.1	limonoid UDP-glucosyltransferase-like protein	455.369	768.09	0.754241	0.000175071
Medtr3g065570.1	linker histone H1 and h5 family protein	296.476	940.933	1.66618	0.00172712
Medtr1g080700.1	linker histone H1 and h5 family protein	1334.42	1953.89	0.550138	0.00847109
Medtr4g066170.1	linoleate 13S-lipoxygenase 2-1, related protein	70.7438	18.0823	-1.96803	8.13e-09
Medtr3g467100.1	Lipid transfer protein	1.85084	21.1701	3.51577	0.00414285
Medtr7g082640.1	Lipid transfer protein	236.795	637.882	1.42965	0.00083722
Medtr5g011960.1	Lipid transfer protein	126.3	289.221	1.19532	2.46e-08
Medtr4g101330.1	Lipid transfer protein	11418.5	7233.88	-0.65853	0.000494147
Medtr4g101280.1	Lipid transfer protein	32916.6	16298.6	-1.01406	8.84e-09
Medtr6g084035.1	Lipid transfer protein	178.405	79.655	-1.16332	8.95e-07
Medtr7g051340.1	Lipid transfer protein	2188.44	837.116	-1.3864	2.4e-16
Medtr4g101260.1	Lipid transfer protein	5113.81	1889.31	-1.43654	0.000551326
Medtr3g055250.1	Lipid transfer protein	266.427	66.5062	-2.00218	7.34e-07
Medtr4g069220.1	Lipid transfer protein	3755.07	353.573	-3.40876	4.26e-05
Medtr1g070220.1	LOB domain protein	10.3281	37.8836	1.875	6.47e-05
Medtr7g074990.1	LOB domain protein	44.8826	149.641	1.73727	2.69e-11
Medtr7g096530.1	LOB domain protein	72.9681	199.726	1.45269	4.47e-10
Medtr8g036085.1	LOB domain protein	140.791	245.589	0.802693	0.000427481
Medtr8g079660.1	LOB domain protein	44.2384	6.06944	-2.86567	4.15e-10
Medtr1g086600.1	long-chain fatty acyl CoA ligase	99.7955	241.677	1.27603	7.18e-09
Medtr7g111450.1	low temperature and salt responsive family protein	156.189	71.572	-1.12582	8.64e-06
Medtr3g062140.1	LRR and NB-ARC domain disease resistance protein	58.7252	28.8125	-1.02728	0.00666574
Medtr8g079360.1	LRR and NB-ARC domain disease resistance protein	129.39	15.1784	-3.09164	1.12e-07
Medtr8g103700.1	LRR extensin-like protein	248.765	401.634	0.691101	0.00132283
Medtr2g055690.1	LRR receptor-like kinase	30.0991	155.642	2.37044	4.85e-14
Medtr3g070220.1	LRR receptor-like kinase	34.9025	105.467	1.59539	2.92e-05
Medtr5g086630.1	LRR receptor-like kinase	67.8694	153.979	1.1819	0.00108677
Medtr1g061590.1	LRR receptor-like kinase	258.344	549.246	1.08816	2.65e-08
Medtr2g014960.1	LRR receptor-like kinase	1285.67	2562.67	0.995132	9.3e-09
Medtr7g066620.1	LRR receptor-like kinase	58.1596	107.932	0.892039	0.0023043
Medtr8g077105.1	LRR receptor-like kinase	91.5602	164.861	0.848461	0.000935825
Medtr2g017805.1	LRR receptor-like kinase	148.779	258.153	0.795055	0.00996584
Medtr7g073710.1	LRR receptor-like kinase	85.5235	145.402	0.765659	0.00871634
Medtr8g023720.1	LRR receptor-like kinase	1270.6	1858.88	0.548921	0.00651096
Medtr8g468500.1	LRR receptor-like kinase	716.849	469.71	-0.609899	0.00594564
Medtr1g084790.1	LRR receptor-like kinase	288.185	163.144	-0.820851	0.000414476
Medtr3g009050.1	LRR receptor-like kinase	3042.41	840.988	-1.85506	0.00483712
Medtr3g449540.1	LRR receptor-like kinase family protein	19.8781	65.6022	1.72257	1.21e-06
Medtr7g013680.1	LRR receptor-like kinase family protein	25.4317	81.3937	1.67829	1.88e-07
Medtr2g017480.1	LRR receptor-like kinase family protein	13.3866	42.7535	1.67526	0.000246982
Medtr7g045860.1	LRR receptor-like kinase family protein	32.1929	80.5244	1.32268	2.5e-05
Medtr8g066700.1	LRR receptor-like kinase family protein	37.5025	90.7183	1.2744	0.000153943
Medtr5g026000.1	LRR receptor-like kinase family protein	17.1965	41.0256	1.25441	0.00726604
Medtr5g096530.1	LRR receptor-like kinase family protein	192.907	411.841	1.09418	4.88e-05
Medtr7g081780.1	LRR receptor-like kinase family protein	446.024	728.965	0.708727	0.00727788
Medtr1g107460.1	LRR receptor-like kinase family protein	392.874	618.121	0.653824	0.00466703
Medtr4g036575.1	LRR receptor-like kinase family protein	540.784	835.496	0.62758	0.00234995
Medtr7g081570.1	LRR receptor-like kinase family protein	175.984	93.308	-0.915368	0.0003348
Medtr2g105680.1	LRR receptor-like kinase family protein	130.19	58.0297	-1.16575	0.000161049
Medtr4g092530.1	LRR receptor-like kinase family protein, putative	435.844	217.273	-1.00431	0.00416604
Medtr8g445800.1	LRR receptor-like kinase, putative	72.6493	144.746	0.994499	0.00152595
Medtr8g087740.1	LRR receptor-like Serine/Threonine-kinase RFK1, putative	68.7063	29.1236	-1.23825	0.00336094
Medtr7g062950.1	L-type lectin-domain receptor kinase IV.2-like protein	62.8036	144.5	1.20215	2.52e-06
Medtr8g067690.1	L-type lectin-domain receptor kinase IX.1	37.4502	114.118	1.60748	7.47e-09
Medtr8g067720.1	L-type lectin-domain receptor kinase IX.1	30.2336	65.1501	1.10761	0.00279314
Medtr7g072170.1	LURP-one-like protein	50.4339	102.713	1.02615	0.000366755
Medtr6g017240.1	LuxR family transcriptional regulator, putative	40.0533	77.2121	0.946904	0.00585609
Medtr4g094730.1	LysM domain GPI-anchored protein	159.085	297.602	0.90359	4.61e-05
Medtr5g033490.1	LysM type receptor kinase	283.831	472.552	0.735443	0.000494278
Medtr5g019050.1	LysM-domain receptor-like kinase	295.55	707.313	1.25895	9.82e-12
Medtr7g105390.2	lysosomal pro-X carboxypeptidase-like protein	48.1815	20.7648	-1.21434	0.0098741
Medtr8g095130.1	MAC/perforin domain protein	41.5016	16.5971	-1.32224	0.00501997
Medtr8g095140.1	MACPF domain protein	13.6015	39.252	1.529	0.000940636
Medtr4g013730.1	macrophage migration inhibition factor-like protein	83.108	173.743	1.06389	0.00831506
Medtr7g070250.1	macrophage migration inhibition factor-like protein	319.994	509.347	0.670605	0.00137664
Medtr4g093970.1	MADS-box transcription factor	297.628	150.008	-0.988471	4.02e-06
Medtr8g033250.1	MADS-box transcription factor	28.2479	6.56661	-2.10492	0.00404915
Medtr4g031910.1	MADS-box transcription factor family protein	23.2867	7.52817	-1.62913	0.00496487
Medtr4g051538.1	MADS-box transcription factor family protein	33.8022	10.3158	-1.71226	0.00117439
Medtr3g083960.1	magnesium transporter NIPA2-like protein	121.578	197.425	0.699431	0.00835286
Medtr5g012810.1	major intrinsic protein (MIP) family transporter	2909.57	7960.91	1.45213	5.78e-18
Medtr1g006490.1	major intrinsic protein (MIP) family transporter	1100.03	1642.18	0.57807	0.00299023
Medtr7g101190.1	major intrinsic protein (MIP) family transporter	878.353	577.441	-0.605127	0.00817082
Medtr2g068650.1	malectin/receptor-like kinase family protein	58.2682	110.843	0.927736	0.0014474
Medtr1g078030.1	mammalian STARD2 lipid-binding START domain protein	4879.81	3230.12	-0.595237	0.00630814
Medtr4g104690.1	manganese-dependent ADP-ribose/CDP-alcohol diphosphatase	22.1598	5.63231	-1.97615	0.00181665
Medtr5g080770.1	mannose-1-phosphate guanylyltransferase-like protein	1969.82	1238.35	-0.669645	0.00416299
Medtr7g113490.1	MAP kinase kinase kinase	1725.4	1004.62	-0.780284	1.33e-05
Medtr8g461040.1	MAP kinase-like protein	878.902	556.372	-0.659653	0.000972068
Medtr5g067460.1	MATE efflux family protein	25.4324	56.9717	1.16358	0.002372
Medtr8g069470.1	MATE efflux family protein	656.122	1087.66	0.729192	0.000164811
Medtr0039s0080.1	MATE efflux family protein	621.139	329.825	-0.913217	4.08e-06
Medtr7g082810.1	MATE efflux family protein	1470.55	747.908	-0.975421	3.71e-08
Medtr3g111020.1	MATE efflux family protein	51.564	14.6662	-1.81387	0.00920079
Medtr4g064923.1	maternal effect embryo arrest protein	1.34137	21.6748	4.01424	4.18e-06
Medtr5g036410.1	matrix metalloproteinase	153.127	278.713	0.864058	0.00106636
Medtr8g062770.1	matrix metalloproteinase	128.393	207.837	0.694885	0.0049633
Medtr6g008480.1	matrix metalloproteinase	1925.03	642.546	-1.58301	4.11e-07
Medtr5g036093.1	matrix metalloproteinase	382.494	58.6414	-2.70544	6.56e-07
Medtr5g085900.1	MD-like lipid recognition domain protein/ML domain protein	1581.27	5522.05	1.80413	2.46e-27
Medtr8g099045.1	membrane-associated kinase regulator, putative	170.892	321.707	0.912662	2.4e-05
Medtr6g034055.1	membrane-associated kinase regulator-like protein, putative	2.89725	36.2526	3.64533	1.8e-10
Medtr0003s0500.1	membrane-bound O-acyltransferase family MBOAT protein	79.8887	186.753	1.22507	0.00075009
Medtr3g092640.1	membrane-related protein CP5, putative	2020.46	1124.77	-0.845061	3.62e-06
Medtr1g085300.1	metal ion-binding protein	1316.02	2384.61	0.857574	0.000175071
Medtr7g111030.1	metal ion-binding protein	213.433	340.705	0.674735	0.00577599
Medtr0795s0020.1	metal ion-binding protein, putative	2753.18	1751.34	-0.652646	0.00297566
Medtr3g102620.1	metal transporter Nramp3 protein	1158.18	720.656	-0.684481	0.00223582
Medtr1g030450.1	methylenetetrahydrofolate dehydrogenase	1006.97	654.173	-0.622283	0.00227573
Medtr5g041780.1	methyltransferase-like protein	48.3419	115.683	1.25883	8.64e-06
Medtr1g018710.1	MFP1 attachment factor-like protein	247.126	405.216	0.713443	0.00321497
Medtr8g090285.1	MFS transporter	49.4428	99.177	1.00424	0.00115505
Medtr6g006260.3	MFS transporter	288.689	165.587	-0.801926	0.000282785
Medtr7g075220.1	microtubule associated protein, MAP65/ASE1 family protein	14.4604	38.2801	1.40448	0.00519416
Medtr1g082940.1	microtubule-binding protein TANGLED protein, putative	56.6325	130.371	1.20292	0.000673306
Medtr4g071090.1	minichromosome maintenance (MCM2/3/5) family protein	187.789	416.705	1.14992	0.00300262
Medtr8g090000.1	minichromosome maintenance (MCM2/3/5) family protein	564.579	970.167	0.781057	4.14e-05
Medtr3g094070.1	mini-chromosome maintenance complex-binding protein	350.415	570.794	0.703905	0.000733241
Medtr3g117880.1	minichromosome maintenance protein	96.7346	185.835	0.941922	0.000232552
Medtr2g008230.1	mitotic-spindle organizing 1B-like protein	331.935	585.225	0.818089	3.9e-05
Medtr5g085950.1	MMS19 nucleotide excision repair-like protein	218.532	493.555	1.17536	2.92e-09
Medtr5g087490.1	molybdenum cofactor biosynthesis protein CNX1	171.669	268.079	0.643031	0.00936486
Medtr3g108990.1	monomeric form sarcosine oxidase	25.8356	6.14666	-2.07148	0.00236029
Medtr7g094670.1	mRNA capping enzyme, putative	204.988	128.155	-0.677647	0.00745417
Medtr3g011820.1	multidrug resistance protein ABC transporter family protein	207.51	635.677	1.61512	7.82e-08
Medtr2g436680.1	multidrug resistance protein ABC transporter family protein	105.458	179.657	0.768573	0.00300807
Medtr3g011840.1	multidrug resistance protein ABC transporter family protein	140.418	74.2598	-0.919076	0.00281605
Medtr8g061970.1	multidrug resistance protein ABC transporter family protein	71.0382	11.4851	-2.62884	9.62e-14
Medtr3g111880.1	MYB family transcription factor	51.4556	8.8358	-2.54189	1.08e-09
Medtr4g046737.1	myb transcription factor	15.4523	39.1685	1.34187	0.00394205
Medtr5g009460.1	myb transcription factor	559.716	1048.39	0.905407	5.55e-06
Medtr1g100667.1	myb transcription factor	124.716	211.277	0.760487	0.00244362
Medtr3g101290.1	myb transcription factor	915.887	473.499	-0.951807	0.000589326
Medtr5g014990.1	myb transcription factor	138.778	70.1839	-0.983571	0.000463205
Medtr7g086960.1	myb transcription factor	102.106	38.2779	-1.41549	0.00198007
Medtr7g115650.1	myb transcription factor	79.8645	12.8928	-2.63099	4.61e-14
Medtr5g081860.1	MYB transcription factor MYB51	2962.62	1582.27	-0.90488	1.76e-07
Medtr3g065345.1	Myb/SANT-like DNA-binding domain protein	2.81686	94.8484	5.07347	0.00291883
Medtr1g061640.1	Myb/SANT-like DNA-binding domain protein	7883.14	2432.65	-1.69624	0.00273445
Medtr7g093010.1	myb-like DNA-binding domain, shaqkyf class protein	210.46	114.897	-0.873203	0.000330311
Medtr7g069660.1	MYB-like transcription factor family protein	4.1849	22.9104	2.45274	0.000187184
Medtr5g054300.1	myb-like transcription factor family protein	1024.96	2939.33	1.51992	4.45e-19
Medtr5g037080.1	MYB-like transcription factor family protein	352.482	552.606	0.648702	0.00271992
Medtr4g111975.1	MYB-like transcription factor family protein	80.3475	31.7865	-1.33784	1.21e-05
Medtr1g043080.1	myb-related transcription factor LBM1	231.07	54.7903	-2.07634	0.00374515
Medtr8g102150.1	myo-inositol oxygenase	768.112	243.301	-1.65857	1.93e-19
Medtr1g012620.1	myosin heavy chain-like protein	1319.79	700.749	-0.913345	4.7e-07
Medtr1g107485.1	Na+/H+ antiporter	360.745	542.752	0.589314	0.00876748
Medtr4g118770.1	Na+/H+ exchanger 1	25.2435	63.4252	1.32915	0.00319018
Medtr1g069805.1	NAC transcription factor-like protein	88.0194	265.021	1.59021	0.00633381
Medtr4g081870.1	NAC transcription factor-like protein	39.3567	117.106	1.57313	1.95e-07
Medtr7g083330.1	NAC transcription factor-like protein	290.393	87.19	-1.73577	0.00919692
Medtr5g090130.2	N-acetyl-D-glucosamine kinase-like protein	34.7945	74.6282	1.10086	0.00107535
Medtr6g053550.1	NAD(P)-binding rossmann-fold protein	128.175	237.619	0.890538	0.00197139
Medtr8g032010.1	NAD(P)-binding rossmann-fold protein	123.486	214.91	0.79939	0.00252403
Medtr3g068070.1	NAD(P)-binding rossmann-fold protein	1871.55	1270.39	-0.558965	0.00715764
Medtr8g031940.1	NAD(P)-binding rossmann-fold protein	250.215	129.01	-0.955686	7.3e-05
Medtr7g063360.1	NAD(P)-binding rossmann-fold protein	25.7541	4.61858	-2.47928	3.33e-05
Medtr8g083520.1	NAD-dependent aldehyde dehydrogenase family protein	119.699	445.114	1.89476	2.67e-17
Medtr3g088150.1	NAD-dependent aldehyde dehydrogenase family protein	55.8275	122.629	1.13525	0.00237325
Medtr7g016060.1	NADH-ubiquinone reductase complex 1 MLRQ subunit	19350.7	7322.1	-1.40206	1.18e-06
Medtr8g102620.1	NADP-dependent malic enzyme-like protein	4115.77	6453.97	0.649024	0.00046735
Medtr8g039090.1	NADPH:quinone oxidoreductase-like protein	6.41147	37.4701	2.54701	0.00133566
Medtr8g075830.1	naringenin 3-dioxygenase (flavanone-3-hydroxylase)	231.077	539.329	1.22279	0.00137185
Medtr8g011320.1	NB-ARC domain disease resistance protein	20.12	55.7067	1.46922	0.000315939
Medtr5g085400.1	NB-ARC domain disease resistance protein	124.185	199.458	0.683594	0.00930129
Medtr3g027200.1	NB-ARC domain disease resistance protein	46.3054	10.4053	-2.15386	8.18e-06
Medtr4g050910.1	NB-ARC domain protein	31.3333	9.12339	-1.78005	0.000769922
Medtr4g051662.1	NB-ARC domain protein	80.6396	23.2752	-1.79269	0.000292882
Medtr5g028070.1	NBS-LRR resistance protein	791.085	1155.13	0.546154	0.0079514
Medtr4g073840.1	NBS-LRR type disease resistance protein	266.59	44.6187	-2.5789	2.12e-12
Medtr4g007080.1	NDH-dependent cyclic electron flow protein	131.345	58.3507	-1.17054	2.23e-05
Medtr4g081200.1	NDR1	134.587	337.298	1.32548	8.16e-05
Medtr2g082990.1	NDR1	463.685	178.712	-1.37551	3.58e-06
Medtr1g096140.1	neutral/alkaline invertase	6245.21	4361.79	-0.517832	0.00894255
Medtr4g027040.1	NF-X1-type zinc finger protein NFXL1	530.767	138.065	-1.94273	0.0015069
Medtr2g070310.1	nicotianamine synthase	3.64875	24.7176	2.76006	0.000120754
Medtr7g112130.1	nicotianamine synthase-like protein	377.377	850.062	1.17156	0.00678885
Medtr1g084050.1	nicotianamine synthase-like protein	10787.2	335.99	-5.00476	1.18e-10
Medtr3g073180.1	nitrate reductase [NADH]-like protein	2321.09	8770.61	1.91787	5.78e-12
Medtr5g059820.1	nitrate reductase [NADH]-like protein	2942.37	11085.6	1.91364	2.09e-21
Medtr3g073150.1	nitrate reductase [NADH]-like protein	2258.66	6140.84	1.44297	1.84e-05
Medtr4g052380.1	nitrilase/nitrile hydratase NIT4A-like protein	1410.94	553.555	-1.34986	4.73e-15
Medtr3g070810.1	NLI interacting factor-like phosphatase	60.898	109.284	0.843615	0.00515157
Medtr7g103560.1	NLI interacting factor-like phosphatase	1000.08	1470.46	0.556157	0.00613404
Medtr5g019040.1	Nod-factor receptor 5, putative	260.621	468.784	0.84697	2.74e-05
Medtr2g046680.1	Nodule Cysteine-Rich (NCR) secreted peptide	786.166	1150.63	0.549522	0.00737752
Medtr0386s0010.1	Nodule Cysteine-Rich (NCR) secreted peptide	8109.79	5702.42	-0.508091	0.00953464
Medtr3g016020.1	Nodule Cysteine-Rich (NCR) secreted peptide	1946.95	1348.77	-0.52957	0.00758604
Medtr6g006240.1	Nodule Cysteine-Rich (NCR) secreted peptide	5359.35	3704.76	-0.53268	0.00623947
Medtr3g451370.1	Nodule Cysteine-Rich (NCR) secreted peptide	1588.5	1085.06	-0.549889	0.00615247
Medtr5g073580.1	Nodule Cysteine-Rich (NCR) secreted peptide	1097.43	748.538	-0.551987	0.00640954
Medtr2g066235.1	Nodule Cysteine-Rich (NCR) secreted peptide	1564.75	1064.67	-0.555524	0.00619516
Medtr7g050990.1	Nodule Cysteine-Rich (NCR) secreted peptide	2390.48	1624.46	-0.557334	0.00479307
Medtr0330s0050.1	Nodule Cysteine-Rich (NCR) secreted peptide	19764.4	13416.3	-0.558914	0.00352692
Medtr7g071385.1	Nodule Cysteine-Rich (NCR) secreted peptide	5176.31	3507.94	-0.561301	0.0035543
Medtr7g064010.1	Nodule Cysteine-Rich (NCR) secreted peptide	1246.31	841.633	-0.566396	0.00375388
Medtr4g060700.1	Nodule Cysteine-Rich (NCR) secreted peptide	474.007	317.934	-0.576183	0.00766642
Medtr2g046660.1	Nodule Cysteine-Rich (NCR) secreted peptide	1957.39	1306.63	-0.583077	0.00248646
Medtr3g014705.1	Nodule Cysteine-Rich (NCR) secreted peptide	2515.66	1666.62	-0.594016	0.00709412
Medtr4g026818.1	Nodule Cysteine-Rich (NCR) secreted peptide	2495.96	1651.68	-0.595658	0.00355047
Medtr7g027120.1	Nodule Cysteine-Rich (NCR) secreted peptide	697.828	457.772	-0.608244	0.00327797
Medtr5g061275.1	Nodule Cysteine-Rich (NCR) secreted peptide	327.051	214.107	-0.611181	0.00904582
Medtr5g069100.1	Nodule Cysteine-Rich (NCR) secreted peptide	1263.93	823.982	-0.617227	0.00157019
Medtr3g063090.1	Nodule Cysteine-Rich (NCR) secreted peptide	824.154	534.963	-0.623474	0.0021916
Medtr7g008070.1	Nodule Cysteine-Rich (NCR) secreted peptide	898.845	583.285	-0.623872	0.00163285
Medtr5g072456.1	Nodule Cysteine-Rich (NCR) secreted peptide	3551.08	2304.37	-0.623886	0.000767484
Medtr7g015880.1	Nodule Cysteine-Rich (NCR) secreted peptide	312.989	201.914	-0.632368	0.00719032
Medtr2g084725.1	Nodule Cysteine-Rich (NCR) secreted peptide	1101.31	705.733	-0.642026	0.000923409
Medtr5g056760.1	Nodule Cysteine-Rich (NCR) secreted peptide	2222.42	1423.63	-0.642555	0.000601023
Medtr2g047080.1	Nodule Cysteine-Rich (NCR) secreted peptide	1330.62	846.671	-0.65223	0.000559035
Medtr4g057160.2	Nodule Cysteine-Rich (NCR) secreted peptide	491.42	312.538	-0.652925	0.00202818
Medtr7g063400.1	Nodule Cysteine-Rich (NCR) secreted peptide	1963.49	1248.46	-0.653264	0.000379932
Medtr7g063420.2	Nodule Cysteine-Rich (NCR) secreted peptide	5762.17	3639.72	-0.662784	0.000248777
Medtr5g068585.1	Nodule Cysteine-Rich (NCR) secreted peptide	458.362	288.98	-0.66552	0.00719592
Medtr5g063780.1	Nodule Cysteine-Rich (NCR) secreted peptide	1005.13	631.066	-0.671521	0.000540086
Medtr4g100690.1	Nodule Cysteine-Rich (NCR) secreted peptide	2831	1775.45	-0.673132	0.000274081
Medtr1g042940.1	Nodule Cysteine-Rich (NCR) secreted peptide	11132.7	6956.54	-0.67836	0.000155761
Medtr5g063520.1	Nodule Cysteine-Rich (NCR) secreted peptide	513.092	320.231	-0.680105	0.00105499
Medtr7g052640.1	Nodule Cysteine-Rich (NCR) secreted peptide	7264.45	4518.02	-0.685163	0.000172994
Medtr7g028550.1	Nodule Cysteine-Rich (NCR) secreted peptide	166.785	102.902	-0.696714	0.00809253
Medtr5g068810.1	Nodule Cysteine-Rich (NCR) secreted peptide	4755.96	2933.03	-0.697344	0.000105734
Medtr5g069530.1	Nodule Cysteine-Rich (NCR) secreted peptide	3019.24	1858.87	-0.699759	0.000105189
Medtr6g464450.1	Nodule Cysteine-Rich (NCR) secreted peptide	1579.42	970.269	-0.702938	0.0001211
Medtr2g072780.1	Nodule Cysteine-Rich (NCR) secreted peptide	265.317	161.683	-0.714545	0.00300807
Medtr3g012380.2	Nodule Cysteine-Rich (NCR) secreted peptide	4895.21	2981.52	-0.715325	5.17e-05
Medtr5g056735.1	Nodule Cysteine-Rich (NCR) secreted peptide	1263.25	766.951	-0.719935	0.000131556
Medtr4g033900.1	Nodule Cysteine-Rich (NCR) secreted peptide	9721.06	5874.2	-0.726722	3.62e-05
Medtr8g442760.1	Nodule Cysteine-Rich (NCR) secreted peptide	473.44	284.497	-0.73477	0.000423246
Medtr5g064860.1	Nodule Cysteine-Rich (NCR) secreted peptide	131.105	78.5532	-0.738985	0.00772627
Medtr4g059900.1	Nodule Cysteine-Rich (NCR) secreted peptide	8864.29	5310.52	-0.739152	2.73e-05
Medtr4g035725.1	Nodule Cysteine-Rich (NCR) secreted peptide	2106.78	1249.36	-0.753846	3.23e-05
Medtr3g071360.1	Nodule Cysteine-Rich (NCR) secreted peptide	530.906	312.569	-0.764284	0.00171482
Medtr3g016105.1	Nodule Cysteine-Rich (NCR) secreted peptide	2645.2	1548.11	-0.772864	1.34e-05
Medtr7g064000.1	Nodule Cysteine-Rich (NCR) secreted peptide	345.64	201.41	-0.779133	0.000354038
Medtr5g072325.1	Nodule Cysteine-Rich (NCR) secreted peptide	763.975	445	-0.779721	0.000289502
Medtr4g053580.1	Nodule Cysteine-Rich (NCR) secreted peptide	1797.03	1045.35	-0.781624	2.06e-05
Medtr3g033100.1	Nodule Cysteine-Rich (NCR) secreted peptide	593.741	344.642	-0.784735	5.79e-05
Medtr4g015750.1	Nodule Cysteine-Rich (NCR) secreted peptide	2540.23	1472.24	-0.78695	1.05e-05
Medtr4g026680.1	Nodule Cysteine-Rich (NCR) secreted peptide	399.828	229.836	-0.798774	0.000327045
Medtr4g035705.1	Nodule Cysteine-Rich (NCR) secreted peptide	11218	6434.3	-0.801966	4.08e-06
Medtr2g104570.1	Nodule Cysteine-Rich (NCR) secreted peptide	1900.55	1073.88	-0.823579	0.000293067
Medtr5g095590.1	Nodule Cysteine-Rich (NCR) secreted peptide	2189.3	1230.64	-0.831056	2.42e-06
Medtr3g069885.1	Nodule Cysteine-Rich (NCR) secreted peptide	236.345	131.812	-0.842412	0.000914586
Medtr0054s0190.1	Nodule Cysteine-Rich (NCR) secreted peptide	4050.74	2255.96	-0.844443	8.55e-07
Medtr4g035268.1	Nodule Cysteine-Rich (NCR) secreted peptide	844.759	468.612	-0.850145	6.9e-06
Medtr4g017920.1	Nodule Cysteine-Rich (NCR) secreted peptide	2822.92	1563.2	-0.852691	9.56e-07
Medtr2g450630.1	Nodule Cysteine-Rich (NCR) secreted peptide	93.2499	51.2629	-0.863186	0.00786663
Medtr1g010310.1	Nodule Cysteine-Rich (NCR) secreted peptide	2912.74	1601.12	-0.863295	8.32e-07
Medtr2g035755.1	Nodule Cysteine-Rich (NCR) secreted peptide	391.752	212.423	-0.883001	0.00407829
Medtr5g055370.1	Nodule Cysteine-Rich (NCR) secreted peptide	12731.2	6889.94	-0.885802	2.23e-07
Medtr5g047670.1	Nodule Cysteine-Rich (NCR) secreted peptide	508.102	274.51	-0.88826	9.76e-06
Medtr5g057910.1	Nodule Cysteine-Rich (NCR) secreted peptide	2044.85	1104.1	-0.889121	0.000320304
Medtr1g046020.1	Nodule Cysteine-Rich (NCR) secreted peptide	715.451	386.091	-0.889913	2.61e-06
Medtr2g054490.1	Nodule Cysteine-Rich (NCR) secreted peptide	1195.97	644.508	-0.89191	1.01e-06
Medtr6g061820.1	Nodule Cysteine-Rich (NCR) secreted peptide	1617.68	868.807	-0.896815	4.1e-07
Medtr7g007970.1	Nodule Cysteine-Rich (NCR) secreted peptide	1062.32	570.282	-0.897475	1.51e-05
Medtr4g060610.1	Nodule Cysteine-Rich (NCR) secreted peptide	941.602	504.529	-0.90018	1.67e-06
Medtr7g008020.1	Nodule Cysteine-Rich (NCR) secreted peptide	614.064	328.568	-0.902199	0.00502802
Medtr2g084745.1	Nodule Cysteine-Rich (NCR) secreted peptide	1081.23	576.697	-0.906793	5.86e-07
Medtr5g072070.1	Nodule Cysteine-Rich (NCR) secreted peptide	465.639	247.942	-0.909206	3.41e-06
Medtr0050s0100.1	Nodule Cysteine-Rich (NCR) secreted peptide	708.053	376.37	-0.911708	1.33e-06
Medtr2g056090.1	Nodule Cysteine-Rich (NCR) secreted peptide	281.981	149.649	-0.914016	2.47e-05
Medtr7g071690.1	Nodule Cysteine-Rich (NCR) secreted peptide	9163.48	4852.35	-0.917211	5.45e-08
Medtr8g442510.1	Nodule Cysteine-Rich (NCR) secreted peptide	997.44	527.546	-0.918933	7.07e-07
Medtr2g072660.1	Nodule Cysteine-Rich (NCR) secreted peptide	137.758	72.6554	-0.922995	0.000524584
Medtr3g063400.1	Nodule Cysteine-Rich (NCR) secreted peptide	1063.66	560.116	-0.925243	3.38e-07
Medtr8g064100.1	Nodule Cysteine-Rich (NCR) secreted peptide	1001.19	526.514	-0.927178	2.86e-07
Medtr3g015877.1	Nodule Cysteine-Rich (NCR) secreted peptide	72.111	37.9209	-0.927226	0.00734866
Medtr3g025420.1	Nodule Cysteine-Rich (NCR) secreted peptide	733.993	384.486	-0.932834	6.44e-07
Medtr5g063580.1	Nodule Cysteine-Rich (NCR) secreted peptide	912.336	475.926	-0.938826	2.89e-07
Medtr6g452900.1	Nodule Cysteine-Rich (NCR) secreted peptide	5610.99	2910.48	-0.946998	2.52e-08
Medtr8g075755.1	Nodule Cysteine-Rich (NCR) secreted peptide	439.074	227.601	-0.947954	5.95e-05
Medtr1g072096.1	Nodule Cysteine-Rich (NCR) secreted peptide	287.665	149.011	-0.948976	1.84e-05
Medtr1g046150.1	Nodule Cysteine-Rich (NCR) secreted peptide	2934.3	1518.6	-0.950279	5.91e-08
Medtr5g059445.1	Nodule Cysteine-Rich (NCR) secreted peptide	2794.91	1445.86	-0.95088	4.07e-08
Medtr0003s0210.1	Nodule Cysteine-Rich (NCR) secreted peptide	270.929	139.542	-0.957217	1.24e-05
Medtr5g063600.1	Nodule Cysteine-Rich (NCR) secreted peptide	8360.14	4288.48	-0.963061	1.11e-08
Medtr7g045520.1	Nodule Cysteine-Rich (NCR) secreted peptide	7589.22	3890.3	-0.964068	1.15e-08
Medtr2g058625.1	Nodule Cysteine-Rich (NCR) secreted peptide	404.017	206.428	-0.96878	1.92e-06
Medtr4g045663.1	Nodule Cysteine-Rich (NCR) secreted peptide	1826.96	931.283	-0.972152	3.12e-08
Medtr2g073100.2	Nodule Cysteine-Rich (NCR) secreted peptide	353.931	179.716	-0.977753	1.85e-06
Medtr1g042910.1	Nodule Cysteine-Rich (NCR) secreted peptide	12628.4	6409.22	-0.978452	6.03e-09
Medtr4g060660.1	Nodule Cysteine-Rich (NCR) secreted peptide	620.742	314.383	-0.981469	5.41e-05
Medtr1g047330.1	Nodule Cysteine-Rich (NCR) secreted peptide	235.355	118.726	-0.987207	1.92e-05
Medtr0330s0030.1	Nodule Cysteine-Rich (NCR) secreted peptide	603.047	303.587	-0.990161	1.73e-07
Medtr3g016090.1	Nodule Cysteine-Rich (NCR) secreted peptide	3384.94	1703.69	-0.990466	5.77e-09
Medtr6g038290.1	Nodule Cysteine-Rich (NCR) secreted peptide	8928.33	4475.47	-0.996352	3.04e-09
Medtr0003s0180.1	Nodule Cysteine-Rich (NCR) secreted peptide	1186.63	594.588	-0.99691	2.96e-08
Medtr5g063460.1	Nodule Cysteine-Rich (NCR) secreted peptide	1936.61	966.987	-1.00197	6.03e-09
Medtr3g014695.1	Nodule Cysteine-Rich (NCR) secreted peptide	554.356	276.09	-1.00568	1.42e-07
Medtr6g006350.1	Nodule Cysteine-Rich (NCR) secreted peptide	476.079	236.693	-1.00818	1.76e-07
Medtr4g065390.1	Nodule Cysteine-Rich (NCR) secreted peptide	2735.19	1353.39	-1.01506	2.83e-09
Medtr1g028980.1	Nodule Cysteine-Rich (NCR) secreted peptide	2609.34	1284.57	-1.0224	2.18e-09
Medtr3g015870.1	Nodule Cysteine-Rich (NCR) secreted peptide	3353.05	1646.06	-1.02646	1.37e-09
Medtr5g062510.1	Nodule Cysteine-Rich (NCR) secreted peptide	3494.24	1713.27	-1.02822	1.28e-09
Medtr0015s0230.1	Nodule Cysteine-Rich (NCR) secreted peptide	759.729	371.667	-1.03147	2.25e-08
Medtr0512s0030.1	Nodule Cysteine-Rich (NCR) secreted peptide	1149.27	561.195	-1.03414	7.18e-09
Medtr7g051320.1	Nodule Cysteine-Rich (NCR) secreted peptide	1851.16	902.558	-1.03634	2.65e-09
Medtr1g027750.1	Nodule Cysteine-Rich (NCR) secreted peptide	1757.32	856.131	-1.03747	2.14e-09
Medtr4g057257.1	Nodule Cysteine-Rich (NCR) secreted peptide	699.636	339.161	-1.04463	1.96e-08
Medtr1g046440.1	Nodule Cysteine-Rich (NCR) secreted peptide	7134.85	3453.36	-1.04688	3.84e-10
Medtr3g010490.1	Nodule Cysteine-Rich (NCR) secreted peptide	4871.36	2356.72	-1.04754	4.18e-10
Medtr3g053590.1	Nodule Cysteine-Rich (NCR) secreted peptide	457.925	221.461	-1.04806	1.23e-07
Medtr7g071220.1	Nodule Cysteine-Rich (NCR) secreted peptide	1496.92	721.259	-1.05341	4.8e-09
Medtr6g464360.1	Nodule Cysteine-Rich (NCR) secreted peptide	666.445	319.559	-1.0604	2.2e-08
Medtr6g044700.1	Nodule Cysteine-Rich (NCR) secreted peptide	314.53	150.615	-1.06233	9.91e-07
Medtr7g008970.1	Nodule Cysteine-Rich (NCR) secreted peptide	1746.56	832.646	-1.06874	6.96e-10
Medtr6g027155.1	Nodule Cysteine-Rich (NCR) secreted peptide	2330.38	1110.2	-1.06975	5.05e-10
Medtr6g084730.1	Nodule Cysteine-Rich (NCR) secreted peptide	522.201	248.777	-1.06975	2.64e-06
Medtr4g046850.1	Nodule Cysteine-Rich (NCR) secreted peptide	2510.11	1195.38	-1.07028	4.51e-08
Medtr4g060720.1	Nodule Cysteine-Rich (NCR) secreted peptide	805.415	383.275	-1.07135	5.71e-09
Medtr6g445080.1	Nodule Cysteine-Rich (NCR) secreted peptide	18162.2	8614.95	-1.07602	1.18e-10
Medtr7g066720.1	Nodule Cysteine-Rich (NCR) secreted peptide	2758.57	1308.24	-1.07629	2.48e-10
Medtr8g464730.1	Nodule Cysteine-Rich (NCR) secreted peptide	2491.4	1180.81	-1.07717	2.02e-10
Medtr0240s0040.1	Nodule Cysteine-Rich (NCR) secreted peptide	1061.85	500.404	-1.08542	1.07e-09
Medtr6g043300.1	Nodule Cysteine-Rich (NCR) secreted peptide	350.786	163.645	-1.10002	0.00770387
Medtr3g053600.1	Nodule Cysteine-Rich (NCR) secreted peptide	1614.07	752.057	-1.10179	9.76e-09
Medtr2g048885.1	Nodule Cysteine-Rich (NCR) secreted peptide	475.808	220.103	-1.1122	1.36e-08
Medtr1g053625.1	Nodule Cysteine-Rich (NCR) secreted peptide	459.394	211.591	-1.11845	1.41e-08
Medtr0337s0090.1	Nodule Cysteine-Rich (NCR) secreted peptide	438.71	201.599	-1.12178	1.41e-08
Medtr2g073090.1	Nodule Cysteine-Rich (NCR) secreted peptide	209.74	96.1647	-1.12502	8.55e-07
Medtr3g065690.1	Nodule Cysteine-Rich (NCR) secreted peptide	5086.7	2325.32	-1.1293	1.87e-11
Medtr7g007940.1	Nodule Cysteine-Rich (NCR) secreted peptide	627.845	286.057	-1.1341	6.95e-10
Medtr2g055740.1	Nodule Cysteine-Rich (NCR) secreted peptide	448.668	204.241	-1.13538	4.64e-09
Medtr4g033830.1	Nodule Cysteine-Rich (NCR) secreted peptide	81.9849	37.3005	-1.13616	0.000389791
Medtr2125s0010.1	Nodule Cysteine-Rich (NCR) secreted peptide	7473.98	3374.78	-1.14708	4.36e-12
Medtr5g095595.1	Nodule Cysteine-Rich (NCR) secreted peptide	473.152	213.387	-1.14883	3.84e-09
Medtr7g008090.1	Nodule Cysteine-Rich (NCR) secreted peptide	110.128	49.6473	-1.1494	9.13e-05
Medtr3g021050.1	Nodule Cysteine-Rich (NCR) secreted peptide	1849.12	832.136	-1.15194	1.93e-11
Medtr7g065635.1	Nodule Cysteine-Rich (NCR) secreted peptide	858.866	385.655	-1.15512	1.59e-09
Medtr5g070410.1	Nodule Cysteine-Rich (NCR) secreted peptide	1390.98	623.181	-1.15838	1.36e-06
Medtr6g406390.1	Nodule Cysteine-Rich (NCR) secreted peptide	204.481	91.5605	-1.15917	0.000621519
Medtr3g008446.1	Nodule Cysteine-Rich (NCR) secreted peptide	3056.07	1366.65	-1.16104	7.41e-12
Medtr4g063740.1	Nodule Cysteine-Rich (NCR) secreted peptide	1663.2	741.564	-1.16532	1.74e-11
Medtr7g008940.1	Nodule Cysteine-Rich (NCR) secreted peptide	2360.36	1049.79	-1.16891	6.62e-12
Medtr3g016130.1	Nodule Cysteine-Rich (NCR) secreted peptide	116.027	51.4676	-1.17272	1.67e-05
Medtr6g044730.1	Nodule Cysteine-Rich (NCR) secreted peptide	60.0642	26.5082	-1.18007	0.00289399
Medtr2g059035.1	Nodule Cysteine-Rich (NCR) secreted peptide	5618.8	2471.88	-1.18466	5.44e-11
Medtr6g038320.1	Nodule Cysteine-Rich (NCR) secreted peptide	244.131	106.926	-1.19104	7.15e-08
Medtr5g072450.1	Nodule Cysteine-Rich (NCR) secreted peptide	6858.92	2997.69	-1.19413	7.44e-13
Medtr7g059415.1	Nodule Cysteine-Rich (NCR) secreted peptide	52.9829	22.9999	-1.2039	0.00209459
Medtr2g063130.1	Nodule Cysteine-Rich (NCR) secreted peptide	2369.09	1026.19	-1.20704	1.93e-12
Medtr3g436990.1	Nodule Cysteine-Rich (NCR) secreted peptide	1905.5	821.675	-1.21353	8.29e-13
Medtr6g461840.1	Nodule Cysteine-Rich (NCR) secreted peptide	281.397	120.812	-1.21985	0.00152595
Medtr6g462060.1	Nodule Cysteine-Rich (NCR) secreted peptide	6616.28	2835.86	-1.22223	1.36e-13
Medtr0111s0050.1	Nodule Cysteine-Rich (NCR) secreted peptide	300.2	128.341	-1.22594	4.98e-09
Medtr7g056047.1	Nodule Cysteine-Rich (NCR) secreted peptide	1005.71	428.308	-1.23149	2.87e-12
Medtr7g064020.1	Nodule Cysteine-Rich (NCR) secreted peptide	1090.61	463.464	-1.23461	2.81e-12
Medtr3g062820.1	Nodule Cysteine-Rich (NCR) secreted peptide	4111.9	1746.24	-1.23555	1.92e-13
Medtr4g060650.1	Nodule Cysteine-Rich (NCR) secreted peptide	701.972	297.239	-1.23979	1.28e-11
Medtr5g056890.1	Nodule Cysteine-Rich (NCR) secreted peptide	5590.82	2362.08	-1.243	7.8e-14
Medtr8g069310.1	Nodule Cysteine-Rich (NCR) secreted peptide	231.391	97.6282	-1.24496	9.6e-07
Medtr3g008445.1	Nodule Cysteine-Rich (NCR) secreted peptide	88.9588	37.4751	-1.2472	5.13e-05
Medtr6g461820.1	Nodule Cysteine-Rich (NCR) secreted peptide	451.479	189.791	-1.25025	1.72e-10
Medtr4g057120.1	Nodule Cysteine-Rich (NCR) secreted peptide	4176.39	1755.02	-1.25077	5.58e-14
Medtr4g027000.1	Nodule Cysteine-Rich (NCR) secreted peptide	996.927	418.527	-1.25217	2.14e-12
Medtr1g053640.1	Nodule Cysteine-Rich (NCR) secreted peptide	3030.06	1270.26	-1.25422	8.18e-14
Medtr6g044562.1	Nodule Cysteine-Rich (NCR) secreted peptide	867.514	362.88	-1.25739	2.54e-12
Medtr6g006275.1	Nodule Cysteine-Rich (NCR) secreted peptide	5610.82	2338.98	-1.26233	2.06e-14
Medtr5g061160.1	Nodule Cysteine-Rich (NCR) secreted peptide	1040.98	429.284	-1.27794	4.1e-13
Medtr3g015845.1	Nodule Cysteine-Rich (NCR) secreted peptide	344.763	141.117	-1.28872	1.8e-10
Medtr2g044350.1	Nodule Cysteine-Rich (NCR) secreted peptide	829.176	338.614	-1.29204	5.09e-13
Medtr6g445020.1	Nodule Cysteine-Rich (NCR) secreted peptide	768.727	313.848	-1.29241	1.16e-08
Medtr5g063490.1	Nodule Cysteine-Rich (NCR) secreted peptide	1243.38	507.591	-1.29253	1.46e-13
Medtr4g435298.1	Nodule Cysteine-Rich (NCR) secreted peptide	1054.01	429.948	-1.29366	5.61e-11
Medtr5g061800.1	Nodule Cysteine-Rich (NCR) secreted peptide	3851.85	1570.77	-1.29408	1.03e-14
Medtr0003s0130.1	Nodule Cysteine-Rich (NCR) secreted peptide	643.508	262.168	-1.29546	3.54e-12
Medtr3g065750.1	Nodule Cysteine-Rich (NCR) secreted peptide	2598.58	1058.52	-1.29567	1.52e-14
Medtr5g061763.1	Nodule Cysteine-Rich (NCR) secreted peptide	308.087	125.48	-1.29588	1.12e-09
Medtr2g041380.2	Nodule Cysteine-Rich (NCR) secreted peptide	346.872	140.217	-1.30674	1.58e-10
Medtr1g071880.1	Nodule Cysteine-Rich (NCR) secreted peptide	473.37	190.891	-1.31022	1.92e-11
Medtr5g076255.1	Nodule Cysteine-Rich (NCR) secreted peptide	3222.56	1297.01	-1.31302	6.61e-15
Medtr7g071720.2	Nodule Cysteine-Rich (NCR) secreted peptide	66.3972	26.7085	-1.31382	0.000205765
Medtr0115s0030.1	Nodule Cysteine-Rich (NCR) secreted peptide	2993.95	1194.75	-1.32534	4.24e-06
Medtr5g026080.1	Nodule Cysteine-Rich (NCR) secreted peptide	3147.91	1255.86	-1.32572	2.68e-15
Medtr5g061060.1	Nodule Cysteine-Rich (NCR) secreted peptide	397.532	158.549	-1.32614	3.98e-11
Medtr6g057520.1	Nodule Cysteine-Rich (NCR) secreted peptide	709.352	282.38	-1.32887	4.16e-13
Medtr5g072455.1	Nodule Cysteine-Rich (NCR) secreted peptide	1723.2	683.144	-1.33483	3.18e-11
Medtr3g011830.1	Nodule Cysteine-Rich (NCR) secreted peptide	6233.47	2456.44	-1.34347	3.67e-16
Medtr7g029165.1	Nodule Cysteine-Rich (NCR) secreted peptide	103.285	40.6537	-1.34517	3.7e-06
Medtr4g033830.2	Nodule Cysteine-Rich (NCR) secreted peptide	306.772	120.673	-1.34606	9.04e-11
Medtr6g043430.1	Nodule Cysteine-Rich (NCR) secreted peptide	102.777	40.331	-1.34956	2.36e-06
Medtr7g037690.1	Nodule Cysteine-Rich (NCR) secreted peptide	1798.94	696.736	-1.36846	1.16e-09
Medtr7g051290.1	Nodule Cysteine-Rich (NCR) secreted peptide	283.621	109.652	-1.37103	1.37e-10
Medtr7g063990.1	Nodule Cysteine-Rich (NCR) secreted peptide	302.239	116.726	-1.37257	6.63e-11
Medtr1999s0010.1	Nodule Cysteine-Rich (NCR) secreted peptide	51.6435	19.9072	-1.37529	0.000426214
Medtr5g048335.1	Nodule Cysteine-Rich (NCR) secreted peptide	881.235	339.527	-1.376	1.28e-14
Medtr3g069870.1	Nodule Cysteine-Rich (NCR) secreted peptide	2079.67	801.233	-1.37606	5.5e-16
Medtr7g056700.1	Nodule Cysteine-Rich (NCR) secreted peptide	2069.88	797.417	-1.37614	5.67e-16
Medtr5g062610.1	Nodule Cysteine-Rich (NCR) secreted peptide	1721.99	663.138	-1.3767	7.18e-16
Medtr3g015940.1	Nodule Cysteine-Rich (NCR) secreted peptide	1030.84	396.527	-1.37832	2.99e-15
Medtr4g023900.1	Nodule Cysteine-Rich (NCR) secreted peptide	1803.82	692.98	-1.38017	1.01e-15
Medtr3g436500.1	Nodule Cysteine-Rich (NCR) secreted peptide	728.79	279.625	-1.38201	4.41e-14
Medtr1g042200.1	Nodule Cysteine-Rich (NCR) secreted peptide	628.005	240.765	-1.38315	1.15e-13
Medtr2g435320.1	Nodule Cysteine-Rich (NCR) secreted peptide	181.648	69.5764	-1.38448	4.27e-09
Medtr5g095620.1	Nodule Cysteine-Rich (NCR) secreted peptide	1128.06	430.397	-1.3901	3.16e-15
Medtr4g033290.1	Nodule Cysteine-Rich (NCR) secreted peptide	3473.05	1322.77	-1.39264	6.39e-10
Medtr1g061110.1	Nodule Cysteine-Rich (NCR) secreted peptide	1869.25	710.03	-1.39651	1.84e-16
Medtr5g459510.1	Nodule Cysteine-Rich (NCR) secreted peptide	2143.67	811.44	-1.40153	1.95e-16
Medtr4g063645.1	Nodule Cysteine-Rich (NCR) secreted peptide	142.426	53.907	-1.40166	5.95e-08
Medtr7g095860.1	Nodule Cysteine-Rich (NCR) secreted peptide	5860.49	2217.93	-1.40181	1.79e-17
Medtr0672s0010.1	Nodule Cysteine-Rich (NCR) secreted peptide	4413.19	1667.85	-1.40383	2.1e-17
Medtr4g060730.1	Nodule Cysteine-Rich (NCR) secreted peptide	1562.02	589.894	-1.40489	6.64e-12
Medtr5g070295.1	Nodule Cysteine-Rich (NCR) secreted peptide	635.165	238.539	-1.41291	4.48e-14
Medtr7g034060.1	Nodule Cysteine-Rich (NCR) secreted peptide	381.029	142.707	-1.41684	1.19e-12
Medtr7g029760.1	Nodule Cysteine-Rich (NCR) secreted peptide	8699.64	3250.87	-1.42013	5.66e-18
Medtr6g006500.1	Nodule Cysteine-Rich (NCR) secreted peptide	831.095	310.269	-1.42149	2.81e-15
Medtr0337s0030.1	Nodule Cysteine-Rich (NCR) secreted peptide	53655.6	19925.5	-1.42911	1.71e-18
Medtr5g073530.1	Nodule Cysteine-Rich (NCR) secreted peptide	1543.36	572.971	-1.42954	1.38e-16
Medtr3g436830.1	Nodule Cysteine-Rich (NCR) secreted peptide	970.995	360.204	-1.43065	6.14e-16
Medtr2g048203.1	Nodule Cysteine-Rich (NCR) secreted peptide	335.696	123.771	-1.43948	1.05e-12
Medtr5g056360.1	Nodule Cysteine-Rich (NCR) secreted peptide	930.989	342.386	-1.44314	4.78e-16
Medtr1g052005.3	Nodule Cysteine-Rich (NCR) secreted peptide	72.6493	26.5511	-1.45218	1.76e-05
Medtr3g028380.1	Nodule Cysteine-Rich (NCR) secreted peptide	341.141	123.377	-1.4673	7.61e-13
Medtr4g026965.1	Nodule Cysteine-Rich (NCR) secreted peptide	181.324	65.2295	-1.47498	7.23e-10
Medtr7g028800.1	Nodule Cysteine-Rich (NCR) secreted peptide	554.986	199.427	-1.47659	5.55e-15
Medtr6g006245.1	Nodule Cysteine-Rich (NCR) secreted peptide	6299.09	2253.77	-1.48281	2.48e-19
Medtr2g054830.1	Nodule Cysteine-Rich (NCR) secreted peptide	419.793	149.199	-1.49244	1.79e-14
Medtr0330s0020.1	Nodule Cysteine-Rich (NCR) secreted peptide	1254	443.696	-1.49889	1.29e-17
Medtr1g051840.1	Nodule Cysteine-Rich (NCR) secreted peptide	863.837	303.692	-1.50815	3.83e-17
Medtr2g062900.1	Nodule Cysteine-Rich (NCR) secreted peptide	2619.58	916.075	-1.5158	5.25e-19
Medtr3g084910.1	Nodule Cysteine-Rich (NCR) secreted peptide	2010.6	696.887	-1.52863	8.93e-20
Medtr1g029230.1	Nodule Cysteine-Rich (NCR) secreted peptide	214.083	73.9611	-1.53333	1.21e-11
Medtr8g033010.1	Nodule Cysteine-Rich (NCR) secreted peptide	511.224	176.098	-1.53758	9.66e-16
Medtr3g020920.1	Nodule Cysteine-Rich (NCR) secreted peptide	710.221	244.351	-1.53931	7.73e-17
Medtr8g468070.1	Nodule Cysteine-Rich (NCR) secreted peptide	721.744	248.087	-1.54064	5.1e-17
Medtr1g055035.1	Nodule Cysteine-Rich (NCR) secreted peptide	1276.4	438.695	-1.54079	7.9e-19
Medtr5g058510.1	Nodule Cysteine-Rich (NCR) secreted peptide	542.34	186.112	-1.54303	5.37e-16
Medtr5g069545.1	Nodule Cysteine-Rich (NCR) secreted peptide	2837.07	968.806	-1.55012	3.28e-20
Medtr1g072095.1	Nodule Cysteine-Rich (NCR) secreted peptide	411.028	138.671	-1.56758	2.27e-11
Medtr8g064050.1	Nodule Cysteine-Rich (NCR) secreted peptide	213.418	71.9245	-1.56912	3.28e-05
Medtr1g042850.1	Nodule Cysteine-Rich (NCR) secreted peptide	1980.58	667.361	-1.56939	2.43e-20
Medtr3g018865.1	Nodule Cysteine-Rich (NCR) secreted peptide	1624.24	546.706	-1.57093	8.32e-20
Medtr3g061750.1	Nodule Cysteine-Rich (NCR) secreted peptide	757.13	254.546	-1.57261	6.64e-15
Medtr7g065025.1	Nodule Cysteine-Rich (NCR) secreted peptide	2852.67	958.262	-1.57382	9.09e-21
Medtr7g095790.1	Nodule Cysteine-Rich (NCR) secreted peptide	46.3309	15.5591	-1.57422	0.000180722
Medtr5g061400.1	Nodule Cysteine-Rich (NCR) secreted peptide	90.7572	30.4629	-1.57496	1.43e-07
Medtr2g073310.1	Nodule Cysteine-Rich (NCR) secreted peptide	327.785	109.3	-1.58445	1.49e-09
Medtr7g008985.1	Nodule Cysteine-Rich (NCR) secreted peptide	1045.8	348.585	-1.58502	4.16e-19
Medtr7g027125.1	Nodule Cysteine-Rich (NCR) secreted peptide	2908.09	967.727	-1.5874	1.38e-13
Medtr3g062880.1	Nodule Cysteine-Rich (NCR) secreted peptide	1050.78	348.981	-1.59023	3.22e-06
Medtr7g056030.1	Nodule Cysteine-Rich (NCR) secreted peptide	1315.22	436.603	-1.59091	4.23e-20
Medtr7g071310.1	Nodule Cysteine-Rich (NCR) secreted peptide	2248.65	746.284	-1.59126	6.84e-21
Medtr8g064010.1	Nodule Cysteine-Rich (NCR) secreted peptide	1811.87	600.876	-1.59234	1.98e-14
Medtr6g055160.1	Nodule Cysteine-Rich (NCR) secreted peptide	9121.21	3015.4	-1.59687	2.7e-22
Medtr7g009040.1	Nodule Cysteine-Rich (NCR) secreted peptide	3745.98	1235.18	-1.60062	1.56e-21
Medtr3g010630.1	Nodule Cysteine-Rich (NCR) secreted peptide	429.158	140.415	-1.61181	9.58e-17
Medtr6g463320.1	Nodule Cysteine-Rich (NCR) secreted peptide	1753.84	566.433	-1.63054	2.38e-21
Medtr7g016440.1	Nodule Cysteine-Rich (NCR) secreted peptide	3760.9	1214.14	-1.63115	2.08e-22
Medtr6g463200.1	Nodule Cysteine-Rich (NCR) secreted peptide	6127.69	1974.74	-1.63368	2.27e-23
Medtr5g061825.1	Nodule Cysteine-Rich (NCR) secreted peptide	1116.87	359.824	-1.6341	2.88e-20
Medtr5g048310.2	Nodule Cysteine-Rich (NCR) secreted peptide	1575.49	506.713	-1.63656	6.84e-21
Medtr2g050260.1	Nodule Cysteine-Rich (NCR) secreted peptide	2764.93	888.131	-1.6384	1.92e-22
Medtr3g084820.1	Nodule Cysteine-Rich (NCR) secreted peptide	11414.3	3644.7	-1.64696	1.54e-23
Medtr3g069830.1	Nodule Cysteine-Rich (NCR) secreted peptide	1875.36	596.15	-1.65342	4.98e-22
Medtr2g073170.1	Nodule Cysteine-Rich (NCR) secreted peptide	7610.06	2417.65	-1.6543	2.62e-23
Medtr5g083255.1	Nodule Cysteine-Rich (NCR) secreted peptide	1414.13	448.694	-1.65611	1.21e-21
Medtr7g070090.1	Nodule Cysteine-Rich (NCR) secreted peptide	233.157	73.6448	-1.66265	7.16e-14
Medtr7g084820.1	Nodule Cysteine-Rich (NCR) secreted peptide	185.326	58.2208	-1.67046	1.96e-12
Medtr8g064070.1	Nodule Cysteine-Rich (NCR) secreted peptide	1421.93	446.082	-1.67247	3.25e-13
Medtr3g065050.1	Nodule Cysteine-Rich (NCR) secreted peptide	672.623	208.304	-1.6911	1.12e-19
Medtr1g061100.1	Nodule Cysteine-Rich (NCR) secreted peptide	9733.37	2962.55	-1.7161	1.08e-22
Medtr0032s0170.1	Nodule Cysteine-Rich (NCR) secreted peptide	3836.23	1163.67	-1.72101	5.02e-19
Medtr5g023775.1	Nodule Cysteine-Rich (NCR) secreted peptide	84.8013	25.6883	-1.72298	4.07e-08
Medtr3g466130.1	Nodule Cysteine-Rich (NCR) secreted peptide	1101.56	333.41	-1.72418	3.14e-22
Medtr8g039130.1	Nodule Cysteine-Rich (NCR) secreted peptide	5458.42	1647.85	-1.7279	5.94e-25
Medtr3g015665.2	Nodule Cysteine-Rich (NCR) secreted peptide	111.495	33.569	-1.73177	1.52e-09
Medtr5g057460.1	Nodule Cysteine-Rich (NCR) secreted peptide	750.928	225.299	-1.73683	1.08e-21
Medtr7g027180.1	Nodule Cysteine-Rich (NCR) secreted peptide	16355.6	4900.11	-1.7389	1.9e-06
Medtr3g006380.1	Nodule Cysteine-Rich (NCR) secreted peptide	275.465	82.3647	-1.74177	5.93e-06
Medtr0192s0050.1	Nodule Cysteine-Rich (NCR) secreted peptide	418.754	124.198	-1.75346	1.14e-18
Medtr4g052650.1	Nodule Cysteine-Rich (NCR) secreted peptide	811.694	240.307	-1.75606	2.18e-21
Medtr1g075045.1	Nodule Cysteine-Rich (NCR) secreted peptide	616.582	181.922	-1.76097	3.37e-21
Medtr7g031915.1	Nodule Cysteine-Rich (NCR) secreted peptide	1281.88	377.837	-1.76242	2.25e-23
Medtr6g034090.1	Nodule Cysteine-Rich (NCR) secreted peptide	217.253	63.7266	-1.76941	4.5e-09
Medtr1g041915.1	Nodule Cysteine-Rich (NCR) secreted peptide	114.448	33.2221	-1.78447	1.46e-10
Medtr5g061120.1	Nodule Cysteine-Rich (NCR) secreted peptide	958.358	277.961	-1.78568	2.3e-16
Medtr5g072420.1	Nodule Cysteine-Rich (NCR) secreted peptide	103.879	30.0651	-1.78875	0.000410345
Medtr8g038715.1	Nodule Cysteine-Rich (NCR) secreted peptide	1054.98	300.6	-1.81131	5.21e-24
Medtr8g467170.1	Nodule Cysteine-Rich (NCR) secreted peptide	1140.14	324.62	-1.81239	6.89e-25
Medtr1g075500.1	Nodule Cysteine-Rich (NCR) secreted peptide	2361.66	671.748	-1.81381	1.58e-26
Medtr4g018680.1	Nodule Cysteine-Rich (NCR) secreted peptide	1074.15	303.443	-1.82369	6.81e-25
Medtr6g060370.1	Nodule Cysteine-Rich (NCR) secreted peptide	662.084	185.897	-1.83251	4.88e-13
Medtr3g052100.1	Nodule Cysteine-Rich (NCR) secreted peptide	1367.73	381.998	-1.84015	1.51e-16
Medtr2g044330.1	Nodule Cysteine-Rich (NCR) secreted peptide	5539.34	1542.27	-1.84466	2.73e-23
Medtr6g461980.1	Nodule Cysteine-Rich (NCR) secreted peptide	1081.5	300.909	-1.84563	8.05e-25
Medtr3g020950.1	Nodule Cysteine-Rich (NCR) secreted peptide	105.969	29.3804	-1.85071	1.82e-10
Medtr7g063940.1	Nodule Cysteine-Rich (NCR) secreted peptide	196.057	54.2318	-1.85406	2.53e-08
Medtr6g090485.1	Nodule Cysteine-Rich (NCR) secreted peptide	4686.74	1294.5	-1.85619	2.04e-24
Medtr7g071315.1	Nodule Cysteine-Rich (NCR) secreted peptide	426.131	117.601	-1.85739	1.88e-14
Medtr3g031335.1	Nodule Cysteine-Rich (NCR) secreted peptide	440.565	121.24	-1.86149	4.7e-21
Medtr8g064150.1	Nodule Cysteine-Rich (NCR) secreted peptide	155.896	42.2689	-1.88291	1.7e-13
Medtr7g008130.1	Nodule Cysteine-Rich (NCR) secreted peptide	822.402	219.91	-1.90293	4.75e-22
Medtr3g006650.1	Nodule Cysteine-Rich (NCR) secreted peptide	4372.02	1167.29	-1.90514	2.68e-14
Medtr3g028440.1	Nodule Cysteine-Rich (NCR) secreted peptide	699.75	185.973	-1.91175	1.95e-22
Medtr6g464010.1	Nodule Cysteine-Rich (NCR) secreted peptide	628.73	165.219	-1.92806	2.07e-24
Medtr3g031340.1	Nodule Cysteine-Rich (NCR) secreted peptide	1839.49	480.584	-1.93645	2.79e-29
Medtr6g006220.1	Nodule Cysteine-Rich (NCR) secreted peptide	158.122	40.7607	-1.95578	4.6e-14
Medtr3g006660.1	Nodule Cysteine-Rich (NCR) secreted peptide	86.9483	22.3382	-1.96064	1.59e-10
Medtr3g020980.1	Nodule Cysteine-Rich (NCR) secreted peptide	531.642	134.565	-1.98215	5.68e-24
Medtr2g450150.1	Nodule Cysteine-Rich (NCR) secreted peptide	698.457	175.091	-1.99607	3.54e-16
Medtr4g014790.1	Nodule Cysteine-Rich (NCR) secreted peptide	1038.11	257.999	-2.00852	2.26e-28
Medtr3g031320.1	Nodule Cysteine-Rich (NCR) secreted peptide	2262.5	547.796	-2.04621	7.28e-15
Medtr1g053975.1	Nodule Cysteine-Rich (NCR) secreted peptide	49.7914	11.7932	-2.07795	6.82e-07
Medtr0149s0080.1	Nodule Cysteine-Rich (NCR) secreted peptide	518.526	119.507	-2.11732	1.02e-26
Medtr6g043380.1	Nodule Cysteine-Rich (NCR) secreted peptide	1747.67	373.563	-2.22601	1.19e-32
Medtr5g084020.1	Nodule-specific Glycine Rich Peptide	2709.55	1887.81	-0.521337	0.00757976
Medtr3g460850.2	Nodule-specific Glycine Rich Peptide	165.901	99.768	-0.733674	0.0047259
Medtr2g069273.2	Nodule-specific Glycine Rich Peptide	4592.1	2356.13	-0.962732	3.67e-07
Medtr2g039280.1	Nodule-specific Glycine Rich Peptide	252.958	109.513	-1.2078	3.5e-05
Medtr5g084260.1	Nodule-specific Glycine Rich Peptide	7052.26	2651.74	-1.41115	2.61e-17
Medtr5g032465.1	Nodule-specific Glycine Rich Peptide	1048	391.042	-1.42225	1.82e-10
Medtr2g069283.1	Nodule-specific Glycine Rich Peptide	5692.87	2079.74	-1.45275	4.58e-18
Medtr5g069890.1	Nodule-specific Glycine Rich Peptide	114.585	35.191	-1.70314	0.00173377
Medtr1g111850.1	Nodule-specific Glycine Rich Peptide	21.8905	6.05226	-1.85476	0.0027451
Medtr2g041100.1	Nodule-specific Glycine Rich Peptide	167.326	33.1643	-2.33496	6.64e-19
Medtr3g072560.1	nodulin MtN21/EamA-like transporter family protein	37.3429	230.006	2.62277	6.95e-10
Medtr5g034910.1	nodulin MtN21/EamA-like transporter family protein	224.216	419.831	0.904919	0.00482857
Medtr1g030580.1	nodulin MtN21/EamA-like transporter family protein	100774	19489	-2.3704	8.43e-22
Medtr8g041390.1	nodulin MtN21/EamA-like transporter family protein	58279.6	5727.21	-3.34709	2.12e-26
Medtr3g072520.1	nodulin MtN21/EamA-like transporter family protein	977.576	89.0334	-3.45679	1.81e-10
Medtr8g010590.1	non-specific phospholipase C4	13.6011	35.1049	1.36795	0.00628521
Medtr3g463760.1	non-specific phospholipase C4	2202.63	3444.32	0.644993	0.00142836
Medtr0026s0210.1	Non-symbiotic hemoglobin	5.71453	106.089	4.21449	2.58e-28
Medtr4g068860.1	Non-symbiotic hemoglobin	536.217	1865.39	1.79859	2.45e-07
Medtr4g090520.1	Novel GRP family	395.22	170.106	-1.21622	1.18e-09
Medtr7g079830.1	Novel MEG related family	894.746	512.612	-0.803612	3.58e-05
Medtr1g088860.1	nuclear transcription factor Y protein	80.4785	232.439	1.53017	1.75e-11
Medtr3g114530.1	nucleoredoxin, putative	89.3593	156.284	0.806483	0.00239169
Medtr0240s0030.1	nucleosome/chromatin assembly factor group protein	48.7172	18.2662	-1.41526	0.000534728
Medtr3g082770.1	nudix family hydrolase	820.429	272.725	-1.58893	3.45e-18
Medtr5g078020.1	nudix hydrolase-like protein	846.341	568.848	-0.573197	0.00592541
Medtr5g062660.1	nudix hydrolase-like protein	647.255	405.266	-0.675466	0.00178832
Medtr4g087520.1	O-acetylserine (thiol) lyase	452.776	1634.66	1.85212	3.36e-25
Medtr8g106245.1	octicosapeptide/phox/Bem1p family protein	41.2076	82.9633	1.00956	0.00308008
Medtr1g109470.1	octicosapeptide/phox/Bem1p family protein	8275.73	5323.71	-0.636455	0.00069016
Medtr7g092230.1	oligopeptide transporter OPT family protein	1551.44	2583.31	0.735615	0.000366755
Medtr3g080870.1	oligopeptide transporter OPT family protein	66.8267	22.6736	-1.55941	1e-05
Medtr1g077840.1	OPT family oligopeptide transporter	460.708	304.082	-0.599394	0.00828631
Medtr5g074600.1	orcinol O-methyltransferase	106.208	34.1292	-1.63781	1.73e-07
Medtr2g081930.1	organic cation/carnitine transporter	77.4234	261.966	1.75853	2.55e-15
Medtr4g028930.1	ovate transcriptional repressor	48.396	111.266	1.20106	2.39e-05
Medtr1g103640.1	ovate transcriptional repressor	47.8314	100.747	1.0747	0.000994487
Medtr2g102140.1	ovate transcriptional repressor	638.765	333.278	-0.93856	1.02e-06
Medtr6g066230.1	oxidoreductase family, NAD-binding rossmann fold protein	844.463	1233.11	0.546195	0.00662142
Medtr8g028795.1	oxidoreductase/ferric-chelate reductase	88.667	11.6824	-2.92407	3.19e-07
Medtr5g084240.1	oxidoreductase/transition metal ion-binding protein	60.2546	137.838	1.19383	0.000161441
Medtr1g105010.1	paired amphipathic helix protein	88.2058	28.3645	-1.63679	1.87e-07
Medtr2g086580.1	PAK-box/P21-Rho-binding domain Rho GTPase activating protein	275.382	143.615	-0.93923	4.08e-05
Medtr4g080700.1	papain family cysteine protease	8.2913	188.71	4.50843	0.00268264
Medtr4g107930.1	papain family cysteine protease	18.9971	405.875	4.41719	1.27e-05
Medtr5g022560.1	papain family cysteine protease	54.6839	1030.86	4.23658	0.000315927
Medtr4g079800.1	papain family cysteine protease	30.1861	512.22	4.08481	8.16e-05
Medtr4g079470.1	papain family cysteine protease	3.5954	52.4736	3.86737	0.00964739
Medtr4g047610.1	papain family cysteine protease	15.4554	200.914	3.70039	3.94e-10
Medtr2g075830.1	papain family cysteine protease	6.60051	63.025	3.25527	4.61e-05
Medtr1g023210.1	papain family cysteine protease	13937.1	27138.1	0.961383	0.000199676
Medtr7g079130.1	papain family cysteine protease	61.4345	18.1882	-1.75605	1.38e-06
Medtr7g066110.1	PAR1 protein	47.6723	116.13	1.28452	5.24e-06
Medtr5g017670.1	patatin-like phospholipase	225.341	2216.72	3.29825	9.76e-35
Medtr3g055130.1	pathogenesis-related protein bet V I family protein	14.1109	37.4208	1.40703	0.00264196
Medtr8g096910.1	pathogenesis-related thaumatin family protein	551.716	2127.98	1.94749	1.44e-06
Medtr8g096900.1	pathogenesis-related thaumatin family protein	59.5015	206.433	1.79468	4.01e-05
Medtr5g010635.1	pathogenesis-related thaumatin family protein	20526.5	62851.2	1.61445	1e-23
Medtr5g010640.1	pathogenesis-related thaumatin family protein	722.821	2008.97	1.47474	6.63e-15
Medtr2g068030.1	pathogenesis-related thaumatin family protein	27.7394	68.8307	1.31111	0.000248198
Medtr6g007770.1	pathogen-inducible alpha-dioxygenase	3.56794	35.1372	3.29984	0.00023734
Medtr4g105020.1	PB1 domain protein	15.5064	47.9947	1.63001	0.0018293
Medtr1g067450.1	pectate lyase family protein	103.606	190.999	0.882453	0.00040862
Medtr1g062930.1	pectate lyase-like protein	348.965	653.549	0.905213	3.91e-06
Medtr7g059290.1	pectate lyase-like protein	131.717	227.81	0.790396	0.00669035
Medtr1g101020.1	pectinacetylesterase family protein	230.419	140.859	-0.710005	0.0053046
Medtr5g081840.1	pectinesterase inhibitor domain protein	79.3561	22.3595	-1.82745	3.44e-08
Medtr8g023310.1	pectinesterase/pectinesterase inhibitor	260.801	865.496	1.73058	1.16e-21
Medtr8g093460.1	pectinesterase/pectinesterase inhibitor	1663.62	1156.62	-0.524408	0.00960697
Medtr1g008140.1	pectinesterase/pectinesterase inhibitor	2079.87	1304.95	-0.672491	0.000359858
Medtr7g108905.1	pectinesterase/pectinesterase inhibitor	336.519	192.531	-0.8056	0.000293975
Medtr4g035980.1	pectinesterase/pectinesterase inhibitor	51.2932	22.6351	-1.1802	0.00309524
Medtr1g066390.1	pentameric polyubiquitin	509.423	810.936	0.670725	0.000524704
Medtr3g048300.1	peptidase	162.28	267.963	0.723546	0.00210572
Medtr7g098040.1	peptide transporter	5.39247	33.3545	2.62886	8.2e-07
Medtr7g098090.1	peptide transporter	681.772	1147.97	0.751725	8.21e-05
Medtr5g014150.1	peptide transporter	4812.61	1971.83	-1.28729	0.00069514
Medtr7g098230.1	peptide transporter 1	218.912	100.575	-1.12208	1.06e-06
Medtr7g101120.1	peptide upstream ORF protein	126.653	70.0189	-0.855063	0.00332779
Medtr7g101130.1	peptide upstream ORF protein, putative	1920.85	1226.29	-0.647439	0.000857524
Medtr5g012290.1	peptide/nitrate transporter	10.2214	362.399	5.14792	6.37e-12
Medtr2g005130.1	peptide/nitrate transporter	118.794	422.529	1.83059	2.38e-19
Medtr4g114340.1	peptide/nitrate transporter	9.52329	28.9068	1.60188	0.00322981
Medtr7g088825.1	peptide/nitrate transporter	2636.88	4137.68	0.64999	0.00935698
Medtr3g072300.1	peptide/nitrate transporter	677.967	357.325	-0.923977	0.00199411
Medtr2g101650.1	peptide/nitrate transporter plant	82.0089	141.693	0.788915	0.00658737
Medtr1g009200.1	peptide/nitrate transporter plant	553.318	814.869	0.55846	0.00924882
Medtr8g469310.1	peptide/nitrate transporter plant	727.993	404.602	-0.847421	1.65e-05
Medtr6g008690.1	peptide/nitrate transporter plant-like protein	513.601	219.039	-1.22946	0.00296269
Medtr1g101680.1	peptidoglycan-binding LysM domain protein	11.9926	180.48	3.91162	4.74e-05
Medtr4g075290.1	peptidyl-prolyl cis-trans isomerase	19470.2	36282.3	0.897998	4.97e-06
Medtr7g072490.1	peroxidase family protein	24.8685	80.2804	1.69073	5.41e-06
Medtr6g043240.1	peroxidase family protein	9286.01	24548.9	1.40253	0.000103094
Medtr2g029750.1	peroxidase family protein	9616.02	18355.4	0.93269	0.00620995
Medtr2g029820.1	peroxidase family protein	695.006	1235.24	0.829692	8.31e-06
Medtr3g072210.1	peroxidase family protein	95.4232	161.962	0.763239	0.006093
Medtr5g021060.1	peroxidase family protein	5160.28	7760.93	0.588782	0.0023043
Medtr2g029850.1	peroxidase family protein	9181.77	13218.2	0.525678	0.00810203
Medtr4g046713.1	peroxidase family protein	12885.7	7837.58	-0.717293	0.00027055
Medtr3g467600.1	peroxidase family protein	3933.7	1272.75	-1.62793	1.21e-22
Medtr1g077000.1	peroxidase family protein	684.237	134.171	-2.35043	7.81e-19
Medtr3g084780.1	phloem filament protein PP1	28.2492	1.0309	-4.77623	0.000331992
Medtr1g079460.1	phloem protein 2-B11	151.711	70.2945	-1.10984	1.04e-05
Medtr4g116420.1	phosphatase 2C family protein	510.17	1056.01	1.04958	1.03e-08
Medtr6g033280.1	phosphate carrier protein	3.75546	26.4168	2.81439	0.00188346
Medtr4g083960.1	phosphate transporter	806.182	1202.22	0.576524	0.00371802
Medtr1g075640.1	phosphate transporter PHO1-like protein	2779.72	898.55	-1.62927	3.06e-16
Medtr4g033790.1	phosphate-responsive 1 family protein	1457	2431.41	0.738788	6.33e-05
Medtr7g100370.1	phosphatidate phosphatase LPIN3-like protein	227.869	416.85	0.871326	4.18e-05
Medtr5g430730.1	phosphoenolpyruvate carboxykinase [ATP] protein	244.742	500.501	1.03211	2.49e-06
Medtr2g092930.1	phosphoenolpyruvate carboxylase	37.5304	235.892	2.65199	0.00146892
Medtr1g094000.1	phosphoenolpyruvate carboxylase	323.37	705.613	1.12569	9.16e-05
Medtr1g094010.1	phosphoenolpyruvate carboxylase	265.988	530.471	0.99591	8.82e-05
Medtr6g069600.1	phosphoethanolamine N-methyltransferase	239.78	9.61127	-4.64084	0.000586572
Medtr4g120800.1	phosphoglucomutase, putative	10.3277	58.5243	2.50251	1.34e-05
Medtr3g074040.1	phosphoglycerate/bisphosphoglycerate mutase family protein	460.464	1001.1	1.12043	5.74e-10
Medtr2g015690.1	phospholipase A1	7.69912	94.4625	3.61698	0.000203739
Medtr6g091720.1	phospholipase A2 family protein	79.8376	142.382	0.834624	0.00349952
Medtr7g075910.1	phospholipase D alpha 1	844.884	493.298	-0.776296	0.00107947
Medtr1g083620.1	phospholipase D p2-like protein	155.753	659.971	2.08314	1.62e-21
Medtr2g019630.1	phospho-N-acetylmuramoyl-pentapeptide-transferase, putative	296.176	457.188	0.626334	0.00525588
Medtr6g060570.1	phosphopyruvate hydratase	477.283	930.22	0.962726	4.7e-07
Medtr7g029450.1	phosphoribulokinase/uridine kinase	608.11	1188.22	0.966402	1.44e-07
Medtr4g027390.1	phosphorus starvation-induced protein	332.156	3122.57	3.2328	1.46e-30
Medtr1g057280.1	photosystem II reaction center protein	34.2847	10.8447	-1.66058	0.000690275
Medtr1g070495.1	photosystem II reaction center W	89.0712	24.5716	-1.85796	0.00084499
Medtr1g035720.1	phototropic-responsive NPH3 family protein	565.258	364.783	-0.63187	0.0059477
Medtr7g108290.1	phototropic-responsive NPH3 family protein	1448.86	782.284	-0.889151	8.71e-07
Medtr1g106030.1	phytosulfokine precursor protein	131.053	50.6246	-1.37224	3.84e-07
Medtr0296s0010.1	PIF1-like helicase	74.6616	137.07	0.876474	0.00210219
Medtr1g107215.1	plant basic secretory protein (BSP) family protein	503.259	2373.57	2.23769	1.65e-38
Medtr2g019370.1	plant gibberellin 2-oxidase	24.1989	53.2824	1.13872	0.00422902
Medtr4g123020.1	plant gibberellin 2-oxidase	63.9829	26.5224	-1.27048	0.000427964
Medtr7g065890.1	plant inositol phosphorylceramide synthase	1315.91	527.649	-1.31841	1.66e-07
Medtr4g118800.1	plant integral membrane protein	542.913	1125.57	1.05186	7.36e-05
Medtr4g127120.1	plant intracellular ras-group-related LRR protein	137.377	522.33	1.92682	2.27e-06
Medtr5g032910.1	plant intracellular ras-group-related LRR protein	140.87	325.817	1.20969	3.31e-09
Medtr4g035855.1	plant invertase/pectin methylesterase inhibitor	118.736	51.8	-1.19674	2.3e-05
Medtr6g038010.1	plant invertase/pectin methylesterase inhibitor protein	177.227	86.4773	-1.0352	0.00023631
Medtr5g092140.1	plant/F10M23-360 protein	668.201	1241.06	0.893217	9.47e-07
Medtr6g066090.1	plant/F12B17-70 protein	1722.39	1116.88	-0.624947	0.00152595
Medtr6g066040.1	plant/F12B17-70 protein	2575.52	1547.86	-0.734591	5.35e-05
Medtr1g009030.1	plant/F12B17-70 protein	471.118	131.809	-1.83764	0.000293067
Medtr1g077210.1	plant/F12B17-70 protein	91.3501	8.38008	-3.44637	1.27e-06
Medtr4g011060.1	plant/F18B13-26 protein	52.6873	134.188	1.34873	6.44e-07
Medtr4g116277.1	plant/F18G18-20 protein	5396.31	2500.65	-1.10967	0.000992693
Medtr4g122930.1	plant/F25P12-18 protein	182.218	439.322	1.26961	0.000208876
Medtr2g064370.1	plant/F3O9-12 protein	9.30841	44.8014	2.26694	0.000257332
Medtr3g087150.1	plant/T5J17-70 protein, putative	3907.83	2465.86	-0.664279	0.000410647
Medtr6g445110.1	plant/T8K14-16 protein	181.996	292.331	0.683691	0.00405406
Medtr1g009760.1	plasma membrane H+-ATPase	263.657	108.141	-1.28575	0.00175786
Medtr2g025050.1	plastid lipid-associated protein	203.651	314.867	0.628646	0.00908139
Medtr2g025040.1	plastid lipid-associated protein	140.313	35.9505	-1.96456	1.25e-05
Medtr4g085100.1	plastid movement impaired protein	748.203	1508.86	1.01196	1.54e-08
Medtr1g116120.1	plastid transketolase	382.287	699.087	0.870817	0.00132227
Medtr6g083240.1	plastocyanin-like domain protein	31.2541	62.1395	0.991466	0.00823618
Medtr0334s0010.1	plastocyanin-like domain protein	7388.96	11072	0.583466	0.00163086
Medtr8g007020.1	plastocyanin-like domain protein	555.404	296.521	-0.905404	5.7e-06
Medtr3g087510.1	PLAT-plant-stress protein	747.839	1980.77	1.40526	6.91e-16
Medtr1g062160.1	PLATZ transcription factor family protein	764.374	495.842	-0.624399	0.00374792
Medtr7g015710.1	PLC-like phosphodiesterase superfamily protein	25.1364	64.8376	1.36705	0.000164863
Medtr4g085750.1	PLC-like phosphodiesterase superfamily protein	261.135	419.392	0.683501	0.00166868
Medtr8g066220.1	P-loop nucleoside triphosphate hydrolase superfamily protein	21.9691	122.859	2.48346	0.00160309
Medtr4g128260.1	P-loop nucleoside triphosphate hydrolase superfamily protein	303.31	185.296	-0.710961	0.00277722
Medtr5g020980.1	P-loop nucleoside triphosphate hydrolase superfamily protein	2727.28	1536.67	-0.827653	4.3e-06
Medtr6g009720.1	P-loop nucleoside triphosphate hydrolase superfamily protein	592.399	320.284	-0.887215	6.34e-06
Medtr6g009520.1	P-loop nucleoside triphosphate hydrolase superfamily protein	926.588	431.825	-1.10148	1.98e-08
Medtr5g076380.1	P-loop nucleoside triphosphate hydrolase superfamily protein	402.417	179.335	-1.16603	6.14e-06
Medtr6g033740.1	P-loop nucleoside triphosphate hydrolase superfamily protein	5526.03	2435.28	-1.18215	1.78e-09
Medtr5g020990.1	P-loop nucleoside triphosphate hydrolase superfamily protein	2489.33	1040.46	-1.25853	5.05e-06
Medtr4g107370.1	P-loop nucleoside triphosphate hydrolase superfamily protein	812.678	304.797	-1.41484	5.58e-05
Medtr2g030420.1	P-loop nucleoside triphosphate hydrolase superfamily protein	644.825	230.522	-1.484	1.47e-09
Medtr3g072400.1	P-loop nucleoside triphosphate hydrolase superfamily protein, putative	81.2852	143.37	0.818676	0.00371076
Medtr8g027900.1	Pmr5/Cas1p GDSL/SGNH-like acyl-esterase family protein	122.439	59.4095	-1.0433	0.000303627
Medtr5g071350.1	Pmr5/Cas1p GDSL/SGNH-like acyl-esterase family protein	191.708	79.7871	-1.26468	1.06e-07
Medtr4g079700.1	Pmr5/Cas1p GDSL/SGNH-like acyl-esterase family protein	525.967	194.894	-1.43228	0.00243367
Medtr7g027060.1	pollen Ole e I family allergens	891.601	298.274	-1.57976	2.02e-07
Medtr5g033680.1	polygalacturonase	319.623	108.541	-1.55814	9.54e-14
Medtr7g023670.1	polygalacturonase inhibiting protein, putative	24.5735	103.965	2.08093	1.77e-11
Medtr5g034320.1	polygalacturonase non-catalytic protein	2162.87	1150.3	-0.910936	1.8e-06
Medtr8g065010.1	polygalacturonase plant-like protein	48.5288	97.4808	1.00628	0.000586572
Medtr2g032710.1	polygalacturonase plant-like protein	152.003	54.8234	-1.47123	1.04e-08
Medtr1g086390.1	polygalacturonase/glycoside hydrolase family protein	1028.99	404.724	-1.34622	1.84e-06
Medtr8g080150.1	polynucleotide 5-hydroxyl-kinase NOL9-like protein	4.96303	24.0036	2.27396	0.000588962
Medtr5g019870.1	polyol/monosaccharide transporter 1	1656.73	663.36	-1.32048	0.00123027
Medtr7g009780.1	polyvinylalcohol dehydrogenase-like protein	87.131	342.084	1.97309	6.98e-10
Medtr7g009820.1	polyvinylalcohol dehydrogenase-like protein	1498.47	2474.93	0.723899	0.00802043
Medtr3g108320.1	potassium channel KAT3 protein	184.57	343.905	0.897842	3.32e-05
Medtr5g077770.1	potassium outward rectifying channel protein	1534.74	965.434	-0.668747	0.000605264
Medtr4g032815.1	potato type II proteinase inhibitor family protein	287.151	545.685	0.926259	0.00719592
Medtr8g078170.1	PPR containing plant-like protein	250.475	776.698	1.63268	2.41e-09
Medtr3g045420.1	PPR containing plant-like protein	308.563	519.188	0.750691	0.000366299
Medtr7g058380.1	PPR repeat protein	49.2806	117.092	1.24855	0.000576262
Medtr2g100270.1	PRA1 (prenylated RAB acceptor) family protein	1496.99	2165.8	0.532833	0.00940455
Medtr1g080370.1	pre-mRNA processing protein PRP39, putative	204.826	387.781	0.920845	1.42e-05
Medtr6g009440.1	prolyl 4-hydroxylase alpha-like protein	2838.66	1682.5	-0.754605	0.00278726
Medtr8g074810.1	prolyl 4-hydroxylase alpha-like protein	186.105	49.4701	-1.91149	0.00491908
Medtr1g083780.1	protein dehydration-induced-like protein	4144.99	2048.55	-1.01676	1.04e-07
Medtr1g016620.1	protein phosphatase 2C-like protein	605.111	1834.83	1.60037	4.99e-15
Medtr0370s0010.1	proton pump interactor, putative	284.025	150.988	-0.911586	4.49e-05
Medtr8g024260.1	PRR response regulator	103.019	37.0309	-1.4761	2.15e-07
Medtr2g015470.1	purine permease	5366.19	3365.81	-0.672945	0.000212172
Medtr6g071695.1	purple acid phosphatase	294.428	738.071	1.32585	9.17e-10
Medtr0200s0050.1	purple acid phosphatase family protein	819.402	2172.08	1.40644	1.39e-10
Medtr7g104330.1	purple acid phosphatase superfamily protein	9.81893	106.749	3.44251	4.52e-06
Medtr7g104360.1	purple acid phosphatase superfamily protein	142.539	640.029	2.16678	1.94e-06
Medtr4g037105.1	purple acid phosphatase superfamily protein	2429.09	5341.04	1.13671	3.81e-11
Medtr1g060360.1	purple acid phosphatase superfamily protein	344.502	734.597	1.09244	0.00701782
Medtr7g024460.1	pyruvate dehydrogenase (acetyl-transferring) kinase	569.901	382.598	-0.574881	0.00796914
Medtr4g104680.1	quinolinate synthetase A protein	939.879	596.765	-0.655311	0.000820627
Medtr8g466030.1	quinone oxidoreductase	3.75619	37.1425	3.30573	1.66e-09
Medtr4g036260.1	quinone-oxidoreductase-like protein	346.01	822.951	1.24999	1.32e-11
Medtr1g090717.1	RAB GTPase-like protein A5B	32.1118	125.97	1.97191	2.23e-05
Medtr3g039910.1	Rab3 GTPase-activating protein catalytic subunit	84.9614	27.2679	-1.63961	1.41e-07
Medtr7g027020.1	RALF related	631.181	412.318	-0.614297	0.00658737
Medtr8g070055.1	RALF related	95.5322	4.65513	-4.35909	3.09e-06
Medtr3g107770.1	rare lipoprotein A-like double-psi beta-barrel protein	3.83659	23.1757	2.59471	0.00904582
Medtr5g092060.1	Ras-related small GTP-binding family protein	308.27	192.343	-0.680512	0.00629049
Medtr2g087230.1	receptor kinase TMK1-like protein	34.3121	75.041	1.12896	0.000894672
Medtr4g093080.1	receptor lectin kinase	688.659	133.98	-2.36177	3e-07
Medtr8g088410.1	receptor Serine/Threonine kinase	338.564	180.374	-0.908441	2.77e-05
Medtr1g027200.1	receptor-like kinase	34.3899	111.674	1.69924	2.71e-09
Medtr1g027040.1	receptor-like kinase	37.1557	108.615	1.54756	9.09e-08
Medtr1g031280.1	receptor-like kinase	178.455	501.799	1.49155	1.12e-06
Medtr1g028220.1	receptor-like kinase	43.9149	87.6588	0.997188	0.00680213
Medtr8g020920.1	receptor-like kinase	435.837	778.795	0.837454	8e-06
Medtr2g098910.1	receptor-like kinase	95.8275	169.727	0.824703	0.00189316
Medtr1g027150.1	receptor-like kinase	154.845	249.054	0.685634	0.00425588
Medtr1g029600.1	receptor-like kinase plant, putative	756.182	250.344	-1.59482	1.74e-12
Medtr1g029610.1	receptor-like kinase plant-like protein, putative	1792.02	804.208	-1.15594	1.23e-05
Medtr8g074920.1	receptor-like kinase theseus protein	71.8153	153.645	1.09724	1.83e-05
Medtr4g126270.1	receptor-like Serine/Threonine-kinase ALE2-like protein, putative	3605.87	2304.1	-0.646146	0.000548743
Medtr7g086050.1	regulator of chromosome condensation (RCC1) family protein	1631.8	3265.77	1.00096	2.98e-07
Medtr2g010815.1	regulator of ribonuclease activity protein A	103.987	25.0473	-2.05368	0.00707042
Medtr4g102860.1	replication factor C subunit 2	385.507	589.792	0.61345	0.005397
Medtr1g009890.1	replication protein A 32 kDa subunit-like protein	205.924	329.684	0.678971	0.00456312
Medtr3g098350.1	respiratory burst oxidase-like protein D	12.5814	42.143	1.744	0.000100759
Medtr3g093400.1	response to low sulfur protein, putative	306.151	535.582	0.806865	0.00613404
Medtr4g094495.1	reticuline oxidase-like protein	185.621	458.443	1.30438	9.74e-05
Medtr4g094492.1	reticuline oxidase-like protein	2179.39	4658.44	1.09592	0.00842177
Medtr1g085140.1	rhicadhesin receptor	281.979	529.042	0.907797	5.87e-06
Medtr5g034580.1	Rho GTPase-like protein	46.8935	98.8574	1.07596	0.000553222
Medtr4g129890.1	Rho GTPase-like protein	46.8409	18.7327	-1.32221	0.000666552
Medtr5g081410.1	RHO guanyl-nucleotide exchange factor	327.234	517.331	0.660764	0.00911161
Medtr5g022390.1	rhodanese-related sulfurtransferase	41.4231	8.57468	-2.27228	0.00219726
Medtr3g080000.1	ribonuclease 3-like protein	28.6788	72.6733	1.34144	0.000142188
Medtr5g040940.1	ribonuclease T2 family protein	2.41446	33.4396	3.79179	5.3e-10
Medtr5g041010.1	ribonuclease T2 family protein	38.201	177.84	2.2189	1.59e-09
Medtr5g040960.1	ribonuclease T2 family protein	79.2472	199.096	1.32903	1.72e-05
Medtr8g469010.1	ribonucleoside-diphosphate reductase small chain	197.29	355.296	0.848707	9.29e-05
Medtr4g127870.1	ribulose bisphosphate carboxylase small chain	14893	7223.79	-1.04381	1.47e-05
Medtr4g057310.1	RING finger and CHY zinc finger protein	33.5354	4.82817	-2.79614	2.72e-05
Medtr8g094610.1	RING/FYVE/PHD zinc finger protein	332.585	211.41	-0.653679	0.00622881
Medtr3g114910.1	RING-finger E3 ubiquitin ligase, putative	47.7536	117.279	1.29626	4.53e-06
Medtr8g092930.1	RING-H2 finger protein ATL1L	24.6543	6.23396	-1.98362	0.000684544
Medtr8g099515.1	RING-H2 finger protein ATL21A, putative	71.0101	182.175	1.35923	4.27e-08
Medtr8g098770.1	RING-H2 zinc finger protein	189.214	447.047	1.24041	2.7e-10
Medtr7g113800.1	RING-H2 zinc finger protein	1781.38	1185.7	-0.587255	0.00594567
Medtr2g436100.1	RING-H2 zinc finger protein	1163.94	427.058	-1.44652	4.71e-05
Medtr7g077110.1	Ripening related protein family	2.89804	74.3367	4.68093	1.89e-06
Medtr7g011480.1	Ripening related protein family	912.392	356.425	-1.35606	3.14e-14
Medtr7g114220.1	ripening-regulated protein	47.6713	14.0411	-1.76347	1.16e-05
Medtr7g020950.2	RNA recognition motif 1 in plant MEI2-like protein	4.74888	83.3214	4.13303	1.13e-05
Medtr3g080130.1	RNA-binding (RRM/RBD/RNP motif) family protein	217.007	123.771	-0.810072	0.00146892
Medtr1g044020.1	Rpp4C3	1507.62	992.857	-0.602615	0.00713146
Medtr3g084340.1	S-adenosyl-L-homocysteine hydrolase	1708.27	2920.12	0.773494	0.000705967
Medtr4g118320.1	S-adenosylmethionine decarboxylase proenzyme	34.1502	75.4095	1.14285	0.000671371
Medtr2g020990.1	S-adenosylmethionine decarboxylase proenzyme	164.289	318.488	0.955002	1.03e-05
Medtr7g090180.1	S-adenosylmethionine-dependent methyltransferase	506.417	242.49	-1.0624	0.00515157
Medtr8g104990.1	salt stress response/antifungal domain protein	767.718	505.409	-0.603125	0.00494084
Medtr5g078030.1	salt stress response/antifungal domain protein	458.004	291.52	-0.651766	0.00252882
Medtr6g065920.1	salt stress response/antifungal domain protein	67.6857	20.2892	-1.73814	4.9e-07
Medtr7g084330.1	SAM-dependent carboxyl methyltransferase	38.7922	11.5858	-1.74341	0.0022596
Medtr8g022340.1	SAUR-like auxin-responsive family protein	15.0256	243.168	4.01646	0.000107285
Medtr4g072190.1	SAUR-like auxin-responsive family protein	77.7429	230.819	1.56998	3.1e-06
Medtr4g072160.1	SAUR-like auxin-responsive family protein	284.984	533.786	0.905379	0.00042763
Medtr1g024085.1	SAUR-like auxin-responsive family protein	533.489	287.596	-0.891412	0.000657866
Medtr4g072980.1	SAUR-like auxin-responsive family protein	2218.61	1179.95	-0.910928	7.52e-06
Medtr3g109160.1	SAUR-like auxin-responsive family protein	5248.68	2611.23	-1.00722	5.4e-05
Medtr4g005320.1	SAUR-like auxin-responsive family protein	131.62	16.9869	-2.95388	0.000283363
Medtr1099s0010.1	Sec14p-like phosphatidylinositol transfer family protein	256.975	465.487	0.857111	3.71e-05
Medtr8g018420.1	seed linoleate 9S-lipoxygenase	11959.7	51345.2	2.10204	3.35e-09
Medtr8g018550.1	seed linoleate 9S-lipoxygenase	2833.34	10190.9	1.8467	3.94e-19
Medtr6g018270.1	seed specific protein Bn15D17A	4577.95	1252.66	-1.86971	4.53e-06
Medtr6g008055.1	senescence-associated protein	98.617	181.008	0.876148	0.000463205
Medtr3g065950.1	senescence-associated protein, putative	85.8756	203.99	1.24818	0.00760564
Medtr4g057585.1	serine carboxypeptidase-like protein	4.10487	89.0034	4.43845	0.000624562
Medtr0024s0320.1	serine carboxypeptidase-like protein	37.5855	82.9267	1.14166	0.000943978
Medtr1g095540.1	serine carboxypeptidase-like protein	80.0783	139.564	0.801443	0.00437272
Medtr4g084710.1	serine carboxypeptidase-like protein	523.558	854.356	0.706486	0.000477023
Medtr3g045770.1	serine carboxypeptidase-like protein	833.342	1255.57	0.591364	0.003616
Medtr4g089155.1	serine carboxypeptidase-like protein	18612.2	3616.11	-2.36374	2.49e-24
Medtr7g087570.1	serine hydrolase	58.2957	108.864	0.901069	0.00333079
Medtr5g067250.1	Serine/Threonine kinase family protein	21.7834	57.2608	1.39432	0.000350369
Medtr7g081665.1	Serine/Threonine kinase family protein	90.6756	166.076	0.873061	0.00102459
Medtr5g035030.1	Serine/Threonine kinase family protein	762.116	1297.68	0.767847	0.000562868
Medtr2g085065.1	Serine/Threonine kinase family protein	1090.22	623.178	-0.806904	1.44e-05
Medtr2g018990.1	Serine/Threonine kinase family protein	65.164	28.6882	-1.18362	0.000707281
Medtr4g118855.1	Serine/Threonine kinase PBS1	7.48529	23.8589	1.6724	0.00663155
Medtr1g064630.1	Serine/Threonine kinase stpk-V protein	93.2222	224.777	1.26975	1.87e-08
Medtr3g031470.1	Serine/Threonine kinase, plant-type protein	485.653	294.314	-0.722571	0.000984385
Medtr4g094858.1	Serine/Threonine kinase, plant-type protein	92.4712	10.8782	-3.08756	1.82e-07
Medtr4g035180.1	Serine/Threonine-kinase CCR3-like protein	541.512	867.091	0.679191	0.00050892
Medtr1g071480.1	Serine/Threonine-kinase Nek4	129.092	232.414	0.848301	0.000432248
Medtr5g094390.1	Serine/Threonine-kinase WNK11-like protein	361.378	861.933	1.25407	8.06e-06
Medtr5g094620.1	sesquiterpene synthase	15.9892	54.6523	1.77318	3.7e-06
Medtr2g089120.1	sesquiterpene synthase	97.7048	268.559	1.45874	4.73e-11
Medtr6g033330.1	seven transmembrane MLO family protein	668.746	1191.11	0.832775	6.41e-06
Medtr7g094520.1	short-chain dehydrogenase/reductase	57.8664	294.864	2.34925	0.000471795
Medtr1g075170.1	sieve element occlusion protein	20.0404	6.13956	-1.7067	0.00803954
Medtr4g095310.1	sigma factor sigb regulation rsbq-like protein	659.848	434.173	-0.603863	0.00866889
Medtr5g016150.1	sigma factor sigb regulation rsbq-like protein	63.5537	28.2324	-1.17062	0.000736819
Medtr4g081640.1	S-locus lectin kinase family protein	6.35812	30.7977	2.27615	3.46e-05
Medtr3g019490.1	S-locus lectin kinase family protein	8.63772	31.8234	1.88137	0.000352702
Medtr3g007650.1	S-locus lectin kinase family protein	89.1468	253.335	1.50679	8.64e-09
Medtr3g007630.1	S-locus lectin kinase family protein	18.4574	44.4652	1.26847	0.00451359
Medtr8g465150.1	S-locus lectin kinase family protein	78.9543	145.169	0.878644	0.00171276
Medtr6g069570.1	snoRNA-binding domain protein, putative	233.421	64.0275	-1.86617	6.91e-07
Medtr4g013240.1	solute carrier family 40 protein	191.946	303.681	0.661857	0.00691661
Medtr1g106785.1	somatic embryogenesis receptor-like kinase	467.303	921.635	0.979837	1.24e-07
Medtr7g108310.1	spermatogenesis-associated-like protein	181.889	367.512	1.01473	1.49e-06
Medtr7g085930.1	spermidine hydroxycinnamoyl transferase	31.04	94.2175	1.60187	0.00544485
Medtr0262s0060.1	SPX domain protein	24.4914	118.225	2.27118	0.00397714
Medtr4g071520.1	squalene synthase	4806.96	7889.88	0.714878	6.9e-05
Medtr4g088555.1	squamosa promoter-binding-like protein	120.747	196.649	0.703632	0.00676769
Medtr5g046670.1	squamosa promoter-binding-like protein	566.395	243.249	-1.21937	0.000340411
Medtr5g024130.1	stearoyl-acyl-carrier desaturase	273.339	466.713	0.771846	0.000346245
Medtr1g029150.1	stearoyl-acyl-carrier desaturase	8904.35	4526.91	-0.975985	0.000463205
Medtr3g089973.1	stearoyl-acyl-carrier desaturase	24.2263	0.960778	-4.65623	0.00241291
Medtr8g014650.1	stem 28 kDa glycoprotein	5517.13	11534.1	1.06391	4.31e-07
Medtr8g014640.1	stem 28 kDa glycoprotein	9116.06	13975.7	0.616439	0.000849014
Medtr2g079670.5	stem-specific TSJT1-like protein	1043.75	365.893	-1.51228	3.63e-17
Medtr7g022430.1	STIG1	6420.06	3599.29	-0.834875	1.47e-06
Medtr8g442580.1	stigma-specific Stig1 family protein	92.9833	38.8495	-1.25907	1.84e-05
Medtr2g030480.1	stress up-regulated Nod 19 protein	4.37274	30.3346	2.79436	1.99e-05
Medtr1g027140.1	stress-induced receptor-like kinase	14.3254	43.0975	1.58903	0.00349309
Medtr1g027070.1	stress-induced receptor-like kinase	344.841	547.975	0.668179	0.00140292
Medtr1g031560.1	stress-induced receptor-like kinase	53.4397	19.0051	-1.49153	0.000192242
Medtr7g045280.1	structural constituent of nuclear pore protein, putative	615.607	381.01	-0.692182	0.000503142
Medtr3g061110.1	subtilisin-like serine protease	627.392	1594.21	1.3454	3.52e-05
Medtr8g021130.1	subtilisin-like serine protease	315.02	787.375	1.32161	3.1e-06
Medtr4g103400.1	subtilisin-like serine protease	84.2349	181.578	1.1081	1.01e-05
Medtr2g018135.1	subtilisin-like serine protease	200.695	104.554	-0.940753	6.08e-05
Medtr1g078110.1	subtilisin-like serine protease	120.911	47.0968	-1.36025	2.49e-07
Medtr7g075900.1	subtilisin-like serine protease	337.25	103.058	-1.71036	6.63e-14
Medtr6g004780.1	sucrase/ferredoxin family protein	442.327	701.633	0.665605	0.000862854
Medtr3g047380.1	sucrose-phosphate synthase family protein	33.9104	5.9128	-2.51981	0.000260322
Medtr3g098930.1	sugar efflux transporter for intercellular exchange protein	610.34	1129.69	0.888243	1.93e-06
Medtr1g116650.1	sugar porter (SP) family MFS transporter	437.743	241.165	-0.860067	0.00206639
Medtr0009s0370.1	sugar porter (SP) family MFS transporter	1774.5	915.603	-0.954618	2.03e-06
Medtr3g074410.1	sugar porter (SP) family MFS transporter	68.4892	20.6461	-1.73001	1.2e-06
Medtr1g104780.1	sugar porter (SP) family MFS transporter	39189.9	9947.41	-1.97809	9.28e-05
Medtr5g094760.1	sugar porter (SP) family MFS transporter	20.3623	0.811237	-4.64963	1.17e-07
Medtr6g086170.1	sulfate/bicarbonate/oxalate exchanger and transporter sat-1	6295.53	3465.84	-0.861125	7.64e-07
Medtr4g084620.1	sulfate/bicarbonate/oxalate exchanger and transporter sat-1	422.11	217.276	-0.958087	4.42e-05
Medtr5g061860.1	sulfate/bicarbonate/oxalate exchanger and transporter sat-1	38.1757	10.5914	-1.84976	5.51e-05
[truncated: 258 more rows]

## Sheet: RPKM TUs 4.0
IMGAG	Functional Annotation	Tanscript Length	control_1	control_2	control_3	Mean control	4h_nitrate_1	4h_nitrate_2	4h_nitrate_3	Mean 4h_nitrate
Medtr0337s0030.1	Nodule Cysteine-Rich (NCR) secreted peptide	219	5093.3	5434.02	4971.18	5166.17	2221.68	2192.54	1676.45	2030.22
Medtr1g074410.1	transmembrane protein, putative	1677	5991.96	3420.67	5773.58	5062.07	2717.16	2119.95	3412.88	2750
Medtr4g101280.1	Lipid transfer protein	432	2596.77	3370.71	3055.86	3007.78	1700.51	1521.93	1504.71	1575.72
Medtr6g021615.1	Nodule Cysteine-Rich (NCR) secreted peptide	321	3643.2	2391.19	2651.13	2895.17	1683.8	1800.38	2210.75	1898.31
Medtr7g110310.1	S-adenosylmethionine synthase-like protein	1185	2853.07	2559.03	2940.77	2784.29	2220.86	2106.04	2056.91	2127.94
Medtr5g094210.1	Lipid transfer protein	309	2522.97	2922.8	2531.48	2659.08	2079.77	2031.39	2139.23	2083.46
Medtr1g090943.1	legume lectin beta domain protein	837	2416.91	2557.84	2617.3	2530.68	3087.82	3903.35	4209.58	3733.58
Medtr0330s0050.1	Nodule Cysteine-Rich (NCR) secreted peptide	174	2066.2	2421.71	2443.2	2310.37	1855.25	1758.84	1360.94	1658.34
Medtr7g034210.1	Kunitz type trypsin inhibitor / miraculin	195	1971.71	2039.46	2100.37	2037.18	1189.26	1198.1	923.36	1103.57
Medtr0135s0070.1	Nodule Cysteine-Rich (NCR) secreted peptide	183	1736.46	1980.98	2233.14	1983.53	2483.96	2553.5	1966.29	2334.59
Medtr3g065710.1	Nodule Cysteine-Rich (NCR) secreted peptide	168	1786.38	1925.06	2206.6	1972.68	1793.16	1821.66	1353.29	1656.04
Medtr5g035610.1	transmembrane protein, putative	198	1764.52	1984.49	1819.3	1856.1	1567.16	1568.38	1298.88	1478.14
Medtr6g445080.1	Nodule Cysteine-Rich (NCR) secreted peptide	219	1927.42	1952.48	1677.89	1852.6	1071.38	948.965	770.852	930.399
Medtr6g445040.1	Nodule Cysteine-Rich (NCR) secreted peptide	267	1593.38	1804.75	2048.72	1815.62	1657.93	1627.62	1192.75	1492.77
Medtr4g031520.1	Nodule Cysteine-Rich (NCR) secreted peptide	207	1521.55	1770.06	1893.89	1728.5	1929.39	1966.5	1373.54	1756.48
Medtr1g116947.1	pollen protein Ole E I-like protein	3225	1626.21	1583.22	1687.28	1632.24	2078.74	1550.53	1957.8	1862.36
Medtr3g082100.1	Lipid transfer protein	1017	1529.21	1377.98	1914.17	1607.12	1619.86	1323.52	1102.67	1348.68
Medtr5g081030.1	leghemoglobin Lb120-1	444	1473.45	1802.73	1417.22	1564.47	661.614	660.698	452.438	591.583
Medtr6g463200.1	Nodule Cysteine-Rich (NCR) secreted peptide	210	1712.99	1464.28	1486.07	1554.45	633.784	547.014	409.352	530.05
Medtr5g083690.1	early response-like dehydration-protein	405	1828.8	1473.25	1306.14	1536.06	812.851	706.235	872.691	797.259
Medtr2g025780.1	hypothetical protein	486	1884.39	1489.96	1204.74	1526.36	436.256	444.426	614.351	498.344
Medtr7g027180.1	Nodule Cysteine-Rich (NCR) secreted peptide	216	1805.93	1542.66	1158.12	1502.24	602.662	458.52	369.929	477.037
Medtr5g062630.1	Nodule Cysteine-Rich (NCR) secreted peptide	189	1262.14	1549.24	1653.62	1488.33	1427.91	1354.54	1050.81	1277.75
Medtr6g055160.1	Nodule Cysteine-Rich (NCR) secreted peptide	183	1478.9	1555.74	1395.77	1476.8	591.671	542.494	416.031	516.732
Medtr7g022430.1	STIG1	225	1389.5	1474.82	1553.22	1472.51	947.323	932.217	739.114	872.885
Medtr1g030275.1	GDSL-like lipase/acylhydrolase	1155	1978.6	1200.58	1079.81	1419.66	663.629	684.399	1168.22	838.75
Medtr5g081000.1	leghemoglobin Lb120-1	441	1428.46	1524.06	1285.18	1412.57	488.666	476.465	325.598	430.243
Medtr4g029600.1	extensin-like repeat protein	666	1312.38	1497.42	1409.18	1406.33	3727.89	3908.42	6385.41	4673.91
Medtr5g010635.1	pathogenesis-related thaumatin family protein	726	1286.58	1734.86	1162.25	1394.56	4472.97	4233.11	4871.62	4525.9
Medtr8g070770.1	Defensin MtDef4.2	231	1516.78	1520.54	1142.24	1393.19	924.228	1229.2	1228.56	1127.33
Medtr7g016060.1	NADH-ubiquinone reductase complex 1 MLRQ subunit	261	1651.85	1314.16	1136.55	1367.52	531.518	520.437	592.636	548.197
Medtr4g075290.1	peptidyl-prolyl cis-trans isomerase	519	1288.09	1127.06	1664.47	1359.87	2748.48	2927.86	2348.32	2674.89
Medtr1g030580.1	nodulin MtN21/EamA-like transporter family protein	1149	1478.7	1400.16	1126.49	1335.11	214.952	289.396	316.273	273.541
Medtr8g041390.1	nodulin MtN21/EamA-like transporter family protein	1188	1475.34	1406.99	1077.82	1320.05	103.176	138.257	170.989	137.474
Medtr1g042910.1	Nodule Cysteine-Rich (NCR) secreted peptide	192	1262.16	1301.11	1294.58	1285.95	779.998	730.536	560.556	690.363
Medtr5g055370.1	Nodule Cysteine-Rich (NCR) secreted peptide	198	1165.96	1346.8	1302.41	1271.72	818.66	786.493	578.689	727.947
Medtr7g114880.1	MtN26	330	1106.08	1275.32	1349.64	1243.68	1478.55	1556.9	1162.62	1399.36
Medtr2g046710.1	S-adenosylmethionine synthase-like protein	1191	1275.34	1250.77	1194.39	1240.17	1170.69	1291.64	1365.91	1276.08
Medtr2g026760.1	Lipid transfer protein	384	1058.43	1231.17	1356.06	1215.22	1296.65	935.022	892.319	1041.33
Medtr3g084820.1	Nodule Cysteine-Rich (NCR) secreted peptide	228	1110.26	1203.13	1087.97	1133.79	430.39	392.524	326.526	383.147
Medtr4g059833.1	hypothetical protein	330	1122.83	1044.77	1021.41	1063	1041.79	1005.07	772.526	939.795
Medtr1g011540.1	leghemoglobin Lb120-1	441	1110.55	1052.87	1022.64	1062.02	443.19	389.713	278.91	370.604
Medtr7g056557.1	leguminosin group567 LEED...PEED secreted peptide	252	957.932	1066.42	1158.81	1061.05	1145.74	1112.82	810.987	1023.18
Medtr4g026743.1	hypothetical protein	153	935.86	1075.24	1151.69	1054.26	1336.23	1401.32	1096.7	1278.08
Medtr5g020080.1	hypothetical protein	363	1090.62	996.344	1042.48	1043.15	1170.18	1154.27	1245.19	1189.88
Medtr4g130780.1	early nodulin-like protein	549	935.242	1001.65	1183.27	1040.06	1410.19	1384.3	1040.82	1278.44
Medtr3g089005.1	basic blue-like protein	381	1113.75	1205.64	800.596	1040	280.864	222.693	185.955	229.837
Medtr6g006240.1	Nodule Cysteine-Rich (NCR) secreted peptide	192	934.256	1010.09	1156.16	1033.5	812.373	810.441	642.102	754.972
Medtr0054s0190.1	Nodule Cysteine-Rich (NCR) secreted peptide	210	1026.58	964.307	1054.47	1015.12	671.017	655.951	466.342	597.77
Medtr0386s0010.1	Nodule Cysteine-Rich (NCR) secreted peptide	189	884.667	1011.63	1086.48	994.26	784.973	823.228	608.715	738.972
Medtr7g008940.1	Nodule Cysteine-Rich (NCR) secreted peptide	189	994.585	962.343	980.769	979.232	533.343	477.552	371.176	460.69
Medtr7g103030.1	tonoplast intrinsic protein	753	979.332	864.14	1076.06	973.178	1367.64	1244.46	1225.73	1279.27
Medtr4g101330.1	Lipid transfer protein	510	867.67	1041.35	1004.51	971.176	708.958	624.043	619.44	650.814
Medtr7g045520.1	Nodule Cysteine-Rich (NCR) secreted peptide	204	912.507	958.926	1018.51	963.315	533.694	580.502	452.097	522.098
Medtr1g046440.1	Nodule Cysteine-Rich (NCR) secreted peptide	69	903.393	902.571	1045.97	950.644	511.038	531.226	416.578	486.28
Medtr1g039435.1	Nodule Cysteine-Rich (NCR) secreted peptide	189	808.59	972.248	1063.63	948.155	792.38	862.939	609.057	754.792
Medtr6g453200.1	Nodule Cysteine-Rich (NCR) secreted peptide	210	893.534	794.653	1138.19	942.125	752.541	735.226	551.546	679.771
Medtr4g056360.1	legume lectin beta domain protein	795	929.986	1026.23	856.791	937.669	597.348	609.514	438.327	548.396
Medtr2g042480.1	Nodule-specific Glycine Rich Peptide MtNodGRP2A	330	837.885	815.137	1124.64	925.886	1003.69	970.894	733.711	902.766
Medtr1g042940.1	Nodule Cysteine-Rich (NCR) secreted peptide	189	897.111	947.604	929.244	924.653	672.316	657.499	503.778	611.198
Medtr5g066070.1	leghemoglobin Lb120-1	444	1015.29	867.584	889.493	924.124	502.905	484.343	283.477	423.575
Medtr5g061800.1	Nodule Cysteine-Rich (NCR) secreted peptide	219	906.212	950.683	896.293	917.729	453.293	416.773	317.897	395.988
Medtr4g038665.1	Nodule Cysteine-Rich (NCR) secreted peptide	243	790.134	905.43	1048.51	914.69	770.245	802.288	582.591	718.375
Medtr4g046807.1	Nodule Cysteine-Rich (NCR) secreted peptide	177	742.681	842.399	1119	901.361	727.158	739.558	588.65	685.122
Medtr1g061100.1	Nodule Cysteine-Rich (NCR) secreted peptide	213	931.829	971.443	800.104	901.126	338.235	285.577	247.572	290.461
Medtr4g088385.1	hypothetical protein	1077	812.498	818.082	1062.83	897.805	1074.51	1052.43	1122.73	1083.22
Medtr3g011830.1	Nodule Cysteine-Rich (NCR) secreted peptide	198	904.932	910.343	859.44	891.572	422.642	398.781	293.906	371.776
Medtr7g085780.1	transmembrane protein, putative	180	799.505	870.973	893.485	854.654	790.534	772.484	654.831	739.283
Medtr4g060590.1	Nodule Cysteine-Rich (NCR) secreted peptide	174	738.729	811.248	983.563	844.513	650.811	676.675	535.022	620.836
Medtr8g012795.1	Defensin related	240	820.328	720.772	919.007	820.036	3180.13	2813.94	3364.12	3119.4
Medtr4g045663.1	Nodule Cysteine-Rich (NCR) secreted peptide	108	797.659	782.706	876.884	819.083	478.882	456.366	388.932	441.394
Medtr2g073170.1	Nodule Cysteine-Rich (NCR) secreted peptide	168	841.721	875.365	722.417	813.167	299.639	282.96	238.115	273.571
Medtr4g127870.1	ribulose bisphosphate carboxylase small chain	522	890.208	870.649	657.77	806.209	375.232	416.755	451.219	414.402
Medtr7g095860.1	Nodule Cysteine-Rich (NCR) secreted peptide	189	836.805	826.239	736.83	799.958	378.005	338.628	244.785	320.473
Medtr3g088220.1	protein disulfide isomerase	1542	717.747	882.092	796.767	798.868	1124.85	1234.95	883.914	1081.24
Medtr1g046170.1	Nodule Cysteine-Rich (NCR) secreted peptide	201	642.833	807.809	938.869	796.504	812.206	825.79	596.119	744.705
Medtr6g006245.1	Nodule Cysteine-Rich (NCR) secreted peptide	192	845.756	806.308	724.466	792.177	358.713	301.312	240.135	300.053
Medtr5g069545.1	Nodule Cysteine-Rich (NCR) secreted peptide	189	752.769	781.187	775.233	769.729	303.533	288.334	242.275	278.047
Medtr0168s0120.1	EF hand calcium-binding family protein	342	725.994	788.214	775.641	763.283	789.22	851.951	777.582	806.251
Medtr5g056185.1	late nodulin	309	781.285	775.833	727.28	761.466	316.761	277.343	220.243	271.449
Medtr5g037795.1	Nodule Cysteine-Rich (NCR) secreted peptide	150	614.382	820.707	834.247	756.445	642.571	720.889	474.406	612.622
Medtr6g007160.1	transmembrane protein, putative	705	669.101	754.775	831.791	751.889	834.301	821.058	671.447	775.602
Medtr0416s0030.1	leginsulin related MtN11/16/17 family	216	597.389	773.021	843.045	737.818	1104.92	1253.1	860.27	1072.76
Medtr5g072450.1	Nodule Cysteine-Rich (NCR) secreted peptide	225	723.89	751.049	731.936	735.625	398.523	350.084	271.77	340.125
Medtr2g044330.1	Nodule Cysteine-Rich (NCR) secreted peptide	258	747.567	795.427	648.174	730.389	259.651	199.835	186.625	215.37
Medtr6g462060.1	Nodule Cysteine-Rich (NCR) secreted peptide	201	713.877	732.172	743.125	729.725	363.687	364.933	263.775	330.798
Medtr5g084260.1	Nodule-specific Glycine Rich Peptide	342	712.757	733.367	733.817	726.647	337.17	267.757	262.207	289.045
Medtr6g022560.1	transmembrane protein, putative	222	664.459	722.836	774.963	720.753	979.468	1021.21	945.383	982.019
Medtr5g018540.1	hypothetical protein	294	799.86	887.24	459.445	715.515	188.022	244.048	286.29	239.453
Medtr1g016850.1	transmembrane protein, putative	186	717.911	784.262	634.275	712.15	644.637	680.663	627.576	650.958
Medtr3g012380.2	Nodule Cysteine-Rich (NCR) secreted peptide	216	733.419	690.873	692.085	705.459	535.786	479.811	348.095	454.564
Medtr5g032480.1	Nodule-specific Glycine Rich Peptide	327	602.759	741.004	769.501	704.421	855.904	903.637	582.805	780.782
Medtr8g083090.1	S-adenosyl-L-homocysteine hydrolase	1458	675.982	687.897	742.896	702.259	924.163	989.42	850.852	921.478
Medtr7g052640.1	Nodule Cysteine-Rich (NCR) secreted peptide	315	699.406	743.765	659.951	701.041	472.533	485.486	426.494	461.505
Medtr7g009040.1	Nodule Cysteine-Rich (NCR) secreted peptide	228	697.731	758.761	644.759	700.417	271.619	246.091	215.839	244.516
Medtr4g057120.1	Nodule Cysteine-Rich (NCR) secreted peptide	183	706.299	707.593	680.218	698.037	335.787	340.961	254.326	310.358
Medtr4g033895.1	Nodule Cysteine-Rich (NCR) secreted peptide	177	620.891	674.494	787.076	694.154	567.89	548.054	442.258	519.401
Medtr8g088060.1	ubiquitin-40S ribosomal S27a-like protein	468	641.8	811.922	608.898	687.54	618.888	671.574	618.706	636.389
Medtr5g080440.1	leghemoglobin Lb120-1	444	653.72	780.637	619.158	684.505	257.08	247.285	170.325	224.897
Medtr8g010310.1	gamma-thionin family protein	153	613.811	643.921	790.584	682.772	632.752	590.513	484.938	569.401
Medtr3g018865.1	Nodule Cysteine-Rich (NCR) secreted peptide	189	696.767	668.789	655.466	673.674	265.889	239.258	214.647	239.932
Medtr4g063760.1	Nodule Cysteine-Rich (NCR) secreted peptide	183	604.699	622.563	793.338	673.533	561.241	584.896	438.231	528.123
Medtr8g464730.1	Nodule Cysteine-Rich (NCR) secreted peptide	225	666.691	644.995	696.034	669.24	376.847	374.043	255.248	335.38
Medtr4g070140.1	RNA-binding (RRM/RBD/RNP motif) family protein	573	741.291	550.689	714.527	668.835	834.204	738.554	655.685	742.814
Medtr2125s0010.1	Nodule Cysteine-Rich (NCR) secreted peptide	210	655.647	661.937	678.24	665.275	350.298	348.015	254.794	317.703
Medtr3g451370.1	Nodule Cysteine-Rich (NCR) secreted peptide	189	583.293	661.363	734.14	659.599	489.158	528.202	411.11	476.157
Medtr2g012450.1	60S ribosomal protein L26-1	441	642.106	778.827	547.811	656.248	590.542	656.583	569.982	605.702
Medtr7g071385.1	Nodule Cysteine-Rich (NCR) secreted peptide	174	583.709	652.216	726.53	654.152	511.004	499.007	395.546	468.519
Medtr7g016440.1	Nodule Cysteine-Rich (NCR) secreted peptide	186	623.742	684.204	627.156	645.034	254.855	225.429	180.786	220.357
Medtr5g063600.1	Nodule Cysteine-Rich (NCR) secreted peptide	195	605.269	599.224	691.622	632.038	374.278	365.467	288.255	342.666
Medtr3g103450.1	Nodule Cysteine-Rich (NCR) secreted peptide	81	522.111	587.934	773.477	627.84	583.914	624.677	454.254	554.281
Medtr2g059035.1	Nodule Cysteine-Rich (NCR) secreted peptide	183	594.097	555.253	730.936	626.762	325.104	290.731	257.879	291.238
Medtr1g084050.1	nicotianamine synthase-like protein	1026	762.13	734.59	371.866	622.862	10.4325	22.0342	29.3365	20.6011
Medtr3g078590.1	NADH-ubiquinone reductase complex 1 MLRQ subunit	273	673.703	637.029	549.038	619.923	491.583	491.202	557.068	513.284
Medtr3g065690.1	Nodule Cysteine-Rich (NCR) secreted peptide	249	616.028	609.891	632.353	619.424	339.787	304.086	254.593	299.488
Medtr7g033740.1	Nodule Cysteine-Rich (NCR) secreted peptide	180	536.667	572.32	721.258	610.082	528.126	550.35	414.033	497.503
Medtr8g033010.1	Nodule Cysteine-Rich (NCR) secreted peptide	66	624.81	589.719	607.531	607.353	247.458	226.541	189.915	221.305
Medtr0115s0030.1	Nodule Cysteine-Rich (NCR) secreted peptide	147	733.258	533.564	551.939	606.254	307.828	267.382	192.939	256.05
Medtr1g053640.1	Nodule Cysteine-Rich (NCR) secreted peptide	192	613.332	631.299	572.602	605.744	290.328	296.067	219.875	268.756
Medtr1g049330.1	leghemoglobin Lb120-1	447	582.09	644.215	585.141	603.815	295.537	256.993	199.575	250.702
Medtr2g014250.1	hypothetical protein	615	544.498	636.824	620.743	600.688	759.444	878.929	747.309	795.227
Medtr3g006650.1	Nodule Cysteine-Rich (NCR) secreted peptide	213	638.708	663.627	499.015	600.45	198.627	170.022	140.926	169.858
Medtr3g449200.1	hypothetical protein	531	630.163	540.82	618.367	596.45	1093.48	981.292	989.625	1021.47
Medtr1g064350.1	GRF zinc finger protein	579	547.739	593.653	617.77	586.387	349.532	363.994	272.149	328.559
Medtr1g079490.1	germin family protein	669	565.79	457.156	719.911	580.952	2015.95	1861.97	2124.28	2000.73
Medtr1g058250.1	40S ribosomal protein S17	435	531.482	661.798	542.053	578.444	578.86	640.209	561.707	593.592
Medtr4g053210.1	late nodulin	234	505.677	583.381	635.291	574.783	574.652	568.721	406.601	516.658
Medtr3g010490.1	Nodule Cysteine-Rich (NCR) secreted peptide	189	547.709	556.184	612.51	572.135	316.073	325.37	236.367	292.603
Medtr1g087020.1	cytochrome C oxidase subunit 5C	195	544.507	645.812	525.203	571.841	498.741	523.17	469.651	497.187
Medtr2g069245.1	Nodule-specific Glycine Rich Peptide	372	503.734	544.136	662.435	570.102	671.638	615.426	472.238	586.434
Medtr4g070190.1	RNA-binding (RRM/RBD/RNP motif) family protein	495	592.068	479.242	636.624	569.311	624.556	568.03	548.236	580.274
Medtr8g028180.1	eukaryotic translation initiation factor 1A-like protein	441	556.299	605.118	530.317	563.912	436.498	453.878	470.478	453.618
Medtr3g415650.1	early nodulin-12A protein, putative	312	516.568	535.697	628.476	560.247	1006.61	975.542	815.118	932.423
Medtr7g071690.1	Nodule Cysteine-Rich (NCR) secreted peptide	198	530.32	516.693	628.397	558.47	356.426	332.328	248.629	312.461
Medtr5g056890.1	Nodule Cysteine-Rich (NCR) secreted peptide	216	537.478	549.106	587.299	557.961	277.554	261.096	209.112	249.254
Medtr1g087920.1	ethylene response factor	918	642.81	667.837	361.395	557.347	149.947	172.992	193.826	172.255
Medtr6g071090.1	translationally-controlled tumor-like protein	486	555.555	563.099	542.809	553.821	533.277	578.154	553.951	555.128
Medtr4g019870.1	Ctr family copper transporter	414	522.237	564.608	572.98	553.275	266.165	270.77	208.082	248.339
Medtr1g071890.1	Nodule Cysteine-Rich (NCR) secreted peptide	198	484.064	543.73	624.942	550.912	478.171	487.435	350.255	438.62
Medtr0017s0100.1	caffeic acid O-methyltransferase	1110	589.69	547.974	513.194	550.286	333.937	399.043	364.79	365.924
Medtr4g059400.1	60S ribosomal L12-like protein	501	492.693	590.87	550.338	544.634	567.209	621.607	529.159	572.658
Medtr0032s0170.1	Nodule Cysteine-Rich (NCR) secreted peptide	171	578.15	574.926	479.875	544.317	215.011	175.732	133.802	174.848
Medtr8g039130.1	Nodule Cysteine-Rich (NCR) secreted peptide	180	513.561	589.067	528.174	543.6	183.298	173.418	164.32	173.679
Medtr4g033290.1	Nodule Cysteine-Rich (NCR) secreted peptide	186	516.562	618.398	490.729	541.897	249.087	248.626	157.868	218.527
Medtr0672s0010.1	Nodule Cysteine-Rich (NCR) secreted peptide	171	541.476	558.438	524.09	541.335	242.638	239.408	167.366	216.47
Medtr1g069905.1	60S ribosomal L21-like protein	495	508.664	596.069	512.716	539.15	515.3	550.457	496.121	520.626
Medtr2g073670.1	Nodule Cysteine-Rich (NCR) secreted peptide	207	491.905	537.621	576.866	535.464	639.866	611.584	484.662	578.704
Medtr4g094335.1	vacuolar iron transporter-like protein	708	503.205	531.095	564.052	532.784	289.101	291.786	230.398	270.428
Medtr4g063770.1	late nodulin	189	521.628	521.242	535.364	526.078	300.494	313.885	218.374	277.584
Medtr2g450280.1	Nodule Cysteine-Rich (NCR) secreted peptide	216	438.531	539.076	594.438	524.015	448.043	441.27	295.33	394.881
Medtr4g120950.1	pathogenesis-related protein bet V I family protein	492	471.551	512.935	584.327	522.938	762.056	791.868	798.761	784.228
Medtr4g101260.1	Lipid transfer protein	399	420.995	665.957	469.184	518.712	234.628	190.369	184.011	203.003
Medtr1g104780.1	sugar porter (SP) family MFS transporter	1572	622.243	583.161	347.18	517.528	114.435	139.064	164.671	139.39
Medtr2g042520.1	Nodule-specific Glycine Rich Peptide MtNodGRP2C	411	466.177	438.365	644.578	516.373	522.162	476.966	393.277	464.135
Medtr1g083950.1	universal stress family protein	498	533.124	621.748	392.814	515.895	233.405	212.78	171.48	205.888
Medtr4g048520.1	Nodule Cysteine-Rich (NCR) secreted peptide	198	461.512	515.454	568.472	515.146	481.808	489.117	353.967	441.631
Medtr5g036083.1	matrixin family protein	957	450.608	530.081	560.398	513.696	751.929	752.09	559.989	688.003
Medtr1g061050.1	fructose-bisphosphate aldolase	1077	542.383	597.228	393.624	511.078	311.541	398.346	388.162	366.016
Medtr0036s0110.1	eukaryotic aspartyl protease family protein	1332	426.741	512.607	587.554	508.967	675.537	715.637	540.472	643.882
Medtr6g090485.1	Nodule Cysteine-Rich (NCR) secreted peptide	210	498.472	560.468	451.711	503.55	155.508	156.826	129.509	147.281
Medtr3g062820.1	Nodule Cysteine-Rich (NCR) secreted peptide	216	493.636	489.632	521.48	501.582	257.104	223.74	194.936	225.26
Medtr3g074830.1	phosphate-responsive 1 family protein	1038	463.106	625.623	406.026	498.252	573.069	425.356	545.6	514.675
Medtr5g056760.1	Nodule Cysteine-Rich (NCR) secreted peptide	249	443.144	477.402	570.707	497.084	365.297	364.157	279.733	336.395
Medtr7g063420.2	Nodule Cysteine-Rich (NCR) secreted peptide	177	504.856	464.939	513.734	494.51	356.733	343.729	290.423	330.295
Medtr2g079180.1	Nodule Cysteine-Rich (NCR) secreted peptide	249	412.686	500.919	568.153	493.919	419.475	420.23	303.758	381.154
Medtr8g007235.1	nucleoside diphosphate kinase-like protein	450	488.162	546.473	437.732	490.789	519.294	575.303	501.951	532.183
Medtr2g069283.1	Nodule-specific Glycine Rich Peptide	405	528.162	466.161	476.979	490.434	212.447	158.995	197.354	189.599
Medtr4g013770.1	disease resistance-responsive, dirigent domain protein	579	458.86	511.919	499.474	490.084	918.052	1143.53	1112.26	1057.95
Medtr3g016020.1	Nodule Cysteine-Rich (NCR) secreted peptide	201	474.177	448.014	547.265	489.818	407.406	372.566	295.692	358.555
Medtr4g081130.1	thiazole biosynthetic enzyme	1053	517.851	421.749	523.742	487.781	333.307	393.184	276.326	334.272
Medtr1g046150.1	Nodule Cysteine-Rich (NCR) secreted peptide	210	435.47	470.569	551.793	485.944	301.843	281.778	213.542	265.721
Medtr3g109160.1	SAUR-like auxin-responsive family protein	516	545.88	519.342	391.61	485.61	253.502	245.381	269.238	256.04
Medtr4g094620.1	hypothetical protein	345	582.087	389.298	476.644	482.676	274.126	256.157	243.441	257.908
Medtr3g450180.1	Nodule Cysteine-Rich (NCR) secreted peptide	177	391.021	489.69	563.242	481.318	537.034	519.535	354.19	470.253
Medtr1g040875.1	CBL-interacting kinase	1311	558.955	451.822	428.703	479.827	337.65	353.565	336.552	342.589
Medtr7g079990.1	C2H2 type zinc finger protein	321	505.052	458.154	474.042	479.083	477.093	490.49	529.822	499.135
Medtr5g063460.1	Nodule Cysteine-Rich (NCR) secreted peptide	201	443.459	455.449	535.1	478.003	263.768	290.422	202.38	252.19
Medtr1g030600.1	auxin-induced 5NG4-like protein	1170	532.548	536.904	358.938	476.13	42.4505	48.0611	57.9883	49.5
Medtr6g092620.1	1-aminocyclopropane-1-carboxylate oxidase	912	508.919	626.608	289.33	474.952	59.9753	85.2428	104.911	83.3765
Medtr2g035930.1	60S ribosomal protein L27-1	408	422.385	571.444	426.898	473.576	442.82	483.002	383.904	436.575
Medtr5g082070.1	major intrinsic protein (MIP) family transporter	870	545.504	402.015	460.881	469.467	533.152	590.993	595.445	573.197
Medtr6g090490.1	hypothetical protein	270	536.232	343.057	525.036	468.108	424.524	372.78	352.421	383.242
Medtr4g046713.1	peroxidase family protein	981	387.381	512.367	496.903	465.55	284.237	290.767	323.413	299.472
Medtr2g042510.1	Nodule-specific Glycine Rich Peptide MtNodGRP2B	354	418.132	418.8	558.589	465.174	437.795	420.538	314.261	390.865
Medtr5g032490.1	Nodule-specific Glycine Rich Peptide	258	410.817	452.575	530.596	464.663	443.195	398.6	318.728	386.841
Medtr5g041610.1	leghemoglobin Lb120-1	444	454.213	509.353	424.91	462.825	168.507	143.893	109.671	140.69
Medtr8g014640.1	stem 28 kDa glycoprotein	795	390.643	464.179	532.08	462.301	694.618	764.1	787.949	748.889
Medtr4g026818.1	Nodule Cysteine-Rich (NCR) secreted peptide	174	400.045	490.593	484.78	458.473	331.259	372.149	258.983	320.797
Medtr5g069530.1	Nodule Cysteine-Rich (NCR) secreted peptide	186	437.677	460.567	475.845	458.03	326.339	330.113	238.143	298.199
Medtr4g100690.1	Nodule Cysteine-Rich (NCR) secreted peptide	171	420.637	435.919	503.77	453.442	327.58	343.279	230.636	300.499
Medtr8g086020.1	BZIP transcription factor bZIP124	483	492.943	474.842	387.703	451.829	224.013	233.298	283.602	246.971
Medtr7g086040.1	GRF zinc finger protein	441	424.83	369.968	550.617	448.472	664.011	634.782	511.454	603.416
Medtr4g033900.1	Nodule Cysteine-Rich (NCR) secreted peptide	177	429.23	432.871	479.08	447.06	312.804	305.518	238.43	285.584
Medtr4g059837.1	Nodule Cysteine-Rich (NCR) secreted peptide	162	458.569	431.909	446.318	445.599	463.619	468.497	348.224	426.78
Medtr4g035705.1	Nodule Cysteine-Rich (NCR) secreted peptide	96	402.238	440.797	492.175	445.07	290.6	286.828	231.978	269.802
Medtr6g061820.1	Nodule Cysteine-Rich (NCR) secreted peptide	186	411.248	454.393	465.287	443.643	256.33	290.721	208.765	251.939
Medtr2g481160.1	wound-responsive family protein	270	532.157	520.033	276.986	443.058	80.6199	102.365	128.007	103.664
Medtr5g072456.1	Nodule Cysteine-Rich (NCR) secreted peptide	216	412.099	439.619	466.428	439.382	333.839	329.014	241.496	301.45
Medtr2g044720.1	Nodule-specific Glycine Rich Peptide	228	372.845	411.185	530.14	438.056	459.194	419.85	341.308	406.784
Medtr8g012760.1	Defensin related	213	389.636	392.812	530.493	437.647	391.221	415.195	293.699	366.705
Medtr6g071070.1	glutamine synthetase domain protein	1071	460.874	491.997	350.038	434.303	227.517	248.516	216.124	230.719
Medtr8g010280.1	Defensin related	219	382.245	449.071	471.084	434.133	537.547	538.106	425.471	500.375
Medtr5g063890.1	Nodule Cysteine-Rich (NCR) secreted peptide	219	356.175	411.692	530.149	432.672	406.323	383.312	269.062	352.899
Medtr5g062510.1	Nodule Cysteine-Rich (NCR) secreted peptide	186	426.106	435.933	428.169	430.069	247.692	246.314	175.191	223.066
Medtr4g082550.1	transmembrane protein, putative	1020	512.886	341.682	432.501	429.023	353.931	292.903	303.053	316.629
Medtr6g025330.1	late nodulin	171	389.698	427.854	465.724	427.758	259.058	277.48	203.342	246.627
Medtr1g074860.1	Nodule Cysteine-Rich (NCR) secreted peptide	204	366.119	441.344	471.821	426.428	327.705	352.551	259.687	313.314
Medtr8g091590.1	hypothetical protein	228	481.877	497.275	294.1	424.417	102.966	75.0066	120.396	99.4562
Medtr7g056700.1	Nodule Cysteine-Rich (NCR) secreted peptide	183	437.162	425.789	407.863	423.604	191.99	180.91	145.16	172.686
Medtr3g436990.1	Nodule Cysteine-Rich (NCR) secreted peptide	177	395.811	405.432	466.053	422.432	221.705	218.909	136.873	192.495
Medtr1g028980.1	Nodule Cysteine-Rich (NCR) secreted peptide	186	421.127	414.89	421.786	419.268	247.903	235.956	171.097	218.319
Medtr4g066290.1	Nodule Cysteine-Rich (NCR) secreted peptide	216	358.956	413.49	475.283	415.91	390.587	394.964	312.41	365.987
Medtr3g100500.1	aspartic proteinase nepenthesin-like protein	1317	401.961	459.338	385.545	415.614	317.467	333.733	308.719	319.973
Medtr4g116277.1	plant/F18G18-20 protein	612	449.289	477.263	316.353	414.302	211.696	175.27	223.793	203.587
Medtr3g415670.1	transmembrane protein, putative	525	358.646	410.446	470.42	413.171	870.107	804.91	793.079	822.698
Medtr3g008446.1	Nodule Cysteine-Rich (NCR) secreted peptide	180	394.226	411.058	430.308	411.864	205.578	208.498	170.21	194.762
Medtr7g066220.1	Nodule Cysteine-Rich (NCR) secreted peptide	288	351.779	383.101	498.983	411.288	306.01	288.112	235.699	276.607
Medtr1g073510.1	Nodule Cysteine-Rich (NCR) secreted peptide	171	340.23	416.712	476.034	410.992	381.563	356.271	249.006	328.946
Medtr3g015870.1	Nodule Cysteine-Rich (NCR) secreted peptide	177	439.413	394.825	395.914	410.051	256.523	218.749	163.69	212.987
Medtr2g096100.1	histone H4 domain protein	312	388.182	379.697	461.1	409.66	533.848	487.829	490.968	504.215
Medtr4g069220.1	Lipid transfer protein	315	384.848	579.61	261.194	408.551	30.8781	34.5376	57.1589	40.8582
Medtr4g011680.1	leguminosin group567 LEED...PEED secreted peptide	225	400.389	479.962	338.676	406.342	91.4046	65.8277	78.5839	78.6054
Medtr3g117120.1	BZIP transcription factor bZIP124	468	429.45	380.096	408.808	406.118	233.314	275.364	307.785	272.154
Medtr4g088595.1	40S ribosomal protein S6-2	747	386.687	443.212	383.645	404.514	361.127	392.347	356.516	369.997
Medtr7g446010.1	LCR	180	415.795	372.555	413.974	400.774	219.156	205.243	165.43	196.61
Medtr7g027235.1	ribosomal protein L7Ae/L30e/S12e/Gadd45 family protein	783	376.657	434.092	389.013	399.921	381.086	425.154	372.07	392.77
Medtr4g079780.1	ketol-acid reductoisomerase	1743	407.764	410.939	379.756	399.486	359.704	391.895	361.663	371.087
Medtr3g072030.1	wound-induced-like protein	603	437.49	382.094	378.012	399.199	255.928	233.277	280.751	256.652
Medtr7g007010.1	seed specific protein Bn15D17A	906	463.482	469.41	262.873	398.588	185.586	180.335	176.166	180.695
Medtr7g008070.1	Nodule Cysteine-Rich (NCR) secreted peptide	177	392.835	368.959	433.724	398.506	299.364	291.02	229.58	273.321
Medtr4g055680.1	late nodulin	186	385.782	395.928	413.555	398.421	235.502	222.249	173.39	210.38
Medtr3g093110.1	60S ribosomal protein L6	582	366.254	475.3	350.616	397.39	453.096	459.939	403.191	438.742
Medtr6g452900.1	Nodule Cysteine-Rich (NCR) secreted peptide	180	373.169	393.34	410.232	392.247	234.022	234.586	176.822	215.143
Medtr6g082480.1	Chitinase / Hevein / PR-4 / Wheatwin2	279	408.871	432.37	335.349	392.197	356.543	394.784	437.717	396.348
Medtr5g068810.1	Nodule Cysteine-Rich (NCR) secreted peptide	189	379.804	380.815	412.599	391.073	281.198	268.633	215.165	254.999
Medtr3g069870.1	Nodule Cysteine-Rich (NCR) secreted peptide	234	397.187	398.701	376.811	390.9	178.994	169.002	130.092	159.363
Medtr0076s0020.1	S-adenosylmethionine decarboxylase proenzyme	1062	358.256	423.492	390.304	390.684	432.763	523.836	462.714	473.104
Medtr7g093870.1	disease resistance-responsive, dirigent domain protein	657	390.197	360.905	415.482	388.861	718.574	758.764	932.336	803.225
Medtr5g076255.1	Nodule Cysteine-Rich (NCR) secreted peptide	183	384.937	408.79	371.926	388.551	179.41	173.923	143.176	165.503
Medtr0093s0090.1	leginsulin related MtN11/16/17 family	207	337.248	428.464	399.284	388.332	558.895	600.405	483.162	547.488
Medtr4g113820.1	early nodulin 93	324	396.256	575.192	191.371	387.606	6.59345	11.1843	17.411	11.7296
Medtr7g071310.1	Nodule Cysteine-Rich (NCR) secreted peptide	219	385.784	410.607	357.671	384.687	155.226	141.332	108.882	135.147
Medtr7g007920.1	60S ribosomal protein L32-1	402	343.44	448.584	356.733	382.919	334.959	371.366	329.6	345.308
Medtr5g033960.1	ubiquitin-40S ribosomal S27a-like protein	468	357.367	463.011	327.556	382.645	424.473	426.973	376.707	409.384
Medtr2g088980.1	cysteine-rich RLK (receptor-like kinase) protein	741	442.188	267.249	438.292	382.576	277.878	297.887	374.147	316.637
Medtr6g006250.1	Nodule Cysteine-Rich (NCR) secreted peptide	240	323.799	373.635	445.432	380.955	496.127	541.075	339.8	459.001
Medtr7g090450.1	EF hand calcium-binding family protein	651	382.609	441.834	303.061	375.834	211.386	196.974	271.191	226.517
Medtr3g077910.1	carbonic anhydrase family protein	897	364.729	336.309	422.289	374.442	369.552	357.83	354.709	360.697
Medtr4g060000.1	late nodulin	189	341.192	358.439	416.995	372.208	232.276	212.521	180.041	208.28
Medtr5g070410.1	Nodule Cysteine-Rich (NCR) secreted peptide	183	408.248	304.233	401.482	371.321	215.169	178.617	133.632	175.806
Medtr6g021805.1	GTP-binding elongation factor Tu family protein	1344	359.272	344.611	406.219	370.034	429.046	419.264	418.719	422.343
Medtr2g103307.1	embryo-specific protein	465	362.06	374.245	373.208	369.837	260.297	263.275	214.354	245.975
Medtr6g055700.1	Nodule Cysteine-Rich (NCR) secreted peptide	216	302.639	385.77	420.099	369.503	485.715	477.206	381.384	448.102
Medtr2g010580.1	CAP, cysteine-rich secretory protein, antigen 5	495	323.632	374.411	406.381	368.141	309.545	232.14	291.381	277.689
Medtr6g084470.1	hypothetical protein	504	409.162	369.822	324.542	367.842	213.469	187.101	219.334	206.634
Medtr8g064010.1	Nodule Cysteine-Rich (NCR) secreted peptide	150	413.88	359.944	329.381	367.735	158.333	132.975	96.021	129.11
Medtr4g080797.1	polyubiquitin 3	1146	374.048	342.836	379.998	365.627	356.579	331.097	334.365	340.681
Medtr4g015750.1	Nodule Cysteine-Rich (NCR) secreted peptide	189	342.049	352.811	392.313	362.391	246.697	233.724	185.627	222.016
Medtr2g079400.1	thioredoxin	414	314.122	413.856	358.146	362.041	583.851	607.27	516.909	569.343
Medtr2g096940.1	cytosolic triosephosphate isomerase	762	348.897	373.452	363.201	361.85	434.16	453.843	362.608	416.871
Medtr1g075500.1	Nodule Cysteine-Rich (NCR) secreted peptide	180	352.537	367.874	360.308	360.239	119.335	115.646	90.202	108.395
Medtr5g073020.1	cytochrome P450 family 71 protein	1521	446.852	320.458	313.29	360.2	178.964	209.052	248.44	212.152
Medtr2g029750.1	peroxidase family protein	1065	331.793	369.426	377.802	359.673	553.293	726.613	898.491	726.132
Medtr1g023210.1	papain family cysteine protease	1095	388.269	229.254	453.716	357.079	713.66	671.752	815.28	733.564
Medtr7g011050.1	60S ribosomal L34-like protein	309	339.999	372.934	347.714	353.549	342.804	373.87	330.339	349.004
Medtr3g103440.1	Nodule Cysteine-Rich (NCR) secreted peptide	192	303.174	351.154	404.29	352.873	449.805	428.962	308.435	395.734
Medtr4g116060.1	transmembrane protein, putative	234	322.588	354.025	379.438	352.017	484.934	526.058	433.86	481.617
Medtr4g063630.1	pathogenesis-related thaumatin family protein	759	270.416	228.75	554.007	351.058	924.545	762.824	617.342	768.237
Medtr1g080020.1	phosphoenolpyruvate carboxylase-related kinase	825	443.575	282.293	324.321	350.063	338.464	355.461	339.603	344.509
Medtr5g098020.1	hypothetical protein	588	382.493	376.668	285.705	348.289	73.5535	101.948	98.2112	91.2375
Medtr2g047080.1	Nodule Cysteine-Rich (NCR) secreted peptide	207	328.254	334.147	378.269	346.89	250.185	261.392	188.287	233.288
Medtr1g048000.1	translation elongation factor EF-2 subunit	2532	343.606	329.63	367.312	346.849	428.721	436.432	389.224	418.126
Medtr8g012550.1	polyketide cyclase/dehydrase and lipid transporter	471	352.097	296.777	389.799	346.224	432.13	390.354	398.376	406.953
Medtr4g012800.1	translation machinery associated TMA7 protein	195	356.289	354.83	327.079	346.066	296.085	302.809	310.374	303.089
Medtr5g032670.1	hypothetical protein	438	333.102	298.029	398.582	343.237	416.357	320.99	396.977	378.108
Medtr4g045990.1	wound-responsive family protein	270	457.513	334.757	237.16	343.144	159.886	172.285	169.882	167.351
Medtr7g115220.1	Chitinase / Hevein / PR-4 / Wheatwin2	609	301.003	417.334	305.153	341.164	659.878	599.572	618.712	626.054
Medtr1g105480.1	thiazole biosynthetic enzyme	1050	372.217	289.252	360.882	340.784	423.621	506.658	440.749	457.009
Medtr0959s0010.1	Nodule Cysteine-Rich (NCR) secreted peptide	192	296.443	339.817	385.854	340.705	274.652	292.649	222.443	263.248
Medtr1g042895.1	Nodule Cysteine-Rich (NCR) secreted peptide	201	332.444	326.823	361.034	340.1	446.193	438.673	374.564	419.81
Medtr5g033090.1	60S ribosomal protein L27a-3	444	308.597	385.383	319.083	337.687	407.715	407.883	353.526	389.708
Medtr5g084080.1	Nodule-specific Glycine Rich Peptide	396	290.555	338.776	382.491	337.274	495.982	461.108	296.891	417.994
Medtr2g062900.1	Nodule Cysteine-Rich (NCR) secreted peptide	177	319.969	347.469	334.414	333.951	134.225	120.076	116.37	123.557
Medtr2g006170.1	60S ribosomal protein L27-1	408	300.613	363.072	336.137	333.274	319.089	343.564	312.174	324.942
Medtr7g024580.1	heat shock cognate 70 kDa protein	1950	298.295	412.27	287.413	332.659	327.016	425.246	409.005	387.089
Medtr7g031915.1	Nodule Cysteine-Rich (NCR) secreted peptide	234	336.884	361.543	299.013	332.48	120.396	98.1124	92.8276	103.779
Medtr1g057420.1	late embryogenesis abundant hydroxyproline-rich glycoprotein	630	388.899	303.65	300.356	330.968	125.28	135.627	184.516	148.474
Medtr1g083960.1	calreticulin	1272	303.087	382.585	303.452	329.708	406.663	445.8	352.226	401.563
Medtr4g072980.1	SAUR-like auxin-responsive family protein	288	380.088	296.395	307.82	328.101	210.829	183.714	159.446	184.663
Medtr4g017920.1	Nodule Cysteine-Rich (NCR) secreted peptide	183	300.782	311.825	366.375	326.327	198.957	214.563	159.293	190.938
Medtr5g026080.1	Nodule Cysteine-Rich (NCR) secreted peptide	204	336.299	325.307	313.671	325.092	159.292	141.258	111.161	137.237
Medtr5g464590.1	leginsulin related MtN11/16/17 family	213	279.535	344.112	348.761	324.136	471.231	523.686	404.831	466.583
Medtr8g442510.1	Nodule Cysteine-Rich (NCR) secreted peptide	141	309.71	343.315	316.192	323.072	205.214	185.729	151.487	180.81
Medtr7g077323.1	Bowman birk trypsin inhibitor	219	283.479	324.687	356.647	321.604	200.108	196.492	157.242	184.614
Medtr6g078100.1	Kunitz type trypsin inhibitor / miraculin	618	291.293	282.453	390.359	321.368	551.672	601.168	657.326	603.389
Medtr3g016090.1	Nodule Cysteine-Rich (NCR) secreted peptide	177	321.312	307.286	331.022	319.873	193.925	181.459	135.347	170.244
Medtr7g077340.1	Bowman birk trypsin inhibitor	363	276.563	212.392	470.655	319.87	818.602	1194.08	979.275	997.319
Medtr3g063370.1	Nodule Cysteine-Rich (NCR) secreted peptide	285	276.485	294.304	386.261	319.017	284.335	297.682	216.884	266.3
Medtr8g036980.1	AN1-like zinc finger protein	456	310.707	342.798	302.034	318.513	228.529	221.627	243.88	231.345
Medtr1g074840.1	hypothetical protein	264	286.576	347.671	321.29	318.513	389.273	407.186	290.771	362.41
Medtr0888s0020.1	Nodule Cysteine-Rich (NCR) secreted peptide	174	262.779	272.37	415.129	316.759	254.833	275.442	184.829	238.368
Medtr7g027125.1	Nodule Cysteine-Rich (NCR) secreted peptide	198	357.989	310.53	279.34	315.953	133.043	116.332	84.5871	111.321
Medtr2g050260.1	Nodule Cysteine-Rich (NCR) secreted peptide	189	324.334	323.719	298.15	315.401	118.759	114.525	88.381	107.222
Medtr5g069055.1	fructose-bisphosphate aldolase	1077	291.708	401.646	251.803	315.052	268.829	296.879	239.445	268.384
Medtr5g045250.1	cytochrome P450 family protein	1563	319.14	344.612	280.947	314.899	388.311	395.605	448.444	410.786
Medtr2g450690.1	Nodule Cysteine-Rich (NCR) secreted peptide	237	274.955	289.585	379.799	314.78	254.018	262.619	205.442	240.693
Medtr3g077050.1	60S ribosomal protein L27a-3	444	305.852	331.634	306.493	314.66	279.3	318.649	287.044	294.998
Medtr4g014540.1	ferritin	753	259.391	260.763	421.049	313.734	411.293	440.022	461.071	437.462
Medtr2g054250.1	transmembrane protein, putative	174	276.937	297.323	362.682	312.314	312.208	281.188	239.805	277.734
Medtr7g083410.1	glycerophosphoryl diester phosphodiesterase family protein	1272	288.385	171.32	476.071	311.925	863.879	732.71	710.151	768.913
Medtr1g061640.1	Myb/SANT-like DNA-binding domain protein	1491	356.317	370.75	193.238	306.768	96.0205	98.8422	106.621	100.495
Medtr4g070690.1	Nodule Cysteine-Rich (NCR) secreted peptide	177	269.588	310.281	339.549	306.473	377.161	403.917	312.302	364.46
Medtr8g072640.1	3-hydroxy-3-methylglutaryl-coenzyme A reductase-like protein	1752	332.831	305.177	280.755	306.254	225.022	218.438	267.45	236.97
Medtr0291s0020.1	Nodule Cysteine-Rich (NCR) secreted peptide	167	259.78	296.339	361.932	306.017	287.951	294.393	217.874	266.739
Medtr1g042900.1	transmembrane protein, putative	261	298.723	287.385	325.858	303.988	251.632	256.68	239.668	249.327
Medtr5g056815.1	MtN27 family	144	265.778	305.522	338.609	303.303	324.169	340.387	286.246	316.934
Medtr7g008970.1	Nodule Cysteine-Rich (NCR) secreted peptide	189	293.012	303.246	312.889	303.049	169.222	167.614	121.509	152.782
Medtr0512s0030.1	Nodule Cysteine-Rich (NCR) secreted peptide	207	267.279	311.349	326.04	301.556	170.789	174.715	121.481	155.662
Medtr6g013210.1	40S ribosomal protein S28-1	198	271.478	349.421	283.1	301.333	293.446	325.933	257.057	292.145
Medtr7g063400.1	Nodule Cysteine-Rich (NCR) secreted peptide	192	296.456	285.061	319.324	300.28	215.798	227.478	162.233	201.837
Medtr8g028125.1	60S ribosomal protein L5-2	909	277.39	364.226	258.363	299.993	305.623	331.372	287.004	308
Medtr7g050870.1	pectinesterase/pectinesterase inhibitor	1665	306.229	293.881	297.958	299.356	328.997	374.569	505.302	402.956
Medtr5g084020.1	Nodule-specific Glycine Rich Peptide	495	294.547	284.236	318.163	298.982	254.55	235.296	170.795	220.214
Medtr4g089155.1	serine carboxypeptidase-like protein	1467	320.143	319.184	255.341	298.223	44.5496	64.7157	74.8769	61.3807
Medtr6g084520.1	NADH-ubiquinone oxidoreductase	315	278.309	305.633	308.418	297.453	315.313	325.893	284.532	308.58
Medtr2g044350.1	Nodule Cysteine-Rich (NCR) secreted peptide	114	284.854	300.763	305.153	296.923	144.429	150.7	89.5446	128.224
Medtr2g043880.1	Nodule-specific Glycine Rich Peptide	288	262.451	280.591	346.569	296.537	352.762	340.245	271.35	321.452
Medtr1g102550.1	ATP sulfurylase	1398	333.091	285.918	268.204	295.738	104.102	123.192	124.386	117.227
Medtr7g099680.1	heat shock cognate 70 kDa protein	1950	273.528	325.514	284.128	294.39	331.243	363.866	313.416	336.175
Medtr8g064100.1	Nodule Cysteine-Rich (NCR) secreted peptide	165	291.984	278.931	311.616	294.177	192.366	176.875	121.402	163.547
Medtr3g030420.1	late nodulin	165	291.729	308.356	279.579	293.222	159.903	165.645	114.253	146.601
Medtr5g015090.1	BZIP transcription factor	474	354.187	244.27	277.135	291.864	125.932	145.624	173.3	148.285
Medtr5g081590.1	Nodule-specific Glycine Rich Peptide	765	254.695	229.415	388.942	291.017	303.654	284.696	195.411	261.254
Medtr7g082940.1	eukaryotic translation initiation factor 5	1320	289.535	312.374	269.973	290.627	246.975	267.62	275.976	263.524
Medtr2g020830.1	plant/F10N7-170 protein, putative	573	304.674	267.343	295.039	289.018	252.208	223.989	283.876	253.357
Medtr3g031320.1	Nodule Cysteine-Rich (NCR) secreted peptide	207	305.423	322.046	239.296	288.921	89.9357	66.9267	65.5204	74.1276
Medtr2g011690.1	wound-responsive family protein	270	320.019	402.819	143.817	288.885	36.6512	39.6709	47.9921	41.438
Medtr2g481150.1	wound-responsive family protein	270	324.183	348.209	190.192	287.528	63.5642	65.6634	75.0107	68.0794
Medtr4g046850.1	Nodule Cysteine-Rich (NCR) secreted peptide	264	310.971	280.275	267.751	286.332	176.202	155.001	101.721	144.308
Medtr1g053625.1	Nodule Cysteine-Rich (NCR) secreted peptide	126	295.628	281.426	280.441	285.832	170.091	133.859	113.92	139.29
Medtr3g112410.1	thioredoxin H-type 1 protein	354	272.849	296.143	285.723	284.905	269.665	283.85	259.893	271.136
Medtr3g033965.1	Nodule Cysteine-Rich (NCR) secreted peptide	189	233.846	299.491	319.809	284.382	235.141	236.853	208.984	226.993
Medtr8g027180.1	calcium-binding EF-hand protein	378	281.31	271.108	299.336	283.918	328.343	325.623	379.212	344.393
Medtr2g073110.1	Nodule Cysteine-Rich (NCR) secreted peptide	102	248.623	266.924	334.961	283.503	245.614	264.569	201.507	237.23
Medtr3g084910.1	Nodule Cysteine-Rich (NCR) secreted peptide	195	307.218	271.781	269.803	282.934	111.715	118.994	80.5768	103.762
Medtr3g014720.1	Nodule Cysteine-Rich (NCR) secreted peptide	183	243.017	252.918	352.266	282.734	198.852	181.883	146.878	175.871
Medtr5g088740.1	ribosomal protein L7Ae/L30e/S12e/Gadd45 family protein	339	250.392	328.43	266.624	281.815	317.842	316.806	290.827	308.492
Medtr6g066090.1	plant/F12B17-70 protein	483	237.749	299.861	301.627	279.746	194.317	204.989	176.077	191.794
Medtr4g128750.1	CAP, cysteine-rich secretory protein, antigen 5	522	231.621	292.1	313.067	278.929	304.895	238.629	273.514	272.346
Medtr3g033955.1	Nodule Cysteine-Rich (NCR) secreted peptide	207	247.692	274.31	313.087	278.363	363.668	357.348	255.143	325.386
Medtr3g466130.1	Nodule Cysteine-Rich (NCR) secreted peptide	213	280.92	281.285	270.752	277.652	105.981	85.5992	75.1899	88.9234
Medtr1g042850.1	Nodule Cysteine-Rich (NCR) secreted peptide	195	296.569	288.536	245.982	277.029	109.137	106.635	80.7468	98.8396
Medtr4g060730.1	Nodule Cysteine-Rich (NCR) secreted peptide	174	312.07	267.983	250.606	276.886	135.765	112.002	84.3128	110.693
Medtr5g059445.1	Nodule Cysteine-Rich (NCR) secreted peptide	216	269.934	266.862	293.745	276.847	166.838	156.553	130.864	151.419
Medtr4g095390.1	zinc-binding protein	243	285.492	261.435	275.504	274.144	247.789	243.94	249.445	247.058
Medtr0683s0010.1	Nodule Cysteine-Rich (NCR) secreted peptide	210	214.957	285.618	321.806	274.127	245.247	234.847	186.102	222.065
Medtr5g064980.1	RING-H2 zinc finger protein	1176	263.289	265.402	290.01	272.901	324.888	302.804	223.545	283.746
Medtr4g099050.1	ethphon-induced protein	474	297.383	344.585	174.606	272.191	94.0912	105.111	104.326	101.176
Medtr4g094338.1	hypothetical protein	306	242.264	283.018	287.696	270.993	253.434	269.18	187.089	236.568
Medtr3g016105.1	Nodule Cysteine-Rich (NCR) secreted peptide	369	247.365	268.713	296.846	270.975	184.464	186.861	131.523	167.616
Medtr2g098950.1	pfkB family carbohydrate kinase	990	282.907	273.596	249.903	268.802	259.855	245.919	260.914	255.563
Medtr7g063220.1	C2H2 and C2HC zinc finger protein	417	246.325	249.945	306.297	267.522	224.718	241.368	160.15	208.745
Medtr5g062610.1	Nodule Cysteine-Rich (NCR) secreted peptide	201	265.748	258.03	273.793	265.857	120.454	117.192	87.155	108.267
Medtr8g096840.1	transmembrane protein, putative	210	271.588	308.003	217.56	265.717	165.553	173.608	154.985	164.715
Medtr6g015995.1	pollen Ole e I family allergens	1041	317.641	207.666	270.813	265.373	187.902	180.258	193.488	187.216
Medtr8g085980.1	tubulin beta-1 chain	1350	254.165	255.318	285.734	265.072	301.612	294.374	253.367	283.118
Medtr1g029150.1	stearoyl-acyl-carrier desaturase	1173	278.199	305.514	211.126	264.946	147.635	152.492	128.168	142.765
Medtr5g022710.1	SCF ubiquitin ligase, SKP1 component	468	259.09	275.441	259.888	264.806	256.024	257.533	246.134	253.23
Medtr0107s0100.1	Nodule Cysteine-Rich (NCR) secreted peptide	222	223.27	256.699	313.576	264.515	204.261	205.709	161.461	190.477
Medtr5g040570.1	60S ribosomal L34-like protein	363	252.876	275.057	265.203	264.379	248.985	262.749	238.131	249.955
Medtr6g027810.1	hypothetical protein	303	264.109	255.128	272.373	263.87	237.963	217.087	245.066	233.372
Medtr3g110720.1	tubulin beta-1 chain	1356	239.406	274.16	274.359	262.642	348.154	339.596	328.003	338.584
Medtr8g027040.1	cytochrome P450 family 78 protein	1641	273.9	207.834	303.243	261.659	352.82	336.968	403.381	364.389
Medtr7g071220.1	Nodule Cysteine-Rich (NCR) secreted peptide	273	269.414	251.895	252.442	257.917	165.182	137.255	91.9752	131.471
Medtr5g084133.1	Nodule-specific Glycine Rich Peptide MtNodGRP1E	405	224.165	243.048	304.769	257.328	345.186	331.081	233.445	303.237
Medtr4g035268.1	Nodule Cysteine-Rich (NCR) secreted peptide	168	234.503	271.255	264.529	256.762	152.959	167.85	131.122	150.644
Medtr2g104570.1	Nodule Cysteine-Rich (NCR) secreted peptide	213	231.551	233.102	302.101	255.585	172.732	165.478	119.316	152.509
Medtr2g084915.1	Nodule Cysteine-Rich (NCR) secreted peptide	186	232.677	251.792	281.356	255.275	222.612	207.88	167.026	199.173
Medtr3g074130.1	ethylene response factor	1023	276.264	249.085	240.335	255.228	326.22	254.792	301.918	294.31
Medtr3g072170.1	hypoxia-responsive family protein	300	203.149	483.071	75.8944	254.038	3.83667	11.1567	7.83015	7.60783
Medtr7g108805.1	60S ribosomal protein L18-3	567	238.972	293.338	228.854	253.721	264.213	286.298	250.909	267.14
Medtr7g056523.1	leguminosin group567 LEED...PEED secreted peptide	249	223.196	266.381	271.18	253.586	293.096	303.51	220.482	272.362
Medtr2g029850.1	peroxidase family protein	1059	220.967	246.297	292.609	253.291	352.162	407.121	396.451	385.245
Medtr5g083270.1	abscisic acid receptor	618	263.131	254.35	242.288	253.256	299.793	267.636	299.052	288.827
Medtr4g123810.1	S-adenosylmethionine synthase-like protein	1182	237.739	289.684	230.61	252.678	267.137	311.076	243.144	273.786
Medtr5g084040.1	Nodule-specific Glycine Rich Peptide	645	236.028	225.549	296.147	252.575	348.471	327.615	257.169	311.085
Medtr7g071695.1	Nodule Cysteine-Rich (NCR) secreted peptide	219	212.542	248.041	296.273	252.285	264.403	253.045	200.071	239.173
Medtr2g080180.1	Nodule Cysteine-Rich (NCR) secreted peptide	174	212.618	257.889	283.413	251.306	229.498	230.741	150.952	203.73
Medtr6g043650.1	late nodulin	189	251.87	255.284	245.726	250.96	101.329	87.4095	76.6524	88.4636
Medtr8g089790.1	60S acidic ribosomal protein	360	229.79	302.873	215.205	249.289	294.342	307.536	256.194	286.024
Medtr4g007300.1	chaperone DnaJ domain protein	486	276.399	226.81	240.02	247.743	249.118	207.188	260.509	238.939
Medtr7g105080.1	ubiquitin-60S ribosomal L40 fusion protein	387	225.135	292.26	220.652	246.016	251.424	257.564	218.76	242.583
Medtr5g088320.1	EF hand calcium-binding family protein	450	228.21	265.407	243.581	245.733	239.235	254.38	220.064	237.893
Medtr4g065510.1	Nodule Cysteine-Rich (NCR) secreted peptide	264	208.237	245.195	280.612	244.681	238.481	216.657	182.997	212.712
Medtr4g095450.1	class III peroxidase	972	255.4	299.848	176.294	243.847	122.095	154.055	208.742	161.631
Medtr7g011480.1	Ripening related protein family	186	237.27	228.493	264.813	243.525	106.328	108.224	87.1018	100.551
Medtr6g038290.1	Nodule Cysteine-Rich (NCR) secreted peptide	177	233.774	239.653	256.118	243.181	141.26	138.653	106.746	128.886
Medtr8g099245.1	arabinogalactan peptide-like protein	228	237.685	236.575	252.123	242.128	160.982	177.665	147.479	162.042
[truncated: 61,921 more rows]

## Sheet: weighted log2FC
	IMGAG	Functional Annotation	Transcript Length	log2FoldChange	RPKM_control	RPKM*log2FC
[truncated: 2,257 more rows]
