# Supplementary material for: Nitrate application or P deficiency induce a decline in Medicago truncatula N2-fixation by similar changes in the nodule transcriptome
Source: Sci Rep. 2017 Apr 10;7:46264. doi: 10.1038/srep46264 (PMC5385875; doi:10.1038/srep46264)
Supplement: Supplementary Dataset 2 [file srep46264-s2.xls]

## Sheet: Expressed TUs
IMGAG	Functional Annotation	Control	Pdef	log2FoldChange	FDR
Medtr4g092110.1	(2R)-phospho-3-sulfolactate synthase ComA	12.1572	22.4477	0.884758	0.630848
Medtr2g010960.1	(3S)-linalool/(E)-nerolidol/(E,E)-geranyl linalool synthase	34.5869	25.3558	-0.44791	1
Medtr4g092010.1	(3S)-linalool/(E)-nerolidol/(E,E)-geranyl linalool synthase	46.4776	28.7274	-0.694109	0.209878
Medtr5g094530.1	(E)-beta-caryophyllene synthase	8.58886	35.9128	2.06396	0.000368906
Medtr5g087960.2	(R)-specific enoyl-CoA hydratase	16.6957	21.9599	0.395392	0.885948
Medtr1g102870.1	1,2-dihydroxy-3-keto-5-methylthiopentene dioxygenase	1824.79	1712.58	-0.091558	1
Medtr3g053220.1	1,4-alpha-glucan-branching enzyme/amyloplastic protein	117.635	98.42	-0.257296	0.987575
Medtr4g129230.1	101 kDa heat shock protein; HSP101-like protein	499.808	443.166	-0.173528	0.82723
Medtr3g098420.1	110 kDa 4SNc-tudor domain protein	4238.82	2777.78	-0.60973	0.0014743
Medtr1g059730.1	125 kDa kinesin-like protein	22.8345	23.0993	0.0166351	1
Medtr4g125470.1	12-oxophytodienoate reductase-like protein	29.4429	58.8942	1.00021	0.0425728
Medtr5g006780.1	12-oxophytodienoate reductase-like protein	31.2609	40.7232	0.381491	1
Medtr5g006730.1	12-oxophytodienoate reductase-like protein	29.4752	31.8017	0.109603	1
Medtr5g006800.1	12-oxophytodienoate reductase-like protein	228.365	215.874	-0.0811509	1
Medtr5g008040.1	12-oxophytodienoate reductase-like protein	3397.34	2261.35	-0.587223	0.00749485
Medtr5g006750.1	12-oxophytodienoate reductase-like protein	240.159	155.736	-0.624888	0.780125
Medtr5g044160.1	14-3-like protein GF14	1095.22	1085.83	-0.0124179	1
Medtr4g087310.1	15 kDa selenoprotein, putative	941.941	1021.58	0.117088	1
Medtr2g022900.1	15.4 kDa class V heat shock protein	114.596	171.814	0.584285	0.0861401
Medtr3g084950.1	15-cis-zeta-carotene isomerase	152.388	199.265	0.386941	0.33218
Medtr1g010070.1	16S rRNA (cytosine(1402)-N(4))-methyltransferase	208.949	199.1	-0.0696558	1
Medtr8g088030.1	16S rRNA processing protein RimM	220.101	206.693	-0.0906765	1
Medtr4g064993.2	17.5 kDa class I heat shock protein	50.3045	79.5298	0.660808	0.123033
Medtr4g088490.1	17.6 kDa class I heat shock protein	158.403	216.99	0.454027	0.211057
Medtr4g091590.1	17.6 kDa class I heat shock protein	21.9442	17.9671	-0.288485	1
Medtr4g088450.1	17.6 kDa class I heat shock protein	46.1494	30.8385	-0.58158	0.765426
Medtr6g061850.1	17.6 kDa class I heat shock protein	43.4101	21.0989	-1.04086	0.616363
Medtr5g043620.1	1-acyl-sn-glycerol-3-phosphate acyltransferase	256.013	309.983	0.275971	0.559095
Medtr7g092280.1	1-acyl-sn-glycerol-3-phosphate acyltransferase-like protein	566.997	681.832	0.266077	0.462295
Medtr1g052685.1	1-acyl-sn-glycerol-3-phosphate acyltransferase-like protein	434.897	459.849	0.0804842	1
Medtr2g097980.1	1-acyl-sn-glycerol-3-phosphate acyltransferase-like protein	50.6636	50.6363	-0.000779576	1
Medtr3g088565.1	1-aminocyclopropane-1-carboxylate oxidase	3387.06	4955.95	0.549128	0.0674914
Medtr5g032870.1	1-aminocyclopropane-1-carboxylate oxidase	115.122	143.311	0.315985	1
Medtr4g132770.1	1-aminocyclopropane-1-carboxylate oxidase	23.1378	28.2762	0.28934	1
Medtr1g043760.1	1-aminocyclopropane-1-carboxylate oxidase	346.202	388.08	0.164739	0.988894
Medtr5g032880.1	1-aminocyclopropane-1-carboxylate oxidase	442.576	428.284	-0.0473562	1
Medtr5g085330.1	1-aminocyclopropane-1-carboxylate oxidase	429.286	252.349	-0.766521	0.024201
Medtr6g092620.1	1-aminocyclopropane-1-carboxylate oxidase	8470.37	4864.2	-0.800223	0.485817
Medtr2g025120.1	1-aminocyclopropane-1-carboxylate oxidase	2183.51	742.423	-1.55634	0.000344271
Medtr8g009120.1	1-aminocyclopropane-1-carboxylate oxidase-like protein	21.849	99.8773	2.19259	3.79179e-09
Medtr8g009110.1	1-aminocyclopropane-1-carboxylate oxidase-like protein	19.886	62.4087	1.64999	1.25659e-05
Medtr4g099390.1	1-aminocyclopropane-1-carboxylate oxidase-like protein	140.343	201.478	0.521665	0.0745196
Medtr4g117880.1	1-aminocyclopropane-1-carboxylate oxidase-like protein	24.0869	26.4718	0.136207	1
Medtr2g069210.1	1-aminocyclopropane-1-carboxylate oxidase-like protein	201.296	180.336	-0.158629	0.778823
Medtr1g032220.1	1-aminocyclopropane-1-carboxylate oxidase-like protein	208.167	185.881	-0.163361	1
Medtr8g028435.1	1-aminocyclopropane-1-carboxylate oxidase-like protein	225.176	188.992	-0.252729	0.596611
Medtr2g069190.1	1-aminocyclopropane-1-carboxylate oxidase-like protein	299.513	241.264	-0.312007	0.397977
Medtr6g091760.1	1-aminocyclopropane-1-carboxylate synthase	73.1419	129.367	0.822701	0.0762869
Medtr6g463260.1	1-aminocyclopropane-1-carboxylate synthase	286.534	280.433	-0.0310474	1
Medtr8g098930.1	1-aminocyclopropane-1-carboxylate synthase	872.277	775.506	-0.169649	1
Medtr5g011400.1	1-aminocyclopropane-1-carboxylate synthase	126.685	111.932	-0.178622	1
Medtr4g097540.1	1-aminocyclopropane-1-carboxylate synthase	1425.81	151.205	-3.2372	0.077626
Medtr1g105090.1	1-cys peroxiredoxin PER1	629.928	640.31	0.0235818	1
Medtr7g105830.1	1-cys peroxiredoxin PER1	1052	971.574	-0.11474	1
Medtr4g106870.1	1-deoxy-D-xylulose 5-phosphate reductoisomerase	1118.54	1004.92	-0.154536	0.877937
Medtr8g068265.1	1-deoxy-D-xylulose-5-phosphate synthase	57.6043	71.3076	0.307878	0.796999
Medtr4g021510.1	1-O-acylglucose:anthocyanin acyltransferase	54.0036	89.0168	0.721023	0.0977476
Medtr2g018590.1	1-O-acylglucose:anthocyanin acyltransferase	240.821	337.263	0.485913	0.0891853
Medtr4g021530.1	1-O-acylglucose:anthocyanin acyltransferase	218.518	232.765	0.0911221	1
Medtr2g018600.1	1-O-acylglucose:anthocyanin acyltransferase	771.4	632.11	-0.287302	0.313571
Medtr4g073920.1	1-phosphatidylinositol phosphodiesterase-like protein	899.429	2060.2	1.1957	4.46525e-07
Medtr1g060050.1	1-phosphatidylinositol phosphodiesterase-like protein	44.5764	38.5657	-0.20896	1
Medtr4g124590.1	1-phosphatidylinositol-3-phosphate 5-kinase	1525.42	1228.59	-0.312208	0.275315
Medtr8g015940.1	2,3-diketo-5-methylthio-1-phosphopentane phosphatase	159.185	1186.11	2.89746	7.11269e-11
Medtr8g015960.1	2,3-diketo-5-methylthio-1-phosphopentane phosphatase	622.383	2208.54	1.82722	6.13205e-06
Medtr8g015910.1	2,3-diketo-5-methylthio-1-phosphopentane phosphatase	1461.4	3251.98	1.15397	0.000226765
Medtr2g100340.1	2,3-diketo-5-methylthio-1-phosphopentane phosphatase	4085.58	8065.65	0.98125	0.00618728
Medtr8g015950.1	2,3-diketo-5-methylthio-1-phosphopentane phosphatase	1308.45	1500.74	0.197812	1
Medtr8g101690.1	2,3-diketo-5-methylthio-1-phosphopentane phosphatase	193.795	189.91	-0.0292141	1
Medtr8g442750.1	2,4-dienoyl-CoA reductase	1301.22	1404.72	0.110421	1
Medtr1g031790.1	2,4-dihydroxyhept-2-ene-1,7-dioic acid aldolase, putative	255.488	215.414	-0.246142	0.651842
Medtr5g012470.1	20S proteasome beta protein	382.638	411.544	0.105065	1
Medtr5g006840.1	20S proteasome beta protein	660.483	612.327	-0.109219	1
Medtr5g016590.1	20S proteasome subunit alpha	2332.48	2322.48	-0.00620063	1
Medtr6g024135.1	20S proteasome subunit alpha	2046.06	1828.53	-0.162163	0.964684
Medtr7g070070.1	20S proteasome subunit alpha	408.014	333.192	-0.292265	0.542371
Medtr4g012740.1	20S proteasome subunit alpha type 1	240.629	246.805	0.0365618	1
Medtr1g022410.1	20S proteasome subunit alpha type 1	1286.73	1129.46	-0.188085	0.854351
Medtr2g082180.1	21.7 kDa class VI heat shock protein	182.019	191.944	0.0766006	1
Medtr2g100500.1	23S rRNA (uracil-5)-methyltransferase RumA	83.45	90.6064	0.118701	1
Medtr8g064490.1	23S rRNA m2A2503 methyltransferase	506.111	527.588	0.0599579	1
Medtr5g079860.1	23S rRNA m2A2503 methyltransferase	99.8199	92.7516	-0.105956	1
Medtr3g114780.1	24-methylenesterol C-methyltransferase	2259.52	1372.66	-0.719039	0.000330283
Medtr5g043640.1	26S proteasome non-ATPase regulatory subunit 10	421.675	426.283	0.0156834	1
Medtr1g026030.1	26S proteasome non-ATPase regulatory subunit 3	1070.7	960.756	-0.156318	1
Medtr4g104080.1	26S proteasome non-ATPase regulatory subunit 6	1115.22	931.539	-0.259641	0.641832
Medtr5g022440.1	26S proteasome non-ATPase regulatory subunit-like protein	1402.75	1529.67	0.124966	1
Medtr3g109300.1	26S proteasome non-ATPase regulatory subunit-like protein	1237.04	1313.97	0.0870378	1
Medtr1g019930.1	26S proteasome non-ATPase regulatory subunit-like protein	1488.63	1491.06	0.00235305	1
Medtr5g027960.1	26S proteasome non-ATPase regulatory subunit-like protein	3056.9	2959.73	-0.0466041	1
Medtr8g075390.1	26S proteasome non-ATPase regulatory subunit-like protein	1810.35	1743.87	-0.0539763	1
Medtr2g017680.1	26S proteasome non-ATPase regulatory subunit-like protein	2005.38	1746.49	-0.199412	0.778685
Medtr1g009010.1	26S proteasome non-ATPase regulatory subunit-like protein	73.0299	56.8476	-0.361388	1
Medtr2g067250.1	26S proteasome regulatory complex component	114.662	132.655	0.210296	0.815151
Medtr1g095660.1	26S proteasome regulatory complex protein	450.219	446.095	-0.0132751	1
Medtr8g023550.1	26S proteasome regulatory complex protein	1241.88	1192.57	-0.0584497	1
Medtr1g016750.1	26S proteasome regulatory particle non-ATPase subunit 12	2624.91	2709.13	0.045564	1
Medtr3g070180.1	26S proteasome regulatory particle non-ATPase subunit 8	1059.45	1137.54	0.102595	1
Medtr5g081980.1	26S proteasome regulatory particle non-ATPase subunit 8	758.688	776.186	0.0328955	1
Medtr4g094270.1	26S proteasome regulatory particle triple-A ATPase protein	3628.66	3795.91	0.0650094	1
Medtr4g033235.1	26S proteasome regulatory particle triple-A ATPase protein	317.619	320.493	0.0129939	1
Medtr3g112260.1	26S proteasome regulatory particle triple-A ATPase protein	2267.62	2233.69	-0.0217528	1
Medtr1g083330.1	26S proteasome regulatory particle triple-A ATPase protein	1214.54	1093.53	-0.151409	1
Medtr8g092450.1	26S proteasome regulatory subunit N5	1258.13	1189.17	-0.081334	1
Medtr3g009940.1	26S proteasome regulatory subunit rpn2, putative	191.317	136.777	-0.484133	0.158771
Medtr4g088110.1	28 kDa heat- and acid-stable phosphoprotein-like protein	2131.94	2005.79	-0.0880011	1
Medtr2g014950.1	28 kDa heat- and acid-stable phosphoprotein-like protein	50.02	36.8244	-0.441841	0.633536
Medtr3g031280.1	28S ribosomal protein S29	346.628	299.687	-0.209932	1
Medtr7g086380.1	2-aminoethanethiol dioxygenase-like protein	1777.43	1705.92	-0.0592404	1
Medtr2g058330.1	2-aminoethanethiol dioxygenase-like protein	33.5705	29.5496	-0.184058	1
Medtr6g011530.1	2-aminoethanethiol dioxygenase-like protein	245.539	198.859	-0.304205	0.655073
Medtr7g009710.1	2-aminoethanethiol dioxygenase-like protein	3294.03	2544.14	-0.372679	0.528664
Medtr6g027730.1	2-aminoethanethiol dioxygenase-like protein	1837.04	1188.2	-0.628611	0.294653
Medtr4g055260.1	2-carboxy-D-arabinitol 1-phosphate (CA1P) phosphatase	44.919	23.2964	-0.947218	0.0732592
Medtr5g010010.1	2-C-methyl-D-erythritol 2,4-cyclodiphosphate synthase	400.535	512.098	0.354489	0.229412
Medtr4g134540.1	2-C-methyl-D-erythritol 4-phosphate cytidylyltransferase	106.732	101.829	-0.0678484	1
Medtr5g082850.1	2-deoxymugineic-acid 2-dioxygenase-like protein, putative	56.7632	66.4412	0.227123	0.999621
Medtr1g112050.1	2Fe-2S ferredoxin superfamily protein	686.368	868.164	0.338985	0.238535
Medtr5g006320.1	2Fe-2S ferredoxin superfamily protein	47.8678	59.0168	0.302071	0.853612
Medtr2g086510.1	2Fe-2S ferredoxin superfamily protein	1530.54	1766.8	0.207104	0.721192
Medtr4g098490.1	2Fe-2S ferredoxin superfamily protein	67.9723	78.3854	0.205639	1
Medtr4g053120.1	2Fe-2S ferredoxin superfamily protein	1622.62	1112.22	-0.544887	0.370323
Medtr7g051230.1	2Fe-2S ferredoxin-like protein	1316.31	1039.17	-0.34107	0.471724
Medtr1g011510.1	2Fe-2S iron-sulfur cluster-binding domain protein	152.632	151.17	-0.0138837	1
Medtr6g004200.1	2-hydroxyacyl-CoA lyase	784.682	457.814	-0.777346	0.000666054
Medtr5g005850.1	2-hydroxyisoflavanone dehydratase	18.6394	35.1936	0.916958	0.177453
Medtr7g051020.1	2-hydroxyisoflavanone dehydratase	21.5589	36.0586	0.742062	0.202675
Medtr1g104930.1	2-hydroxyisoflavanone dehydratase	243.948	233.106	-0.0655839	1
Medtr1g104933.1	2-hydroxyisoflavanone dehydratase	61.1211	54.6773	-0.160728	1
Medtr1g105020.1	2-hydroxyisoflavanone dehydratase	2554.48	1561.66	-0.709943	0.227382
Medtr3g450680.1	2-hydroxyisoflavanone dehydratase	229.567	123.55	-0.893818	0.0014743
Medtr1g116500.1	2-isopropylmalate synthase	1039.2	873.477	-0.250638	0.498611
Medtr7g033125.1	2-isopropylmalate synthase	3298.2	2103.91	-0.648602	0.00129743
Medtr4g009880.1	2-methoxy-6-polyprenyl-1,4-benzoquinol methylase	680.031	627.954	-0.114941	1
Medtr1g071110.1	2-methyl-6-phytylbenzoquinone methyltranferase	32.4901	22.4395	-0.533961	0.741843
Medtr1g071470.1	2OG-Fe(II) oxygenase domain protein, putative	124.728	152.74	0.292289	0.629372
Medtr8g041620.1	2OG-Fe(II) oxygenase family oxidoreductase	17.9676	57.68	1.68267	3.97934e-05
Medtr5g048570.1	2OG-Fe(II) oxygenase family oxidoreductase	65.9397	211.007	1.67807	1.75055e-11
Medtr5g048740.1	2OG-Fe(II) oxygenase family oxidoreductase	16.2422	45.0239	1.47095	0.0011788
Medtr1g093120.1	2OG-Fe(II) oxygenase family oxidoreductase	73.9278	180.267	1.28594	1.30535e-06
Medtr4g100610.1	2OG-Fe(II) oxygenase family oxidoreductase	108.646	201.454	0.890821	0.000480181
Medtr0314s0030.1	2OG-Fe(II) oxygenase family oxidoreductase	73.664	134.878	0.872625	0.00592799
Medtr5g048550.1	2OG-Fe(II) oxygenase family oxidoreductase	3365.78	5643.15	0.745561	0.00326832
Medtr4g100590.1	2OG-Fe(II) oxygenase family oxidoreductase	21.3733	35.4567	0.73025	0.338639
Medtr4g119410.1	2OG-Fe(II) oxygenase family oxidoreductase	253.972	420.148	0.726232	0.00114597
Medtr3g464530.1	2OG-Fe(II) oxygenase family oxidoreductase	36.0528	56.3523	0.644365	0.359415
Medtr1g093140.1	2OG-Fe(II) oxygenase family oxidoreductase	264.459	387.85	0.552454	0.0544065
Medtr2g007060.1	2OG-Fe(II) oxygenase family oxidoreductase	14.6074	21.1734	0.535551	0.921523
Medtr2g069090.1	2OG-Fe(II) oxygenase family oxidoreductase	691.128	1001.57	0.535242	0.00644262
Medtr1g033810.1	2OG-Fe(II) oxygenase family oxidoreductase	257.184	371.278	0.5297	0.0341071
Medtr6g088665.1	2OG-Fe(II) oxygenase family oxidoreductase	86.9765	110.771	0.348881	1
Medtr3g092890.1	2OG-Fe(II) oxygenase family oxidoreductase	20.519	25.7766	0.329101	0.928223
Medtr7g094250.1	2OG-Fe(II) oxygenase family oxidoreductase	62.8545	75.226	0.259215	0.84674
Medtr0032s0040.1	2OG-Fe(II) oxygenase family oxidoreductase	415.905	485.474	0.22314	0.746583
Medtr7g029655.1	2OG-Fe(II) oxygenase family oxidoreductase	35.8404	40.6055	0.180089	1
Medtr3g040440.1	2OG-Fe(II) oxygenase family oxidoreductase	199.454	220.523	0.144875	1
Medtr7g063730.1	2OG-Fe(II) oxygenase family oxidoreductase	2409.82	2649.04	0.136544	0.890887
Medtr6g081860.1	2OG-Fe(II) oxygenase family oxidoreductase	1481.91	1618.47	0.127179	1
Medtr3g043900.1	2OG-Fe(II) oxygenase family oxidoreductase	57.5868	61.2909	0.0899337	1
Medtr3g045230.1	2OG-Fe(II) oxygenase family oxidoreductase	66.9381	70.0105	0.0647434	1
Medtr7g062600.1	2OG-Fe(II) oxygenase family oxidoreductase	248.411	256.188	0.044471	1
Medtr5g091920.1	2OG-Fe(II) oxygenase family oxidoreductase	193.649	195.795	0.0158983	1
Medtr2g069010.1	2OG-Fe(II) oxygenase family oxidoreductase	102.211	103.305	0.0153526	1
Medtr2g068950.1	2OG-Fe(II) oxygenase family oxidoreductase	138.496	138.852	0.00369821	1
Medtr1g109230.1	2OG-Fe(II) oxygenase family oxidoreductase	463.059	463.959	0.00280312	1
Medtr3g117420.1	2OG-Fe(II) oxygenase family oxidoreductase	1465.37	1445.82	-0.0193767	1
Medtr1g014720.1	2OG-Fe(II) oxygenase family oxidoreductase	376.288	351.111	-0.0999082	1
Medtr7g062560.1	2OG-Fe(II) oxygenase family oxidoreductase	284.375	264.447	-0.104819	1
Medtr4g094900.1	2OG-Fe(II) oxygenase family oxidoreductase	236.497	215.824	-0.131968	1
Medtr8g006930.1	2OG-Fe(II) oxygenase family oxidoreductase	340.371	303.153	-0.167062	0.887005
Medtr1g089865.1	2OG-Fe(II) oxygenase family oxidoreductase	733.887	597.93	-0.29558	0.54178
Medtr2g068960.1	2OG-Fe(II) oxygenase family oxidoreductase	27.0982	22.0184	-0.299491	1
Medtr6g015950.1	2OG-Fe(II) oxygenase family oxidoreductase	119.57	80.5434	-0.570021	0.429676
Medtr7g062580.1	2OG-Fe(II) oxygenase family oxidoreductase	1260.55	794.108	-0.666646	0.170407
Medtr0009s0480.1	2OG-Fe(II) oxygenase family oxidoreductase	291.28	128.978	-1.17528	4.89671e-08
Medtr2g437380.1	2OG-Fe(II) oxygenase family oxidoreductase	72.0316	26.7227	-1.43057	0.00355492
Medtr7g045650.1	2OG-Fe(II) oxygenase family oxidoreductase, putative	346.968	161.068	-1.10714	2.84881e-07
Medtr6g059320.1	2OG-Fe(II) oxygenase family protein	150.659	160.552	0.0917526	1
Medtr1g101840.1	2OG-Fe(II) oxygenase family protein	119.073	123.424	0.0517788	1
Medtr4g029340.1	2OG-Fe(II) oxygenase family protein	81.137	76.8919	-0.0775279	1
Medtr3g085290.1	2OG-Fe(II) oxygenase family protein	600.411	532.885	-0.172127	0.912064
Medtr3g109420.1	2-on-2 hemoglobin	492.147	538.81	0.130686	1
Medtr1g008700.1	2-on-2 hemoglobin	913.37	559.901	-0.706027	0.0732461
Medtr5g093300.1	2-oxoacid dehydrogenase acyltransferase family protein	343.544	386.865	0.171336	0.976675
Medtr4g120220.1	2-oxoacid dehydrogenase acyltransferase family protein	1214.32	1124.01	-0.111491	1
Medtr1g096240.1	2-oxoacid dehydrogenase acyltransferase family protein	711.19	645.321	-0.140217	1
Medtr2g006820.1	2-oxoacid dehydrogenase acyltransferase family protein	1020.41	868.233	-0.232988	0.741826
Medtr1g111140.1	2-oxoacid dehydrogenase acyltransferase family protein	611.617	445.793	-0.456254	0.126574
Medtr8g036165.1	2-oxoglutarate (2OG) and Fe(II)-dependent oxygenase superfamily protein	738.756	739.443	0.00134115	1
Medtr5g092530.1	2-oxoglutarate dehydrogenase E2 subunit	48.8959	55.1253	0.173002	1
Medtr2g009220.1	2-oxoglutarate/malate translocator	701.076	555.031	-0.337001	0.34694
Medtr4g065007.1	2-oxoglutarate/malate translocator	294.393	171.047	-0.783349	0.000442881
Medtr4g011690.1	2-oxoglutarate-dependent dioxygenase	172.787	543.808	1.6541	0.000746929
Medtr4g099380.1	2-oxoglutarate-dependent dioxygenase	213.176	234.86	0.139755	1
Medtr7g090520.1	2-oxoglutarate-dependent dioxygenase	50.0522	36.648	-0.449698	1
Medtr8g075470.1	2-oxoisovalerate dehydrogenase E1 component, alpha subunit	48.7912	87.5599	0.843651	0.0143072
Medtr4g036835.1	2-phosphoglycerate kinase	28.367	32.3251	0.188442	1
Medtr2g095260.1	2-phosphoglycerate kinase	458.862	407.168	-0.172435	0.95825
Medtr4g094672.1	3'(2'),5'-bisphosphate nucleotidase	304.371	302.995	-0.00653714	1
Medtr2g012510.1	3'(2'),5'-bisphosphate nucleotidase	206.152	203.227	-0.0206196	1
Medtr8g464260.1	3'(2'),5'-bisphosphate nucleotidase	74.8387	51.6702	-0.534451	0.334182
Medtr2g009270.1	3,4-dihydroxy-2-butanone 4-phosphate synthase	1440.52	749.819	-0.941972	8.42945e-06
Medtr6g073003.1	3,4-dihydroxy-2-butanone kinase, putative	239.279	290.349	0.279094	0.604388
Medtr4g102550.1	3,5-epimerase/4-reductase	1976.09	1877.09	-0.0741489	1
Medtr2g020160.1	3,8-divinyl protochlorophyllide A 8-vinyl reductase	37.641	36.2908	-0.0527044	1
Medtr1g097610.1	30S ribosomal protein S1	152.476	156.39	0.0365684	1
Medtr2g033020.1	30S ribosomal protein S1	497.165	485.024	-0.0356681	1
Medtr3g058430.1	30S ribosomal protein S10	329.52	337.201	0.0332423	1
Medtr3g073140.1	30S ribosomal protein S13	267.956	326.051	0.283098	0.512739
Medtr4g009100.1	30S ribosomal protein S15	285.029	304.029	0.0931019	1
Medtr2g101770.1	30S ribosomal protein S17	396.093	365.203	-0.117141	1
Medtr8g061350.1	30S ribosomal protein S20	267.521	264.141	-0.0183423	1
Medtr4g051410.1	30S ribosomal protein S3	11.075	24.5299	1.14723	0.220382
Medtr3g117570.2	30S ribosomal protein S31	110.445	102.33	-0.110102	1
Medtr8g093680.1	30S ribosomal protein S5	241.411	245.602	0.0248309	1
Medtr2g033490.1	30S ribosomal protein S6	848.038	964.746	0.18602	0.681156
Medtr1g021760.1	30S ribosomal protein S9P	218.412	278.156	0.348839	0.256062
Medtr4g085580.1	30S ribosomal protein S9P	2279.45	2237.89	-0.0265452	1
Medtr5g075240.1	30S ribosomal protein S9P	928.586	778.921	-0.25356	0.516512
Medtr3g078370.1	30S ribosomal protein S9P	547.173	443.066	-0.304476	0.420193
Medtr5g014070.1	30S ribosomal S16-like protein	245.709	276.559	0.170634	0.911306
Medtr2g039750.1	30S ribosomal S16-like protein	291.53	311.053	0.0935141	1
Medtr1g076310.1	30S ribosomal S16-like protein	108.66	109.952	0.0170462	1
Medtr6g005030.1	30S ribosomal S17-like protein	96.2224	114.624	0.252467	0.970856
Medtr4g014360.1	30S ribosomal S17-like protein	224.263	232.134	0.0497685	1
Medtr3g075500.1	31 kDa ribonucleoprotein	135.164	122.553	-0.141302	1
Medtr4g104470.1	31 kDa ribonucleoprotein	903.704	791.346	-0.191543	0.919927
Medtr7g106440.1	33 kDa ribonucleoprotein	34.6373	30.0132	-0.206732	1
Medtr8g087440.1	39S ribosomal protein L46	84.5133	101.733	0.267535	0.906594
Medtr8g028485.1	39S ribosomal protein L46	148.912	157.409	0.0800636	1
Medtr5g015850.1	39S ribosomal protein L47	219.907	253.147	0.203082	0.849265
Medtr3g113260.1	39S ribosomal protein L53/MRP-L53	325.249	328.066	0.012443	1
Medtr3g105440.1	3beta-hydroxysteroid-dehydrogenase/decarboxylase	353.86	398.92	0.172922	0.852791
Medtr4g090620.1	3-dehydroquinate dehydratase/shikimate dehydrogenase	984.136	830.681	-0.244563	0.514346
Medtr5g022580.1	3-dehydroquinate synthase	946.921	794.285	-0.253588	0.56816
Medtr5g091910.1	3-demethylubiquinone-9 3-methyltransferase	178.223	213.492	0.260499	0.784048
Medtr7g052690.1	3-demethylubiquinone-9 3-methyltransferase domain protein	917.938	1718.22	0.904448	1.11031e-07
Medtr1g061560.1	3-deoxy-D-manno-octulosonic-acid transferase	88.9022	108.266	0.28429	0.712259
Medtr1g057850.1	3-deoxy-manno-octulosonate cytidylyltransferase	418.4	330.692	-0.339396	0.334609
Medtr6g089570.1	3-hydroxy-3-methylglutaryl coenzyme A synthase	82.0822	137.243	0.741588	0.208807
Medtr5g011040.1	3-hydroxy-3-methylglutaryl coenzyme A synthase	1846.85	1922.8	0.0581409	1
Medtr5g026500.1	3-hydroxy-3-methylglutaryl-coenzyme A reductase-like protein	129.958	141.582	0.123593	1
Medtr5g091050.1	3-hydroxy-3-methylglutaryl-coenzyme A reductase-like protein	113.647	102.421	-0.150047	1
Medtr5g087550.1	3-hydroxy-3-methylglutaryl-coenzyme A reductase-like protein	1661.4	1452.24	-0.194121	0.860065
Medtr8g072640.1	3-hydroxy-3-methylglutaryl-coenzyme A reductase-like protein	14176.1	11341.2	-0.321889	0.205438
Medtr3g046330.1	3-hydroxyisobutyryl-CoA hydrolase-like protein	59.7939	76.9497	0.363918	1
Medtr1g073200.1	3-isopropylmalate dehydratase large subunit	28.5042	47.154	0.726206	0.246732
Medtr1g045750.1	3-isopropylmalate dehydratase, large subunit	1430.97	1379.59	-0.0527591	1
Medtr2g104610.1	3-isopropylmalate dehydrogenase	1048.9	1080.51	0.0428251	1
Medtr2g105100.1	3-ketoacyl carrier synthase III	331.654	326.666	-0.0218623	1
Medtr3g085740.1	3-ketoacyl-(acyl-carrier) reductase	857.58	827.221	-0.0519986	1
Medtr7g081695.1	3-ketoacyl-CoA synthase	86.7119	93.9048	0.114969	1
Medtr4g070270.1	3-ketoacyl-CoA synthase	1587.74	1311.16	-0.276131	0.414353
Medtr3g105550.1	3-ketoacyl-CoA synthase-like protein	22.8766	26.6254	0.218927	1
Medtr4g113280.1	3-ketoacyl-CoA synthase-like protein	412.827	462.792	0.164828	0.94376
Medtr7g118170.1	3-ketoacyl-CoA synthase-like protein	250.652	248.988	-0.00960686	1
Medtr1g041085.1	3-ketoacyl-CoA synthase-like protein	408.761	383.151	-0.093345	1
Medtr1g076430.1	3-ketoacyl-CoA synthase-like protein	166.177	142.284	-0.223949	0.968776
Medtr2g054940.1	3-ketoacyl-CoA synthase-like protein	122.25	67.0347	-0.866858	0.00895114
Medtr1g047210.1	3-ketoacyl-CoA thiolase 2, peroxisomal-like protein	4027.56	4098.62	0.0252298	1
Medtr4g022430.1	3-ketoacyl-CoA thiolase 2, peroxisomal-like protein	459.461	461.963	0.00783783	1
Medtr4g037305.2	3-methyl-2-oxobutanoate hydroxymethyltransferase	375.193	464.761	0.308855	0.38165
Medtr8g028555.1	3-methyl-2-oxobutanoate hydroxymethyltransferase	146.927	159.26	0.116288	1
Medtr2g015430.1	3'-N-debenzoyl-2'-deoxytaxol benzoyltransferase	198.311	131.022	-0.597955	0.0217571
Medtr8g107030.3	3-oxo-5-alpha-steroid 4-dehydrogenase	99.9771	158.786	0.667409	0.042338
Medtr7g066760.1	3-oxo-5-alpha-steroid 4-dehydrogenase	54.7674	37.8393	-0.533431	0.6119
Medtr6g037340.1	3-oxo-5-alpha-steroid 4-dehydrogenase family protein	792.079	903.095	0.189234	0.745843
Medtr4g072070.1	3-oxo-5-alpha-steroid 4-dehydrogenase family protein	239.058	238.33	-0.00439975	1
Medtr2g043530.1	3-oxoacyl-(acyl carrier) synthase II	192.146	268.241	0.48133	0.080777
Medtr4g096690.1	3-oxoacyl-(acyl carrier) synthase II	649.642	549.902	-0.24047	0.727294
Medtr1g103020.1	3-oxoacyl-(acyl carrier) synthase II	373.238	277.714	-0.426497	0.186219
Medtr3g463660.1	3-oxo-delta(4,5)-steroid 5-beta-reductase-like protein	18.9068	38.7788	1.03637	0.0397255
Medtr3g102760.1	3-oxo-delta(4,5)-steroid 5-beta-reductase-like protein	310.66	350.161	0.172679	0.942326
Medtr3g102770.1	3-oxo-delta(4,5)-steroid 5-beta-reductase-like protein	178.123	194.21	0.124746	1
Medtr4g121570.1	3-oxo-delta(4,5)-steroid 5-beta-reductase-like protein	259.114	225.568	-0.200025	1
Medtr3g102730.1	3-oxo-delta(4,5)-steroid 5-beta-reductase-like protein	68.3174	57.0825	-0.259206	0.968534
Medtr4g073090.1	3-oxo-delta(4,5)-steroid 5-beta-reductase-like protein	611.463	429.949	-0.508098	0.0763105
Medtr3g013890.1	3-oxo-delta(4,5)-steroid 5-beta-reductase-like protein	22.0939	15.1837	-0.541128	0.913462
Medtr6g093070.1	3-phosphoinositide-dependent kinase, putative	153.539	185.814	0.27525	0.805065
Medtr4g024620.1	3-phosphoshikimate 1-carboxyvinyltransferase	1026.5	785.627	-0.38582	0.129271
Medtr1g077030.1	4,5-DOPA dioxygenase extradiol-like protein	464.631	455.156	-0.0297239	1
Medtr6g064960.1	4,5-DOPA dioxygenase extradiol-like protein	250.301	184.856	-0.437264	0.214887
Medtr2g038090.1	4/1 protein short form protein	20.9097	26.6648	0.350763	0.978459
Medtr8g076830.1	40S ribosomal protein S11-1	3736.94	4292.79	0.200058	0.62371
Medtr1g017780.1	40S ribosomal protein S11-1	901.896	921.223	0.0305896	1
Medtr4g116410.1	40S ribosomal protein S11-1	3412.54	2831.28	-0.269389	0.585371
Medtr1g070450.1	40S ribosomal protein S15-4	4332.6	4504.49	0.0561314	1
Medtr8g105110.1	40S ribosomal protein S15-4	3196.22	3203.17	0.003136	1
Medtr1g058250.1	40S ribosomal protein S17	6991.81	6592.47	-0.0848466	1
Medtr3g013635.2	40S ribosomal protein S19-1	1275.3	1208	-0.0782168	1
Medtr8g040740.1	40S ribosomal protein S19-1	1194.72	1112.85	-0.102412	1
Medtr2g085090.1	40S ribosomal protein S20-2	230.353	227.729	-0.0165297	1
Medtr4g034030.1	40S ribosomal protein S20-2	173.121	167.344	-0.0489599	1
Medtr7g092720.1	40S ribosomal protein S20-2	3678.76	3433.64	-0.0994798	1
Medtr1g091057.1	40S ribosomal protein S20-2	28.1485	20.4429	-0.461456	1
Medtr7g100720.1	40S ribosomal protein S23-1	1080.81	1085.37	0.00607104	1
Medtr1g032450.1	40S ribosomal protein S2-4	4659.73	4190.19	-0.153231	1
Medtr8g105340.1	40S ribosomal protein S2-4	28.4263	21.9436	-0.373426	0.919845
Medtr7g114640.1	40S ribosomal protein S24-2	272.592	268.285	-0.022981	1
Medtr1g081410.1	40S ribosomal protein S24-2	6043.18	5769.06	-0.0669735	1
Medtr1g111970.1	40S ribosomal protein S27-1	4246.95	4731.07	0.155739	0.859358
Medtr2g015680.1	40S ribosomal protein S27-1	2867.18	3062.56	0.0951047	1
Medtr2g029270.1	40S ribosomal protein S27-1	1861.31	1617.12	-0.202888	0.818817
Medtr4g081180.1	40S ribosomal protein S28-1	1722.74	2047.77	0.249348	0.456607
Medtr8g089765.1	40S ribosomal protein S28-1	35.077	36.4237	0.0543518	1
Medtr6g013210.1	40S ribosomal protein S28-1	6260.75	5799.21	-0.110479	1
Medtr5g006440.1	40S ribosomal protein S3a-1	6551.21	5720.91	-0.195516	0.826477
Medtr1g103100.1	40S ribosomal protein S3a-1	1716.21	1494.06	-0.199987	0.837229
Medtr3g012040.1	40S ribosomal protein S3a-1	1099.03	908.528	-0.274622	0.547096
Medtr7g107380.1	40S ribosomal protein S5-2	4480.53	4623.73	0.0453882	1
Medtr1g054310.1	40S ribosomal protein S5-2	3083.4	2623.87	-0.23283	0.743089
Medtr4g088595.1	40S ribosomal protein S6-2	14410	14053.2	-0.0361698	1
Medtr2g014030.1	40S ribosomal protein S6-2	3750.58	3653.05	-0.0380118	1
Medtr5g010025.1	40S ribosomal S10-like protein	3502.57	3136.38	-0.159313	0.980489
Medtr2g436800.1	40S ribosomal S21-like protein	4376.58	4185.24	-0.0644941	1
Medtr7g076530.1	40S ribosomal S21-like protein	234.015	171.794	-0.445916	0.215596
Medtr4g100900.1	40S ribosomal S30-like protein	1584.91	1657.89	0.0649456	1
Medtr5g012610.1	40S ribosomal S30-like protein	1998.58	1879.54	-0.0885933	1
Medtr1g044660.1	40S ribosomal S3-like protein	2977.68	3242.96	0.123124	0.959981
Medtr1g023000.1	40S ribosomal S3-like protein	3461.84	3174.87	-0.124842	1
Medtr7g069950.1	40S ribosomal S4-like protein	272.04	341.174	0.326688	0.573597
Medtr4g014590.1	40S ribosomal S4-like protein	543.962	491.868	-0.145234	1
Medtr8g052030.1	40S ribosomal S4-like protein	5577.83	4928.11	-0.178669	0.84792
Medtr6g085000.1	40S ribosomal S7-like protein	4860.11	4484.89	-0.115918	1
Medtr6g021670.1	40S ribosomal S7-like protein	177.564	154.94	-0.196631	0.928484
Medtr7g053450.1	40S ribosomal S8-like protein	4563.44	4336.54	-0.0735746	1
Medtr8g012325.1	40S ribosomal S8-like protein	6578.31	6089.74	-0.111336	1
Medtr4g021290.1	40S ribosomal S9-like protein	1350.27	1333.66	-0.0178631	1
Medtr1g068965.1	40S ribosomal S9-like protein	571.939	555.619	-0.0417664	1
Medtr7g067490.1	40S ribosomal S9-like protein	939.008	893.934	-0.0709682	1
Medtr3g005450.1	40S ribosomal S9-like protein	1191.39	1106.06	-0.107217	1
Medtr3g005430.1	40S ribosomal S9-like protein	493.879	422.357	-0.225694	0.855484
Medtr7g107400.1	40S ribosomal SA-like protein	2263.6	1849.8	-0.291245	0.498672
Medtr8g064950.1	4-alpha-glucanotransferase	37.1946	50.5384	0.442285	0.671557
Medtr7g088740.1	4-alpha-glucanotransferase DPE2	1429.46	1483.35	0.0533877	1
Medtr1g063110.1	4-coumarate:CoA ligase-like protein	428.149	613.317	0.518519	0.0293875
Medtr1g063120.1	4-coumarate:CoA ligase-like protein	257.476	315.42	0.292837	0.706511
Medtr2g105570.1	4-coumarate:CoA ligase-like protein	421.685	437.481	0.0530546	1
Medtr5g007640.1	4-coumarate:CoA ligase-like protein	815.811	804.196	-0.0206867	1
Medtr3g088880.1	4-coumarate:CoA ligase-like protein	73.2208	66.3821	-0.141457	1
Medtr4g005750.1	4-coumarate:CoA ligase-like protein	475.033	393.034	-0.273373	0.356457
Medtr3g460770.1	4-coumarate:CoA ligase-like protein	22.2378	17.5141	-0.3445	0.997847
Medtr3g088870.1	4-coumarate:CoA ligase-like protein	84.8731	57.3975	-0.564319	0.22769
Medtr4g128337.1	4-coumarate:CoA ligase-like protein	3491.41	2330.04	-0.583459	0.000940666
Medtr3g437340.1	4-diphosphocytidyl-2-C-methyl-D-erythritol kinase	118.393	162.684	0.458489	0.169593
Medtr4g069030.1	4-hydroxy-3-methylbut-2-enyl diphosphate reductase	646.823	712.947	0.140425	1
Medtr7g073970.1	4-hydroxybenzoate polyprenyltransferase	46.6641	43.5341	-0.10017	1
Medtr5g091060.1	4-hydroxyphenylpyruvate dioxygenase	540.722	643.602	0.251281	0.675613
Medtr5g090990.1	4-hydroxyphenylpyruvate dioxygenase	50.1742	51.0571	0.0251666	1
Medtr1g022325.1	4-hydroxyphenylpyruvate dioxygenase	21.3724	11.8425	-0.851777	0.619371
Medtr1g088775.1	4-hydroxy-tetrahydrodipicolinate synthase	405.578	472.407	0.220052	0.629945
Medtr8g036040.1	4-hydroxy-tetrahydrodipicolinate synthase	1117.34	1194.31	0.0961039	1
Medtr8g036020.1	4-hydroxy-tetrahydrodipicolinate synthase	364.803	333.083	-0.131235	1
Medtr7g075090.1	4-hydroxy-tetrahydrodipicolinate synthase	446.826	401.703	-0.153583	1
Medtr8g036035.1	4-hydroxy-tetrahydrodipicolinate synthase	732.227	545.917	-0.42361	0.139519
Medtr8g095460.1	4'-phosphopantetheinyl transferase family protein	71.8148	62.2713	-0.205713	1
Medtr1g059790.1	4'-phosphopantetheinyl transferase family protein	36.7347	26.7189	-0.459282	0.5443
Medtr1g031890.5	50S ribosomal L15-like protein	19.0669	26.7858	0.4904	0.948973
Medtr5g041290.1	50S ribosomal L18-like protein	30.7975	32.3476	0.0708483	1
Medtr7g083650.1	50S ribosomal L18-like protein	123.738	128.417	0.0535455	1
Medtr1g114200.1	50S ribosomal L18-like protein	236.073	224.475	-0.0726743	1
Medtr2g082410.1	50S ribosomal L24-like protein	223.124	250.419	0.166497	1
Medtr1g067700.1	50S ribosomal L9-like protein	171.495	192.697	0.168173	1
Medtr5g038540.1	50S ribosomal L9-like protein	142.391	143.857	0.014777	1
Medtr3g110640.1	50S ribosomal protein	240.099	260.954	0.12017	1
Medtr3g080800.1	50S ribosomal protein L11P	118.755	156.682	0.399856	0.271974
Medtr1g060610.1	50S ribosomal protein L11P	659.826	755.164	0.194706	0.73568
Medtr8g054450.1	50S ribosomal protein L13	101.611	125.513	0.304792	0.553543
Medtr3g082760.1	50S ribosomal protein L13	470.664	414.676	-0.182713	0.983127
Medtr5g096490.1	50S ribosomal protein L14p	36.5081	47.1268	0.368331	0.918135
Medtr1g110750.1	50S ribosomal protein L15	338.138	379.753	0.167448	0.936636
Medtr0002s0140.1	50S ribosomal protein L16	56.4434	52.2637	-0.110997	1
Medtr3g062930.1	50S ribosomal protein L17	225.174	306.289	0.443856	0.0955274
Medtr8g103900.1	50S ribosomal protein L17	67.4016	64.2366	-0.0693855	1
Medtr3g095900.1	50S ribosomal protein L17	249.159	223.957	-0.153845	1
Medtr4g032660.1	50S ribosomal protein L18 family protein	298.494	351.502	0.235831	0.817808
Medtr5g041280.1	50S ribosomal protein L18, putative	13.9614	21.6608	0.633644	0.842191
Medtr3g058620.1	50S ribosomal protein L19-2	906.241	998.789	0.140286	0.996138
Medtr0059s0060.1	50S ribosomal protein L1p	589.587	607.949	0.0442448	1
Medtr4g080120.1	50S ribosomal protein L1p	235.132	225.159	-0.0625227	1
Medtr4g034720.1	50S ribosomal protein L20	12.6504	30.1934	1.25505	0.251151
Medtr0027s0250.1	50S ribosomal protein L20	223.506	250.899	0.166789	0.998434
Medtr1g096460.1	50S ribosomal protein L21	587.477	712.988	0.279345	0.474234
Medtr2g058400.1	50S ribosomal protein L21, related protein	33.9382	24.5421	-0.467652	0.801843
Medtr7g100410.1	50S ribosomal protein L22	311.73	321.775	0.0457549	1
Medtr3g087190.1	50S ribosomal protein L23	708.049	766.324	0.114104	1
Medtr8g079680.1	50S ribosomal protein L25, putative	576.899	507.608	-0.184605	0.885202
Medtr7g086470.1	50S ribosomal protein L25, putative	144.418	117.224	-0.300983	0.740606
Medtr3g020680.1	50S ribosomal protein L27	536.541	553.964	0.0461038	1
Medtr3g014010.1	50S ribosomal protein L27	424.006	414.213	-0.0337126	1
Medtr1g041320.1	50S ribosomal protein L28	273.443	340.843	0.317868	0.509968
Medtr8g090185.1	50S ribosomal protein L29	192.952	185.111	-0.0598527	1
Medtr4g051350.1	50S ribosomal protein L33	12.3568	34.5913	1.48511	0.0199487
Medtr1g015500.1	50S ribosomal protein L33	234.909	229.131	-0.0359242	1
Medtr8g045210.1	50S ribosomal protein L33	203.833	102.562	-0.990884	9.00996e-05
Medtr5g027470.1	50S ribosomal protein L35	402.487	374.743	-0.103043	1
Medtr4g114610.1	50S ribosomal protein L36	653.768	686.045	0.0695249	1
Medtr1g093060.1	50S ribosomal protein L3P	161.523	211.002	0.385514	0.238291
Medtr6g006970.1	50S ribosomal protein L3P	271.908	253.735	-0.0997938	1
Medtr3g118210.1	50S ribosomal protein L3P	516.307	425.678	-0.278464	0.560617
Medtr8g006995.1	50S ribosomal protein L4, bacterial/organelle protein	460.269	449.573	-0.0339198	1
Medtr3g107920.1	50S ribosomal protein L4, bacterial/organelle protein	569.535	547.522	-0.0568667	1
Medtr7g078800.1	50S ribosomal protein L5P	362.529	374.914	0.0484635	1
Medtr4g080740.1	50S ribosomal protein L5P	3608.14	3360.82	-0.10244	1
Medtr8g046140.1	50S ribosomal protein L5P	3321.95	2891.65	-0.200138	0.872466
Medtr3g007700.1	50S ribosomal protein L5P	1323.83	1122.92	-0.237471	0.906237
Medtr0316s0010.1	50S ribosomal protein L6	148.775	169.102	0.184761	0.901457
Medtr2g031960.1	50S ribosomal protein L7/L12	159.821	160.975	0.0103715	1
Medtr8g076780.1	50S ribosomal protein L7/L12	120.264	120.06	-0.00244031	1
Medtr2g031760.1	50S ribosomal protein L7/L12	368.165	346.379	-0.0880029	1
Medtr6g006060.1	50S ribosomal protein L7/L12	275.231	257.005	-0.0988487	1
Medtr7g053520.1	50S ribosomal protein L7/L12	173.504	159.138	-0.124689	1
Medtr4g057210.1	50S ribosomal protein L9	188.484	187.257	-0.009424	1
Medtr7g082520.1	50S ribosomal-like protein, putative	105.052	84.6877	-0.310881	0.940804
Medtr4g119910.1	50S ribosome-binding GTPase	440.785	403.225	-0.128491	1
Medtr7g055730.1	50S ribosome-binding GTPase	125.706	110.497	-0.186044	0.989172
Medtr0110s0050.1	5'-3' exonuclease family protein	102.753	84.576	-0.28086	0.809159
Medtr3g009945.1	5'-adenylylsulfate reductase, putative	91.6285	58.9652	-0.635934	0.115746
Medtr6g029240.1	5-adenylylsulfate reductase-like protein	683.999	782.497	0.19409	0.87257
Medtr3g074620.1	5-adenylylsulfate reductase-like protein	1223.86	1319.88	0.108965	1
Medtr1g063080.1	5'-AMP-activated kinase-like protein, putative	129.791	124.152	-0.0640847	1
Medtr3g117700.1	5'-methylthioadenosine/S-adenosylhomocysteine nucleosidase	1002.24	896.052	-0.16158	0.99854
Medtr0173s0020.1	5'-methylthioadenosine/S-adenosylhomocysteine nucleosidase	52.5492	46.5999	-0.173342	1
Medtr4g093870.1	5-oxoprolinase	1309.62	1148.34	-0.189592	0.656157
Medtr4g094700.1	6,7-dimethyl-8-ribityllumazine synthase	726.011	685.698	-0.0824177	1
Medtr4g063705.1	60 kDa inner membrane protein	674.463	749.659	0.152495	1
Medtr4g107330.1	60 kDa inner membrane protein	172.12	181.044	0.0729212	1
Medtr4g089105.1	60 kDa inner membrane protein	345.4	322.831	-0.097488	1
Medtr3g086250.1	60 kDa inner membrane protein	615.968	545.099	-0.176336	0.969407
Medtr0227s0020.1	60S acidic ribosomal protein	725.195	820.544	0.17821	0.739834
Medtr8g089790.1	60S acidic ribosomal protein	3746.63	3618.95	-0.0500213	1
Medtr1g060600.1	60S acidic ribosomal protein	3269.75	3150.33	-0.0536768	1
Medtr7g118060.2	60S acidic ribosomal protein	409.616	385.147	-0.0888607	1
Medtr8g024350.1	60S acidic ribosomal protein	816.334	760.209	-0.102764	1
Medtr3g092600.1	60S acidic ribosomal protein	1156.54	1055.34	-0.132104	1
Medtr2g066750.1	60S acidic ribosomal protein	50.1903	43.8063	-0.196271	1
Medtr5g082180.1	60S acidic ribosomal protein P0-1	3613.21	2976.36	-0.279732	0.528518
Medtr3g108280.1	60S acidic ribosomal protein P0-1	3717.61	2839.82	-0.388573	0.234313
Medtr4g059400.1	60S ribosomal L12-like protein	6712.22	6137.45	-0.129151	1
Medtr1g064500.1	60S ribosomal L12-like protein	2106.59	1752.46	-0.265524	0.5443
Medtr5g026750.1	60S ribosomal L13-like protein	924.57	967.237	0.0650866	1
Medtr1g022165.1	60S ribosomal L13-like protein	7073.18	7248.74	0.035372	1
Medtr4g120770.1	60S ribosomal L14-like protein	4068.48	4242.44	0.0604062	1
Medtr1g075720.1	60S ribosomal L14-like protein	3656.68	3418.64	-0.0971102	1
Medtr1g069905.1	60S ribosomal L21-like protein	11337.5	10871.5	-0.060554	1
Medtr7g107420.1	60S ribosomal L21-like protein	3472.37	2995.77	-0.212995	0.840456
Medtr5g054560.1	60S ribosomal L23-like protein	15.2077	36.0539	1.24536	0.0498329
Medtr5g464620.1	60S ribosomal L23-like protein	22.3057	33.1732	0.572608	0.723434
Medtr1g069585.1	60S ribosomal L23-like protein	1883.38	1642.54	-0.197394	0.897123
Medtr1g026090.1	60S ribosomal L23-like protein	316.197	231.997	-0.446713	0.144997
Medtr2g100410.1	60S ribosomal L28-like protein	4339.68	4037.3	-0.104199	1
Medtr7g010150.1	60S ribosomal L34-like protein	4677.21	4880.26	0.0613069	1
Medtr5g040570.1	60S ribosomal L34-like protein	8157.21	8329.72	0.0301915	1
Medtr7g011050.1	60S ribosomal L34-like protein	1473.15	1448.23	-0.0246142	1
Medtr8g467460.1	60S ribosomal L34-like protein	1096.93	1034.37	-0.0847233	1
Medtr4g072410.1	60S ribosomal L35-like protein	296.859	337.015	0.183034	0.975136
Medtr4g062410.1	60S ribosomal L35-like protein	3128.25	3001.57	-0.0596382	1
Medtr1g067490.1	60S ribosomal L35-like protein	1568.15	1434.51	-0.128512	1
Medtr1g115545.1	60S ribosomal L35-like protein	1267.01	1084.38	-0.224552	0.790462
Medtr7g080090.1	60S ribosomal L35-like protein	53.0941	42.874	-0.30845	0.988716
Medtr5g025120.1	60S ribosomal L4-like protein	3340.49	3022.05	-0.144531	1
Medtr1g045410.1	60S ribosomal L4-like protein	991.332	755.335	-0.392252	0.196183
Medtr1g066990.1	60S ribosomal L4-like protein	2997.44	2055.47	-0.544261	0.00933284
Medtr8g091910.1	60S ribosomal L6-like protein	442.096	439.171	-0.00957751	1
Medtr5g098090.1	60S ribosomal L6-like protein	2074.08	2027.85	-0.0325186	1
Medtr3g094570.1	60S ribosomal L6-like protein	383.033	370.162	-0.0493101	1
Medtr3g094860.1	60S ribosomal L6-like protein	924.849	893.172	-0.0502799	1
Medtr3g029930.1	60S ribosomal L7-like protein	89.5141	90.6377	0.0179958	1
Medtr7g076940.1	60S ribosomal L8-like protein	3575.33	2985.64	-0.260036	0.594103
Medtr5g021800.1	60S ribosomal L8-like protein	1378.06	1025.26	-0.426641	0.1106
Medtr3g094230.1	60S ribosomal protein L10-2	3403.47	2985.5	-0.189032	0.824706
Medtr2g090910.1	60S ribosomal protein L10-2	2939.13	2510.36	-0.227492	0.696317
Medtr1g023590.1	60S ribosomal protein L13a-4	2437.13	2472.47	0.0207704	1
Medtr7g057770.1	60S ribosomal protein L13a-4	4170.86	3769.62	-0.145924	1
Medtr5g083790.1	60S ribosomal protein L13a-4	898.387	721.499	-0.31634	0.431687
Medtr3g078653.1	60S ribosomal protein L15-1	4387.12	3977.62	-0.14137	1
Medtr2g014220.1	60S ribosomal protein L15-1	1461.14	1262.68	-0.210606	0.893309
Medtr8g080460.1	60S ribosomal protein L17A	4088.13	3637.13	-0.16864	0.867298
Medtr7g108805.1	60S ribosomal protein L18-3	7626.05	7658.73	0.00617019	1
Medtr1g083460.1	60S ribosomal protein L18-3	2360.45	2305.76	-0.0338179	1
Medtr7g112880.1	60S ribosomal protein L18-3	103.488	83.7438	-0.305403	0.92485
Medtr2g019720.1	60S ribosomal protein L18a	27.2192	32.835	0.270612	1
Medtr2g098000.1	60S ribosomal protein L18a-3	1077.14	1116.48	0.0517437	1
Medtr5g091120.1	60S ribosomal protein L18a-3	235.064	218.91	-0.102718	1
Medtr5g091135.1	60S ribosomal protein L18a-3	2400.2	2141.79	-0.164336	0.986501
Medtr7g108955.1	60S ribosomal protein L19	1725.7	1708.91	-0.0141099	1
Medtr4g007840.1	60S ribosomal protein L23a, putative	60.9817	59.009	-0.0474415	1
Medtr4g063060.1	60S ribosomal protein L23a-2	5512.54	5226.15	-0.0769682	1
Medtr7g023260.1	60S ribosomal protein L23a-2	531.326	445.954	-0.2527	0.6863
Medtr1g061670.1	60S ribosomal protein L24-2	2091.5	1984.46	-0.0757944	1
Medtr5g015570.1	60S ribosomal protein L26-1	1685.29	1744.16	0.049539	1
Medtr2g012450.1	60S ribosomal protein L26-1	3382.53	3310.42	-0.0310868	1
Medtr5g096540.1	60S ribosomal protein L26-1	1531.34	1405.01	-0.124219	1
Medtr2g006170.1	60S ribosomal protein L27-1	3745.74	3679.81	-0.0256169	1
Medtr2g035930.1	60S ribosomal protein L27-1	4160.88	3594.3	-0.211175	0.679436
Medtr5g033090.1	60S ribosomal protein L27a-3	3478.13	3670.7	0.0777463	1
Medtr8g069460.1	60S ribosomal protein L27a-3	224.152	213.255	-0.0719009	1
Medtr3g077050.1	60S ribosomal protein L27a-3	4161.27	3660.33	-0.185049	0.863972
Medtr4g121870.1	60S ribosomal protein L29-1	2009.56	2098.93	0.0627696	1
Medtr4g121877.1	60S ribosomal protein L29-1	802.586	810.122	0.0134832	1
Medtr8g101980.1	60S ribosomal protein L31B	3532.28	3475.88	-0.0232221	1
Medtr7g007920.1	60S ribosomal protein L32-1	2133.38	1955.62	-0.125517	1
Medtr8g085740.1	60S ribosomal protein L32-1	1015.44	811.704	-0.323081	0.450353
Medtr7g010930.1	60S ribosomal protein L34	614.614	591.702	-0.0548115	1
Medtr6g012390.1	60S ribosomal protein L34	296.726	267.231	-0.151043	0.836004
Medtr0699s0020.1	60S ribosomal protein L35a-3	689.343	652.317	-0.0796496	1
Medtr5g081705.1	60S ribosomal protein L35a-3	1026.48	857.446	-0.259585	0.723098
Medtr4g094308.1	60S ribosomal protein L36a	93.1462	89.5331	-0.0570769	1
Medtr7g100280.1	60S ribosomal protein L36a	995.805	914.361	-0.123099	1
Medtr2g008180.1	60S ribosomal protein L36a	2335.03	2125.33	-0.135757	1
Medtr2g101900.1	60S ribosomal protein L37-1	2221.98	2193.44	-0.0186506	1
Medtr0147s0070.1	60S ribosomal protein L37-1	3013.5	2676.21	-0.171249	0.978469
Medtr8g007485.1	60S ribosomal protein L37a-2	556.309	578.729	0.0570007	1
Medtr4g099160.1	60S ribosomal protein L37a-2	3606.62	3566.73	-0.0160448	1
Medtr0199s0040.1	60S ribosomal protein L37a-2	258.153	250.168	-0.0453253	1
Medtr4g068040.1	60S ribosomal protein L38A	526.871	645.239	0.292384	0.441809
Medtr8g079485.1	60S ribosomal protein L38A	2931.35	2846.28	-0.0424876	1
Medtr2g018680.1	60S ribosomal protein L38A	630.38	608.642	-0.0506279	1
Medtr1g013070.1	60S ribosomal protein L39-3	2272.46	2281.17	0.00551997	1
Medtr3g106310.1	60S ribosomal protein L39-3	1566.23	1496.87	-0.0653436	1
Medtr4g094398.1	60S ribosomal protein L3B	603.61	180.481	-1.74177	1.242e-12
Medtr8g028125.1	60S ribosomal protein L5-2	10346.2	9179.65	-0.172588	0.910386
Medtr3g118030.1	60S ribosomal protein L5-2	1541.61	1295.03	-0.251449	0.687257
Medtr1g077690.1	60S ribosomal protein L6	110.461	127.333	0.205064	0.95875
Medtr1g090700.1	60S ribosomal protein L6	341.64	358.248	0.0684826	1
Medtr3g093110.1	60S ribosomal protein L6	7652.26	7658.63	0.00120123	1
Medtr5g068780.1	60S ribosomal protein L6	235.063	188.719	-0.31681	0.574552
Medtr3g112090.1	60S ribosome subunit biogenesis NIP7-like protein	360.861	272.637	-0.404464	0.450029
Medtr6g061690.1	65-kDa microtubule-associated-like protein	174.857	249.117	0.510648	0.195252
Medtr4g134290.1	6-phosphofructokinase	100.35	364.479	1.86079	1.03752e-18
Medtr5g032570.1	6-phosphofructokinase	40.5404	46.9854	0.212852	1
Medtr6g090130.1	6-phosphofructokinase	3289.93	3415.17	0.0539013	1
Medtr1g090300.1	6-phosphofructokinase	194.666	199.378	0.0345017	1
Medtr8g069040.1	6-phosphofructokinase	305.857	289.902	-0.0772881	1
Medtr3g110395.1	6-phosphofructokinase	6020.63	3444.34	-0.805688	0.00325062
Medtr8g102470.2	6-phosphogluconate dehydrogenase NAD-binding domain protein	38.0349	43.6798	0.199645	1
Medtr8g088900.1	6-phosphogluconate dehydrogenase-like protein	565.534	519.195	-0.123337	1
Medtr2g005690.1	70 kDa heat shock protein	1511.67	1210.69	-0.320308	0.38582
Medtr3g108730.1	7-dehydrocholesterol reductase	166.307	132.757	-0.325061	0.662996
Medtr4g094510.1	7-dehydrocholesterol reductase-like protein	26.7687	34.0614	0.347589	1
Medtr4g005450.1	7-dehydrocholesterol reductase-like protein	19.7979	22.6238	0.192488	1
Medtr3g008020.1	8-amino-7-oxononanoate synthase-like protein	156.395	90.0095	-0.797041	0.0153084
Medtr3g088510.1	8-oxoguanine-DNA glycosylase	177.154	220.914	0.318484	0.499257
Medtr2g070460.1	9-cis-epoxycarotenoid dioxygenase	112.566	34.2028	-1.71859	0.000205862
Medtr5g079770.1	A1 cistron-splicing factor AAR2	219.702	248.102	0.17539	0.855204
Medtr7g104810.1	A49-like RNA polymerase I associated factor	180.055	181.26	0.0096186	1
Medtr2g037460.2	A49-like RNA polymerase I associated factor	63.9497	60.2894	-0.0850329	1
Medtr5g090740.1	AAA domain protein	75.895	82.438	0.119305	1
Medtr5g080800.1	AAA domain protein	41.4742	21.4603	-0.950546	0.0774184
Medtr4g088885.1	AAA family ATPase	1129.29	926.938	-0.28487	0.325613
Medtr5g098850.1	AAA family ATPase	834.912	636.729	-0.390944	0.218195
Medtr2g086160.1	AAA-type ATPase family protein	20.975	21.6448	0.0453556	1
Medtr7g075520.1	AAA-type ATPase family protein	505.125	487.473	-0.051318	1
Medtr5g077080.1	aarF domain kinase	40.8115	50.5265	0.308064	0.979128
Medtr1g095480.1	AarF domain kinase	200.881	243.665	0.278559	0.775423
Medtr3g105760.1	AarF domain kinase	255.93	263.17	0.040248	1
Medtr2g049340.1	ABA induced plasma membrane protein	61.4509	70.4976	0.198141	1
Medtr4g085910.1	ABA response element-binding factor	695.961	1048.85	0.591724	0.0027469
Medtr7g104480.1	ABA response element-binding factor	68.3922	49.9017	-0.454742	0.526262
Medtr1g098680.1	ABA/WDS induced protein	15.4554	45.1424	1.54637	0.000368458
Medtr7g117670.1	ABA-inducible bHLH-type transcription factor	999.627	1107.23	0.147487	0.987575
Medtr8g027495.1	ABA-inducible bHLH-type transcription factor	354.401	308.273	-0.201174	0.838299
Medtr2g035210.1	ABA-responsive protein	19.1938	29.4707	0.618644	1
Medtr2g035190.1	ABA-responsive protein	629.245	486.472	-0.371265	1
Medtr2g035220.1	ABA-responsive protein	126.4	80.5891	-0.649339	0.33707
Medtr3g437870.1	ABC transporter A family protein	1464.27	1794.58	0.293464	1
Medtr3g437990.1	ABC transporter A family protein	1546.06	1466.88	-0.0758407	1
Medtr4g108170.1	ABC transporter A family protein	925.454	499.992	-0.888257	0.0046923
Medtr3g093430.1	ABC transporter B family protein	53.5863	648.682	3.59758	1.54851e-43
Medtr4g123990.1	ABC transporter B family protein	261.176	397.647	0.606464	0.0109585
Medtr4g109720.1	ABC transporter B family protein	1096	1538.54	0.48932	0.0454929
Medtr6g011680.1	ABC transporter B family protein	1069.82	1387.15	0.374752	0.0774948
Medtr6g088670.1	ABC transporter B family protein	136.629	153.389	0.166931	1
Medtr1g063170.1	ABC transporter B family protein	117.072	131.103	0.163298	0.99854
Medtr7g102070.1	ABC transporter B family protein	1259.4	1368.5	0.119859	1
Medtr6g008800.1	ABC transporter B family protein	740.204	671.589	-0.140343	1
Medtr1g086150.1	ABC transporter B family protein	27.8414	24.9942	-0.155636	1
Medtr1g115430.1	ABC transporter B family protein	1438.41	1268.86	-0.180947	0.856048
Medtr4g081190.1	ABC transporter B family protein	778.311	632.008	-0.300405	0.369264
Medtr5g033080.1	ABC transporter B family protein	37.3473	23.5085	-0.667824	0.502835
Medtr6g009110.1	ABC transporter B family protein	764.687	407.753	-0.907176	6.44006e-07
Medtr8g022270.1	ABC transporter B family-like protein	37.4143	51.537	0.462017	0.935089
Medtr2g042310.1	ABC transporter B family-like protein	69.5832	61.493	-0.178317	1
Medtr8g009630.1	ABC transporter C family protein, putative	528.304	190.651	-1.47043	4.56713e-09
Medtr0874s0020.1	ABC transporter C family-like protein	762.695	613.653	-0.313683	0.266082
Medtr2g062790.1	ABC transporter D family protein	96.9695	93.6201	-0.0507141	1
Medtr3g095010.1	ABC transporter F family protein	601.503	584.791	-0.0406501	1
Medtr1g066620.1	ABC transporter F family-like protein	85.4107	81.939	-0.0598657	1
Medtr3g080970.1	ABC transporter F family-like protein	1250.68	1166.07	-0.101063	1
Medtr8g075040.1	ABC transporter family F protein PpABCF protein	151.525	106.002	-0.515463	0.181959
Medtr6g034230.1	ABC transporter family protein	189.911	155.891	-0.284785	0.584311
Medtr4g057795.1	ABC transporter family protein	325.825	183.055	-0.831825	0.000107821
Medtr1g084720.1	ABC transporter I family protein	263.278	259.63	-0.0201277	1
Medtr6g009090.1	ABC transporter transmembrane region protein	117.759	84.5237	-0.478408	0.202622
Medtr6g034220.1	ABC transporter-like family-protein	724.83	782.536	0.110515	1
Medtr7g098690.1	ABC transporter-like family-protein	991.294	433.554	-1.1931	2.64821e-11
Medtr8g015980.1	ABC transporter-like family-protein	483.499	100.872	-2.26099	2.62166e-22
Medtr8g091710.1	ABC transporter-like protein	225.889	252.74	0.162043	1
Medtr5g068050.1	ABC1 family kinase	449.135	565.629	0.332707	0.32716
Medtr0092s0090.1	ABC1 family protein	40.2243	42.8971	0.0928117	1
Medtr1g008980.1	ABC1 family protein	686.789	648.769	-0.0821619	1
Medtr3g070410.1	ABC1 plant-like protein, putative	157.557	134.757	-0.22551	0.879083
Medtr1g046620.1	ABC1/COQ8 Serine/Threonine kinase	252.99	246.056	-0.0400895	1
Medtr1g011650.1	ABC-2 and plant PDR ABC-type transporter family protein	679.977	439.642	-0.629157	0.00241062
Medtr7g079540.1	ABC-type cobalt transport system, ATPase component	190.074	222.537	0.227485	0.875524
Medtr7g013820.1	ABI five-binding protein	103.496	105.802	0.0317874	1
Medtr8g010170.1	ABI3-interacting protein	5885.8	6314.7	0.101475	1
Medtr8g010160.1	ABI3-interacting protein	1680.18	1519.46	-0.145054	0.84674
Medtr7g116710.1	ABIL1-like protein	496.376	460.202	-0.109166	1
Medtr6g087680.1	ABIL1-like protein	598.181	324.315	-0.883186	3.518e-05
Medtr4g131940.1	abnormal spindle-like microcephaly-associated-like protein, putative	224.075	263.902	0.236023	0.675334
Medtr5g083270.1	abscisic acid receptor	4957.06	6557.62	0.403687	0.200759
Medtr4g014460.1	abscisic acid receptor	3372.38	4130.3	0.292481	0.464313
Medtr7g070050.1	abscisic acid receptor	634.122	590.557	-0.102683	1
Medtr1g016480.1	abscisic acid receptor	98.0187	72.8943	-0.42725	0.884266
Medtr1g028380.1	abscisic acid receptor PYL9-like protein	1023.79	1507.05	0.557812	0.0116033
Medtr8g027805.1	abscisic acid receptor PYL9-like protein	2901.56	3556.17	0.293496	0.57018
Medtr3g090980.1	abscisic acid receptor PYL9-like protein	1321.41	1355.79	0.0370567	1
Medtr5g030500.1	abscisic acid receptor PYR1-like protein	264.443	398.174	0.590444	0.0142589
Medtr1g024930.1	abscisic acid-responsive (TB2/DP1, HVA22) family protein	165.117	185.685	0.169367	0.979102
Medtr3g113790.1	abscisic acid-responsive (TB2/DP1, HVA22) family protein	132.483	144.512	0.125381	1
Medtr4g095660.1	acetamidase/formamidase, putative	151.516	194.206	0.358119	0.502174
Medtr4g121600.1	acetate/butyrate-CoA ligase AAE7, peroxisomal protein	1188.79	1476.81	0.31299	0.484401
Medtr7g084850.1	acetate-CoA ligase	1070.93	1073.88	0.00395931	1
Medtr3g099190.1	acetolactate synthase 1 catalytic subunit	466.044	423.243	-0.138979	1
Medtr2g013120.1	acetolactate synthase 1 catalytic subunit	1604.16	1357.35	-0.241027	0.348586
Medtr8g088600.1	acetolactate synthase, small subunit	461.62	380.416	-0.279127	0.49406
Medtr3g073860.1	acetyl-CoA carboxylase	2079.52	1827.08	-0.186711	0.670938
Medtr7g066870.1	acetyl-CoA carboxylase, carboxyl transferase, alpha subunit	874.58	977.003	0.159773	0.958512
Medtr1g071610.1	acetyl-CoA carboxylase, putative	1034.64	939.028	-0.139892	0.893025
Medtr7g451450.1	acetylornithine aminotransferase	1513.59	1541.6	0.0264498	1
Medtr1g103110.1	acetyltransferase (GNAT) domain protein	11.5085	22.5371	0.969605	0.438326
Medtr3g093540.1	acetyltransferase (GNAT) domain protein	42.0186	56.0801	0.416461	0.713746
Medtr4g134670.1	acetyltransferase (GNAT) domain protein	199.55	238.889	0.259592	0.640773
Medtr1g103150.1	acetyltransferase (GNAT) domain protein	690.336	803.883	0.219686	1
Medtr7g024765.1	acetyltransferase (GNAT) domain protein	47.8156	49.2726	0.0433025	1
Medtr3g463610.1	acetyltransferase (GNAT) domain protein	356.919	314.546	-0.182326	0.981288
Medtr5g006470.1	acetyltransferase (GNAT) domain protein	32.3125	18.2051	-0.827748	0.904534
Medtr0439s0020.1	acetyltransferase (GNAT) domain protein	21.2069	11.5518	-0.876411	0.557707
Medtr5g006450.1	acetyltransferase (GNAT) domain protein	351.942	157.883	-1.15649	0.126921
Medtr7g024760.1	acetyltransferase (GNAT) domain protein	79.6188	33.1379	-1.26463	0.0219832
Medtr5g006460.1	acetyltransferase (GNAT) domain protein	20.5815	5.03087	-2.03247	0.546616
Medtr7g073990.1	acetyltransferase NSI-like protein	118.468	127.364	0.104461	1
Medtr1g101945.1	ACI13	434.682	379.232	-0.196881	0.739311
Medtr7g092875.1	acid phosphatase	16.3168	23.6227	0.533816	0.706821
Medtr7g117385.1	acid phosphatase/vanadium-dependent haloperoxidase	151.004	470.928	1.64092	7.25299e-17
Medtr3g085670.1	acid phosphatase/vanadium-dependent haloperoxidase	264.943	376.961	0.508733	0.0565801
Medtr2g062820.1	acid phosphatase/vanadium-dependent haloperoxidase	152.877	156.523	0.0340074	1
Medtr3g070090.1	acid phosphatase-like protein	51.9478	18.9528	-1.45465	0.0452372
Medtr7g024320.1	ACT domain protein	2134.12	1897.3	-0.169696	0.765623
Medtr5g037540.1	actin cross-linking protein	291.158	368.137	0.33844	0.469197
Medtr8g061880.1	actin cross-linking protein	301.189	332.985	0.144786	1
Medtr7g093260.1	actin-97	1188.12	687.353	-0.78956	3.33577e-05
Medtr8g011460.1	actin-binding calponin-like (CH) domain protein	166.236	194.089	0.223485	0.766662
Medtr5g094160.1	actin-binding calponin-like (CH) domain protein	39.8728	25.4653	-0.64687	0.235821
Medtr8g014900.1	actin-binding family protein, putative	19.7938	26.6257	0.427772	0.924157
Medtr1g013800.1	actin-binding FH2 (formin 2) family protein	141.979	115.352	-0.299629	0.710818
Medtr3g037080.1	actin-binding FH2 (formin-like) protein, putative	251.81	180.94	-0.476828	0.0905855
Medtr3g049070.1	actin-related protein 2/3 complex subunit 1B	528.803	508.895	-0.0553613	1
Medtr4g115900.1	actin-related protein 2/3 complex subunit 3	585.307	624.938	0.0945191	1
Medtr8g006725.1	actin-related protein 2/3 complex subunit 5	37.5983	36.7497	-0.0329362	1
Medtr1g112900.1	actin-related protein 2/3 complex subunit 5	57.2299	51.1199	-0.162882	1
Medtr2g445210.1	actin-related protein ARP4	20.8999	25.9615	0.312881	0.967708
Medtr3g067945.1	actin-related protein ARP4	411.249	449.641	0.128763	1
Medtr8g007440.1	actin-related protein ARP4	45.9206	49.4493	0.106811	1
Medtr1g073920.1	actin-related protein ARP4	296.118	303.636	0.0361715	1
Medtr3g030550.1	actin-related protein ARP4	435.078	424.998	-0.0338182	1
Medtr8g089630.1	actin-related protein ARP4	428.195	377.64	-0.181257	0.813022
Medtr0136s0060.1	activator of 90 kDa heat shock ATPase-like protein	539.141	534.796	-0.0116738	1
Medtr7g093500.1	activator of 90 kDa heat shock ATPase-like protein	849.601	735.227	-0.208596	0.886461
Medtr6g093220.1	activator of Hsp90 ATPase, amine-terminal protein	802.297	768.716	-0.0616854	1
Medtr1g099110.2	ACT-like tyrosine kinase family protein	64.6615	72.7413	0.169868	1
Medtr2g020360.3	acyl carrier protein	695.972	757.484	0.122186	1
Medtr7g080760.1	acyl carrier protein	1290.11	1306.94	0.0186991	1
Medtr7g080390.1	acyl carrier protein	1955.96	1744.42	-0.165137	0.975136
Medtr2g103140.1	acyl thioesterase-like protein	109.1	164.94	0.596296	0.169842
Medtr1g026310.1	acyl:CoA ligase	298.972	274.132	-0.12514	1
Medtr4g077900.1	acyl:CoA ligase	202.067	155.098	-0.381653	0.430678
Medtr5g027480.1	acyl:CoA ligase	33.2504	15.7693	-1.07625	0.140873
Medtr4g112970.1	acyl-ACP-thioesterase B	550.122	599.415	0.123805	0.983514
Medtr1g040725.1	acylamino-acid-releasing enzyme, putative	55.5885	58.607	0.0762853	1
Medtr5g042410.1	acylamino-acid-releasing enzyme-like protein, putative	85.5051	128.268	0.585075	0.104265
Medtr4g060480.1	acyl-CoA dehydrogenase	94.0387	117.277	0.318599	0.796999
Medtr2g436030.1	acyl-CoA dehydrogenase	477.122	521.919	0.129468	1
Medtr7g068850.1	acyl-CoA dehydrogenase	1492.24	1336.56	-0.158953	0.950244
Medtr2g435800.1	acyl-CoA dehydrogenase family protein	958.097	883.035	-0.117701	1
Medtr1g049370.1	acyl-CoA N-acyltransferase (NAT) family protein	378.333	420.273	0.151668	0.997974
Medtr3g030055.2	acyl-CoA N-acyltransferase (NAT) family protein	92.5808	95.4204	0.0435859	1
Medtr3g034200.1	acyl-CoA N-acyltransferase (NAT) family protein	923.645	858.504	-0.105513	1
Medtr7g084140.1	acyl-CoA N-acyltransferase (NAT) family protein	202.603	178.245	-0.184797	1
Medtr4g095700.1	acyl-CoA N-acyltransferase (NAT) superfamily protein	191.242	451.895	1.24059	9.84085e-05
Medtr4g129490.1	acyl-CoA N-acyltransferase (NAT) superfamily protein	158.42	185.86	0.230466	0.964896
Medtr3g088570.1	acyl-CoA N-acyltransferase (NAT) superfamily protein	294.107	309.532	0.0737465	1
Medtr3g465010.1	acyl-CoA N-acyltransferase (NAT) superfamily protein, putative	4.32229	34.8206	3.01007	0.0712351
Medtr5g035050.1	acyl-CoA N-acyltransferase (NAT) superfamily protein, putative	34.2782	43.7227	0.351093	0.949636
Medtr1g095000.1	acyl-CoA N-acyltransferase domain protein	174.687	226.034	0.371766	0.390473
Medtr4g046047.1	acyl-CoA N-acyltransferase-like protein	49.6984	44.568	-0.157192	1
Medtr2g045050.1	acyl-CoA thioesterase	200.009	354.992	0.827721	0.00626705
Medtr2g045080.1	acyl-CoA thioesterase	521.375	619.764	0.249396	0.611249
Medtr7g077400.1	acyl-CoA thioesterase	500.622	511.226	0.0302412	1
Medtr8g030920.1	acyl-CoA thioesterase	167.799	153.797	-0.125711	1
Medtr3g098100.1	acyl-CoA thioesterase, putative	414.12	544.301	0.394357	0.184418
Medtr5g069640.1	acyl-CoA thioesterase, putative	163.028	197.551	0.277099	0.707628
Medtr3g098130.2	acyl-CoA thioesterase, putative	112.675	109.802	-0.0372612	1
Medtr1g418545.1	acyl-CoA-binding domain protein	1757.23	4082.4	1.21612	2.01365e-12
Medtr2g019860.1	acyl-CoA-binding domain protein	153.077	219.026	0.516852	0.0775125
Medtr5g026740.1	acyl-CoA-binding domain protein	1407.6	1781.53	0.339874	0.257495
Medtr4g109680.1	acyl-CoA-binding domain protein	196.637	239.89	0.286839	0.580007
Medtr3g491870.1	acyl-CoA-binding domain protein	648.543	661.2	0.0278841	1
Medtr7g113200.1	acyl-CoA-binding domain protein	625.162	522.694	-0.258263	0.639952
Medtr4g091440.1	acyl-coenzyme A oxidase	23.787	30.9527	0.379888	0.955515
Medtr3g051310.1	acyl-peptide hydrolase-like protein	389.154	518.945	0.41524	0.100615
Medtr1g063240.1	acylphosphatase	170.815	139.044	-0.296897	0.490755
Medtr2g054780.1	acyl-protein thioesterase	72.5462	62.2632	-0.220521	1
Medtr4g132890.1	acyl-protein thioesterase, putative	178.666	156.061	-0.195153	1
Medtr8g104380.1	adaptin amine-terminal region protein	711.483	720.141	0.0174498	1
Medtr2g091185.1	adaptin ear-binding coat-associated protein 1	604.198	649.021	0.103242	1
Medtr1g069765.1	adaptin ear-binding coat-associated protein 1	1205.09	1147.42	-0.0707517	1
Medtr2g084610.1	adaptor protein complex AP-2, alpha subunit	1238.73	1148.95	-0.108544	1
Medtr4g109880.1	adenine nucleotide alpha hydrolase superfamily protein	16.8194	24.5415	0.5451	0.936471
Medtr3g116830.1	adenine nucleotide alpha hydrolase superfamily protein	360.612	406.905	0.174245	0.901457
Medtr4g064933.1	adenine nucleotide alpha hydrolase superfamily protein	3242.67	3241.77	-0.000402106	1
Medtr4g019800.1	adenine nucleotide alpha hydrolase superfamily protein	3111.77	2687.39	-0.211529	0.599538
Medtr3g072390.1	adenine nucleotide alpha hydrolase superfamily protein	265.202	220.457	-0.266594	0.600221
Medtr8g088230.1	adenine nucleotide alpha hydrolase superfamily protein	21.7482	5.5186	-1.97852	0.00900085
Medtr8g016120.2	adenine nucleotide alpha hydrolase-like domain kinase	64.4003	73.5013	0.190702	0.950889
Medtr3g088640.1	adenine nucleotide alpha hydrolase-like domain kinase	112.909	126.927	0.168832	1
Medtr1g029690.1	adenine nucleotide alpha hydrolase-like domain kinase	332.766	303.411	-0.133234	1
Medtr8g101300.1	adenine nucleotide alpha hydrolase-like domain kinase	80.5418	64.4256	-0.322103	0.982001
Medtr2g100290.1	adenine nucleotide alpha hydrolase-like domain kinase	87.0746	62.5579	-0.477061	0.40824
Medtr3g103010.1	adenine phosphoribosyltransferase-like protein	2136.24	1793.43	-0.252352	0.55753
Medtr3g106780.1	adenine phosphoribosyltransferase-like protein	37.7872	28.0366	-0.430582	0.863972
Medtr5g012210.1	adenine phosphoribosyltransferase-like protein	1425.14	958.754	-0.571872	0.00810308
Medtr4g101460.1	adenine phosphoribosyltransferase-like protein	317.197	128.298	-1.30588	2.11309e-09
Medtr3g075120.1	adenine/guanine permease AZG2-like protein	251.349	355.048	0.498325	0.0702644
Medtr3g094320.1	adenine/guanine permease AZG2-like protein	1102.7	1217.86	0.143299	1
Medtr7g080550.1	adenosylhomocysteinase, putative	866.554	1084.23	0.323306	0.229468
Medtr4g128620.1	adenosylmethionine-8-amino-7-oxononanoate transaminase	342.313	318.937	-0.102047	1
Medtr4g116140.1	adenylate cyclase	27.3985	39.3482	0.522198	0.507103
Medtr4g116130.1	adenylate cyclase	607.518	556.264	-0.127157	1
Medtr2g022140.1	adenylate isopentenyltransferase	101.919	132.611	0.379775	1
Medtr4g117330.1	adenylate isopentenyltransferase	220.601	273.818	0.311781	0.354009
Medtr1g072540.1	adenylate isopentenyltransferase	635.304	141.82	-2.16338	4.52435e-29
Medtr2g461290.1	adenylate kinase	45.3685	65.7136	0.5345	0.450353
Medtr1g067050.1	adenylate kinase	706.404	680.561	-0.0537698	1
Medtr4g035170.1	adenylate kinase	468.431	382.863	-0.291009	0.534475
Medtr7g092260.1	adenylosuccinate synthetase	1435.09	1177.78	-0.285069	0.379499
Medtr3g069790.1	adenylyl cyclase	533.272	544.721	0.0306468	1
Medtr4g069960.1	adenylyl cyclase-associated protein	476.522	419.571	-0.183628	1
Medtr4g097010.1	adenylylsulfate kinase	486.489	474.01	-0.0374891	1
Medtr8g074270.1	adipocyte plasma membrane-associated-like protein	162.36	265.509	0.709564	0.00319385
Medtr2g042420.1	adipocyte plasma membrane-associated-like protein	776.569	301.279	-1.36602	7.02521e-14
Medtr8g087730.1	adipose-regulatory protein (seipin), putative	251.997	238.576	-0.0789587	1
Medtr2g017670.1	adipose-regulatory protein (seipin), putative	106.643	83.9169	-0.345753	0.707923
Medtr4g078640.1	adoMet-dependent rRNA methyltransferase Spb1	639.32	483.876	-0.401902	0.143995
Medtr2g098070.1	ADP/ATP carrier protein	52.3913	111.48	1.08938	0.00751481
Medtr8g036880.1	ADP/ATP carrier protein	1726.51	1955.99	0.180044	0.634166
Medtr3g104500.1	ADP/ATP carrier protein	81.4341	90.924	0.159027	1
Medtr4g078545.1	ADP/ATP carrier protein	2552.49	2800.13	0.13359	0.901457
Medtr7g068340.1	ADP/ATP carrier protein	225.513	241.376	0.098071	1
Medtr8g107270.1	ADP/ATP carrier protein	206.554	195.008	-0.0829875	1
Medtr4g016730.1	ADP/ATP carrier protein	83.4311	78.7515	-0.0832795	1
Medtr3g028590.1	ADP/ATP carrier protein	385.634	260.491	-0.565998	0.0270391
Medtr7g020860.1	ADP-ribosylation factor GTPase-activating protein AGD10	718.514	695.479	-0.0470089	1
Medtr1g069000.1	ADP-ribosylation factor GTPase-activating protein AGD10	4420.82	4039.34	-0.130196	1
Medtr4g074170.1	ADP-ribosylation factor GTPase-activating protein AGD10	644.354	562.596	-0.195754	0.835209
Medtr7g099830.1	ADP-ribosylation factor GTPase-activating protein AGD10	509.419	361.576	-0.494552	0.0270032
Medtr6g080710.1	ADP-ribosylation factor GTPase-activating protein AGD10	73.5057	41.683	-0.818399	0.0545932
Medtr5g007810.1	ADP-ribosylation factor-like protein A1B	423.701	502.472	0.245998	0.76644
Medtr5g034125.2	ADP-ribosylation factor-like protein A1D	144.548	159.174	0.139057	1
Medtr1g076550.1	ADP-ribosylation factor-like protein A1D	767.568	824.425	0.103093	1
Medtr4g077640.1	ADP-ribosylation factor-like protein A1D	441.663	472.155	0.0963144	1
Medtr5g007820.1	ADP-ribosylation factor-like protein A1D	28.0873	29.5458	0.0730345	1
Medtr4g026950.1	ADP-ribosylation factor-like protein A1D	277.732	262.304	-0.0824522	1
Medtr4g128910.1	ADP-ribosylation factor-like protein A1D	1259.69	1184.62	-0.0886362	1
Medtr5g015370.1	ADP-ribosylation factor-like protein A1D	1417.24	1316.07	-0.106849	1
Medtr7g109960.1	ADP-ribosylation factor-like protein A1D	1203.78	1042.18	-0.207964	0.736946
Medtr5g078090.1	ADP-ribosylation factor-like protein A1D	442.697	376.895	-0.232155	0.718001
Medtr6g005820.1	ADP-ribosylation factor-like protein A1D	37.204	24.9901	-0.574101	0.541137
Medtr5g079920.1	affected traf&#64257; cking protein	730.182	635.319	-0.200776	0.706405
Medtr6g470940.1	AGC family Serine/Threonine kinase family protein	1673.72	1555.96	-0.105249	1
Medtr4g035835.1	AGC family Serine/Threonine kinase family protein	92.3486	85.5878	-0.109685	1
Medtr5g069000.1	AGC family Serine/Threonine kinase family protein	649.074	592.309	-0.132031	1
Medtr1g075880.1	AGC kinase	1225.65	1193.38	-0.0384972	1
Medtr1g019340.1	AGC kinase	704.058	642.056	-0.132995	0.971497
Medtr3g082725.1	agenet domain protein	47.7184	63.1905	0.405161	0.628324
Medtr4g079830.1	agenet domain protein	689.768	639.386	-0.109426	1
Medtr5g012780.1	agenet domain protein	3569	3178.96	-0.166961	0.857851
Medtr4g100800.1	agenet domain protein	2218.12	1780.09	-0.317386	0.231285
Medtr4g032190.1	agenet domain protein	212.642	149.795	-0.505436	0.103364
Medtr7g017280.1	agenet domain protein	35.0055	21.2791	-0.718143	0.208217
Medtr5g095820.1	aicarft/IMPCHase bienzyme family protein	126.95	113.796	-0.157814	1
Medtr3g013710.1	aicarft/IMPCHase bienzyme family protein	272.118	230.121	-0.241843	0.538859
Medtr3g109200.1	AIG2-like (avirulence induced protein) family protein	476.313	431.559	-0.142352	0.988855
Medtr8g033020.1	AKAP7 2'5' RNA ligase-like domain protein	30.4939	6.88636	-2.14671	0.00133093
Medtr8g023140.1	alanine aminotransferase	5432.61	3592	-0.596856	0.123976
Medtr4g045917.1	alanine-glyoxylate aminotransferase-like protein	119.438	161.673	0.436813	0.243801
Medtr8g091660.1	alanine-glyoxylate aminotransferase-like protein	2070.17	1204.64	-0.781146	3.2498e-05
Medtr4g074640.1	alanine-tRNA ligase	1748.41	1480.73	-0.239735	0.550915
Medtr4g119840.1	alanyl-tRNA synthetase	334.458	451.723	0.433612	0.0820887
Medtr4g074670.1	alanyl-tRNA synthetase	209.018	32.2337	-2.69698	0.000116352
Medtr4g011000.1	alba DNA/RNA-binding protein	638.444	625.791	-0.0288787	1
Medtr2g103500.1	alba DNA/RNA-binding protein	269.025	262.82	-0.0336609	1
Medtr5g006970.1	alba DNA/RNA-binding protein	22.3875	21.2088	-0.0780327	1
Medtr7g044980.1	albumin I	306.889	995.918	1.69831	2.66457e-05
Medtr6g047880.1	albumin I	127.617	409.544	1.6822	0.000614812
Medtr7g044920.1	albumin I	27.0786	57.196	1.07876	0.512013
Medtr3g067280.1	albumin I	98.5131	172.567	0.808766	0.172015
Medtr3g067445.2	albumin I	46.3853	75.4547	0.701943	0.340346
Medtr3g067430.1	albumin I	1087.33	1708.76	0.652164	0.0138809
Medtr6g048880.1	albumin-2 protein	65.4666	98.2239	0.585314	0.163373
Medtr0057s0100.1	albumin-2 protein	199.037	209.178	0.0716972	1
Medtr1g066530.1	albumin-2 protein	1974.83	2045	0.0503665	1
Medtr4g015650.1	ALC-interacting protein	52.735	19.1765	-1.45942	0.0121042
Medtr8g064020.1	aldehyde dehydrogenase	52.6338	17.479	-1.59037	0.000480181
Medtr1g042730.1	aldo/keto reductase family oxidoreductase	21.8723	47.6727	1.12406	0.021026
Medtr7g114990.1	aldo/keto reductase family oxidoreductase	67.4456	126.865	0.911493	0.140647
Medtr4g072350.1	aldo/keto reductase family oxidoreductase	240.398	341.432	0.506174	0.0824704
Medtr7g114980.1	aldo/keto reductase family oxidoreductase	251.739	349.5	0.473362	0.0796747
Medtr7g063580.1	aldo/keto reductase family oxidoreductase	66.3177	90.6962	0.451647	0.40198
Medtr7g021850.1	aldo/keto reductase family oxidoreductase	16.1999	21.5782	0.413593	1
Medtr4g072360.1	aldo/keto reductase family oxidoreductase	85.2438	96.0337	0.171946	1
Medtr2g085125.1	aldo/keto reductase family oxidoreductase	66.4582	70.9565	0.0944894	1
Medtr8g088160.1	aldo/keto reductase family oxidoreductase	35.443	37.3985	0.0774821	1
Medtr5g097910.1	aldo/keto reductase family oxidoreductase	480.502	500.672	0.0593221	1
Medtr4g072320.1	aldo/keto reductase family oxidoreductase	56.4668	58.6426	0.0545467	1
Medtr5g097900.1	aldo/keto reductase family oxidoreductase	50.2622	51.3664	0.0313522	1
Medtr4g021350.1	aldo/keto reductase family oxidoreductase	308.451	313.558	0.0236875	1
Medtr6g072710.1	aldo/keto reductase family oxidoreductase	40.7598	40.1697	-0.0210387	1
Medtr7g021680.1	aldo/keto reductase family oxidoreductase	99.0749	96.1988	-0.0425011	1
Medtr8g070115.1	aldo/keto reductase family oxidoreductase	316.979	284.114	-0.157915	1
Medtr3g083130.1	aldo/keto reductase family oxidoreductase	2017.76	1640.84	-0.29832	0.65275
Medtr2g015010.1	aldolase-type TIM barrel family protein	286.75	306.646	0.0967785	1
Medtr6g069630.1	aldose 1-epimerase family protein	335.099	383.5	0.194642	0.948252
Medtr2g036810.1	aldose 1-epimerase family protein	1367.96	1281.76	-0.0939013	1
Medtr7g009930.1	aldose 1-epimerase family protein	1172.27	945.265	-0.310514	0.223882
Medtr2g098830.1	aleurone layer morphogenesis protein	51.1033	39.3645	-0.376523	0.936115
Medtr1g108690.1	ALG2-interacting protein X	1087.01	889.311	-0.289602	0.284561
Medtr6g017315.1	ALG6, ALG8 glycosyltransferase family protein	116.28	101.152	-0.201082	1
Medtr8g007345.1	Alg9-like mannosyltransferase family protein	151.116	108.435	-0.478816	0.310892
Medtr3g095340.1	alginate lyase	926.546	1223.08	0.400581	0.830006
Medtr6g043700.1	alginate lyase	20.6714	26.0754	0.335053	0.976987
Medtr2g025540.1	alkaline phytoceramidase	1215.03	904.619	-0.425605	0.0970073
Medtr1g016080.1	alkaline phytoceramidase (APHC)	107.965	115.686	0.0996605	1
Medtr2g006770.1	alkaline phytoceramidase (APHC)	807.628	792.172	-0.0278777	1
Medtr3g104420.1	alkaline phytoceramidase (APHC)	121.499	107.696	-0.17398	1
Medtr8g089715.1	alkaline phytoceramidase (APHC)	128.849	105.404	-0.289754	0.700614
Medtr4g123030.1	alkaline/neutral invertase	261.566	261.971	0.00223234	1
Medtr8g092170.1	alkaline/neutral invertase	507.518	474.847	-0.0959945	1
Medtr4g123557.1	alkaline-phosphatase-like protein	335.951	341.352	0.0230105	1
Medtr7g417750.1	allene oxide cyclase	40.9454	41.3448	0.0140024	1
Medtr5g053950.1	allene oxide cyclase	1282.95	901.113	-0.509684	0.0300887
Medtr1g062590.1	allergen Pru protein, putative	1710.13	5695.24	1.73565	3.3507e-05
Medtr3g111980.1	allergenic isoflavone reductase-like protein Bet protein	418.72	416.322	-0.00828601	1
Medtr4g134780.1	All-trans-retinol 13,14-reductase	19.6603	21.9637	0.159833	1
Medtr5g013975.1	allyl alcohol dehydrogenase-like protein	136.674	136.996	0.00339782	1
Medtr4g084060.1	alpha 1,4-glycosyltransferase family protein	449.211	417.804	-0.104566	1
Medtr4g075580.1	alpha 1,4-glycosyltransferase family protein, putative	129.818	159.637	0.298313	0.629945
Medtr4g094452.1	alpha amine-terminal protein methyltransferase	350.095	369.56	0.078064	1
Medtr1g019440.1	alpha amylase domain protein	239.809	371.941	0.633189	0.00911053
Medtr1g026170.1	alpha amylase domain protein	344.891	312.775	-0.141016	0.964684
Medtr1g096880.1	alpha-(1,4)-fucosyltransferase-like protein	422.759	391.538	-0.110682	1
Medtr1g007860.1	alpha/beta fold hydrolase	548.229	3057.88	2.47968	4.88305e-16
Medtr2g086290.1	alpha/beta fold hydrolase	12.1545	52.1614	2.10149	1.35424e-06
Medtr3g087050.1	alpha/beta fold hydrolase	135.169	235.448	0.800648	0.00455556
Medtr8g008500.1	alpha/beta fold hydrolase	147.899	202.135	0.450711	0.307981
Medtr7g087070.1	alpha/beta fold hydrolase	581.827	770.959	0.406065	1
Medtr8g077185.1	alpha/beta fold hydrolase	171.328	211.975	0.30713	0.637471
Medtr1g096050.1	alpha/beta fold hydrolase	475.791	558.364	0.23088	0.714071
Medtr4g060900.1	alpha/beta fold hydrolase	345.458	399.205	0.208618	0.781787
Medtr8g008505.1	alpha/beta fold hydrolase	390.46	449.168	0.202079	1
Medtr3g464040.1	alpha/beta fold hydrolase	1177.86	1313.56	0.157306	1
Medtr8g007675.1	alpha/beta fold hydrolase	280.112	308.573	0.139607	1
Medtr1g109500.2	alpha/beta fold hydrolase	27.261	29.7654	0.126797	1
Medtr1g060130.2	alpha/beta fold hydrolase	221.477	240.795	0.120651	1
Medtr3g034670.1	alpha/beta fold hydrolase	382.111	407.474	0.0927159	1
Medtr2g102800.1	alpha/beta fold hydrolase	283.53	293.515	0.0499313	1
Medtr8g077290.1	alpha/beta fold hydrolase	74.0947	76.4442	0.0450371	1
Medtr3g113160.1	alpha/beta fold hydrolase	626.575	628.424	0.00425057	1
Medtr3g105290.1	alpha/beta fold hydrolase	78.0182	75.5682	-0.0460305	1
Medtr0004s0330.1	alpha/beta fold hydrolase	212.523	198.86	-0.0958652	1
Medtr7g100780.1	alpha/beta fold hydrolase	2061.66	1915.41	-0.106152	1
Medtr4g011440.1	alpha/beta fold hydrolase	348.387	311.661	-0.160713	1
Medtr1g060150.1	alpha/beta fold hydrolase	339.428	301.706	-0.169963	1
Medtr7g105100.1	alpha/beta fold hydrolase	171.671	151.714	-0.178296	1
Medtr8g008660.1	alpha/beta fold hydrolase	181.759	158.866	-0.194218	1
Medtr6g082420.1	alpha/beta fold hydrolase	20.7564	17.9192	-0.212054	1
Medtr1g023340.2	alpha/beta fold hydrolase	20.0717	14.578	-0.461374	0.905953
Medtr2g086300.1	alpha/beta hydrolase family protein	304.218	1161.42	1.93271	8.28998e-28
Medtr8g099380.1	alpha/beta hydrolase family protein	75.2751	129.604	0.783859	0.0117716
Medtr7g007310.1	alpha/beta hydrolase family protein	30.6248	45.2835	0.564284	0.402656
Medtr7g108770.1	alpha/beta hydrolase family protein	63.8963	80.3826	0.331151	0.860665
Medtr7g092680.1	alpha/beta hydrolase family protein	163.02	188.369	0.208505	0.975484
Medtr4g117310.1	alpha/beta hydrolase family protein	138.749	158.79	0.194635	0.794745
Medtr8g006370.1	alpha/beta hydrolase family protein	222.595	250.981	0.173155	1
Medtr4g089170.1	alpha/beta hydrolase family protein	405.383	442.079	0.125018	1
Medtr0493s0030.1	alpha/beta hydrolase family protein	1982.23	1994.61	0.00898326	1
Medtr3g109870.1	alpha/beta hydrolase family protein	517.451	508.673	-0.0246854	1
Medtr2g021260.1	alpha/beta hydrolase family protein	204.447	186.695	-0.131044	1
Medtr4g053620.1	alpha/beta hydrolase family protein	269.4	240.108	-0.166067	1
Medtr1g095110.1	alpha/beta hydrolase family protein	394.429	333.479	-0.242169	0.632719
Medtr8g103850.1	alpha/beta hydrolase family protein	228.002	192.425	-0.244748	0.675789
Medtr6g022710.1	alpha/beta hydrolase fold protein	267.876	286.064	0.0947725	1
Medtr7g406880.1	alpha/beta hydrolase fold protein	676.153	617.12	-0.1318	1
Medtr8g035500.1	alpha/beta hydrolase fold protein	38.9596	24.2596	-0.68342	0.745843
Medtr1g012430.1	alpha/beta hydrolase fold protein	257.24	74.0785	-1.79599	2.55161e-14
Medtr5g029210.1	alpha/beta superfamily hydrolase	101.026	132.512	0.391388	0.493193
Medtr6g018930.1	alpha/beta superfamily hydrolase	535.276	445.676	-0.264289	0.394988
Medtr1g114600.1	alpha/beta-hydrolase superfamily protein	78.1779	176.429	1.17425	5.58999e-06
Medtr7g017430.1	alpha/beta-hydrolase superfamily protein	187.126	245.674	0.392736	0.158287
Medtr3g118320.1	alpha/beta-hydrolase superfamily protein	61.2783	75.4027	0.299241	0.756142
Medtr2g020020.1	alpha/beta-hydrolase superfamily protein	339.433	400.638	0.239172	0.802828
Medtr3g110530.1	alpha/beta-hydrolase superfamily protein	297.907	315.793	0.0841181	1
Medtr3g075410.1	alpha/beta-hydrolase superfamily protein	334.309	328.676	-0.0245148	1
Medtr7g032640.1	alpha/beta-hydrolase superfamily protein	162.005	156.855	-0.0466068	1
Medtr5g033590.1	alpha/beta-hydrolase superfamily protein	336.706	322.228	-0.0634067	1
Medtr4g117570.1	alpha/beta-hydrolase superfamily protein	1504.34	1428	-0.0751388	1
Medtr2g008880.1	alpha/beta-hydrolase superfamily protein	237.005	216.506	-0.130508	1
Medtr1g070195.1	alpha/beta-hydrolase superfamily protein	356.914	274.533	-0.3786	0.535873
Medtr1g077930.1	alpha/beta-hydrolase superfamily protein	78.6834	57.3497	-0.456275	0.434341
Medtr2g076680.1	alpha-1,2-mannosyltransferase Alg9	424.313	343.915	-0.303079	0.476197
Medtr7g108620.1	alpha-1,3-mannosyltransferase, putative	294.298	310.79	0.0786624	1
Medtr5g046030.1	alpha-1,4-glucan-protein synthase [UDP-forming]-like protein	2682.65	2264.6	-0.244401	0.503825
Medtr2g461970.1	alpha-1,4-glucan-protein synthase [UDP-forming]-like protein	449.808	339.344	-0.40656	0.511437
Medtr7g015970.1	alpha-1,4-glucan-protein synthase [UDP-forming]-like protein	1683.64	1122.38	-0.585026	0.00773747
Medtr1g090693.1	alpha-1,6-glucosidase, pullulanase-type protein	364.466	402.568	0.143448	0.951481
Medtr1g082670.1	alpha-crystallin domain of heat shock protein	65.4663	67.1367	0.0363486	1
Medtr2g081050.1	alpha-crystallin domain of heat shock protein	104.407	89.8036	-0.217379	0.979563
Medtr2g096530.1	alpha-galactosidase	120.159	92.5482	-0.376666	0.705315
Medtr7g073650.1	alpha-galactosidase-like protein	151.075	250.261	0.728173	0.00551147
Medtr3g094160.1	alpha-galactosidase-like protein	1468.99	2429.59	0.725887	0.000238229
Medtr1g077480.1	alpha-galactosidase-like protein	94.9967	30.2769	-1.64966	0.000226725
Medtr8g069760.1	alpha-glucan water dikinase	3132.35	2742.24	-0.191891	0.721205
Medtr1g111000.1	alpha-glucosidase	1543.72	1567.3	0.0218639	1
Medtr5g057990.1	alpha-glucosidase	1769.61	1403.53	-0.334371	0.389997
Medtr1g110980.1	alpha-glucosidase	367.203	247.26	-0.570551	0.0277344
Medtr7g088410.1	alpha-L-arabinofuranosidase	78.7128	103.267	0.391705	0.447595
Medtr1g087240.1	alpha-L-arabinofuranosidase/beta-D-xylosidase	26.8595	29.6002	0.140176	1
Medtr2g034720.1	alpha-L-arabinofuranosidase/beta-D-xylosidase	2057.94	1678.23	-0.294257	0.40408
Medtr7g109390.1	alpha-L-arabinofuranosidase/beta-D-xylosidase	1387.74	808.148	-0.780048	0.0665815
Medtr0176s0070.1	alpha-L-arabinofuranosidase-like protein	89.7307	179.079	0.996924	0.0313722
Medtr7g087880.1	alpha-L-arabinofuranosidase-like protein	14.4312	23.4813	0.702319	0.462225
Medtr7g087890.1	alpha-L-arabinofuranosidase-like protein	377.161	601.901	0.674346	0.00967575
Medtr2g090585.1	alpha-L-arabinofuranosidase-like protein	56.1912	81.0042	0.527652	0.354435
Medtr6g025790.1	alpha-L-arabinofuranosidase-like protein	23.7543	29.2117	0.298359	1
Medtr6g025730.1	alpha-L-arabinofuranosidase-like protein	50.7806	49.4966	-0.0369469	1
Medtr7g087960.1	alpha-L-arabinofuranosidase-like protein	272.541	250.461	-0.121891	1
Medtr7g088470.1	alpha-L-arabinofuranosidase-like protein	1649.9	1189.75	-0.471717	0.0503549
Medtr4g127370.1	alpha-L-fucosidase	160	214.824	0.425082	0.254132
Medtr2g095700.1	alpha-L-fucosidase-like protein	381.123	365.846	-0.059019	1
Medtr1g107135.1	alpha-L-fucosidase-like protein	132.863	122.981	-0.111501	1
Medtr1g102230.1	alpha-L-fucosidase-like protein	131.656	108.883	-0.273988	1
Medtr6g008850.1	alpha-mannosidase 2x-like protein	34.7371	27.2899	-0.348112	1
Medtr3g078410.1	alpha-N-acetylglucosaminidase family protein	148.045	173.761	0.231067	0.986501
Medtr4g129200.1	alpha-rhamnosidase-like protein	143.561	134.481	-0.0942606	1
Medtr3g072080.1	alpha-soluble NSF attachment protein	2352.29	2286.06	-0.0411999	1
Medtr1g095640.1	alpha-taxilin-like protein	652.432	637.822	-0.0326753	1
Medtr3g449490.1	aluminum activated malate transporter	34.1374	40.1028	0.232349	1
Medtr7g106260.1	aluminum activated malate transporter family protein	84.3269	164.332	0.962551	0.000254433
Medtr6g084680.1	aluminum activated malate transporter family protein	366.94	379.662	0.0491724	1
Medtr1g115140.1	aluminum activated malate transporter family protein	56.1211	55.9703	-0.00388198	1
Medtr1g115190.1	aluminum activated malate transporter family protein	32.8359	29.2821	-0.165255	1
Medtr8g104110.1	aluminum activated malate transporter family protein	57.9183	31.5108	-0.878174	0.0439965
Medtr8g104120.1	aluminum activated malate transporter family protein	53.5384	16.7319	-1.67797	0.00352004
Medtr1g077660.1	aluminum activated malate transporter family protein	24.2183	4.80687	-2.33293	0.00381745
Medtr2g087285.1	aluminum activated malate transporter family protein	1069.3	136.788	-2.96666	1.75769e-31
Medtr2g087288.1	aluminum activated malate transporter family protein	339.354	38.1174	-3.15427	0.000141491
Medtr1g041380.1	aluminum induced protein with YGL and LRDR motif protein	1216.44	1134.86	-0.100151	1
Medtr1g102680.1	aluminum induced protein with YGL and LRDR motif protein	773.418	703.535	-0.136627	1
Medtr2g022520.1	aluminum induced protein with YGL and LRDR motif protein	11782.1	10636.7	-0.147543	0.878923
Medtr4g117050.1	aluminum induced protein with YGL and LRDR motif protein	1577.15	611.301	-1.36736	1.2192e-05
Medtr7g100160.1	aluminum sensitive-like protein	252.523	507.058	1.00573	0.000517728
Medtr1g077870.1	aluminum-activated malate transporter	77.6963	82.7017	0.0900712	1
Medtr4g074030.1	amidase C869.01-like protein, putative	27.1958	81.5577	1.58444	4.08481e-06
Medtr8g080890.1	amidase C869.01-like protein, putative	43.6695	58.0764	0.411327	0.79999
Medtr8g080880.1	amidase C869.01-like protein, putative	217.195	267.544	0.300785	0.600364
Medtr4g073970.1	amidase C869.01-like protein, putative	20.4529	24.8015	0.278121	1
Medtr8g097220.1	amidase C869.01-like protein, putative	78.8869	67.4946	-0.225013	1
Medtr8g080870.1	amidase C869.01-like protein, putative	220.579	188.296	-0.228297	0.976625
Medtr8g080840.1	amidase C869.01-like protein, putative	502.475	380.641	-0.400622	0.277524
Medtr8g080850.1	amidase C869.01-like protein, putative	95.9902	67.2237	-0.513918	0.396173
Medtr7g022480.1	amidohydrolase family protein	63.7766	90.755	0.508949	0.267747
Medtr2g039160.1	amine oxidase	558.071	483.667	-0.206435	0.83551
Medtr4g117670.1	amine oxidase [copper containing] protein, putative	48.2025	24.9113	-0.952309	0.197919
Medtr4g011890.1	amine-terminal acetyltransferase, putative	1181.05	1146.47	-0.0428643	1
Medtr2g060820.1	amine-terminal asparagine amidohydrolase	537.669	632.796	0.235022	0.703198
Medtr1g038820.1	amine-terminal domain cyclin	58.5054	99.5829	0.767329	0.0442172
Medtr8g076470.1	amine-terminal domain micro-spherule protein	134.326	223.795	0.736437	0.00425229
Medtr8g076660.1	amine-terminal oxidoreductase-like protein	52.7317	51.8864	-0.0233144	1
Medtr4g081300.1	amine-terminal region of chorein, A TM vesicle-mediated sorter	54.5027	50.8252	-0.100783	1
Medtr5g042980.1	amino acid kinase family protein	123.74	152.684	0.303237	0.587623
Medtr0031s0060.1	amino acid permease	20.0689	9.51583	-1.07656	0.794276
Medtr1g109380.1	amino-acid permease BAT1-like protein	190.442	254.124	0.416178	0.140312
Medtr4g107390.1	aminoacyl-tRNA synthetase	647.613	539.822	-0.262649	0.499278
Medtr6g018970.2	aminoalcoholphosphotransferase	73.0614	52.9047	-0.465713	0.582877
Medtr6g018970.1	aminoalcoholphosphotransferase	32.1444	19.5939	-0.714166	0.49004
Medtr7g084200.1	aminopeptidase	793.479	777.203	-0.0299015	1
Medtr4g017820.1	ammonium transporter 1 protein	258.236	344.087	0.414082	1
Medtr7g069640.1	ammonium transporter 1 protein	250.415	298.053	0.251251	1
Medtr8g095040.1	ammonium transporter 1 protein	42.7689	47.8657	0.162431	1
Medtr1g079760.1	ammonium transporter 1 protein	190.562	194.905	0.032512	1
Medtr1g045550.1	ammonium transporter 1 protein	2177.78	2120.74	-0.0382881	1
Medtr7g098930.1	ammonium transporter 1 protein	21.8326	17.0229	-0.359013	1
Medtr8g469540.1	AMP deaminase	508.185	387.372	-0.391636	0.202826
Medtr2g098490.1	AMP-binding enzyme	30.5545	128.221	2.06917	0.00026637
Medtr4g066130.1	AMP-binding enzyme	19.4944	37.1708	0.931109	0.107595
Medtr8g035620.1	AMP-dependent synthetase and ligase family protein	222.095	197.437	-0.169785	0.998434
Medtr5g034240.1	AMSH-like ubiquitin thioesterase	163.427	207.12	0.341825	0.579289
Medtr6g083940.1	AMSH-like ubiquitin thioesterase	200.271	240.582	0.264578	0.696317
Medtr4g121470.1	AMSH-like ubiquitin thioesterase-like protein	232.924	243.879	0.0663062	1
Medtr8g036980.1	AN1-like zinc finger protein	4469.82	3124.89	-0.516411	0.00895619
Medtr4g108000.6	anamorsin-like protein	23.8752	26.9905	0.176937	1
Medtr4g074480.1	anamorsin-like protein	116.137	110.179	-0.0759799	1
Medtr8g058380.1	anaphase promoting complex protein	138.157	118.14	-0.225812	1
Medtr7g021880.1	anaphase promoting complex subunit 2	20.4206	27.1631	0.411627	1
Medtr1g103750.1	anaphase promoting complex subunit 8	42.9389	53.6431	0.321108	0.987969
Medtr8g021140.1	anaphase promoting complex subunit 8	109.119	135.625	0.313718	0.680174
Medtr5g082890.1	anaphase-promoting complex subunit 1	354.707	355.786	0.00437998	1
Medtr8g077200.1	anaphase-promoting complex subunit 10	193.337	318.496	0.720163	0.00157701
Medtr8g073120.1	anaphase-promoting complex subunit 11 RING-H2 finger protein	45.2276	71.0898	0.652438	0.723201
Medtr8g098665.2	anaphase-promoting complex subunit 11 RING-H2 finger protein	17.4484	24.2077	0.472373	1
Medtr8g066780.1	anaphase-promoting complex subunit 11 RING-H2 finger protein	44.0507	58.3439	0.405415	0.820012
Medtr3g116000.1	anaphase-promoting complex subunit 11 RING-H2 finger protein	136.301	180.153	0.40243	0.560263
Medtr2g090950.1	anaphase-promoting complex subunit 11 RING-H2 finger protein	474.593	570.926	0.266611	0.690033
Medtr1g056350.1	anaphase-promoting complex subunit 11 RING-H2 finger protein	73.7201	82.5356	0.162958	1
Medtr4g007410.1	anaphase-promoting complex subunit 11 RING-H2 finger protein	71.1031	78.3031	0.139157	1
Medtr5g041330.1	anaphase-promoting complex subunit 11 RING-H2 finger protein	127.457	139.618	0.131478	1
Medtr1g492830.1	anaphase-promoting complex subunit 11 RING-H2 finger protein	642.495	680.597	0.0831167	1
Medtr2g088570.1	anaphase-promoting complex subunit 11 RING-H2 finger protein	616.195	617.944	0.00408912	1
Medtr4g046877.1	anaphase-promoting complex subunit 11 RING-H2 finger protein	678.442	665.691	-0.0273721	1
Medtr5g024730.1	anaphase-promoting complex subunit 11 RING-H2 finger protein	2035.92	1938.55	-0.070703	1
Medtr6g007670.1	anaphase-promoting complex subunit 11 RING-H2 finger protein	24.2236	20.8393	-0.217108	1
Medtr1g115270.1	anaphase-promoting complex subunit 11 RING-H2 finger protein	53.9677	45.6282	-0.242169	1
Medtr5g092790.1	anaphase-promoting complex subunit 11 RING-H2 finger protein	29.3066	20.5399	-0.512797	0.769011
Medtr7g108855.1	anaphase-promoting complex subunit 11 RING-H2 finger protein	349.199	195.339	-0.838073	0.0284482
Medtr4g124380.1	anaphase-promoting complex subunit 11 RING-H2 finger protein	780.283	429.031	-0.862914	2.33122e-06
Medtr7g117540.1	anaphase-promoting complex subunit 11 RING-H2 finger protein	164.434	88.415	-0.895143	0.575704
Medtr7g059360.1	anaphase-promoting complex subunit 11 RING-H2 finger protein	155.79	83.2327	-0.904378	0.000934827
Medtr7g078150.1	anaphase-promoting complex subunit 11 RING-H2 finger protein	113.872	60.4471	-0.913663	0.00410439
Medtr1g026070.1	anaphase-promoting complex subunit 11 RING-H2 finger protein	178.075	80.9557	-1.13728	4.46176e-06
Medtr4g090990.1	anaphase-promoting complex subunit 4	104.543	121.271	0.214141	1
Medtr5g091020.1	anaphase-promoting complex subunit 5	138.655	177.736	0.358233	0.57529
Medtr2g019850.1	anaphase-promoting complex subunit 7	498.957	565.651	0.180998	0.96786
Medtr5g008010.1	anaphase-promoting complex subunit cdc20-like protein	237.691	421.964	0.828032	5.35866e-05
Medtr2g040260.1	animal HSPA9 nucleotide-binding domain protein	36.3754	33.0199	-0.139626	1
Medtr2g040160.1	animal HSPA9 nucleotide-binding domain protein	32.7185	29.4979	-0.149494	1
Medtr8g020400.1	animal MPPE1-like protein	180.51	176.544	-0.0320498	1
Medtr5g069630.1	anion transporter 4	226.081	233.195	0.0446978	1
Medtr4g030900.1	anion transporter 4	589.783	478.546	-0.301528	0.431308
Medtr4g116030.1	anion transporter 4, putative	120.081	124.459	0.0516618	1
Medtr7g066780.1	anion transporter 4, putative	229.176	169.806	-0.432568	0.707923
Medtr5g014100.1	anionic peroxidase swpb3 protein	65.5404	57.35	-0.192591	1
Medtr8g032880.1	anion-transporting ATPase	883.857	721.006	-0.293801	0.414594
Medtr5g026800.1	ankyrin domain protein	779.384	932.466	0.258717	0.531039
Medtr5g026550.1	ankyrin domain protein	644.086	650.344	0.0139496	1
Medtr1g062770.1	ankyrin domain protein	473.238	476.961	0.0113035	1
Medtr5g023090.1	ankyrin domain protein	107.038	96.4031	-0.15097	1
Medtr3g085630.1	ankyrin domain protein	32.7738	20.9341	-0.646685	0.570489
Medtr7g115580.2	ankyrin repeat 13B-like protein	84.8204	74.7617	-0.182113	1
Medtr1g080310.1	ankyrin repeat 13B-like protein	387.303	264.956	-0.547708	0.0343156
Medtr1g046580.1	ankyrin repeat 13C-B-like protein	1067.81	902.713	-0.242313	0.475155
Medtr2g023450.1	ankyrin repeat 13C-like protein	229.911	217.242	-0.0817705	1
Medtr7g075185.1	ankyrin repeat and zinc finger protein, putative	96.9031	66.5267	-0.542609	0.103717
Medtr7g100390.1	ankyrin repeat plant protein	443.123	355.971	-0.315947	0.488259
Medtr7g100430.1	ankyrin repeat plant-like protein	23.5191	30.332	0.367009	0.924
Medtr2g438740.1	ankyrin repeat plant-like protein	192.377	215.461	0.16349	1
Medtr8g105260.1	ankyrin repeat plant-like protein	926.978	1020.5	0.138664	1
Medtr2g438700.1	ankyrin repeat plant-like protein	726.166	734.006	0.0154924	1
Medtr5g091220.1	ankyrin repeat plant-like protein	225.774	188.372	-0.261296	0.653238
Medtr1g032100.1	ankyrin repeat plant-like protein	1215.54	899.899	-0.433758	0.03586
Medtr1g115575.1	ankyrin repeat plant-like protein	1635.75	1154.27	-0.502977	0.0106456
Medtr8g073260.1	ankyrin repeat protein	37.3245	86.694	1.21581	0.000725949
Medtr5g028930.1	ankyrin repeat protein	94.7199	196.457	1.05247	8.79874e-05
Medtr3g016210.1	ankyrin repeat protein	994.411	1530.04	0.621656	0.000416141
Medtr8g039620.1	ankyrin repeat protein	30.3316	39.2193	0.370744	0.98436
Medtr7g055630.1	ankyrin repeat protein	852.445	1084.19	0.346942	1
Medtr6g022830.1	ankyrin repeat protein	32.4443	36.5145	0.170504	1
Medtr6g017215.1	ankyrin repeat protein	50.8138	53.2307	0.0670386	1
Medtr7g115280.1	ankyrin repeat protein	464.172	447.074	-0.0541461	1
Medtr8g069880.1	ankyrin repeat protein	2044.73	1847.34	-0.146465	1
Medtr2g020450.1	ankyrin repeat protein	27.1761	21.2131	-0.357381	1
Medtr3g085830.1	ankyrin repeat protein	137.328	77.6746	-0.82211	0.00852174
Medtr8g072510.1	ankyrin repeat protein	31.9753	15.6901	-1.0271	0.315333
Medtr1g113820.1	ankyrin repeat protein	29.8736	8.10458	-1.88206	0.0267091
Medtr6g027840.1	ankyrin repeat RF-like protein, putative	2059.79	2090.09	0.0210681	1
Medtr8g056020.1	ankyrin repeat RF-like protein, putative	333.633	318.047	-0.0690251	1
Medtr1g089180.1	ankyrin repeat, PH and SEC7 domain secG-like protein	750.255	867.298	0.209148	1
Medtr5g063670.1	annexin D8	84.5252	125.286	0.567776	1
Medtr8g038150.1	annexin D8	82.9554	114.889	0.469832	0.691391
Medtr8g107640.1	annexin D8	1345.58	1531.42	0.186647	0.803275
Medtr3g018790.1	annexin D8	516.555	538.073	0.0588797	1
Medtr0276s0050.1	annexin D8	5371.08	5458.49	0.0232902	1
Medtr6g071615.1	annexin D8	76.5084	73.0951	-0.0658435	1
Medtr8g038220.1	annexin D8	79.9115	61.2374	-0.383991	0.690674
Medtr6g028030.1	annexin D8	812.058	373.452	-1.12066	1.39103e-09
Medtr3g018780.1	annexin D8	1799.01	772.238	-1.22009	1.29423e-10
Medtr4g022850.4	antheraxanthin epoxidase/zeaxanthin epoxidase	27.2286	25.2057	-0.111374	1
Medtr3g028210.1	anthocyanin 5-aromatic acyltransferase	16.1369	26.4721	0.714111	0.738421
Medtr4g015180.1	anthocyanin 5-aromatic acyltransferase	351.446	426.642	0.279724	1
Medtr7g014250.1	anthocyanin 5-aromatic acyltransferase	113.709	103.026	-0.142343	1
Medtr7g014200.1	anthocyanin 5-aromatic acyltransferase	602.772	539.463	-0.160089	1
Medtr7g013850.1	anthocyanin 5-aromatic acyltransferase	465.138	407.992	-0.189118	1
Medtr7g014230.1	anthocyanin 5-aromatic acyltransferase	56.1571	47.1774	-0.251373	1
Medtr7g014160.1	anthocyanin 5-aromatic acyltransferase	102.41	83.4304	-0.295712	1
Medtr8g012750.1	anthocyanin 5-aromatic acyltransferase	204.554	162.842	-0.329009	1
Medtr2g089765.1	anthocyanin 5-aromatic acyltransferase	163.515	108.399	-0.593078	0.0502902
Medtr7g014180.1	anthocyanin 5-aromatic acyltransferase	21.0271	7.66441	-1.456	0.0669506
Medtr3g086020.1	anthranilate N-benzoyltransferase	30.9242	29.6909	-0.0587137	1
Medtr4g094835.1	anthranilate N-benzoyltransferase	138.74	122.655	-0.177781	1
Medtr3g088420.1	anthranilate N-hydroxycinnamoyl/benzoyltransferase, putative	1062.39	1109.37	0.0624295	1
Medtr1g114520.1	anthranilate synthase alpha 1	514.272	539.328	0.0686334	1
Medtr3g070290.1	anthranilate synthase alpha 1	35.7033	29.9422	-0.253881	0.995984
Medtr1g033480.1	anthranilate synthase component II	467.26	572.726	0.293619	0.352579
Medtr8g461280.1	anticodon-binding domain protein	33.2827	47.0558	0.499598	0.604585
Medtr8g063230.1	anticodon-binding domain protein	351.165	369.984	0.0753141	1
Medtr4g093535.1	antigen receptor-like protein	409.912	443.914	0.114967	1
Medtr4g083370.1	antitermination NusB domain protein, putative	100.181	115.305	0.20284	1
Medtr6g008950.1	anti-virus transcriptional factor, putative	47.246	33.1335	-0.5119	0.700829
Medtr5g034780.1	AP-1 complex subunit gamma-2	1181.87	1057.97	-0.159773	0.888449
Medtr8g063690.1	AP-1 complex subunit gamma-2	545.465	452.384	-0.269938	0.534546
Medtr8g077600.1	AP-1 complex subunit sigma-like protein	275.278	315.626	0.197325	0.951351
Medtr8g102180.1	AP-1 complex subunit sigma-like protein	142.282	132.701	-0.100578	1
Medtr7g096700.1	AP2 domain class transcription factor	7.75086	27.9762	1.85177	0.121103
Medtr8g085960.1	AP2 domain class transcription factor	19.9737	36.1103	0.854306	0.217006
Medtr7g085810.1	AP2 domain class transcription factor	573.983	750.866	0.387547	0.309974
Medtr2g016730.1	AP2 domain class transcription factor	688.317	760.258	0.143416	0.843587
Medtr1g069945.1	AP2 domain class transcription factor	54.383	52.3047	-0.0562151	1
Medtr8g013860.1	AP2 domain class transcription factor	319.622	302.746	-0.078258	1
Medtr1g028560.1	AP2 domain class transcription factor	24.0942	20.6231	-0.224422	1
Medtr5g058470.1	AP2 domain class transcription factor	30.5505	25.4609	-0.262912	1
Medtr6g033255.1	AP2 domain class transcription factor	28.5989	23.2882	-0.29636	1
Medtr3g095190.1	AP2 domain class transcription factor	182.001	143.733	-0.340557	0.813556
Medtr2g078680.1	AP2 domain class transcription factor	2399.73	1831.62	-0.389748	0.197232
Medtr1g098460.1	AP2 domain class transcription factor	359.427	273.974	-0.391657	0.186548
Medtr7g084370.1	AP2 domain class transcription factor	184.384	135.266	-0.446914	0.671658
Medtr5g062700.1	AP2 domain class transcription factor	2013.2	1229.53	-0.711381	0.00416709
Medtr2g019750.1	AP2 domain class transcription factor	28.3935	13.4342	-1.07965	0.0906722
Medtr3g072610.1	AP2 domain class transcription factor	31.2978	12.8799	-1.28095	0.235419
Medtr1g006660.1	AP2 domain class transcription factor	130.607	21.0983	-2.63003	7.1567e-06
Medtr7g100590.1	AP2 domain transcription factor	129.475	162.239	0.32545	0.50148
Medtr8g044070.1	AP2 domain transcription factor	120.75	116.153	-0.0559967	1
Medtr8g020510.1	AP2 domain transcription factor	40.2149	33.8255	-0.24962	1
Medtr5g015070.1	AP2 domain transcription factor, putative	46.72	78.6097	0.750667	0.0780702
Medtr1g093600.1	AP2/ERF and B3 domain transcription factor	1214.99	733.822	-0.727437	0.645858
Medtr5g053920.1	AP2/ERF and B3 domain transcription factor	893.492	474.349	-0.913507	0.0891853
Medtr6g012970.1	AP2/ERF domain transcription factor	27.8649	42.0915	0.595082	0.553651
Medtr7g046260.1	AP2/ERF domain transcription factor	25.8393	27.5839	0.0942601	1
Medtr7g081815.1	AP2-domain DNA-binding protein	1357.25	902.67	-0.588417	0.00408673
Medtr7g081805.1	AP2-domain DNA-binding protein	547.429	348.968	-0.649578	0.015656
Medtr4g127930.1	AP2-like ethylene-responsive transcription factor	314.142	560.424	0.835101	2.3956e-05
Medtr4g097520.1	AP2-like ethylene-responsive transcription factor	64.6228	115.104	0.832824	0.0117943
Medtr2g098180.1	AP2-like ethylene-responsive transcription factor	147.573	257.952	0.805677	0.0404312
Medtr7g080460.1	AP2-like ethylene-responsive transcription factor	262.33	447.715	0.771196	0.000318098
Medtr3g103460.1	AP2-like ethylene-responsive transcription factor	311.239	474.298	0.60777	0.00450236
Medtr5g031880.1	AP2-like ethylene-responsive transcription factor	557.985	833.158	0.578364	0.0112505
Medtr1g017400.1	AP2-like ethylene-responsive transcription factor	29.1084	36.766	0.336937	0.906594
Medtr4g130270.1	AP2-like ethylene-responsive transcription factor	50.6326	62.7465	0.309469	0.924864
Medtr4g007770.1	AP2-type transcription factor	76.204	75.2291	-0.0185753	1
Medtr8g072250.1	AP-4 complex subunit epsilon	1819.02	1466.59	-0.31069	0.246232
Medtr3g112190.1	AP-4 complex subunit mu-1	821.7	767.729	-0.0980144	1
Medtr4g081050.1	AP-5 complex subunit zeta-like protein	499.026	499.229	0.000586836	1
Medtr5g072520.1	APO RNA-binding protein	41.2646	79.5261	0.946522	0.00993364
Medtr2g088750.1	APO RNA-binding protein	403.472	437.618	0.117202	1
Medtr2g088390.1	APO RNA-binding protein	32.4245	28.3745	-0.192486	1
Medtr4g050860.1	apocytochrome protein F	11.535	29.3365	1.34668	0.298369
Medtr7g007890.1	apoptosis antagonizing transcription factor	93.2506	84.7149	-0.138498	1
Medtr1g007640.1	appr-1-P processing enzyme family protein	232.213	259.441	0.159961	0.927604
Medtr4g082640.1	appr-1-P processing enzyme family protein	750.497	778.323	0.0525223	1
Medtr3g101320.1	AR781, yeast pheromone receptor-like protein	252.911	258.915	0.0338456	1
Medtr8g432670.1	Ara4-interacting protein	72.0099	123.461	0.777793	0.00935233
Medtr4g102810.1	Ara4-interacting protein	1363.53	1117.75	-0.286744	0.38582
Medtr8g099245.1	arabinogalactan peptide-like protein	5289.79	3855.84	-0.456165	0.0269596
Medtr3g090830.1	arabinogalactan peptide-like protein	34.0299	13.5794	-1.32538	0.0337024
Medtr6g086390.1	arabinogalactan peptide-like protein	94.9147	28.7899	-1.72107	0.0275318
Medtr6g090535.1	arabinogalactan protein	477.145	430.938	-0.146947	1
Medtr8g070860.2	arabinogalactan protein	20.1009	15.2228	-0.40103	1
Medtr6g086365.1	arabinogalactan protein	193.732	69.9192	-1.4703	0.014623
Medtr7g097060.1	arabinose 5-phosphate isomerase, putative	416.508	287.956	-0.532498	0.0346575
Medtr1g009190.1	arabinose kinase-like protein	480.39	610.974	0.346904	0.249446
Medtr4g005410.1	archaeal/vacuolar-type H+-ATPase subunit A	4207.48	3780.53	-0.15437	0.922699
Medtr7g081010.1	archaeal/vacuolar-type H+-ATPase subunit B	1642.21	1211.97	-0.438285	0.056525
Medtr5g009720.1	archaeal/vacuolar-type H+-ATPase subunit E	2506.5	2399.65	-0.0628508	1
Medtr8g464390.1	ARF GTPase activator	105.562	91.9923	-0.198499	0.899728
Medtr8g103750.1	ARF GTPase activator	39.6142	26.0238	-0.606189	0.40809
Medtr0088s0100.1	arginase family protein	4095.19	4609.06	0.170544	1
Medtr4g024960.1	arginase family protein	96.7041	95.6233	-0.0162157	1
Medtr4g024940.1	arginase family protein	233.907	221.984	-0.0754806	1
Medtr1g068845.1	arginine biosynthesis protein ArgJ	547.032	643.387	0.234063	0.590408
Medtr4g072020.1	arginine decarboxylase	1384.27	719.079	-0.944903	3.04261e-07
Medtr4g100980.1	arginine N-methyltransferase	50.3899	52.5187	0.0596964	1
Medtr3g108640.1	arginine N-methyltransferase	394.009	381.09	-0.0480965	1
Medtr6g091770.1	arginine N-methyltransferase	510.343	411.424	-0.310838	0.730237
Medtr3g013960.1	arginine N-methyltransferase, putative	323.664	242.778	-0.414861	0.542088
Medtr3g102800.1	arginine N-methyltransferase-like protein	294.598	254.768	-0.209567	0.884194
Medtr4g106550.1	arginine/serine-rich coiled coil protein	513.513	524.891	0.0316159	1
Medtr5g017430.1	arginine/serine-rich splicing factor	1416.26	1490.34	0.0735561	1
Medtr3g100220.1	argininosuccinate lyase	776.941	880.103	0.179866	0.785914
Medtr3g088970.1	argininosuccinate synthase	26.7454	73.637	1.46114	0.0106835
Medtr5g042880.1	argininosuccinate synthase	150.036	169.127	0.172795	0.872143
Medtr4g103680.1	argininosuccinate synthase	553.238	453.572	-0.286568	0.565152
Medtr3g070310.1	arginyl-tRNA-protein transferase	958.91	943.031	-0.0240901	1
Medtr3g116200.1	ARID/bright DNA-binding domain protein	201.855	229.331	0.184116	0.710818
Medtr1g073380.1	ARID/bright DNA-binding domain protein	176.199	189.201	0.102716	1
Medtr1g073590.1	ARID/bright DNA-binding domain protein	77.392	80.1192	0.049964	1
Medtr2g044550.1	ARID/bright DNA-binding domain protein	753.648	769.076	0.0292351	1
Medtr3g009890.1	ARID/bright DNA-binding domain protein	196.238	188.845	-0.0554029	1
Medtr8g098655.1	ARID/bright DNA-binding domain protein	87.2963	78.1896	-0.158944	1
Medtr1g073530.1	ARID/bright DNA-binding domain protein	96.1783	73.7478	-0.383111	0.519589
Medtr8g098645.1	ARID/bright DNA-binding domain; ELM2 domain protein, putative	116.072	99.159	-0.227198	0.980218
Medtr3g029590.1	ARM repeat CCCH-type zinc finger protein	1625.63	1456.97	-0.158031	0.974798
Medtr7g092070.1	ARM repeat CCCH-type zinc finger protein	2248.57	1725.55	-0.381951	0.10689
Medtr5g082830.1	ARM repeat CCCH-type zinc finger protein	6549.46	2771.92	-1.24049	3.31986e-13
Medtr3g070880.1	ARM repeat CCCH-type zinc finger protein	1093.92	288.583	-1.92245	0.00233273
Medtr4g030910.1	ARM repeat kinase family protein	743.764	608.621	-0.289301	0.376309
Medtr6g032885.1	ARM repeat protein	204.196	278.189	0.446116	0.112236
Medtr3g070010.1	ARM repeat protein	249.235	289.916	0.218132	0.875575
Medtr1g038850.1	ARM repeat protein	543.102	549.212	0.0161409	1
Medtr7g070280.1	ARM repeat protein	146.438	139.418	-0.0708769	1
Medtr7g075940.1	ARM repeat protein	322.677	301.534	-0.09777	1
Medtr1g104870.1	ARM repeat protein interacting WITH ABF2 protein	705.378	704.709	-0.00136833	1
Medtr3g080660.1	ARM repeat protein, putative	62.4721	63.4145	0.0216007	1
Medtr2g084580.1	ARM repeat-like protein	214.195	218.419	0.0281731	1
Medtr5g011500.1	armadillo repeat kinesin-like protein	482.223	648.385	0.427151	0.0633403
Medtr7g075060.1	armadillo repeat kinesin-like protein	347.638	312.006	-0.156012	0.98901
Medtr5g022240.1	armadillo repeat only protein	110.532	126.128	0.190426	1
Medtr8g075770.1	armadillo repeat only protein	825.976	933.013	0.175798	0.881845
Medtr5g033190.1	armadillo repeat only protein	156.736	103.872	-0.593527	0.08494
Medtr3g103050.1	armadillo/beta-catenin repeat protein	11.8348	25.4112	1.10243	0.151291
Medtr6g008170.1	armadillo/beta-catenin repeat protein	93.9307	132.512	0.496458	0.245907
Medtr3g078340.1	armadillo/beta-catenin repeat protein	760.127	878.449	0.208719	0.908546
Medtr4g091320.1	armadillo/beta-catenin repeat protein	994.436	1036.59	0.059892	1
Medtr3g098730.1	armadillo/beta-catenin repeat protein	685.622	697.61	0.0250066	1
Medtr7g097020.1	armadillo/beta-catenin repeat protein	262.152	261.194	-0.00527966	1
Medtr7g059405.1	armadillo/beta-catenin repeat protein	180.419	175.168	-0.0426115	1
Medtr5g069340.1	armadillo/beta-catenin repeat protein	288.867	280.102	-0.0444512	1
Medtr3g067685.1	armadillo/beta-catenin repeat protein	313.836	293.45	-0.0968945	1
Medtr4g063800.1	armadillo/beta-catenin repeat protein	1466.73	1180.65	-0.313018	0.171762
Medtr5g034440.1	armadillo/beta-catenin repeat protein	503.81	205.838	-1.29137	0.0146582
Medtr8g039560.1	armadillo/beta-catenin repeat protein, putative	638.888	555.833	-0.200912	0.675464
Medtr5g079550.1	armadillo/beta-catenin-like repeat protein	80.4446	166.964	1.05347	0.000130577
Medtr4g117510.1	armadillo/beta-catenin-like repeat protein	13.8476	23.1744	0.742891	0.445787
Medtr4g123670.1	armadillo/beta-catenin-like repeat protein	190.393	226.574	0.250999	0.724354
Medtr7g076220.1	armadillo/beta-catenin-like repeat protein	76.9298	83.6287	0.120455	1
Medtr1g018180.1	armadillo/beta-catenin-like repeat protein	884.393	944	0.0940987	1
Medtr5g096860.1	armadillo/beta-catenin-like repeat protein	576.747	593.706	0.0418114	1
Medtr3g056580.1	armadillo/beta-catenin-like repeat protein	163.029	161.724	-0.0115882	1
Medtr1g034000.1	armadillo/beta-catenin-like repeat protein	456.176	447.323	-0.0282748	1
Medtr4g021570.1	armadillo/beta-catenin-like repeat protein	537.684	526.074	-0.0314925	1
Medtr6g016215.1	armadillo/beta-catenin-like repeat protein	1488.28	1442.44	-0.0451291	1
Medtr8g032570.1	armadillo/beta-catenin-like repeat protein	25.5683	24.7787	-0.0452607	1
Medtr7g092130.1	armadillo/beta-catenin-like repeat protein	553.125	533.277	-0.0527206	1
Medtr3g106140.1	armadillo/beta-catenin-like repeat protein	29.1465	26.4283	-0.14124	1
Medtr1g081710.1	armadillo/beta-catenin-like repeat protein	903.023	777.868	-0.215237	0.690062
Medtr3g118040.1	armadillo/beta-catenin-like repeat protein	639.158	545.803	-0.227792	0.748632
Medtr3g080640.1	armadillo/beta-catenin-like repeat protein	315.878	258.685	-0.288168	0.526783
Medtr1g029790.1	armadillo/beta-catenin-like repeat protein	1265.62	998.478	-0.342047	0.241999
Medtr2g026130.1	armadillo/beta-catenin-like repeat protein	1291.09	968.064	-0.415411	0.0475049
Medtr1g014420.1	armadillo/beta-catenin-like repeat protein	878.464	377.194	-1.21968	5.64676e-12
Medtr2g015870.1	armadillo/beta-catenin-like repeat protein, putative	667.64	232.194	-1.52374	0.000706072
Medtr4g061070.1	arogenate/prephenate dehydratase	301.961	323.565	0.099692	1
Medtr4g055310.1	arogenate/prephenate dehydratase	201.032	148.621	-0.435786	0.417104
Medtr4g132250.1	arogenate/prephenate dehydratase	329.238	195.825	-0.749563	0.00160474
Medtr2g084875.1	arogenate/prephenate dehydratase	593.945	276.425	-1.10344	3.1574e-05
Medtr8g070640.1	Arp2/3 complex 34 kDa subunit	143.575	140.029	-0.0360827	1
Medtr4g058005.1	arsenical pump-driving ATPase-like protein	130.051	96.0133	-0.437767	0.27308
Medtr7g089460.1	Arv1, putative	128.214	117.679	-0.12369	1
Medtr8g087680.1	ascorbate peroxidase, putative	64.9712	59.5627	-0.125391	1
Medtr1g088180.1	ASF/SF2-like pre-mRNA splicing factor SRP32, putative	247.594	266.615	0.106785	1
Medtr3g087220.1	asparagine synthetase [glutamine-hydrolyzing] protein	478.613	556.725	0.218104	0.642111
Medtr8g091280.1	aspartate aminotransferase	924.817	721.53	-0.358108	0.214636
Medtr1g013050.1	aspartate aminotransferase	5478.41	3760.51	-0.542829	0.00230168
Medtr4g011820.1	aspartate aminotransferase	3603.76	1958.48	-0.879771	6.57942e-07
Medtr3g072680.1	aspartate aminotransferase family protein	1198.68	1282.27	0.0972473	1
Medtr3g072670.1	aspartate aminotransferase family protein	967.78	904.573	-0.0974422	1
Medtr2g103300.1	aspartate racemase	363.155	297.688	-0.286785	0.576836
Medtr4g114000.1	aspartate racemase	225.241	166.954	-0.432019	0.354534
Medtr1g061600.1	aspartate/glutamate/uridylate kinase family protein, putative	518.1	514.042	-0.0113463	1
Medtr8g105860.1	aspartate-semialdehyde dehydrogenase	342.454	259.223	-0.401714	0.355493
Medtr1g014140.1	aspartate-tRNA ligase	1505.37	1288.27	-0.224676	0.611774
Medtr1g039270.1	aspartic protease in GUARD CELL-like protein	211.927	198.215	-0.096503	1
Medtr1g111350.1	aspartic protease in GUARD CELL-like protein	87.566	79.5927	-0.137735	1
Medtr6g085010.1	aspartic protease in GUARD CELL-like protein	1363.99	1109.14	-0.298396	0.417006
Medtr1g115210.1	aspartic protease in GUARD CELL-like protein	2713.18	1836.39	-0.563113	0.0177254
Medtr3g097150.1	aspartic proteinase nepenthesin	134.236	125.371	-0.0985739	1
Medtr3g068000.1	aspartic proteinase nepenthesin	71.3818	57.0746	-0.322707	0.860323
Medtr8g039540.1	aspartic proteinase nepenthesin-like protein	588.645	980.13	0.735575	0.00104528
Medtr1g037630.1	aspartic proteinase nepenthesin-like protein	478.787	421.411	-0.184156	0.901305
Medtr3g100500.1	aspartic proteinase nepenthesin-like protein	8794.12	5053.73	-0.79919	0.000821453
Medtr3g014290.1	aspartic proteinase nepenthesin-like protein	98.9589	53.5254	-0.886606	0.00868746
Medtr1g092920.1	aspartyl aminopeptidase-like protein, putative	405.176	436.144	0.106258	1
Medtr3g088860.1	aspartyl aminopeptidase-like protein, putative	1088.59	1154.01	0.0841877	1
Medtr1g113700.1	aspartyl/asparaginyl-tRNA synthetase family protein	59.5748	51.6077	-0.207117	1
Medtr3g048950.1	aspartyl/glutamyl-tRNA(Asn/Gln) amidotransferase subunit A	182.087	172.117	-0.0812375	1
Medtr5g055940.1	aspartyl/glutamyl-tRNA(Asn/Gln) amidotransferase subunit B	343.267	267.489	-0.359849	0.278676
Medtr1g095920.1	aspartyl/glutamyl-tRNA(Asn/Gln) amidotransferase subunit C	165.105	184.156	0.157544	1
Medtr5g010330.1	AT hook motif DNA-binding family protein	170.637	254.531	0.576913	0.0309579
Medtr8g036060.1	AT hook motif DNA-binding family protein	2405.24	3481.94	0.533711	0.00407703
Medtr5g011520.1	AT hook motif DNA-binding family protein	865.48	1224.23	0.500301	0.0228528
Medtr4g101990.1	AT hook motif DNA-binding family protein	545.914	714.068	0.387387	0.182823
Medtr1g079810.1	AT hook motif DNA-binding family protein	959.23	1162.9	0.277776	0.398568
Medtr8g098390.1	AT hook motif DNA-binding family protein	465.36	535.703	0.203086	0.780773
Medtr1g079780.1	AT hook motif DNA-binding family protein	369.376	419.525	0.183667	0.932313
Medtr1g061530.1	AT hook motif DNA-binding family protein	98.8995	108.302	0.13102	1
Medtr7g080980.1	AT hook motif DNA-binding family protein	1146.81	1249.91	0.124196	1
Medtr1g076710.1	AT hook motif DNA-binding family protein	1499.92	1564.8	0.0610945	1
Medtr1g073860.1	AT hook motif DNA-binding family protein	1971.58	1843.04	-0.0972679	1
Medtr1g044155.1	AT hook motif DNA-binding family protein	2292.84	1865.08	-0.297899	0.272116
Medtr4g098450.1	AT hook motif DNA-binding family protein	1679.27	1245.19	-0.43147	0.0993242
Medtr3g068035.1	AT hook motif DNA-binding family protein	365.583	258.739	-0.4987	0.0307679
Medtr3g100470.1	AT hook motif DNA-binding family protein	197.118	113.472	-0.796727	0.47874
Medtr7g028870.1	AT.I.24-6 protein, putative	143.447	118.897	-0.270807	0.731942
Medtr3g077860.1	ataxia telangiectasia mutated protein, putative	290.668	259.054	-0.166119	0.982045
Medtr4g014710.1	ataxin-3 protein	669.787	609.681	-0.135649	1
Medtr1g073910.1	ATBET12, putative	396.855	500.746	0.335466	0.311164
Medtr2g006040.1	ATP phosphoribosyltransferase catalytic subunit	123.858	126.439	0.0297519	1
Medtr4g130680.1	ATP phosphoribosyltransferase catalytic subunit	780.037	691.389	-0.174046	0.867817
Medtr6g016335.1	ATP sulfurylase	44.4068	30.7015	-0.532472	0.636094
Medtr1g102550.1	ATP sulfurylase	14192.9	5176.62	-1.45508	2.4844e-20
Medtr8g092040.1	ATP synthase	3997.74	3903.57	-0.0343904	1
Medtr2g096370.1	ATP synthase 6 kDa subunit	669.249	696.155	0.0568668	1
Medtr4g063080.1	ATP synthase 6 kDa subunit	2569.87	2621.33	0.0286032	1
Medtr1g109420.1	ATP synthase CF0 B subunit	18.6335	38.75	1.0563	0.144445
Medtr7g117900.1	ATP synthase delta chain	269.142	285.199	0.0836036	1
Medtr4g072130.1	ATP synthase E chain	1337.73	1308.95	-0.0313719	1
Medtr5g040610.1	ATP synthase epsilon chain	2500.1	2429.86	-0.0411101	1
Medtr4g005960.1	ATP synthase epsilon chain	51.5216	41.7186	-0.304486	1
Medtr4g087955.1	ATP synthase F1 complex assembly factor	302.863	264.194	-0.197064	1
Medtr0018s0290.1	ATP synthase F1 complex assembly factor 2, putative	346.744	371.783	0.100591	1
Medtr0212s0040.1	ATP synthase F1, alpha subunit	415.64	964.949	1.21512	0.960335
Medtr1588s0010.1	ATP synthase F1, gamma subunit	13.4489	47.3549	1.81603	3.33321e-05
Medtr8g101880.1	ATP synthase G subunit family protein	1119.04	838.719	-0.416007	0.116929
Medtr4g079850.1	ATP synthase I, related protein	967.182	1277.34	0.40128	0.260898
Medtr5g088780.1	ATP synthase regulation protein NCA2	172.505	181.337	0.072034	1
Medtr2g008350.1	ATP synthase subunit alpha	10.5464	24.3882	1.20943	0.219474
Medtr4g051097.1	ATP synthase subunit C	12.0569	40.2429	1.73887	0.437396
Medtr5g022790.1	ATP synthase, A subunit	363.947	211.999	-0.779669	0.000364564
Medtr3g106820.1	ATP synthase, F0 subunit B	342.291	292.747	-0.225569	0.727617
Medtr2g067030.1	ATP/DNA-binding protein	71.7291	76.0794	0.0849475	1
Medtr8g090165.1	ATP/DNA-binding protein	112.711	102.209	-0.141116	1
Medtr5g042000.1	ATP/GTP-binding family protein, putative	1710.39	1587.81	-0.107292	1
Medtr2g034090.1	ATP:citrate lyase	22.7526	22.5496	-0.0129255	1
Medtr1g097870.1	ATP11 protein	25.6303	32.5641	0.34543	0.940309
Medtr7g101870.1	ATPase, AAA-type, CDC48 protein	4069.74	3565.19	-0.190959	0.871693
Medtr1g063380.1	ATPase, AAA-type, CDC48 protein	8503.86	7400.79	-0.200439	0.728394
Medtr5g094130.1	ATPase, V0 complex, subunit E	453.401	478.429	0.0775169	1
Medtr7g033710.1	ATP-binding ABC transporter	31.7892	40.4331	0.347002	0.887005
Medtr8g107410.1	ATP-binding ABC transporter	287.905	358.909	0.318026	0.42725
Medtr3g096300.1	ATP-binding ABC transporter	55.9121	64.786	0.212521	1
Medtr7g061020.1	ATP-binding microtubule motor family protein	158.488	229.88	0.536507	0.0421334
Medtr6g082470.1	ATP-binding microtubule motor family protein	355.049	416.579	0.230571	0.578445
Medtr3g113110.1	ATP-binding microtubule motor family protein	113.269	109.634	-0.0470613	1
Medtr4g124650.1	ATP-binding microtubule motor family protein	595.17	528.42	-0.171616	1
Medtr6g053680.1	ATP-binding microtubule motor family protein, putative	227.177	304.427	0.422277	0.135612
Medtr8g098425.1	ATP-binding protein	56.7762	56.5244	-0.00641326	1
Medtr1g100250.1	ATP-binding protein	836.963	741.701	-0.174325	0.908191
Medtr7g055720.1	ATP-binding protein, putative	71.1423	93.0544	0.387367	0.579289
Medtr3g070300.1	ATP-binding protein, putative	387.687	349.783	-0.148434	1
Medtr1g008600.1	ATP-binding; ATP-dependent helicase; DNA helicase	157.251	169.806	0.110814	1
Medtr5g011550.1	ATP-dependent Clp protease	39.2164	54.0835	0.463734	0.611825
Medtr6g461650.1	ATP-dependent Clp protease	163.894	179.99	0.135156	1
Medtr5g054770.1	ATP-dependent Clp protease adaptor protein ClpS	487.971	541.492	0.150146	1
Medtr3g102830.1	ATP-dependent Clp protease ATP-binding subunit	499.941	554.697	0.149942	0.98901
Medtr8g100040.1	ATP-dependent Clp protease ATP-binding subunit	1065.9	1104.64	0.0515149	1
Medtr4g034690.1	ATP-dependent Clp protease proteolytic protein	20.0258	58.8581	1.55538	0.0600497
Medtr7g109610.1	ATP-dependent Clp protease proteolytic protein	207.333	257.007	0.309856	0.43345
Medtr1g106550.1	ATP-dependent Clp protease proteolytic protein	1210.46	1490.8	0.300539	0.372406
Medtr4g102000.1	ATP-dependent Clp protease proteolytic protein	551.804	644.714	0.224502	0.597917
Medtr4g099360.1	ATP-dependent Clp protease proteolytic protein	530.015	612.346	0.208313	0.691391
Medtr7g082980.1	ATP-dependent Clp protease proteolytic protein	386.319	441.91	0.193959	0.814175
Medtr1g086940.1	ATP-dependent Clp protease proteolytic protein	360.857	377.125	0.0636157	1
Medtr7g112640.1	ATP-dependent Clp protease proteolytic protein	683.765	712.421	0.0592287	1
Medtr5g026840.1	ATP-dependent Clp protease proteolytic protein	699.104	626.012	-0.159318	1
Medtr4g075100.1	ATP-dependent Clp protease proteolytic protein	644.615	525.906	-0.293632	0.530203
Medtr3g091550.1	ATP-dependent Clp protease regulatory subunit ClpX	905.408	873.362	-0.0519889	1
Medtr6g059910.1	ATP-dependent Clp protease regulatory subunit ClpX	549.187	456.975	-0.265184	0.560738
Medtr1g116980.1	ATP-dependent DNA helicase 2 subunit Ku70	1320.77	1332.73	0.0130052	1
Medtr4g023560.1	ATP-dependent DNA helicase 2 subunit Ku80	357.097	399.426	0.161612	0.935089
Medtr1g031140.1	ATP-dependent DNA helicase RecG	51.0872	67.4239	0.400298	0.65456
Medtr3g079915.1	ATP-dependent DNA helicase RecG	188.007	215.292	0.195507	1
Medtr3g063040.1	ATP-dependent DNA helicase RecQ	192.72	288.646	0.582796	0.0118928
Medtr5g026590.1	ATP-dependent DNA helicase RecQ family protein	250.188	298.153	0.253041	0.546585
Medtr2g006440.1	ATP-dependent DNA helicase RecQ family protein	105.165	114.469	0.122298	1
Medtr1g072800.1	ATP-dependent DNA helicase REP	68.2517	77.7491	0.18796	1
Medtr7g078090.1	ATP-dependent helicase BRM	851.989	717.71	-0.247433	0.599516
Medtr1g035330.1	ATP-dependent helicase family protein	467.981	486.969	0.0573799	1
Medtr3g112420.1	ATP-dependent protease LA (lon) domain protein	158.49	133.673	-0.245682	0.859358
Medtr1g056490.1	ATP-dependent RNA helicase	303.316	220.631	-0.459183	0.139545
Medtr2g015320.1	ATP-dependent RNA helicase DHX35	366.123	362.317	-0.0150751	1
Medtr7g095080.1	ATP-dependent RNA helicase DHX35	147.804	135.017	-0.13055	1
Medtr8g044260.1	ATP-dependent RNA helicase DHX36-like protein	259.354	227.666	-0.188002	0.955459
Medtr4g023590.1	ATP-dependent RNA helicase DHX37-like protein, putative	205.613	215.725	0.0692617	1
Medtr1g114490.1	ATP-dependent RNA helicase DHX8	463.624	378.811	-0.291478	0.495954
Medtr5g017490.1	ATP-dependent RNA helicase eIF4A-like protein, putative	56.6423	57.5746	0.0235537	1
Medtr5g006660.1	ATP-dependent RNA helicase SUPV3L1	73.9935	83.649	0.176949	1
Medtr6g011800.1	ATP-dependent RNA helicase SUPV3L1	242.087	210.262	-0.203337	0.939584
Medtr4g094662.1	ATP-dependent zinc metalloprotease FTSH protein	767.814	947.68	0.303644	0.48933
Medtr2g101290.1	ATP-dependent zinc metalloprotease FTSH protein	124.592	143.203	0.200848	0.971497
Medtr5g075340.1	ATP-dependent zinc metalloprotease FTSH protein	27.4863	31.0149	0.174251	1
Medtr1g028390.1	ATP-dependent zinc metalloprotease FTSH protein	1298.8	1328.98	0.033145	1
Medtr3g462930.1	ATP-dependent zinc metalloprotease FTSH protein	505.766	514.282	0.0240899	1
Medtr7g096060.1	ATP-dependent zinc metalloprotease FTSH protein	539.371	546.065	0.0177947	1
Medtr8g056860.1	ATP-dependent zinc metalloprotease FTSH protein	249.781	233.566	-0.0968303	1
Medtr4g064350.1	ATP-dependent zinc metalloprotease FTSH protein	3125.2	2797.8	-0.159655	0.74307
Medtr3g104470.1	ATP-dependent zinc metalloprotease FTSH protein	1273.47	1072.76	-0.24743	0.588601
Medtr6g016600.1	ATP-dependent zinc metalloprotease FTSH-like protein	70.2873	80.56	0.1968	1
Medtr3g113270.1	ATRAD3	154.362	130.521	-0.242034	0.998763
Medtr1g024005.1	ATRAD3	775.899	432.799	-0.842171	1.76578e-05
Medtr2g028590.1	ATRAD3, putative	39.571	48.3888	0.290229	0.987609
Medtr5g016560.1	ATRER1A	125.162	134.56	0.104462	1
Medtr4g094930.1	ATRER1A	628.577	572.827	-0.13399	1
Medtr4g070400.1	ATRER1A	94.2716	74.8127	-0.33354	0.651719
Medtr5g024920.1	AT-rich interactive domain protein	23.1896	29.3956	0.342125	1
Medtr8g038730.1	AT-rich interactive domain protein	154.127	157.633	0.0324513	1
Medtr8g010140.1	autophagocytosis-associated family protein	195.043	181.868	-0.100901	1
Medtr1g070160.1	autophagy 9 (APG9) protein	364.285	384.547	0.0780924	1
Medtr7g096680.1	autophagy 9 (APG9) protein	858.759	862.943	0.00701119	1
Medtr1g086310.1	autophagy protein Atg8 ubiquitin-like protein	473.745	731.251	0.626256	0.00467838
Medtr3g018770.1	autophagy protein beclin 1	591.794	608.017	0.0390168	1
Medtr8g494210.1	auxilin-like protein	420.783	439.736	0.0635606	1
Medtr1g022415.1	auxilin-like protein	2260.68	2246.83	-0.00886163	1
Medtr3g110182.1	auxin canalisation protein	8.05429	27.5408	1.77374	0.00458161
Medtr4g039910.1	auxin canalisation protein	15.958	20.9848	0.395064	1
Medtr1g071450.1	auxin canalisation protein	343.788	341.24	-0.0107343	1
Medtr5g012870.1	auxin canalisation protein	176.683	173.608	-0.0253306	1
Medtr8g072560.1	auxin efflux carrier family protein	79.4087	106.112	0.418223	0.332451
Medtr7g074190.1	auxin efflux carrier family protein	298.522	322.884	0.113179	1
Medtr8g006775.1	auxin efflux carrier family protein	1374.12	473.747	-1.53632	3.5422e-18
Medtr1g029190.1	auxin efflux carrier family transporter	13.7924	38.7585	1.49064	0.00418145
Medtr6g069510.1	auxin efflux carrier family transporter	343.748	596.148	0.79432	0.00626705
Medtr6g011400.1	auxin efflux carrier family transporter	23.8815	39.9808	0.743414	0.342289
Medtr4g084870.1	auxin efflux carrier family transporter	289.192	361.305	0.321191	0.278379
Medtr7g079720.1	auxin efflux carrier family transporter	724.427	192.559	-1.91154	2.10155e-05
Medtr4g073770.1	auxin influx transporter	139.064	178.483	0.360045	0.699928
Medtr7g067450.1	auxin influx transporter	985.252	1217.02	0.304783	0.231289
Medtr3g072870.1	auxin influx transporter	127.116	100.802	-0.334631	0.636094
Medtr1g093350.1	auxin response factor	217.894	544.056	1.32013	1.47994e-10
Medtr1g069495.1	auxin response factor	587.602	583.69	-0.00963689	1
Medtr8g027440.1	auxin response factor 2	691.841	826.57	0.256697	0.48173
Medtr1g024025.1	auxin response factor 2	776.973	922.346	0.247444	0.424637
Medtr5g076270.1	auxin response factor 2	151.578	172.816	0.189181	0.977863
Medtr8g101360.1	auxin response factor 2	735.433	764.488	0.0559001	1
Medtr2g018690.1	auxin response factor 2	338.019	327.12	-0.0472838	1
Medtr7g062540.1	auxin response factor 2	8523.49	8144.79	-0.0655667	1
Medtr2g005240.1	auxin response factor 2	1249.36	1150.26	-0.119237	0.975136
Medtr8g079492.1	auxin response factor 2	93.2591	68.9997	-0.434655	0.402598
Medtr3g064050.1	auxin response factor 2	27.8356	16.6694	-0.739728	0.442343
Medtr4g058930.1	auxin response factor, putative	56.6795	77.9609	0.459922	0.489829
Medtr3g073420.1	auxin response factor, putative	178.102	229.325	0.364685	0.343497
Medtr1g094960.1	auxin response factor, putative	139.729	175.326	0.327407	0.312525
Medtr7g017100.1	auxin transporter BIG	3550.01	2592.35	-0.453564	0.0241969
Medtr2g041550.1	auxin-binding protein ABP19a	53.8237	111.151	1.04621	0.000768813
Medtr8g020610.1	auxin-binding protein ABP19a	44.4306	38.8686	-0.192949	1
Medtr7g017330.1	auxin-independent growth promoter-like protein	321.717	312.573	-0.0416001	1
Medtr5g064620.1	auxin-independent growth promoter-like protein	152.727	146.454	-0.0605079	1
Medtr1g023180.1	auxin-induced 5NG4-like protein	1077.19	1984.56	0.881541	0.0109482
Medtr1g073990.1	auxin-induced 5NG4-like protein	343.008	558.118	0.702329	0.00160243
Medtr4g094362.1	auxin-induced 5NG4-like protein	100.736	146.451	0.539842	0.0989116
Medtr1g074120.1	auxin-induced 5NG4-like protein	877.999	1202.35	0.453566	0.0228528
Medtr5g034930.1	auxin-induced 5NG4-like protein	84.5191	74.9707	-0.17295	1
Medtr2g102340.1	auxin-induced 5NG4-like protein	322.939	244.312	-0.402538	0.74307
Medtr2g102340.2	auxin-induced 5NG4-like protein	41.9458	16.7754	-1.32217	0.182648
Medtr1g030600.1	auxin-induced 5NG4-like protein	19672.8	6656.21	-1.56343	1.09379e-07
Medtr1g074070.1	auxin-induced 5NG4-like protein	624.52	166.906	-1.90371	6.43061e-05
Medtr2g007960.1	auxin-induced 5NG4-like protein	27.1224	4.99552	-2.44078	0.675789
Medtr2g007970.1	auxin-induced 5NG4-like protein	1041.99	121.141	-3.10459	0.000906531
Medtr2g007990.1	auxin-induced 5NG4-like protein	326.205	19.9862	-4.02871	0.000674332
Medtr8g011650.1	auxin-induced in root cultures protein, putative	400.807	559.347	0.480836	0.0493963
Medtr2g084275.1	auxin-regulated protein	164.322	225.45	0.456285	0.119104
Medtr1g070520.1	auxin-responsive AUX/IAA family protein	8.95439	30.6583	1.77561	0.0138594
Medtr4g115075.1	auxin-responsive AUX/IAA family protein	11.8052	28.3357	1.2632	0.276138
Medtr2g101500.1	auxin-responsive AUX/IAA family protein	160.739	340.793	1.08418	4.82812e-07
Medtr8g103030.1	auxin-responsive AUX/IAA family protein	402.884	576.664	0.517366	0.0195711
Medtr4g011880.1	auxin-responsive AUX/IAA family protein	18.1205	22.9901	0.343393	1
Medtr8g067530.1	auxin-responsive AUX/IAA family protein	1655.05	1708.93	0.0462165	1
Medtr1g070830.1	auxin-responsive AUX/IAA family protein	146.979	136.043	-0.111546	1
Medtr7g096090.1	auxin-responsive AUX/IAA family protein	215.022	187.181	-0.20005	1
Medtr2g100780.4	auxin-responsive AUX/IAA family protein	49.2344	42.1625	-0.223706	1
Medtr5g097620.1	auxin-responsive family protein	40.74	66.1503	0.699302	0.113621
Medtr7g051910.1	auxin-responsive family protein	57.683	52.0713	-0.147658	1
Medtr2g026080.1	auxin-responsive family protein	2001.43	1680.55	-0.252094	0.788213
Medtr4g133620.1	auxin-responsive family protein	858.835	566.842	-0.599433	0.00279389
Medtr2g101120.1	Avr9/Cf-9 rapidly elicited protein	16.0884	57.9982	1.84998	1.93353e-05
Medtr3g109920.1	Avr9/Cf-9 rapidly elicited protein	29.4626	59.5033	1.01409	0.158347
Medtr8g102660.1	Avr9/Cf-9 rapidly elicited protein	20.8913	27.7651	0.41037	0.796999
Medtr2g101130.1	Avr9/Cf-9 rapidly elicited protein	205.105	261.962	0.352992	0.485879
Medtr7g084690.1	Avr9/Cf-9 rapidly elicited protein	74.0335	68.2645	-0.117042	1
Medtr4g021260.1	Avr9/Cf-9 rapidly elicited protein	159.084	97.9915	-0.699062	0.351557
Medtr5g077510.1	Avr9/Cf-9 rapidly elicited protein	487.547	251.858	-0.952928	0.223569
Medtr3g065080.1	Avr9/Cf-9 rapidly elicited protein	1034.79	438.03	-1.24023	0.00988744
Medtr8g089920.1	Avr9/Cf-9 rapidly elicited protein, putative	119.405	170.928	0.517526	0.235821
Medtr4g068310.1	B3 DNA-binding domain protein	23.3856	45.774	0.968908	0.0856609
Medtr7g105370.1	B3 DNA-binding domain protein	793.568	1126.1	0.504914	0.0909272
Medtr1g021270.1	B3 DNA-binding domain protein	878.162	972.782	0.14763	1
Medtr7g117455.1	B3 DNA-binding domain protein	507.702	519.893	0.0342336	1
Medtr1g058350.1	B3 DNA-binding domain protein	1044.29	1049.32	0.00693118	1
Medtr8g023990.1	B3 DNA-binding domain protein	850.462	759.778	-0.162668	0.891086
Medtr1g034240.1	B3 domain transcription factor VRN1-like protein	2338.89	2645.73	0.177842	0.92273
Medtr4g068320.1	B3 domain transcription factor VRN1-like protein	958.694	1042.27	0.12058	1
Medtr5g075410.1	B3 domain transcription repressor VAL2	167.778	222.559	0.407636	0.365514
Medtr1g016050.1	BAAT/acyl-CoA thioester hydrolase carboxy-terminal protein	178.59	171	-0.062654	1
Medtr3g082660.1	bacterial long-chain fatty acid CoA synthetase	2000.37	1945.94	-0.039798	1
Medtr3g087980.1	bacterial long-chain fatty acid CoA synthetase	400.913	384.268	-0.0611767	1
Medtr3g009150.3	bacterial trigger factor protein	132.873	162.105	0.286874	0.806274
Medtr8g028265.1	BAG domain protein	741.099	523.007	-0.502834	0.610683
Medtr7g069610.1	BAG family molecular chaperone regulator	407.173	414.348	0.0252027	1
Medtr2g025690.1	BAG family molecular chaperone regulator 5	246.198	248.63	0.0141844	1
Medtr1g101440.1	BAG family molecular chaperone regulator-like protein	753.131	873.723	0.214276	0.660972
Medtr0086s0010.1	BAG family molecular chaperone regulator-like protein	1544.44	1273.76	-0.277989	0.411974
Medtr4g102740.1	BAG family molecular chaperone regulator-like protein	151.495	97.7183	-0.632573	0.211751
Medtr2g062470.1	BAH domain protein	99.7585	37.9614	-1.39391	6.18729e-05
Medtr6g488090.1	bark storage-like protein	379.85	737.759	0.95772	6.03562e-07
Medtr6g488050.1	bark storage-like protein	134.19	256.079	0.932314	0.000123773
Medtr3g110175.1	bark storage-like protein	21.7972	28.386	0.38104	0.946406
Medtr0037s0250.2	base excision DNA repair protein, HhH-GPD family protein	47.3718	42.9487	-0.141413	1
Medtr8g089110.1	basic blue-like protein	22.4563	88.601	1.9802	6.18141e-09
Medtr3g089035.1	basic blue-like protein	2200.98	2067.68	-0.0901287	1
Medtr3g089005.1	basic blue-like protein	14202	3551.06	-1.99977	5.88124e-08
Medtr5g014520.1	basic helix loop helix (bHLH) DNA-binding family protein	12.4414	50.8925	2.03231	0.00117165
Medtr4g097940.1	basic helix loop helix (bHLH) DNA-binding family protein	26.2004	45.9953	0.811898	0.154369
Medtr1g093750.1	basic helix loop helix (BHLH) DNA-binding family protein	95.021	160.227	0.753795	0.00788513
Medtr4g066380.1	basic helix loop helix (bHLH) DNA-binding family protein	125.729	208.017	0.726388	0.0336514
Medtr4g066460.1	basic helix loop helix (bHLH) DNA-binding family protein	64.2496	100.106	0.639774	0.064766
Medtr4g098035.1	basic helix loop helix (bHLH) DNA-binding family protein	89.6641	129.841	0.534141	0.103334
Medtr0246s0020.1	basic helix loop helix (bHLH) DNA-binding family protein	34.4997	44.5248	0.368027	0.761114
Medtr5g064950.1	basic helix loop helix (BHLH) DNA-binding family protein	71.6383	75.7868	0.0812171	1
Medtr2g100490.1	basic helix loop helix (BHLH) DNA-binding family protein	106.742	95.6601	-0.158145	1
Medtr5g014600.1	basic helix loop helix (bHLH) DNA-binding family protein	98.3578	80.6742	-0.285932	0.933244
Medtr3g099620.1	basic helix loop helix (BHLH) DNA-binding family protein	1657.81	1099.22	-0.592794	0.00190434
Medtr5g030430.1	basic helix loop helix (bHLH) family transcription factor	1206.16	1684.01	0.48148	0.027735
Medtr8g024790.1	basic helix loop helix (bHLH) family transcription factor	41.3105	40.6021	-0.0249554	1
Medtr8g067280.1	basic helix loop helix (bHLH) family transcription factor	819.128	257.68	-1.66851	2.79202e-05
Medtr1g070870.1	basic helix loop helix protein BHLH4	48.4253	52.8656	0.126569	1
Medtr8g471150.1	basic helix loop helix protein, putative	140.786	155.334	0.141872	1
Medtr1g040435.1	basic helix loop helix protein, putative	20.532	6.39863	-1.68204	0.143258
Medtr2g073370.1	B-box type zinc finger protein	109.489	166.004	0.600432	0.0747142
Medtr2g011450.1	B-box type zinc finger protein	39.9801	34.6952	-0.204544	1
Medtr2g089310.1	B-box type zinc finger protein	73.0548	43.5297	-0.746981	0.017383
Medtr1g109350.1	B-box zinc finger protein, putative	49.7681	41.062	-0.277419	1
Medtr7g056133.1	B-cell receptor-associated-like protein	69.0877	88.7534	0.361374	0.81557
Medtr4g049540.1	B-cell receptor-associated-like protein	1492.23	1660.82	0.15442	0.962735
Medtr8g104980.1	B-cell receptor-associated-like protein	1451.21	1442.74	-0.0084444	1
Medtr2g023880.1	B-cell receptor-associated-like protein	463.222	429.234	-0.109942	1
Medtr6g022020.1	BCL-2 binding anthanogene-1 protein	164.219	263.015	0.679523	0.111642
Medtr4g017810.1	BCL-2-associated athanogene protein	787.092	796.073	0.016368	1
Medtr3g100060.1	BEACH domain LvsC-like protein, putative	1713.79	1344.92	-0.349669	0.16318
Medtr7g018660.1	BED finger NBS-LRR resistance protein, putative	49.8477	76.2214	0.612671	0.254318
Medtr1g071260.1	beige/BEACH and WD40 domain protein	3215.77	2407.78	-0.417457	0.0578744
Medtr3g112290.1	BEL1-like homeodomain protein	195.397	189.009	-0.0479519	1
Medtr1g016490.1	BEL1-like homeodomain protein	45.2035	25.5877	-0.820986	0.188411
Medtr5g018860.1	BEL1-related homeotic protein	1542.03	1733.62	0.168949	0.872897
Medtr1g023050.1	BEL1-related homeotic protein	1420.35	1487.57	0.0667124	1
Medtr8g078480.1	BEL1-related homeotic protein	276.742	246.005	-0.169857	0.889105
Medtr8g098815.1	BEL1-related homeotic protein	4042.57	3472.31	-0.219377	0.690236
Medtr1g081660.1	benzyl alcohol O-benzoyltransferase	710.885	1627.21	1.19471	7.14417e-13
Medtr1g040215.1	benzyl alcohol O-benzoyltransferase	53.1876	51.2417	-0.0537732	1
Medtr0042s0230.1	benzyl alcohol O-benzoyltransferase	44.3335	42.1006	-0.0745546	1
Medtr1g040195.1	benzyl alcohol O-benzoyltransferase	576.547	536.171	-0.104745	1
Medtr4g086340.1	BEST plant protein match is: (TAIR:plant.1) protein, putative	57.1611	108.285	0.921729	0.00414118
Medtr5g017580.1	BEST plant protein match is: (TAIR:plant.1) protein, putative	86.4028	131.017	0.600602	0.0296357
Medtr3g099600.1	BEST plant protein match is: (TAIR:plant.1) protein, putative	117.565	129.346	0.137785	1
Medtr2g012750.1	BEST plant protein match is: (TAIR:plant.1) protein, putative	117.984	105.289	-0.164234	1
Medtr8g031000.1	bestrophin-like protein	170.652	341.087	0.999079	0.000254433
Medtr1g044145.1	Bet1-like SNARE protein 1-1	232.333	247.106	0.0889362	1
Medtr3g055690.1	beta-(1,2)-xylosyltransferase	693.887	775.819	0.16102	1
Medtr1g046210.1	beta-1,2-N-acetylglucosaminyltransferase II	581.189	562.413	-0.0473776	1
Medtr2g088270.1	beta-1,3-galactosyltransferase-like protein	164.812	234.993	0.511797	0.0904549
Medtr4g123090.1	beta-1,3-galactosyltransferase-like protein	256.053	291.551	0.187307	1
Medtr8g463930.1	beta-1,3-galactosyltransferase-like protein	599.607	670.977	0.162248	0.859064
Medtr4g107360.1	beta-1,3-galactosyltransferase-like protein	296.643	288.201	-0.0416499	1
Medtr1g012800.1	beta-1,3-galactosyltransferase-like protein	464.999	442.534	-0.0714403	1
Medtr8g061960.1	beta-1,3-galactosyltransferase-like protein	176.187	159.837	-0.1405	1
Medtr2g078030.1	beta-1,3-galactosyltransferase-like protein	84.0305	72.0462	-0.22199	1
Medtr5g037300.1	beta-1,3-galactosyltransferase-like protein	159.108	132.651	-0.262373	0.898373
Medtr5g009700.1	beta-1,3-galactosyltransferase-like protein	26.7031	17.6245	-0.599424	0.719118
Medtr1g049240.1	beta-1,3-N-acetylglucosaminyltransferase family protein	176.1	164.707	-0.0964932	1
Medtr8g089840.1	beta-1,4-N-acetylglucosaminyltransferase-like protein	657.871	492.918	-0.416456	0.175141
Medtr8g096160.1	beta-1,4-xylosyltransferase IRX10L-like protein, putative	114.185	149.436	0.388158	0.541351
Medtr8g096140.1	beta-1,4-xylosyltransferase IRX10L-like protein, putative	293.049	252.292	-0.216046	0.931615
Medtr4g094912.1	beta-1,4-xylosyltransferase, putative	333.022	370.028	0.152016	0.867298
Medtr5g016600.1	beta-1,4-xylosyltransferase, putative	172.137	181.075	0.0730306	1
Medtr3g111060.1	beta-1,4-xylosyltransferase, putative	753.722	647.231	-0.219753	0.715642
Medtr3g109922.1	beta-adaptin A-like protein	2025.43	1987.23	-0.0274673	1
Medtr4g076210.1	beta-adaptin-like protein	3714.87	3895.55	0.0685164	1
Medtr4g045667.1	beta-amylase	2382.14	3697.06	0.634122	0.00105316
Medtr5g013620.1	beta-amylase	55.7913	57.4717	0.0428119	1
Medtr4g099110.1	beta-amylase	546.392	535.112	-0.0300947	1
Medtr6g477770.1	beta-amylase	87.5084	49.3164	-0.827354	0.0415675
Medtr6g477780.1	beta-amylase	277.016	145.178	-0.932142	0.00818654
Medtr5g026210.1	beta-amylase-like protein	166.337	225.899	0.441568	0.139519
Medtr7g077410.1	beta-amylase-like protein	375.212	356.255	-0.074795	1
Medtr6g093180.2	beta-amyrin synthase	488.954	537.173	0.135689	1
Medtr7g034535.1	beta-amyrin synthase	51.9841	31.283	-0.73269	0.218585
Medtr4g005270.1	beta-amyrin synthase	35.452	19.0045	-0.89953	0.255608
Medtr1g471050.1	beta-carotene isomerase D27	118.515	165.29	0.479928	0.111384
Medtr3g064180.1	beta-catenin-like protein	472.754	465.263	-0.0230426	1
Medtr1g106860.1	beta-D-xylosidase-like protein	36.271	49.9534	0.461764	0.657542
Medtr8g085210.1	beta-galactosidase	1330.6	1630.19	0.292964	0.293907
Medtr8g016230.1	beta-galactosidase	156.472	159.433	0.0270485	1
Medtr5g021190.1	beta-galactosidase	3055.86	2639.56	-0.211282	0.8325
Medtr3g112370.1	beta-galactosidase-like protein	75.1642	96.7929	0.364857	0.476223
Medtr4g122980.1	beta-glucosidase	90.4919	113.289	0.324152	0.633145
Medtr4g094265.1	beta-hydroxyacyl-ACP dehydratase	724.184	734.386	0.0201831	1
Medtr3g088520.1	beta-like galactosidase	136.952	158.076	0.206944	1
Medtr1g023120.1	beta-like galactosidase	91.4953	70.8005	-0.369938	0.721205
Medtr2g100000.1	beta-like galactosidase	99.5555	71.0908	-0.485838	0.281766
Medtr4g093570.1	beta-ureidopropionase-like protein	1428.19	1305.38	-0.129715	0.993323
Medtr4g093580.1	beta-ureidopropionase-like protein	164.701	138.506	-0.249897	0.798759
Medtr2g008240.1	beta-xylosidase/alpha-L-arabinofuranosidase-like protein	2820.23	2049.66	-0.460433	0.0383593
Medtr4g094285.1	beta-xylosidase/alpha-L-arabinofuranosidase-like protein	3374.34	1491.14	-1.17818	0.0031983
Medtr6g011080.1	BGGP beta-1-3-galactosyl-O-glycosyl-glycoprotein	1073.63	1134.26	0.0792572	1
Medtr2g082640.1	BHLH domain class transcription factor	1838.76	2041.26	0.150724	0.992105
Medtr2g089000.1	BHLH domain class transcription factor	762.041	824.79	0.114157	1
Medtr1g043430.1	BHLH domain class transcription factor	476.264	433.025	-0.137312	1
Medtr4g081370.1	BHLH domain class transcription factor	120.261	89.3685	-0.428332	0.454246
Medtr8g098275.3	bHLH transcription factor	15.9256	20.0218	0.33022	1
Medtr4g108360.2	BHLH transcription factor	77.5527	85.2792	0.137018	1
Medtr4g131160.2	BHLH transcription factor	60.9519	46.156	-0.401153	0.760555
Medtr8g466800.1	BHLH transcription factor-like protein	26.7004	32.2106	0.270675	1
Medtr3g112170.1	BHLH transcription factor-like protein	22.9747	27.5057	0.259689	1
Medtr1g077640.1	bHLH transcription factor-like protein	237.742	250.218	0.073789	1
Medtr1g070180.1	bHLH transcription factor-like protein	432.752	427.931	-0.0161609	1
Medtr2g087295.1	bHLH transcription factor-like protein	978.875	913.852	-0.0991633	1
Medtr2g101520.1	BHLH transcription factor-like protein	698.727	613.974	-0.186551	0.864565
Medtr2g011070.1	BHLH transcription factor-like protein	181.193	128.523	-0.495498	0.149112
Medtr3g111290.1	BHLH transcriptional factor	751.649	460.776	-0.705992	0.622034
Medtr3g090940.1	bidirectional sugar transporter	38.5208	212.026	2.46053	0.0365369
Medtr8g042490.1	bidirectional sugar transporter	27.9623	38.358	0.456045	0.651719
Medtr3g090950.1	bidirectional sugar transporter	166.282	206.378	0.31166	1
Medtr1g028460.1	bidirectional sugar transporter	2185.32	1158.69	-0.915354	0.00491336
Medtr7g405730.1	bidirectional sugar transporter	2728.5	1156.37	-1.23851	0.604357
Medtr3g089125.1	bidirectional sugar transporter	754.177	162.578	-2.21377	9.86015e-07
Medtr2g073080.1	bile acid:Na+ symporter family protein	95.85	83.6609	-0.196225	1
Medtr4g113090.1	bile acid:sodium symporter	573.46	466.828	-0.296801	0.547096
Medtr1g102470.3	binding; zinc ion-binding protein	46.2268	32.3955	-0.512935	0.658141
Medtr3g034300.1	biogenesis of lysosome-related organelles complex-1 protein	53.5873	55.5649	0.0522819	1
Medtr1g103540.1	biopterin transport-related protein BT1	402.47	310.663	-0.373533	0.241884
Medtr7g080290.1	biotin carboxyl carrier acetyl-CoA carboxylase	263.447	257.745	-0.031568	1
Medtr6g015020.1	biotin carboxyl carrier acetyl-CoA carboxylase	348.018	273.924	-0.345386	0.340691
Medtr7g013100.1	biotin carboxyl carrier acetyl-CoA carboxylase	325.726	238.171	-0.451657	0.0917247
Medtr4g076870.1	biotin synthase	2662.06	2323.3	-0.196372	0.829199
Medtr1g111380.1	biotin/lipoate A/B protein ligase family protein	191.917	249.444	0.378228	0.398568
Medtr3g111580.1	biotin/lipoate A/B protein ligase family protein	35.0964	33.9122	-0.0495177	1
Medtr3g071960.1	biotin/lipoyl attachment domain protein	1368.57	1288.23	-0.0872745	1
Medtr5g083520.1	biotin/lipoyl attachment domain protein	419.057	263.891	-0.667205	0.00704757
Medtr3g062940.1	bis(5'-adenosyl)-triphosphatase	324.259	343.575	0.0834766	1
Medtr3g062950.1	bis(5-adenosyl)-triphosphatase-like protein	51.7724	67.2312	0.376947	0.739834
Medtr3g063030.1	bis(5-adenosyl)-triphosphatase-like protein	294.012	279.487	-0.073094	1
Medtr2g025580.1	blue copper-like protein	54.4464	76.0149	0.481446	0.54368
Medtr6g013420.1	blue copper-like protein	937.178	692.116	-0.437309	0.195835
Medtr1g040145.1	BolA family transcriptional regulator	237.287	251.551	0.0842176	1
Medtr7g111090.1	bonsai protein	771.82	741.687	-0.0574532	1
Medtr7g110000.1	boron transporter-like protein	1871.4	1540.63	-0.280601	0.635291
Medtr0366s0020.1	boron transporter-like protein	41.8527	32.0301	-0.385892	1
Medtr3g077670.1	boron transporter-like protein	335.187	174.376	-0.942767	4.10426e-06
Medtr7g077180.1	Bowman birk trypsin inhibitor	12.8882	36.4625	1.50036	0.223144
Medtr7g077340.1	Bowman birk trypsin inhibitor	2174.35	5863.44	1.43116	2.03834e-11
Medtr7g077160.1	Bowman birk trypsin inhibitor	870.893	1766.38	1.02022	2.3956e-05
Medtr7g077220.1	Bowman birk trypsin inhibitor	37.4199	45.6796	0.287744	1
Medtr7g077300.1	Bowman birk trypsin inhibitor	25.8542	25.3174	-0.0302705	1
Medtr7g077323.1	Bowman birk trypsin inhibitor	821.26	575.747	-0.512402	0.0529265
Medtr7g077313.1	Bowman birk trypsin inhibitor	84.5893	36.3486	-1.21857	0.000228197
Medtr0003s0580.1	BPS1, putative	883.302	479.631	-0.880982	0.0263303
Medtr4g021470.1	branched chain alpha-keto acid dehydrogenase E1 beta subunit	290.796	360.122	0.308481	0.555338
Medtr4g092590.1	branched-chain amino acid aminotransferase	30.4643	44.0058	0.530576	0.462171
Medtr5g014960.1	branched-chain amino acid aminotransferase	959.621	1054.77	0.136388	1
Medtr1g082470.1	branched-chain-amino-acid aminotransferase-like protein	374.59	398.238	0.0883177	1
Medtr2g078730.1	branched-chain-amino-acid aminotransferase-like protein	942.461	526.223	-0.840759	1.93566e-06
Medtr1g026860.1	branched-chain-amino-acid aminotransferase-like protein	453.42	252.933	-0.842095	8.52292e-05
Medtr2g075400.1	brassinazole-resistant 1 protein	28.1682	69.7556	1.30824	0.0119801
Medtr3g111680.1	brassinazole-resistant 1 protein	405.739	485.163	0.257917	0.691348
Medtr2g075410.1	brassinazole-resistant 1 protein	105.887	68.6106	-0.626023	0.0773934
Medtr7g078730.1	brassinosteroid insensitive 1-associated receptor kinase	617.676	622.676	0.0116323	1
Medtr4g014250.1	BRCA1-A complex subunit abraxas-like protein, putative	132.501	117.066	-0.178677	1
Medtr3g105400.2	BRCT domain DNA repair protein	118.706	140.932	0.247604	0.866757
Medtr2g102430.1	BRCT domain DNA repair protein	286.206	275.159	-0.0567883	1
Medtr7g098170.1	breast cancer susceptibility protein, putative	304.369	366.272	0.267096	0.459968
Medtr2g018880.1	breast cancer susceptibility-like protein, putative	121.737	164.15	0.431249	0.186111
Medtr3g083250.1	breast cancer type 2 susceptibility protein	115.2	119.035	0.0472559	1
Medtr1g089110.1	breast carcinoma amplified sequence 3 protein	172.536	203.47	0.237919	0.828493
Medtr8g106740.1	breast carcinoma amplified sequence protein, putative	470.198	433.552	-0.117064	1
Medtr8g036080.1	brefeldin A-inhibited guanine nucleotide-exchange protein	843.798	699.472	-0.270631	0.501762
Medtr7g075030.1	brefeldin A-inhibited guanine nucleotide-exchange protein	2201.5	1817.58	-0.27647	0.336311
Medtr2g041170.1	brevis radix-like protein	87.3431	127.012	0.540196	0.23884
Medtr7g086580.1	Brf1-like TBP-binding domain protein	364.251	373.325	0.0354975	1
Medtr1g019750.1	BRI1 kinase inhibitor 1, putative	16.1932	22.844	0.496431	0.93797
Medtr5g030935.1	BRICK1, putative	158.436	191.766	0.275446	0.604357
Medtr3g088660.1	broad-complex, tramtrack and bric A brac protein	650.447	752.331	0.209937	0.759318
Medtr2g026390.1	bromo adjacent-like domain protein	526.514	494.921	-0.0892748	1
Medtr3g058500.1	bromo adjacent-like domain protein	877.114	778.846	-0.171427	0.926694
Medtr8g098290.1	bromo-adjacent-like (BAH) domain protein	101.356	159.221	0.6516	0.0179877
Medtr1g008670.3	bromo-adjacent-like (BAH) domain protein	17.1907	23.3154	0.439658	1
Medtr1g008610.1	bromo-adjacent-like (BAH) domain protein	282.353	343.083	0.281057	0.680705
Medtr3g080510.1	bromodomain associated protein	69.9805	69.2985	-0.0141286	1
Medtr2g005820.1	bromodomain protein	533.673	573.703	0.10435	1
Medtr2g012600.1	bromodomain protein	271.317	256.456	-0.08127	1
Medtr3g103310.1	BSD domain protein	441.238	457.744	0.0529842	1
Medtr4g115400.1	BSD domain protein	324.287	329.069	0.0211167	1
Medtr5g015180.1	BSD domain protein	1781.32	1689.28	-0.0765423	1
Medtr4g110020.1	BSD domain protein	30.9768	24.0231	-0.366765	0.976625
Medtr8g006190.2	BTB/POZ and MATH domain protein	27.9295	22.8481	-0.289718	1
Medtr1g051025.1	BTB/POZ ankyrin repeat protein	667.223	373.285	-0.837891	4.67202e-05
Medtr1g029850.1	BTB/POZ domain plant protein	709.12	934.741	0.398536	0.152036
Medtr8g078495.2	BTB/POZ domain plant protein	19.9706	26.1768	0.39041	1
Medtr7g088170.1	BTB/POZ domain plant protein	458.755	509.194	0.150492	0.933328
Medtr4g080720.1	BTB/POZ domain plant protein	120.155	133.255	0.149294	1
Medtr5g066730.1	BTB/POZ domain plant protein	1134	1134.38	0.000491934	1
Medtr3g096160.1	BTB/POZ domain plant protein	771.522	706.106	-0.127821	1
Medtr4g061670.1	BTB/POZ domain plant protein	443.698	339.613	-0.385687	0.284518
Medtr8g098485.1	BTB/POZ domain plant protein	676.072	409.422	-0.723586	0.00575976
Medtr3g061090.1	BTB/POZ domain plant protein	194.212	94.9487	-1.03241	3.86127e-05
Medtr4g070010.1	BTB/POZ domain plant-like protein, putative	211.351	271.161	0.359506	0.388035
Medtr1g072650.1	BTB/POZ/MATH-domain protein	2694.37	2780.41	0.0453475	1
Medtr7g086500.1	BTB/POZ/MATH-domain protein	452.171	430.506	-0.0708378	1
Medtr7g094490.1	BTB/POZ/MATH-domain protein	1469.8	1382.46	-0.0883827	1
Medtr4g071000.1	BTF3b-like transcription factor	3787.87	4099.41	0.114033	1
Medtr3g020660.1	BTF3b-like transcription factor	412.354	370.596	-0.154037	1
Medtr2g034960.1	B-type response regulator	243.85	311.91	0.355137	0.463488
Medtr3g116270.1	BURP domain protein	1215.11	2372.26	0.965171	0.0111914
Medtr4g069550.1	BURP domain protein	67.1869	39.0542	-0.782704	1
Medtr5g025980.1	bystin, putative	821.984	791.102	-0.0552461	1
Medtr3g087940.1	BZIP family transcription factor	1155.91	1320.27	0.191804	1
Medtr0126s0080.1	BZIP family transcription factor	265.901	298.807	0.168322	1
Medtr5g054900.2	BZIP family transcription factor	168.855	134.164	-0.331788	0.588888
Medtr5g060950.1	BZIP family transcription factor	237.672	187.819	-0.339631	0.488479
Medtr1g111310.1	BZIP family transcription factor	76.9845	55.9785	-0.459696	1
Medtr4g079500.1	bZIP family transcription factor	152.169	100.854	-0.593406	0.359078
Medtr3g109450.1	BZIP protein,; 48652-45869, putative	256.851	286.34	0.156793	1
Medtr4g012430.1	BZIP protein,; 48652-45869, putative	32.0239	31.4717	-0.0250963	1
Medtr2g102050.1	BZIP protein,; 48652-45869, putative	900.964	852.738	-0.0793669	1
Medtr3g112220.1	BZIP transcription factor	222.928	409.591	0.877607	0.0062733
Medtr6g016375.1	BZIP transcription factor	656.892	834.373	0.345036	0.351285
Medtr8g043960.1	bZIP transcription factor	550.093	682.711	0.311601	0.249321
Medtr6g026800.1	bZIP transcription factor	168.626	200.247	0.247954	0.769011
Medtr7g022230.1	BZIP transcription factor	739.011	867.816	0.231794	0.704717
Medtr6g034945.1	bZIP transcription factor	695.511	816.645	0.231636	0.746316
Medtr1g087040.1	BZIP transcription factor	2088.82	2382.47	0.189773	0.788502
Medtr7g088090.1	bZIP transcription factor	420.418	444.021	0.0788056	1
Medtr3g094020.1	bZIP transcription factor	187.311	193.464	0.0466269	1
Medtr5g088230.2	bZIP transcription factor	76.9392	78.9285	0.0368276	1
Medtr8g091250.1	BZIP transcription factor	141.914	144.411	0.0251662	1
Medtr7g017880.1	BZIP transcription factor	843.578	852.523	0.0152175	1
Medtr2g099050.1	bZIP transcription factor	992.548	995.949	0.00493442	1
Medtr3g078830.1	BZIP transcription factor	292.779	285.9	-0.0343	1
Medtr3g010660.1	bZIP transcription factor	21.6339	19.1415	-0.176595	1
Medtr4g073100.1	BZIP transcription factor	97.1454	84.4549	-0.201964	1
Medtr7g088890.1	BZIP transcription factor	1803.86	1566.49	-0.203553	0.725557
Medtr3g109310.1	BZIP transcription factor	1461.97	1233.02	-0.245718	0.44762
Medtr1g008990.1	BZIP transcription factor	1858.89	1505.92	-0.303797	0.238678
Medtr5g098980.1	BZIP transcription factor	788.235	611.119	-0.367172	0.11881
Medtr5g075390.1	bZIP transcription factor	625.636	373.15	-0.74557	0.000319313
Medtr5g015090.1	BZIP transcription factor	2519.54	1446.07	-0.801021	0.00212286
Medtr3g467120.1	bZIP transcription factor	153.248	86.7428	-0.821056	0.00664957
Medtr4g097440.1	bZIP transcription factor	1345.91	653.103	-1.0432	0.0796145
Medtr3g103360.1	BZIP transcription factor	28.7366	13.3241	-1.10885	0.342289
Medtr7g029400.1	BZIP transcription factor	35.4812	3.84769	-3.20499	2.36706e-07
Medtr4g070860.1	BZIP transcription factor bZIP124	3337.24	2599.34	-0.360511	0.115081
Medtr1g022495.1	BZIP transcription factor bZIP124	2326.43	1522.48	-0.611698	0.275969
Medtr3g117120.1	BZIP transcription factor bZIP124	6514	4121.82	-0.660263	0.000139658
Medtr8g086020.1	BZIP transcription factor bZIP124	8280.77	4898.69	-0.757369	0.00026114
Medtr7g081705.1	BZIP transcription factor bZIP80	1866.75	1048.02	-0.832866	1.35424e-06
Medtr8g006850.1	BZIP transcription factor bZIP80, putative	512.589	584.667	0.189813	0.714071
Medtr8g028150.1	bZIP transcription factor family protein	222.713	238.736	0.100234	1
Medtr2g078360.1	BZIP transcription factor, putative	28.1323	23.3399	-0.269428	1
Medtr2g078370.1	BZIP transcription factor, putative	23.3469	15.6986	-0.572594	0.878923
Medtr2g027360.1	C2 and GRAM domain plant-like protein	501.286	519.861	0.0524931	1
Medtr3g077000.1	C2 and GRAM domain plant-like protein	345.812	346.68	0.00361546	1
Medtr4g066150.1	C2 calcium/lipid-binding and GRAM domain protein	35.3575	29.0227	-0.284834	1
Medtr7g092770.1	C2 calcium/lipid-binding and GRAM domain protein	1115.55	878.248	-0.345058	0.212115
Medtr6g028070.1	C2 domain first repeat protein	104.942	39.9416	-1.39362	7.22882e-06
Medtr3g070165.1	C2 domain protein	1180.83	1326	0.167274	0.987366
Medtr6g045643.1	C2 domain protein	778.884	821.197	0.0763196	1
Medtr5g004870.1	C2 domain protein	487.535	513.238	0.0741218	1
Medtr3g087278.1	C2 domain protein	98.592	92.0636	-0.0988398	1
Medtr5g004800.1	C2 domain protein	71.3953	63.3954	-0.171451	1
Medtr3g087275.1	C2 domain protein	333.217	257.407	-0.37241	0.214775
Medtr2g436900.1	C2 domain protein	1508.86	844.496	-0.837295	0.000225946
Medtr7g084680.1	C2 domain protein	133.577	57.8336	-1.20769	4.295e-05
Medtr4g119780.1	C2 domain protein	67.1579	21.4143	-1.64898	0.252042
Medtr8g432400.1	C2 domain protein	27.4408	7.30309	-1.90974	0.0117822
Medtr7g063220.1	C2H2 and C2HC zinc finger protein	1300.17	933.692	-0.477683	0.0583962
Medtr1g054450.1	C2H2 and C2HC zinc finger protein, putative	14.353	37.6704	1.39208	0.0237664
Medtr4g059870.1	C2H2 and C2HC zinc finger protein, putative	2212.92	1829.49	-0.274509	0.394789
Medtr3g023750.1	C2H2 type zf-met: zinc-finger protein	387.28	434.764	0.166856	0.974798
Medtr7g082850.1	C2H2 type zf-met: zinc-finger protein	376.749	301.925	-0.319413	0.4366
Medtr7g079990.1	C2H2 type zinc finger protein	5310.12	5967.97	0.168495	0.879083
Medtr1g015930.1	C2H2 type zinc finger protein	214.275	223.06	0.0579704	1
Medtr3g084750.3	C2H2 type zinc finger protein	23.8456	22.3644	-0.0925151	1
Medtr5g097950.1	C2H2 type zinc-finger protein	22.7795	18.4814	-0.301666	1
Medtr1g094115.2	C2H2 zinc finger protein, putative	20.5213	14.181	-0.53316	0.69179
Medtr1g112270.2	C2H2 zinc finger protein, putative	33.1263	14.2874	-1.21324	0.0441365
Medtr3g463270.1	C2H2-like zinc finger protein	212.256	209.811	-0.0167155	1
Medtr2g010860.1	C2H2-like zinc finger protein	370.016	363.011	-0.0275744	1
Medtr1g024980.1	C2H2-like zinc finger protein	390.597	339.229	-0.20342	0.790686
Medtr4g081420.1	C2H2-like zinc finger protein	288.971	194.033	-0.574622	0.0452157
Medtr6g053660.1	C2H2-like zinc finger protein, putative	325.466	312.171	-0.0601706	1
Medtr1g100810.1	C2H2-like zinc finger protein, putative	543.921	406.25	-0.421029	0.0844005
Medtr8g017210.1	C2H2-like zinc finger protein, putative	743.04	497.104	-0.579891	0.00480262
Medtr2g090745.1	C2H2-like zinc finger protein, putative	392.86	179.672	-1.12865	3.99972e-09
Medtr1g115345.1	C2H2-type zinc finger protein	333.012	560.86	0.752065	0.0320375
Medtr7g023560.1	C2H2-type zinc finger protein	70.6018	84.1121	0.252608	1
Medtr1g090703.1	C2H2-type zinc finger protein	148.105	161.732	0.126987	1
Medtr3g023760.1	C2H2-type zinc finger protein	206.598	221.341	0.0994414	1
Medtr2g084315.1	C2H2-type zinc finger protein	109.201	115.47	0.0805396	1
Medtr4g109340.1	C2H2-type zinc finger protein	179.5	181.171	0.0133715	1
Medtr4g082980.1	C2H2-type zinc finger protein	110.437	105.272	-0.0691021	1
Medtr1g063190.1	C2H2-type zinc finger protein	1194.38	1117.36	-0.0961658	1
Medtr1g009770.1	C2H2-type zinc finger protein	333.545	299.283	-0.156374	0.992355
Medtr1g062780.1	C2H2-type zinc finger protein	78.25	69.1896	-0.177536	1
Medtr2g093960.1	C2H2-type zinc finger protein	560.29	469.08	-0.256341	0.500143
Medtr5g043930.1	C2H2-type zinc finger protein	315.285	246.648	-0.354202	0.300832
Medtr1g106730.1	C2H2-type zinc finger protein	445.34	320.737	-0.473515	0.54884
Medtr1g018420.1	C2H2-type zinc finger protein	507.554	356.096	-0.511295	0.916817
Medtr1g016010.1	C2H2-type zinc finger protein	855.628	564.835	-0.599155	0.00284232
Medtr3g102980.1	C2H2-type zinc finger protein	1777.85	623.173	-1.51243	0.00988744
Medtr4g057230.1	C2H2-type zinc finger protein, putative	100.328	79.8473	-0.329414	0.513551
Medtr0160s0030.1	C2H2-type zinc finger protein, putative	1165.43	798.801	-0.544951	0.0084534
Medtr4g100860.1	C2H2-type zinc-finger protein, putative	928.534	891.398	-0.0588842	1
Medtr4g111710.1	C3HC zinc finger-like protein	332.88	316.326	-0.0735898	1
Medtr3g005800.1	C3HC4-type RING finger protein	283.563	267.627	-0.0834482	1
Medtr1g090440.1	C3HC4-type RING zinc finger protein	7.00683	21.0204	1.58496	0.974387
Medtr5g082940.1	C3HC4-type RING zinc finger protein	309.955	565.948	0.868609	0.398387
Medtr1g116970.1	C3HC4-type RING zinc finger protein	13.9812	24.8841	0.831733	0.435536
Medtr7g088570.1	C3HC4-type RING zinc finger protein	88.0305	114.268	0.376346	0.471145
Medtr8g095410.2	C3HC4-type RING zinc finger protein	22.4721	28.1505	0.325029	1
Medtr7g035445.1	C3HC4-type RING zinc finger protein	148.3	183.283	0.305552	0.587081
Medtr1g109280.1	C3HC4-type RING zinc finger protein	295.245	337.072	0.191147	0.8378
Medtr1g082740.1	C3HC4-type RING zinc finger protein	119.225	115.073	-0.0511405	1
Medtr4g022410.1	C3HC4-type RING zinc finger protein	30.4341	28.3154	-0.104107	1
Medtr1g106815.1	C3HC4-type RING zinc finger protein	841.539	577.047	-0.544342	0.00851891
Medtr8g063210.1	C-4 methylsterol oxidase	105.007	84.5841	-0.312024	0.710818
Medtr5g035190.1	C-4 methylsterol oxidase	168.632	131.957	-0.353805	0.319626
Medtr4g132400.1	C4-dicarboxylate transporter/malic acid protein	35.8749	129.76	1.85479	0.037569
Medtr3g112530.1	C4-dicarboxylate transporter/malic acid protein	355.834	954.252	1.42316	4.05306e-16
Medtr4g049640.1	C4-dicarboxylate transporter/malic acid protein	1787.09	771.924	-1.21108	2.82847e-10
Medtr2g028870.1	C6HC-type zinc finger RING/U-box protein	1081.13	1042.22	-0.0528789	1
Medtr6g084920.1	C-8,7 sterol isomerase, putative	708.885	903.162	0.349432	0.194966
Medtr5g083730.1	Ca(2+)-dependent nuclease-like protein	101.745	115.655	0.184867	1
Medtr5g083720.1	Ca(2+)-dependent nuclease-like protein	288.197	320.033	0.151167	1
Medtr5g024340.1	Ca2+/calmodulin-dependent kinase phosphatase	53.1498	32.4343	-0.712544	0.180178
Medtr8g090120.1	Ca2+-ATPase amine-terminal autoinhibitory domain protein	25.9887	18.583	-0.483897	0.664953
Medtr8g089550.2	CAAX amino terminal protease family protein	16.6589	23.6183	0.50361	0.932313
Medtr1g099420.1	CAAX amino terminal protease family protein	585.46	626.33	0.097352	1
Medtr8g099085.1	CAAX amino terminal protease family protein	365.897	382.821	0.0652317	1
Medtr7g078760.1	CAAX prenyl protease-like protein	1463.32	1414.51	-0.0489391	1
Medtr1g061860.1	cactus-binding carboxy-terminal, cactin protein	432.861	472.45	0.126257	1
Medtr4g094985.1	cadmium/zinc-transporting ATPase, putative	647.695	604.088	-0.100556	1
Medtr7g011990.1	caffeic acid O-methyltransferase	3174.14	4614.57	0.539832	0.372937
Medtr5g098170.1	caffeic acid O-methyltransferase	2585.72	3556.9	0.460056	0.152986
Medtr7g118320.1	caffeic acid O-methyltransferase	941.542	824.27	-0.191908	0.865144
Medtr3g096050.1	caffeic acid O-methyltransferase	3518.18	2944.08	-0.257011	0.793891
Medtr7g011900.1	caffeic acid O-methyltransferase	35.6424	27.8599	-0.355405	1
Medtr1g036490.1	caffeic acid O-methyltransferase	82.4135	63.2377	-0.382095	1
Medtr2g072790.1	caffeic acid O-methyltransferase	1297.57	942.771	-0.460835	0.0620052
Medtr7g118300.1	caffeic acid O-methyltransferase	931.957	660.575	-0.496541	0.106372
Medtr3g096070.1	caffeic acid O-methyltransferase	794.557	560.564	-0.503272	0.0793146
Medtr0079s0070.1	caffeic acid O-methyltransferase	22.7755	13.5838	-0.745599	0.435921
Medtr0017s0100.1	caffeic acid O-methyltransferase	22527.4	12203.4	-0.884398	3.10355e-08
Medtr3g092900.1	caffeic acid O-methyltransferase	3195.04	1701.2	-0.909283	4.38027e-08
Medtr1g096310.1	caffeic acid O-methyltransferase	273.83	69.2033	-1.98437	2.72535e-07
Medtr7g012070.1	caffeic acid O-methyltransferase	88.4122	13.4424	-2.71746	3.34262e-13
Medtr2g055940.1	caffeic acid O-methyltransferase	86.7518	7.03183	-3.62492	0.675251
Medtr4g094815.1	caffeoyl-CoA 3-O-methyltransferase	119.871	138.264	0.205947	1
Medtr4g094898.1	caffeoyl-CoA 3-O-methyltransferase	68.6569	56.4102	-0.28345	0.951222
Medtr4g085590.1	caffeoyl-CoA 3-O-methyltransferase	3268.99	2524.01	-0.373128	0.133539
Medtr4g094812.1	caffeoyl-CoA 3-O-methyltransferase	110.034	46.2737	-1.24969	0.127387
Medtr4g094368.1	caffeoyl-CoA-O-methyltransferase	444.332	459.634	0.048847	1
Medtr4g134250.1	calcineurin B-like protein	179.971	147.972	-0.282446	0.713691
Medtr5g096420.2	calcineurin B-like protein	46.2914	37.7486	-0.294323	1
Medtr8g027620.1	calcineurin B-like protein 4-1	111.284	147.054	0.402098	0.53607
Medtr8g099570.1	calcineurin B-like protein 4-1	32.6011	15.7771	-1.04709	0.131526
Medtr5g072900.1	calcineurin-like metallo-phosphoesterase superfamily protein	21.487	41.3961	0.946027	0.106106
Medtr1g060860.1	calcineurin-like metallo-phosphoesterase superfamily protein	427.978	392.497	-0.124854	1
Medtr7g080490.1	calcineurin-like metallo-phosphoesterase superfamily protein	343.577	298.038	-0.205136	0.850243
Medtr1g060850.1	calcineurin-like metallo-phosphoesterase superfamily protein	130.199	108.34	-0.265148	0.755171
Medtr4g131670.1	calcineurin-like phosphoesterase superfamily protein	248.126	277.513	0.161486	0.986501
Medtr5g085780.1	calcineurin-metallo-phosphoesterase-like protein	531.795	502.156	-0.082734	1
Medtr6g007180.1	calcium homeostasis regulator CHoR1, putative	77.8457	111.381	0.516813	0.706672
Medtr5g069410.2	calcium ion-binding protein	51.1654	44.8355	-0.190528	1
Medtr8g085780.1	calcium ion-binding protein	503.194	424.335	-0.245911	0.707975
Medtr8g006765.1	calcium ion-binding protein, putative	33.1591	44.8539	0.43583	0.958137
Medtr2g078250.1	calcium ion-binding protein, putative	220.644	142.894	-0.62678	0.0600176
Medtr8g015550.1	calcium-activated chloride channel protein	146.458	157.57	0.105508	1
Medtr2g025180.1	calcium-binding EF hand protein	462.361	634.123	0.455743	0.048821
Medtr1g012850.1	calcium-binding EF hand protein	914.53	1223.71	0.420156	0.0912296
Medtr4g132840.1	calcium-binding EF hand protein	239.092	251.016	0.0702116	1
Medtr1g045490.1	calcium-binding EF hand protein	1436.94	1358.11	-0.0813989	1
Medtr3g115640.1	calcium-binding EF hand protein	1706.33	1574.84	-0.115694	1
Medtr3g054210.1	calcium-binding EF hand protein	163.64	146.19	-0.162678	1
Medtr7g115070.1	calcium-binding EF hand protein, putative	865.384	808.085	-0.0988344	1
Medtr1g115135.1	calcium-binding EF hand-like protein	235.36	223.649	-0.073632	1
Medtr5g099170.1	calcium-binding EF hand-like protein	792.216	723.755	-0.130392	1
Medtr1g018480.1	calcium-binding EF hand-like protein	73.1362	59.457	-0.298739	0.964741
Medtr5g027000.1	calcium-binding EF-hand protein	135.615	259.385	0.935573	0.00132731
Medtr8g027180.1	calcium-binding EF-hand protein	2264.84	2641.3	0.221839	0.669576
Medtr7g024873.1	calcium-binding EF-hand protein	65.1402	72.0765	0.145981	1
Medtr2g078340.1	calcium-binding EF-hand protein	68.4704	74.2943	0.117772	1
Medtr7g116150.1	calcium-binding EF-hand protein	451.588	474.54	0.0715237	1
Medtr2g078240.1	calcium-binding EF-hand protein	837.064	848.189	0.0190488	1
Medtr1g080030.1	calcium-binding EF-hand protein	780.502	774.305	-0.0114991	1
Medtr1g075800.1	calcium-binding EF-hand protein	142.288	131.876	-0.109639	1
Medtr7g024880.1	calcium-binding EF-hand protein	137.872	124.302	-0.149474	1
Medtr2g078350.1	calcium-binding EF-hand protein	32.4636	28.6886	-0.178347	1
Medtr1g051895.1	calcium-binding EF-hand protein	1328.64	1165.58	-0.188911	0.859358
Medtr2g104130.1	calcium-binding EF-hand protein	377.182	310.983	-0.278425	0.485879
Medtr7g024890.1	calcium-binding EF-hand protein	187.222	133.238	-0.490745	0.999681
Medtr2g089210.1	calcium-binding EF-hand protein	232.462	138.46	-0.747524	0.191335
Medtr8g466250.1	calcium-binding EF-hand protein	518.85	205.595	-1.33552	0.000147064
Medtr1g052885.1	calcium-binding EF-hand protein	289.579	101.107	-1.51807	0.000269858
Medtr4g127560.1	calcium-binding EF-hand protein	1386.99	478.181	-1.53633	6.98737e-12
Medtr2g081580.1	calcium-binding EF-hand protein	1925.92	562.447	-1.77576	0.000102252
Medtr8g446810.1	calcium-binding EF-hand protein	86.956	24.5456	-1.82482	1.33617e-05
Medtr2g026050.1	calcium-binding protein	930.785	1024.86	0.138908	1
Medtr4g133600.2	calcium-binding protein	901.889	705.233	-0.354849	0.297695
Medtr6g069470.1	calcium-dependent ARF-type GTPase activating family protein	373.016	316.29	-0.237989	0.66387
Medtr1g055255.1	calcium-dependent kinase	124.713	149.556	0.262071	0.660997
Medtr1g026190.1	calcium-dependent kinase	27.0488	25.5404	-0.0827817	1
Medtr5g022030.1	calcium-dependent kinase	737.274	551.109	-0.419862	0.0849885
Medtr5g092810.1	calcium-dependent kinase	890.675	445.13	-1.00067	3.25856e-05
Medtr8g076020.2	calcium-dependent kinase CPK1 adapter protein, putative	57.0348	54.484	-0.0660098	1
Medtr3g099767.1	calcium-dependent kinase family protein	503.667	577.282	0.196806	0.745843
Medtr5g010390.1	calcium-dependent lipid-binding (CaLB domain) family protein	54.95	77.2345	0.491125	0.34033
Medtr7g076900.1	calcium-dependent lipid-binding (CaLB domain) family protein	1830.33	2433.59	0.410981	0.453724
Medtr8g032320.1	calcium-dependent lipid-binding (CaLB domain) family protein	458.778	598.042	0.382451	0.227146
Medtr2g011590.1	calcium-dependent lipid-binding (CaLB domain) family protein	16.6823	21.5116	0.366795	1
Medtr1g025550.1	calcium-dependent lipid-binding (CaLB domain) family protein	957.103	1090.96	0.18885	0.981288
Medtr4g107850.1	calcium-dependent lipid-binding (CaLB domain) family protein	133.124	150.618	0.178123	0.945211
Medtr7g116840.1	calcium-dependent lipid-binding (CaLB domain) family protein	22.0152	24.55	0.157218	1
Medtr3g067585.1	calcium-dependent lipid-binding (CaLB domain) family protein	692.719	755.575	0.125305	1
Medtr8g035590.1	calcium-dependent lipid-binding (CaLB domain) family protein	984.692	1069.59	0.119316	1
Medtr4g115660.1	calcium-dependent lipid-binding (CaLB domain) family protein	547.233	590.01	0.108584	1
Medtr3g055960.1	calcium-dependent lipid-binding (CaLB domain) family protein	1457.13	1535.66	0.0757248	1
Medtr6g027540.1	calcium-dependent lipid-binding (CaLB domain) family protein	247.477	248.313	0.00486405	1
Medtr8g031270.1	calcium-dependent lipid-binding (CaLB domain) family protein	1152.51	1113.92	-0.0491327	1
Medtr1g094810.1	calcium-dependent lipid-binding (CaLB domain) family protein	600.685	568.959	-0.0782827	1
Medtr4g073400.1	calcium-dependent lipid-binding (CaLB domain) family protein	1314.77	1200.25	-0.131482	1
Medtr5g079880.1	calcium-dependent lipid-binding (CaLB domain) family protein	272.683	242.391	-0.169888	1
Medtr1g031650.1	calcium-dependent lipid-binding (CaLB domain) family protein	40.3039	33.0556	-0.286025	1
Medtr0291s0010.1	calcium-dependent lipid-binding (CaLB domain) family protein	37.8797	25.5363	-0.568873	0.612365
Medtr8g032300.1	calcium-dependent lipid-binding (CaLB domain) family protein	32.0235	20.2148	-0.663714	0.605687
Medtr4g033215.1	calcium-dependent lipid-binding (CaLB domain) family protein	3279.75	1747.66	-0.908163	4.85442e-08
Medtr6g028050.1	calcium-dependent lipid-binding (CaLB domain) family protein	912.753	319.613	-1.5139	3.36142e-17
Medtr2g072180.1	calcium-dependent lipid-binding domain protein	73.0539	77.6393	0.087825	1
Medtr4g123110.1	calcium-dependent lipid-binding-like protein	2495.66	1886.31	-0.403855	0.0824711
Medtr7g114100.1	calcium-dependent phospholipid-binding copine family protein	253.032	214.683	-0.237113	1
Medtr2g063843.1	calcium-dependent phospholipid-binding copine family protein	21.9509	7.18106	-1.61201	0.0699894
Medtr1g086990.1	calcium-dependent phosphotriesterase superfamily protein	816.073	826.637	0.0185567	1
Medtr7g095710.1	calcium-transporting ATPase	2989.25	2237.75	-0.417731	0.0956817
Medtr4g084250.1	calcyclin-binding protein	82.6646	47.3076	-0.805198	0.0464608
Medtr1g032160.1	caleosin	10.4286	21.6883	1.05638	0.243027
Medtr3g075180.1	callose synthase-like protein	307.529	321.532	0.0642408	1
Medtr3g047390.1	callose synthase-like protein	229.519	191.697	-0.259787	0.589145
Medtr2g072160.1	callose synthase-like protein	468.533	388.648	-0.269685	0.370495
Medtr2g013580.1	callose synthase-like protein	1489.34	1191.64	-0.321725	0.324005
Medtr4g078220.1	callose synthase-like protein	1038.44	792.838	-0.389321	0.0962587
Medtr3g075180.2	callose synthase-like protein	42.8112	20.3678	-1.07169	0.0275318
Medtr7g088620.1	calmodulin (CAM)-binding protein of 25 kDa protein	2240.23	1166.65	-0.941274	1.49085e-06
Medtr1g060590.1	calmodulin-binding family protein	1697.41	1786.56	0.073851	1
Medtr8g085900.1	calmodulin-binding family protein	37.7993	20.2496	-0.900467	0.53752
Medtr2g039910.1	calmodulin-binding family protein	733.839	222.829	-1.71953	2.35699e-05
Medtr8g030890.1	calmodulin-binding heat-shock protein	497.836	732.894	0.557935	0.0139465
Medtr3g065480.1	calmodulin-binding heat-shock protein	401.998	371.785	-0.112719	1
Medtr7g112000.1	calmodulin-binding protein	824.214	1054.78	0.355848	1
Medtr7g111960.1	calmodulin-binding protein	336.246	391.249	0.218569	1
Medtr4g086620.1	calmodulin-binding protein	245.382	280.56	0.193281	1
Medtr0019s0070.1	calmodulin-binding protein	513.374	436.436	-0.23424	0.724096
Medtr6g007773.1	calmodulin-binding protein	441.412	368.778	-0.259374	0.852791
Medtr5g026810.1	calmodulin-binding protein	408.648	337.305	-0.276802	0.642998
Medtr4g106810.1	calmodulin-binding protein	582.64	478.557	-0.283914	0.320234
Medtr1g101330.1	calmodulin-binding protein	540.947	417.798	-0.372682	0.143562
Medtr2g450080.1	calmodulin-binding protein	1000.03	507.582	-0.978326	2.86663e-05
Medtr4g102840.1	calmodulin-binding protein	162.226	81.6371	-0.990711	0.369913
Medtr4g090970.1	calmodulin-binding protein	840.304	366.347	-1.1977	2.54694e-08
Medtr8g071330.1	calmodulin-binding protein MPCBP protein	1676.09	1774.59	0.0823872	1
Medtr4g036110.1	calmodulin-binding protein, putative	1902.22	1626.1	-0.226261	0.622034
Medtr5g069600.1	calmodulin-binding receptor-like cytoplasmic kinase	329.655	410.934	0.317947	0.769011
Medtr8g028880.1	calmodulin-binding receptor-like cytoplasmic kinase	441.37	500.814	0.182285	0.962138
Medtr4g115630.1	calmodulin-binding receptor-like cytoplasmic kinase	657.332	673.866	0.0358375	1
Medtr2g034650.1	calmodulin-binding transcription activator	709.694	704.631	-0.0103287	1
Medtr8g080800.1	calmodulin-binding; transcription regulators protein	1063.9	1197.78	0.171	1
Medtr3g085050.1	calmodulin-binding; transcription regulators protein	117.634	126.428	0.104016	1
Medtr8g104510.1	calmodulin-binding-like protein	167.843	110.593	-0.60185	0.72539
Medtr8g104490.1	calmodulin-binding-like protein	119.244	62.5607	-0.930592	0.334609
Medtr5g017830.1	calmodulin-domain kinase CDPK protein	154.386	219.136	0.505282	0.128143
Medtr8g079790.1	calmodulin-domain kinase CDPK protein	659.006	771.632	0.22762	0.744569
Medtr4g107490.1	calmodulin-domain kinase CDPK protein	1691.83	1936.82	0.195108	0.868952
Medtr7g068710.1	calmodulin-domain kinase CDPK protein	1073.82	1052.65	-0.0287354	1
Medtr7g118020.1	calmodulin-domain kinase CDPK protein	432.399	400.433	-0.110804	1
Medtr8g099095.1	calmodulin-domain kinase CDPK protein	576.677	532.344	-0.115405	1
Medtr4g086660.1	calmodulin-domain kinase CDPK protein	972.378	891.36	-0.125509	1
Medtr8g043970.1	calmodulin-domain kinase CDPK protein	2294.14	1902.62	-0.26996	0.499435
Medtr4g132070.1	calmodulin-domain kinase CDPK protein	1128.37	878.188	-0.361637	0.197035
Medtr7g089480.1	calmodulin-domain kinase CDPK protein	1419.49	1085.06	-0.387602	0.106189
Medtr3g051770.1	calmodulin-domain kinase CDPK protein	584.769	405.137	-0.529458	0.319626
Medtr7g089040.1	calmodulin-interacting-like protein	160.006	127.432	-0.328402	0.699205
Medtr8g095680.1	Calnexin 2	2913.7	2107.78	-0.467128	0.0456223
Medtr8g088520.1	calpain family cysteine protease	1188.52	1034.93	-0.199628	0.717341
Medtr4g068080.1	calreticulin	845.069	813.828	-0.0543456	1
Medtr1g083960.1	calreticulin	13910.3	12433	-0.16198	1
Medtr7g109520.1	calvin cycle protein CP12-1	21.6377	39.8356	0.880515	0.151137
[truncated: 14,726 more rows]

## Sheet: FDR < 0.01
IMGAG	Functional Annotgation	Control	Pdef	log2FoldChange	FDR
Medtr5g094530.1	(E)-beta-caryophyllene synthase	8.58886	35.9128	2.06396	0.000368906
Medtr3g098420.1	110 kDa 4SNc-tudor domain protein	4238.82	2777.78	-0.60973	0.0014743
Medtr5g008040.1	12-oxophytodienoate reductase-like protein	3397.34	2261.35	-0.587223	0.00749485
Medtr2g025120.1	1-aminocyclopropane-1-carboxylate oxidase	2183.51	742.423	-1.55634	0.000344271
Medtr8g009120.1	1-aminocyclopropane-1-carboxylate oxidase-like protein	21.849	99.8773	2.19259	3.79179e-09
Medtr8g009110.1	1-aminocyclopropane-1-carboxylate oxidase-like protein	19.886	62.4087	1.64999	1.25659e-05
Medtr4g073920.1	1-phosphatidylinositol phosphodiesterase-like protein	899.429	2060.2	1.1957	4.46525e-07
Medtr8g015940.1	2,3-diketo-5-methylthio-1-phosphopentane phosphatase	159.185	1186.11	2.89746	7.11269e-11
Medtr8g015960.1	2,3-diketo-5-methylthio-1-phosphopentane phosphatase	622.383	2208.54	1.82722	6.13205e-06
Medtr8g015910.1	2,3-diketo-5-methylthio-1-phosphopentane phosphatase	1461.4	3251.98	1.15397	0.000226765
Medtr2g100340.1	2,3-diketo-5-methylthio-1-phosphopentane phosphatase	4085.58	8065.65	0.98125	0.00618728
Medtr3g114780.1	24-methylenesterol C-methyltransferase	2259.52	1372.66	-0.719039	0.000330283
Medtr6g004200.1	2-hydroxyacyl-CoA lyase	784.682	457.814	-0.777346	0.000666054
Medtr3g450680.1	2-hydroxyisoflavanone dehydratase	229.567	123.55	-0.893818	0.0014743
Medtr7g033125.1	2-isopropylmalate synthase	3298.2	2103.91	-0.648602	0.00129743
Medtr8g041620.1	2OG-Fe(II) oxygenase family oxidoreductase	17.9676	57.68	1.68267	3.97934e-05
Medtr5g048570.1	2OG-Fe(II) oxygenase family oxidoreductase	65.9397	211.007	1.67807	1.75055e-11
Medtr5g048740.1	2OG-Fe(II) oxygenase family oxidoreductase	16.2422	45.0239	1.47095	0.0011788
Medtr1g093120.1	2OG-Fe(II) oxygenase family oxidoreductase	73.9278	180.267	1.28594	1.30535e-06
Medtr4g100610.1	2OG-Fe(II) oxygenase family oxidoreductase	108.646	201.454	0.890821	0.000480181
Medtr0314s0030.1	2OG-Fe(II) oxygenase family oxidoreductase	73.664	134.878	0.872625	0.00592799
Medtr5g048550.1	2OG-Fe(II) oxygenase family oxidoreductase	3365.78	5643.15	0.745561	0.00326832
Medtr4g119410.1	2OG-Fe(II) oxygenase family oxidoreductase	253.972	420.148	0.726232	0.00114597
Medtr2g069090.1	2OG-Fe(II) oxygenase family oxidoreductase	691.128	1001.57	0.535242	0.00644262
Medtr0009s0480.1	2OG-Fe(II) oxygenase family oxidoreductase	291.28	128.978	-1.17528	4.89671e-08
Medtr2g437380.1	2OG-Fe(II) oxygenase family oxidoreductase	72.0316	26.7227	-1.43057	0.00355492
Medtr7g045650.1	2OG-Fe(II) oxygenase family oxidoreductase, putative	346.968	161.068	-1.10714	2.84881e-07
Medtr4g065007.1	2-oxoglutarate/malate translocator	294.393	171.047	-0.783349	0.000442881
Medtr4g011690.1	2-oxoglutarate-dependent dioxygenase	172.787	543.808	1.6541	0.000746929
Medtr2g009270.1	3,4-dihydroxy-2-butanone 4-phosphate synthase	1440.52	749.819	-0.941972	8.42945e-06
Medtr7g052690.1	3-demethylubiquinone-9 3-methyltransferase domain protein	917.938	1718.22	0.904448	1.11031e-07
Medtr2g054940.1	3-ketoacyl-CoA synthase-like protein	122.25	67.0347	-0.866858	0.00895114
Medtr4g128337.1	4-coumarate:CoA ligase-like protein	3491.41	2330.04	-0.583459	0.000940666
Medtr8g045210.1	50S ribosomal protein L33	203.833	102.562	-0.990884	9.00996e-05
Medtr1g066990.1	60S ribosomal L4-like protein	2997.44	2055.47	-0.544261	0.00933284
Medtr4g094398.1	60S ribosomal protein L3B	603.61	180.481	-1.74177	1.242e-12
Medtr4g134290.1	6-phosphofructokinase	100.35	364.479	1.86079	1.03752e-18
Medtr3g110395.1	6-phosphofructokinase	6020.63	3444.34	-0.805688	0.00325062
Medtr2g070460.1	9-cis-epoxycarotenoid dioxygenase	112.566	34.2028	-1.71859	0.000205862
Medtr4g085910.1	ABA response element-binding factor	695.961	1048.85	0.591724	0.0027469
Medtr1g098680.1	ABA/WDS induced protein	15.4554	45.1424	1.54637	0.000368458
Medtr4g108170.1	ABC transporter A family protein	925.454	499.992	-0.888257	0.0046923
Medtr3g093430.1	ABC transporter B family protein	53.5863	648.682	3.59758	1.54851e-43
Medtr6g009110.1	ABC transporter B family protein	764.687	407.753	-0.907176	6.44006e-07
Medtr8g009630.1	ABC transporter C family protein, putative	528.304	190.651	-1.47043	4.56713e-09
Medtr4g057795.1	ABC transporter family protein	325.825	183.055	-0.831825	0.000107821
Medtr7g098690.1	ABC transporter-like family-protein	991.294	433.554	-1.1931	2.64821e-11
Medtr8g015980.1	ABC transporter-like family-protein	483.499	100.872	-2.26099	2.62166e-22
Medtr1g011650.1	ABC-2 and plant PDR ABC-type transporter family protein	679.977	439.642	-0.629157	0.00241062
Medtr6g087680.1	ABIL1-like protein	598.181	324.315	-0.883186	3.518e-05
Medtr7g117385.1	acid phosphatase/vanadium-dependent haloperoxidase	151.004	470.928	1.64092	7.25299e-17
Medtr7g093260.1	actin-97	1188.12	687.353	-0.78956	3.33577e-05
Medtr4g095700.1	acyl-CoA N-acyltransferase (NAT) superfamily protein	191.242	451.895	1.24059	9.84085e-05
Medtr2g045050.1	acyl-CoA thioesterase	200.009	354.992	0.827721	0.00626705
Medtr1g418545.1	acyl-CoA-binding domain protein	1757.23	4082.4	1.21612	2.01365e-12
Medtr8g088230.1	adenine nucleotide alpha hydrolase superfamily protein	21.7482	5.5186	-1.97852	0.00900085
Medtr5g012210.1	adenine phosphoribosyltransferase-like protein	1425.14	958.754	-0.571872	0.00810308
Medtr4g101460.1	adenine phosphoribosyltransferase-like protein	317.197	128.298	-1.30588	2.11309e-09
Medtr1g072540.1	adenylate isopentenyltransferase	635.304	141.82	-2.16338	4.52435e-29
Medtr8g074270.1	adipocyte plasma membrane-associated-like protein	162.36	265.509	0.709564	0.00319385
Medtr2g042420.1	adipocyte plasma membrane-associated-like protein	776.569	301.279	-1.36602	7.02521e-14
Medtr2g098070.1	ADP/ATP carrier protein	52.3913	111.48	1.08938	0.00751481
Medtr8g033020.1	AKAP7 2'5' RNA ligase-like domain protein	30.4939	6.88636	-2.14671	0.00133093
Medtr8g091660.1	alanine-glyoxylate aminotransferase-like protein	2070.17	1204.64	-0.781146	3.2498e-05
Medtr4g074670.1	alanyl-tRNA synthetase	209.018	32.2337	-2.69698	0.000116352
Medtr7g044980.1	albumin I	306.889	995.918	1.69831	2.66457e-05
Medtr6g047880.1	albumin I	127.617	409.544	1.6822	0.000614812
Medtr8g064020.1	aldehyde dehydrogenase	52.6338	17.479	-1.59037	0.000480181
Medtr1g062590.1	allergen Pru protein, putative	1710.13	5695.24	1.73565	3.3507e-05
Medtr1g019440.1	alpha amylase domain protein	239.809	371.941	0.633189	0.00911053
Medtr1g007860.1	alpha/beta fold hydrolase	548.229	3057.88	2.47968	4.88305e-16
Medtr2g086290.1	alpha/beta fold hydrolase	12.1545	52.1614	2.10149	1.35424e-06
Medtr3g087050.1	alpha/beta fold hydrolase	135.169	235.448	0.800648	0.00455556
Medtr2g086300.1	alpha/beta hydrolase family protein	304.218	1161.42	1.93271	8.28998e-28
Medtr1g012430.1	alpha/beta hydrolase fold protein	257.24	74.0785	-1.79599	2.55161e-14
Medtr1g114600.1	alpha/beta-hydrolase superfamily protein	78.1779	176.429	1.17425	5.58999e-06
Medtr7g015970.1	alpha-1,4-glucan-protein synthase [UDP-forming]-like protein	1683.64	1122.38	-0.585026	0.00773747
Medtr7g073650.1	alpha-galactosidase-like protein	151.075	250.261	0.728173	0.00551147
Medtr3g094160.1	alpha-galactosidase-like protein	1468.99	2429.59	0.725887	0.000238229
Medtr1g077480.1	alpha-galactosidase-like protein	94.9967	30.2769	-1.64966	0.000226725
Medtr7g087890.1	alpha-L-arabinofuranosidase-like protein	377.161	601.901	0.674346	0.00967575
Medtr7g106260.1	aluminum activated malate transporter family protein	84.3269	164.332	0.962551	0.000254433
Medtr8g104120.1	aluminum activated malate transporter family protein	53.5384	16.7319	-1.67797	0.00352004
Medtr1g077660.1	aluminum activated malate transporter family protein	24.2183	4.80687	-2.33293	0.00381745
Medtr2g087285.1	aluminum activated malate transporter family protein	1069.3	136.788	-2.96666	1.75769e-31
Medtr2g087288.1	aluminum activated malate transporter family protein	339.354	38.1174	-3.15427	0.000141491
Medtr4g117050.1	aluminum induced protein with YGL and LRDR motif protein	1577.15	611.301	-1.36736	1.2192e-05
Medtr7g100160.1	aluminum sensitive-like protein	252.523	507.058	1.00573	0.000517728
Medtr4g074030.1	amidase C869.01-like protein, putative	27.1958	81.5577	1.58444	4.08481e-06
Medtr8g076470.1	amine-terminal domain micro-spherule protein	134.326	223.795	0.736437	0.00425229
Medtr2g098490.1	AMP-binding enzyme	30.5545	128.221	2.06917	0.00026637
Medtr8g036980.1	AN1-like zinc finger protein	4469.82	3124.89	-0.516411	0.00895619
Medtr8g077200.1	anaphase-promoting complex subunit 10	193.337	318.496	0.720163	0.00157701
Medtr4g124380.1	anaphase-promoting complex subunit 11 RING-H2 finger protein	780.283	429.031	-0.862914	2.33122e-06
Medtr7g059360.1	anaphase-promoting complex subunit 11 RING-H2 finger protein	155.79	83.2327	-0.904378	0.000934827
Medtr7g078150.1	anaphase-promoting complex subunit 11 RING-H2 finger protein	113.872	60.4471	-0.913663	0.00410439
Medtr1g026070.1	anaphase-promoting complex subunit 11 RING-H2 finger protein	178.075	80.9557	-1.13728	4.46176e-06
Medtr5g008010.1	anaphase-promoting complex subunit cdc20-like protein	237.691	421.964	0.828032	5.35866e-05
Medtr8g073260.1	ankyrin repeat protein	37.3245	86.694	1.21581	0.000725949
Medtr5g028930.1	ankyrin repeat protein	94.7199	196.457	1.05247	8.79874e-05
Medtr3g016210.1	ankyrin repeat protein	994.411	1530.04	0.621656	0.000416141
Medtr3g085830.1	ankyrin repeat protein	137.328	77.6746	-0.82211	0.00852174
Medtr6g028030.1	annexin D8	812.058	373.452	-1.12066	1.39103e-09
Medtr3g018780.1	annexin D8	1799.01	772.238	-1.22009	1.29423e-10
Medtr5g062700.1	AP2 domain class transcription factor	2013.2	1229.53	-0.711381	0.00416709
Medtr1g006660.1	AP2 domain class transcription factor	130.607	21.0983	-2.63003	7.1567e-06
Medtr7g081815.1	AP2-domain DNA-binding protein	1357.25	902.67	-0.588417	0.00408673
Medtr4g127930.1	AP2-like ethylene-responsive transcription factor	314.142	560.424	0.835101	2.3956e-05
Medtr7g080460.1	AP2-like ethylene-responsive transcription factor	262.33	447.715	0.771196	0.000318098
Medtr3g103460.1	AP2-like ethylene-responsive transcription factor	311.239	474.298	0.60777	0.00450236
Medtr5g072520.1	APO RNA-binding protein	41.2646	79.5261	0.946522	0.00993364
Medtr8g432670.1	Ara4-interacting protein	72.0099	123.461	0.777793	0.00935233
Medtr4g072020.1	arginine decarboxylase	1384.27	719.079	-0.944903	3.04261e-07
Medtr5g082830.1	ARM repeat CCCH-type zinc finger protein	6549.46	2771.92	-1.24049	3.31986e-13
Medtr3g070880.1	ARM repeat CCCH-type zinc finger protein	1093.92	288.583	-1.92245	0.00233273
Medtr5g079550.1	armadillo/beta-catenin-like repeat protein	80.4446	166.964	1.05347	0.000130577
Medtr1g014420.1	armadillo/beta-catenin-like repeat protein	878.464	377.194	-1.21968	5.64676e-12
Medtr2g015870.1	armadillo/beta-catenin-like repeat protein, putative	667.64	232.194	-1.52374	0.000706072
Medtr4g132250.1	arogenate/prephenate dehydratase	329.238	195.825	-0.749563	0.00160474
Medtr2g084875.1	arogenate/prephenate dehydratase	593.945	276.425	-1.10344	3.1574e-05
Medtr1g013050.1	aspartate aminotransferase	5478.41	3760.51	-0.542829	0.00230168
Medtr4g011820.1	aspartate aminotransferase	3603.76	1958.48	-0.879771	6.57942e-07
Medtr8g039540.1	aspartic proteinase nepenthesin-like protein	588.645	980.13	0.735575	0.00104528
Medtr3g100500.1	aspartic proteinase nepenthesin-like protein	8794.12	5053.73	-0.79919	0.000821453
Medtr3g014290.1	aspartic proteinase nepenthesin-like protein	98.9589	53.5254	-0.886606	0.00868746
Medtr8g036060.1	AT hook motif DNA-binding family protein	2405.24	3481.94	0.533711	0.00407703
Medtr1g102550.1	ATP sulfurylase	14192.9	5176.62	-1.45508	2.4844e-20
Medtr1588s0010.1	ATP synthase F1, gamma subunit	13.4489	47.3549	1.81603	3.33321e-05
Medtr5g022790.1	ATP synthase, A subunit	363.947	211.999	-0.779669	0.000364564
Medtr1g024005.1	ATRAD3	775.899	432.799	-0.842171	1.76578e-05
Medtr1g086310.1	autophagy protein Atg8 ubiquitin-like protein	473.745	731.251	0.626256	0.00467838
Medtr3g110182.1	auxin canalisation protein	8.05429	27.5408	1.77374	0.00458161
Medtr8g006775.1	auxin efflux carrier family protein	1374.12	473.747	-1.53632	3.5422e-18
Medtr1g029190.1	auxin efflux carrier family transporter	13.7924	38.7585	1.49064	0.00418145
Medtr6g069510.1	auxin efflux carrier family transporter	343.748	596.148	0.79432	0.00626705
Medtr7g079720.1	auxin efflux carrier family transporter	724.427	192.559	-1.91154	2.10155e-05
Medtr1g093350.1	auxin response factor	217.894	544.056	1.32013	1.47994e-10
Medtr2g041550.1	auxin-binding protein ABP19a	53.8237	111.151	1.04621	0.000768813
Medtr1g073990.1	auxin-induced 5NG4-like protein	343.008	558.118	0.702329	0.00160243
Medtr1g030600.1	auxin-induced 5NG4-like protein	19672.8	6656.21	-1.56343	1.09379e-07
Medtr1g074070.1	auxin-induced 5NG4-like protein	624.52	166.906	-1.90371	6.43061e-05
Medtr2g007970.1	auxin-induced 5NG4-like protein	1041.99	121.141	-3.10459	0.000906531
Medtr2g007990.1	auxin-induced 5NG4-like protein	326.205	19.9862	-4.02871	0.000674332
Medtr2g101500.1	auxin-responsive AUX/IAA family protein	160.739	340.793	1.08418	4.82812e-07
Medtr4g133620.1	auxin-responsive family protein	858.835	566.842	-0.599433	0.00279389
Medtr2g101120.1	Avr9/Cf-9 rapidly elicited protein	16.0884	57.9982	1.84998	1.93353e-05
Medtr3g065080.1	Avr9/Cf-9 rapidly elicited protein	1034.79	438.03	-1.24023	0.00988744
Medtr2g062470.1	BAH domain protein	99.7585	37.9614	-1.39391	6.18729e-05
Medtr6g488090.1	bark storage-like protein	379.85	737.759	0.95772	6.03562e-07
Medtr6g488050.1	bark storage-like protein	134.19	256.079	0.932314	0.000123773
Medtr8g089110.1	basic blue-like protein	22.4563	88.601	1.9802	6.18141e-09
Medtr3g089005.1	basic blue-like protein	14202	3551.06	-1.99977	5.88124e-08
Medtr5g014520.1	basic helix loop helix (bHLH) DNA-binding family protein	12.4414	50.8925	2.03231	0.00117165
Medtr1g093750.1	basic helix loop helix (BHLH) DNA-binding family protein	95.021	160.227	0.753795	0.00788513
Medtr3g099620.1	basic helix loop helix (BHLH) DNA-binding family protein	1657.81	1099.22	-0.592794	0.00190434
Medtr8g067280.1	basic helix loop helix (bHLH) family transcription factor	819.128	257.68	-1.66851	2.79202e-05
Medtr1g081660.1	benzyl alcohol O-benzoyltransferase	710.885	1627.21	1.19471	7.14417e-13
Medtr4g086340.1	BEST plant protein match is: (TAIR:plant.1) protein, putative	57.1611	108.285	0.921729	0.00414118
Medtr8g031000.1	bestrophin-like protein	170.652	341.087	0.999079	0.000254433
Medtr4g045667.1	beta-amylase	2382.14	3697.06	0.634122	0.00105316
Medtr6g477780.1	beta-amylase	277.016	145.178	-0.932142	0.00818654
Medtr4g094285.1	beta-xylosidase/alpha-L-arabinofuranosidase-like protein	3374.34	1491.14	-1.17818	0.0031983
Medtr1g028460.1	bidirectional sugar transporter	2185.32	1158.69	-0.915354	0.00491336
Medtr3g089125.1	bidirectional sugar transporter	754.177	162.578	-2.21377	9.86015e-07
Medtr5g083520.1	biotin/lipoyl attachment domain protein	419.057	263.891	-0.667205	0.00704757
Medtr3g077670.1	boron transporter-like protein	335.187	174.376	-0.942767	4.10426e-06
Medtr7g077340.1	Bowman birk trypsin inhibitor	2174.35	5863.44	1.43116	2.03834e-11
Medtr7g077160.1	Bowman birk trypsin inhibitor	870.893	1766.38	1.02022	2.3956e-05
Medtr7g077313.1	Bowman birk trypsin inhibitor	84.5893	36.3486	-1.21857	0.000228197
Medtr2g078730.1	branched-chain-amino-acid aminotransferase-like protein	942.461	526.223	-0.840759	1.93566e-06
Medtr1g026860.1	branched-chain-amino-acid aminotransferase-like protein	453.42	252.933	-0.842095	8.52292e-05
Medtr1g051025.1	BTB/POZ ankyrin repeat protein	667.223	373.285	-0.837891	4.67202e-05
Medtr8g098485.1	BTB/POZ domain plant protein	676.072	409.422	-0.723586	0.00575976
Medtr3g061090.1	BTB/POZ domain plant protein	194.212	94.9487	-1.03241	3.86127e-05
Medtr3g112220.1	BZIP transcription factor	222.928	409.591	0.877607	0.0062733
Medtr5g075390.1	bZIP transcription factor	625.636	373.15	-0.74557	0.000319313
Medtr5g015090.1	BZIP transcription factor	2519.54	1446.07	-0.801021	0.00212286
Medtr3g467120.1	bZIP transcription factor	153.248	86.7428	-0.821056	0.00664957
Medtr7g029400.1	BZIP transcription factor	35.4812	3.84769	-3.20499	2.36706e-07
Medtr3g117120.1	BZIP transcription factor bZIP124	6514	4121.82	-0.660263	0.000139658
Medtr8g086020.1	BZIP transcription factor bZIP124	8280.77	4898.69	-0.757369	0.00026114
Medtr7g081705.1	BZIP transcription factor bZIP80	1866.75	1048.02	-0.832866	1.35424e-06
Medtr6g028070.1	C2 domain first repeat protein	104.942	39.9416	-1.39362	7.22882e-06
Medtr2g436900.1	C2 domain protein	1508.86	844.496	-0.837295	0.000225946
Medtr7g084680.1	C2 domain protein	133.577	57.8336	-1.20769	4.295e-05
Medtr8g017210.1	C2H2-like zinc finger protein, putative	743.04	497.104	-0.579891	0.00480262
Medtr2g090745.1	C2H2-like zinc finger protein, putative	392.86	179.672	-1.12865	3.99972e-09
Medtr1g016010.1	C2H2-type zinc finger protein	855.628	564.835	-0.599155	0.00284232
Medtr3g102980.1	C2H2-type zinc finger protein	1777.85	623.173	-1.51243	0.00988744
Medtr0160s0030.1	C2H2-type zinc finger protein, putative	1165.43	798.801	-0.544951	0.0084534
Medtr1g106815.1	C3HC4-type RING zinc finger protein	841.539	577.047	-0.544342	0.00851891
Medtr3g112530.1	C4-dicarboxylate transporter/malic acid protein	355.834	954.252	1.42316	4.05306e-16
Medtr4g049640.1	C4-dicarboxylate transporter/malic acid protein	1787.09	771.924	-1.21108	2.82847e-10
Medtr0017s0100.1	caffeic acid O-methyltransferase	22527.4	12203.4	-0.884398	3.10355e-08
Medtr3g092900.1	caffeic acid O-methyltransferase	3195.04	1701.2	-0.909283	4.38027e-08
Medtr1g096310.1	caffeic acid O-methyltransferase	273.83	69.2033	-1.98437	2.72535e-07
Medtr7g012070.1	caffeic acid O-methyltransferase	88.4122	13.4424	-2.71746	3.34262e-13
Medtr5g027000.1	calcium-binding EF-hand protein	135.615	259.385	0.935573	0.00132731
Medtr8g466250.1	calcium-binding EF-hand protein	518.85	205.595	-1.33552	0.000147064
Medtr1g052885.1	calcium-binding EF-hand protein	289.579	101.107	-1.51807	0.000269858
Medtr4g127560.1	calcium-binding EF-hand protein	1386.99	478.181	-1.53633	6.98737e-12
Medtr2g081580.1	calcium-binding EF-hand protein	1925.92	562.447	-1.77576	0.000102252
Medtr8g446810.1	calcium-binding EF-hand protein	86.956	24.5456	-1.82482	1.33617e-05
Medtr5g092810.1	calcium-dependent kinase	890.675	445.13	-1.00067	3.25856e-05
Medtr4g033215.1	calcium-dependent lipid-binding (CaLB domain) family protein	3279.75	1747.66	-0.908163	4.85442e-08
Medtr6g028050.1	calcium-dependent lipid-binding (CaLB domain) family protein	912.753	319.613	-1.5139	3.36142e-17
Medtr7g088620.1	calmodulin (CAM)-binding protein of 25 kDa protein	2240.23	1166.65	-0.941274	1.49085e-06
Medtr2g039910.1	calmodulin-binding family protein	733.839	222.829	-1.71953	2.35699e-05
Medtr2g450080.1	calmodulin-binding protein	1000.03	507.582	-0.978326	2.86663e-05
Medtr4g090970.1	calmodulin-binding protein	840.304	366.347	-1.1977	2.54694e-08
Medtr2g435490.1	CAP, cysteine-rich secretory protein, antigen 5	2226.61	12520.6	2.49139	6.2621e-14
Medtr2g086700.1	capsanthin/capsorubin synthase, chromoplast protein	57.7977	102.044	0.820113	0.00867623
Medtr4g050140.1	carboxylesterase	140.101	48.4898	-1.53072	1.62908e-06
Medtr6g065430.1	carboxylesterase-like protein	152.782	295.384	0.951114	8.61546e-05
Medtr2g073040.1	carboxyl-terminal peptidase	18.2477	94.9919	2.38009	3.25808e-10
Medtr5g033650.1	carboxyl-terminal peptidase	85.0725	142.615	0.745363	0.00809228
Medtr4g105400.1	carboxyl-terminal peptidase	263.882	422.422	0.678794	0.00171196
Medtr1g011470.1	carboxy-terminal domain cyclin	168.414	266.032	0.65959	0.00937183
Medtr5g088980.1	carboxy-terminal domain cyclin	370.008	582.61	0.654974	0.00150565
Medtr3g102310.1	carboxy-terminal domain cyclin	292.478	438.236	0.583384	0.00746509
Medtr7g085540.1	casein kinase I-like protein	1698.5	1139.92	-0.575324	0.004069
Medtr1g115285.1	CASP-like protein	211.327	120.214	-0.813876	0.00129743
Medtr7g113730.1	cation calcium exchanger	136.123	78.264	-0.798495	0.00724892
Medtr3g452360.1	CAZy family GT8 glycosyltransferase	132.894	68.7485	-0.950871	0.00115085
Medtr4g029020.1	CBL-interacting kinase	1118.09	1680.31	0.58769	0.00344878
Medtr1g040875.1	CBL-interacting kinase	10525.1	6998.31	-0.58876	0.0022677
Medtr4g006970.1	CBL-interacting kinase	2802.94	1230.69	-1.18747	2.19518e-05
Medtr7g072605.1	CBL-interacting kinase	428.236	180.596	-1.24564	2.28308e-06
Medtr2g079630.1	CBS domain CBSX5-like protein	698.83	338.635	-1.04521	2.26953e-08
Medtr3g097010.1	CBS/octicosapeptide/phox/Bemp1 (PB1) domain protein	80.5005	31.0981	-1.37217	0.0040234
Medtr8g019540.1	CCAAT-binding transcription factor	50.1341	111.155	1.14871	0.00159621
Medtr5g072780.1	CCT motif protein	0.932885	20.2145	4.43755	1.23593e-05
Medtr1g026125.1	CDSP32 protein (drought-induced stress protein of 32 kDa)	13.9677	36.5692	1.38854	0.00884233
Medtr3g067940.1	cell cycle switch protein CCS52a	243.225	379.094	0.64026	0.00423643
Medtr3g086450.1	cellulase (glycosyl hydrolase family 5)	49.2084	21.0551	-1.22473	0.00168102
Medtr4g050000.1	cellulose synthase H1-like protein	316.196	100.699	-1.65077	6.77451e-10
Medtr3g087800.1	cellulose synthase-interactive protein	1313.17	891.685	-0.55845	0.00408673
Medtr3g450800.1	cellulose synthase-like protein	1568.19	1068.55	-0.553443	0.00622635
Medtr2g087950.1	cellulose synthase-like protein	355.193	209.56	-0.76124	0.00141313
Medtr1g073740.1	cellulose synthase-like protein D3	1006.4	365.495	-1.46129	4.39826e-15
Medtr3g061170.1	chaperone DnaJ domain protein	94.918	175.28	0.884911	0.00129082
Medtr8g068845.1	chaperone DnaJ-domain protein	307.333	521.973	0.764173	0.000365755
Medtr5g022130.1	chaperone protein DnaJ 11	1231.73	1836.52	0.57629	0.00796288
Medtr2g034680.1	Chitinase	42.5338	94.933	1.1583	0.000594541
Medtr1g099350.1	chitinase	948.8	583.891	-0.700405	0.000466527
Medtr1g099290.1	chitinase	127.715	23.3712	-2.45012	1.57142e-05
Medtr8g074335.1	Chitinase (Class Ib) / Hevein	1076.28	1882.04	0.806243	1.36334e-05
Medtr1g080780.1	Chitinase / Hevein / PR-4 / Wheatwin2	349.098	98.4482	-1.82619	5.73622e-05
Medtr4g094882.1	chromosome-associated kinesin KIF4A-like protein	1247.17	793.107	-0.653071	0.00153504
Medtr2g020040.1	CHY and CTCHY and RING-type zinc finger protein	1075.07	1786.22	0.73248	7.25135e-05
Medtr4g006940.1	cinnamoyl-CoA reductase-like protein	341.421	191.481	-0.834352	0.000334314
Medtr1g025950.1	cinnamyl alcohol dehydrogenase-like protein	173.549	383.732	1.14476	4.83355e-08
Medtr5g074970.1	class III peroxidase	1941.64	2920.96	0.58917	0.00390201
Medtr4g114210.1	class III peroxidase	756.253	382.466	-0.983535	4.13344e-05
Medtr5g087820.1	clathrin adaptor complex small chain	245.159	132.595	-0.886694	0.000118936
Medtr4g114960.1	clathrin assembly plant-like protein, putative	565.396	257.162	-1.13659	1.38296e-08
Medtr5g082900.1	clathrin heavy chain	402.076	247.736	-0.698665	0.00195096
Medtr3g464720.1	clathrin heavy chain	764.437	469.536	-0.703161	0.0011731
Medtr0021s0370.1	clavaminate synthase-like plant protein	204.74	651.917	1.6709	4.42687e-19
Medtr1g100733.1	Clavata3/ESR (CLE) gene family member MtCLE05	59.9535	147.378	1.29761	1.29801e-06
Medtr6g015865.1	COBRA-like protein 2 precursor	121.234	61.5753	-0.977366	0.00318724
Medtr1g019360.1	cold regulated protein, putative	98.5722	213.295	1.1136	0.00830809
Medtr3g080500.1	copper amine oxidase, enzyme domain protein	5588.26	3756.59	-0.572978	0.00176727
Medtr3g077080.1	copper amine oxidase, enzyme domain protein	183.293	75.0805	-1.28764	1.92585e-07
Medtr5g098800.1	coproporphyrinogen III oxidase	3907.35	2598.37	-0.588584	0.000555636
Medtr4g065990.1	core histone H2A/H2B/H3/H4	502.948	948.509	0.915254	4.63788e-07
Medtr4g070240.1	core histone H2A/H2B/H3/H4	176.811	306.626	0.794277	0.000371227
Medtr2g035230.1	core histone H2A/H2B/H3/H4	181.134	305.549	0.754345	0.000801884
Medtr8g061940.1	core histone H2A/H2B/H3/H4	577.531	930.092	0.687475	0.00942031
Medtr4g071180.1	core histone H2A/H2B/H3/H4	412.115	644.828	0.645867	0.00206637
Medtr8g063500.1	core histone H2A/H2B/H3/H4	917.56	1416.2	0.626146	0.0010588
Medtr8g103245.1	core histone H2A/H2B/H3/H4	1098.03	1689.39	0.62159	0.000882013
Medtr4g063200.1	core histone H2A/H2B/H3/H4	598.684	913.47	0.609562	0.00253295
Medtr2g096570.1	core histone H2A/H2B/H3/H4	2980.08	4491.46	0.591835	0.00218209
Medtr4g088150.1	core histone H2A/H2B/H3/H4	1628.06	2397.44	0.55834	0.00157852
Medtr4g063275.1	core histone H2A/H2B/H3/H4	733	1072	0.548425	0.00988761
Medtr5g055480.1	core-2/I-branching enzyme	85.2106	18.619	-2.19426	0.000226725
Medtr1g110290.1	core-2/I-branching enzyme	50.8817	8.44277	-2.59136	1.05366e-07
Medtr5g008850.1	corticosteroid 11-beta-dehydrogenase	121.777	66.6956	-0.868577	0.00211632
Medtr1g069915.1	CRAL/TRIO, amine-terminal domain protein	93.075	19.6132	-2.24657	5.37405e-09
Medtr4g019870.1	Ctr family copper transporter	5589.77	2765.37	-1.01531	2.4199e-09
Medtr5g024810.1	CW-type zinc finger protein	54.2316	105.109	0.95468	0.00302029
Medtr4g086470.1	CXE carboxylesterase	17.5234	44.2301	1.33574	0.00724528
Medtr7g012260.1	cyclic nucleotide-gated ion channel protein, putative	183.817	43.7856	-2.06975	6.88195e-07
Medtr8g087820.1	cyclic phosphodiesterase-like protein	443.886	1097.09	1.30542	2.52745e-12
Medtr1g075610.1	cyclin-dependent kinase	738.87	1302.59	0.817991	3.11081e-06
Medtr4g086450.1	cyclin-dependent kinase inhibitor family protein	63.9093	177.25	1.47169	8.60985e-09
Medtr4g027440.1	Cys2/His2 zinc-finger transcription factor	129.091	54.9451	-1.23233	6.32445e-05
Medtr7g100100.1	Cys2-His2 zinc finger transcription factor	471.957	119.52	-1.9814	0.00405842
Medtr2g079650.1	cystathionine beta-synthase (CBS) family protein	63.6333	11.0328	-2.52798	8.83909e-10
Medtr5g088770.1	cysteine protease inhibitor cystatin	1113.42	2706.91	1.28164	7.93178e-06
Medtr1g105650.1	cysteine-rich receptor-kinase-like protein	68.2105	181.855	1.41472	4.66736e-08
Medtr1g105655.1	cysteine-rich receptor-kinase-like protein	338.157	856.786	1.34124	7.12812e-06
Medtr8g052420.1	cysteine-rich RLK (receptor-like kinase) protein	37.3025	12.5148	-1.57564	0.0065101
Medtr8g442270.1	cysteine-rich RLK (receptor-like kinase) protein	97.3093	31.5771	-1.6237	8.59338e-05
Medtr4g091090.1	cysteine-rich TM module stress tolerance protein	58.2513	10.2585	-2.50546	1.87678e-08
Medtr4g045680.1	cytochrome C biogenesis protein ccsA	81.7399	36.1524	-1.17695	0.00232418
Medtr1g085680.1	cytochrome P450 family 709 protein	1221.7	363.672	-1.74818	0.00138224
Medtr5g007550.1	cytochrome P450 family 71 protein	8.71607	45.3332	2.37882	0.00148681
Medtr5g095220.1	cytochrome P450 family 71 protein	62.641	167.941	1.42278	1.13229e-07
Medtr6g084900.1	cytochrome P450 family 71 protein	444.088	852.98	0.941665	6.21248e-07
Medtr2g010530.1	cytochrome P450 family 71 protein	124.951	228.194	0.8689	0.000233468
Medtr4g104610.1	cytochrome P450 family 71 protein	2261.79	1372.33	-0.720842	0.0007653
Medtr5g073020.1	cytochrome P450 family 71 protein	10949.4	4054.07	-1.43342	2.75299e-07
Medtr0025s0110.1	cytochrome P450 family 72 protein	53.1103	117.183	1.1417	0.000242084
Medtr3g014880.1	cytochrome P450 family 82 protein	565.604	1242.94	1.1359	2.06258e-10
Medtr8g012585.1	cytochrome P450 family 82 protein	107.361	32.3395	-1.7311	1.74603e-08
Medtr8g016180.1	cytochrome P450 family 90 protein	208.629	115.682	-0.850779	0.000492404
Medtr0045s0060.1	cytochrome P450 family 90 protein	85.578	43.5969	-0.973013	0.00879677
Medtr7g096340.1	cytochrome P450 family 94 protein	39.2914	84.7731	1.10939	0.000431565
Medtr1g021652.1	cytochrome P450 family fatty acid hydroperoxide lyase	954.4	649.154	-0.556032	0.00668208
Medtr4g088170.1	cytochrome P450 family flavone synthase	1939.8	4122.95	1.08777	6.5223e-06
Medtr2g072270.1	cytochrome P450 family monooxygenase	71.3836	178.206	1.31988	1.27828e-07
Medtr7g088330.1	cytochrome P450 family protein	28.2064	123.544	2.13093	2.13388e-12
Medtr7g075610.1	cytochrome P450 family protein	72.3955	283.688	1.97033	6.13705e-05
Medtr7g092600.1	cytochrome P450 family protein	47.2604	129.674	1.45619	8.72746e-07
Medtr8g035860.1	cytochrome P450 family protein	42.9029	108.847	1.34315	2.64661e-05
Medtr7g092620.1	cytochrome P450 family protein	50.7278	106.512	1.07017	0.00111319
Medtr5g092150.1	cytochrome P450 family protein	199.161	392.145	0.977453	2.20837e-05
Medtr7g075580.1	cytochrome P450 family protein	457.776	866.65	0.920807	1.65525e-06
Medtr7g075600.1	cytochrome P450 family protein	1038.07	1744.98	0.749306	0.000381067
Medtr4g117300.1	cytochrome P450 family protein, putative	179.655	105.043	-0.77425	0.00715114
Medtr5g070010.1	cytochrome P450 family-dependent fatty acid hydroxylase	521.171	342.468	-0.605787	0.00157153
Medtr1g015410.1	cytokinin oxidase/dehydrogenase-like protein	1554.98	977.979	-0.669016	6.82866e-05
Medtr7g101290.1	cytokinin riboside 5'-monophosphate phosphoribohydrolase	241.176	509.709	1.07959	6.21248e-07
Medtr1g064260.1	cytokinin riboside 5'-monophosphate phosphoribohydrolase	96.8732	160.967	0.732597	0.004069
Medtr4g030060.1	cytoplasmic membrane protein	67.1265	129.608	0.949203	0.0016962
Medtr2g054840.1	cytosine-specific methyltransferase, putative	422.56	239.108	-0.82149	0.00018256
Medtr3g026190.1	cytosine-specific methyltransferase, putative	130.394	58.5998	-1.15392	4.13753e-05
Medtr8g083530.1	cytosolic aldehyde dehydrogenase RF2C	719.384	402.889	-0.83638	0.00134644
Medtr3g081090.1	DCD (development and cell death) domain protein	269.923	157.782	-0.774619	0.00961509
Medtr5g077690.1	DEAD-box ATP-dependent RNA helicase	325.862	209.004	-0.640733	0.00483452
Medtr6g074865.1	Defensin	576.81	302.786	-0.929799	5.30041e-06
Medtr8g070770.1	Defensin MtDef4.2	13121.5	7439.74	-0.818605	8.36572e-07
Medtr8g095370.1	Defensin MtDef4.6	239.23	89.0857	-1.42514	1.15314e-08
Medtr8g012795.1	Defensin related	6871.54	24450.9	1.83118	8.17476e-17
Medtr6g022530.1	Defensin related	321.788	780.055	1.27746	2.7004e-12
Medtr8g012805.1	Defensin related	58.9616	103.648	0.813846	0.00935233
Medtr8g012800.1	Defensin related	512.649	814.217	0.667441	0.000453096
Medtr7g095970.1	Defensin related	204.423	114.549	-0.835589	0.00253912
Medtr1g019110.1	dehydration-responsive element-binding protein	255.879	50.0018	-2.35541	4.74829e-05
Medtr1g101600.1	dehydration-responsive element-binding protein	20.1733	3.36841	-2.58231	0.00910416
Medtr4g069680.1	dehydration-responsive RD22-like protein	117.924	210.442	0.835566	0.00183279
Medtr6g043630.1	dentin sialophosphoprotein	66.8167	132.91	0.992172	0.000428868
Medtr1g070185.1	desacetoxyvindoline 4-hydroxylase, putative	1232.59	566.22	-1.12226	4.54442e-06
Medtr8g464780.1	diacylglycerol kinase domain protein	401.649	183.836	-1.12752	0.000311633
Medtr5g027870.1	disease resistance protein (CC-NBS-LRR class) family protein	25.9136	56.7997	1.13217	0.00958923
Medtr1g021100.1	disease resistance protein (CC-NBS-LRR class) family protein	520.055	933.47	0.843938	0.00010138
Medtr1g078490.1	disease resistance protein (CC-NBS-LRR class) family protein	387.112	665.402	0.781473	7.28766e-05
Medtr4g020490.1	disease resistance protein (TIR-NBS-LRR class)	8.5826	28.2049	1.71646	0.00923655
Medtr6g015720.1	disease resistance protein (TIR-NBS-LRR class)	57.3175	166.607	1.5394	0.00183065
Medtr6g079090.1	disease resistance protein (TIR-NBS-LRR class)	99.0879	204.959	1.04856	3.33577e-05
Medtr4g021037.1	disease resistance protein (TIR-NBS-LRR class)	206.749	381.271	0.88294	0.00011695
Medtr5g092190.1	disease resistance protein (TIR-NBS-LRR class)	210.456	382.256	0.861021	3.98398e-05
Medtr6g074470.1	disease resistance protein (TIR-NBS-LRR class)	958.997	592.789	-0.694009	0.00819571
Medtr6g088245.1	disease resistance protein (TIR-NBS-LRR class)	358.91	206.179	-0.799729	0.000423076
Medtr6g471270.2	disease resistance protein (TIR-NBS-LRR class)	102.837	53.7572	-0.935829	0.00561004
Medtr6g071790.1	disease resistance protein (TIR-NBS-LRR class)	247.599	119.729	-1.04823	0.00423962
Medtr6g088465.1	disease resistance protein (TIR-NBS-LRR class)	62.584	29.6747	-1.07656	0.0063642
Medtr3g020470.1	disease resistance protein (TIR-NBS-LRR class)	137.574	59.849	-1.20081	0.00162252
Medtr6g069560.1	disease resistance protein (TIR-NBS-LRR class)	339.237	144.302	-1.23321	0.000974147
Medtr4g051738.1	disease resistance protein (TIR-NBS-LRR class)	45.8522	16.7594	-1.45202	0.00387841
Medtr2g039770.1	disease resistance protein (TIR-NBS-LRR class)	108.745	30.3504	-1.84116	7.4297e-10
Medtr6g087850.1	disease resistance protein (TIR-NBS-LRR class)	51.2931	13.4696	-1.92906	2.47026e-05
Medtr6g015665.1	disease resistance protein (TIR-NBS-LRR class), putative	154.806	331.57	1.09885	6.10264e-06
Medtr4g016610.1	disease resistance protein (TIR-NBS-LRR class), putative	877.001	400.746	-1.12989	8.67172e-09
Medtr2g037690.1	disease resistance protein (TIR-NBS-LRR class), putative	98.0852	39.1004	-1.32685	0.00182745
Medtr2g037140.1	disease resistance protein (TIR-NBS-LRR class), putative	72.9691	16.4372	-2.15032	0.00520091
Medtr3g019080.1	disease resistance protein (TIR-NBS-LRR class), putative	104.834	13.1358	-2.99653	1.36158e-15
Medtr7g093790.1	disease resistance response protein	128.037	218.944	0.773993	0.0032227
Medtr4g013770.1	disease resistance-responsive, dirigent domain protein	6319	10151.3	0.683898	0.000347699
Medtr7g093870.1	disease resistance-responsive, dirigent domain protein	6901.11	10868.1	0.655196	0.000554808
Medtr5g096120.1	disease resistance-responsive, dirigent domain protein	131.725	51.898	-1.34378	0.000481322
Medtr2g035130.1	disease-resistance response protein	1140.94	2751.82	1.27016	0.000250483
Medtr2g035100.1	disease-resistance response protein	1450.93	2633.6	0.860054	0.000147667
Medtr2g035105.1	disease-resistance response protein	2560.02	4112.56	0.683881	0.000403881
Medtr5g023210.1	divergent CRAL/TRIO domain protein	1929.82	5812.97	1.59081	4.00349e-10
Medtr6g052340.1	DNA primase	102.257	42.8617	-1.25444	1.9597e-05
Medtr4g035430.1	DNA-binding domain protein	215.226	94.0452	-1.19443	4.60644e-07
Medtr8g036920.1	DNA-damage-repair/toleration DRT100-like protein	572.109	1126.75	0.977802	4.46525e-07
Medtr3g027940.1	DNA-damage-repair/toleration DRT100-like protein	121.853	227.042	0.897811	0.000367706
Medtr2g016030.1	Dof domain zinc finger protein	235.663	539.555	1.19505	3.97061e-10
Medtr8g079060.1	Dof domain zinc finger protein	39.7086	84.1174	1.08295	0.000784733
Medtr8g479350.1	Dof domain zinc finger protein	81.9557	145.896	0.832023	0.00487365
Medtr7g024670.1	Dof domain zinc finger protein	714.6	385.162	-0.891672	1.35424e-06
Medtr2g013370.1	Dof domain zinc finger protein	760.742	330.961	-1.20075	8.31701e-05
Medtr8g044220.1	DOF-type zinc finger DNA-binding family protein	491.82	288.142	-0.771351	0.00861628
Medtr3g435480.1	DOF-type zinc finger DNA-binding family protein	84.206	42.9566	-0.971044	0.000829424
Medtr3g070850.1	double Clp-N motif P-loop nucleoside triphosphate hydrolase superfamily protein	417.316	195.821	-1.0916	2.05243e-07
Medtr3g088425.1	DPP6 amine-terminal domain protein	780.742	1167.78	0.580854	0.00643863
Medtr2g437530.1	DREPP plasma membrane protein	3718.94	5697.38	0.615408	0.0028491
Medtr7g109145.1	drought-induced protein	52.944	22.8399	-1.21291	0.00604333
Medtr3g011730.1	dual-specificity kinase domain protein	0.639302	20.0694	4.97235	2.18973e-06
Medtr6g472110.1	DUF1262 family protein	543.938	90.9677	-2.58002	8.36146e-07
Medtr7g011790.2	DUF1336 family protein	68.3998	21.8695	-1.64507	0.000117672
Medtr6g060440.1	DUF1442 family protein	17.5468	45.9004	1.3873	0.00329707
Medtr6g006930.1	DUF1645 family protein	57.028	26.1652	-1.12402	0.00978985
Medtr5g006430.1	DUF1677 family protein	107.57	184.465	0.778071	0.00487365
Medtr8g021190.1	DUF1677 family protein	1461.2	2184.07	0.579859	0.00323806
Medtr4g125010.1	DUF1677 family protein	68.2078	34.419	-0.986733	0.00645969
Medtr4g065150.1	DUF1680 domain protein	945.54	536.484	-0.817604	3.53953e-05
Medtr4g080340.1	DUF1685 family protein	279.063	463.219	0.731106	0.00157153
Medtr3g044760.1	DUF223 domain protein	92.5488	36.0189	-1.36146	0.000650864
Medtr4g070590.1	DUF241 domain protein	75.1597	176.594	1.23241	6.88195e-07
Medtr6g011060.1	DUF247 domain protein	21.6731	74.1961	1.77544	0.000271178
Medtr8g005295.1	DUF247 domain protein	44.717	99.5554	1.15468	0.000475415
Medtr6g010810.1	DUF247 domain protein	416.234	252.434	-0.72149	0.00279083
Medtr7g068070.1	DUF247 domain protein	80.9302	34.195	-1.24289	0.00393678
Medtr5g080580.1	DUF296 domain protein	280.159	169.297	-0.726684	0.000877152
Medtr4g077000.1	DUF3411 domain protein	322.522	185.96	-0.794408	0.000545168
Medtr5g018720.1	DUF4228 domain protein	289.068	153.906	-0.909364	0.00103444
Medtr3g051610.1	DUF4228 domain protein	305.747	142.38	-1.1026	0.00012481
Medtr7g109420.1	DUF4228 domain protein	103.314	46.6591	-1.14681	0.000367926
Medtr8g078790.1	DUF4228 domain protein	468.561	167.446	-1.48455	1.55351e-10
Medtr1g108640.1	DUF4228 domain protein	591.787	197.399	-1.58396	0.00621409
Medtr4g068850.1	DUF4228 domain protein	70.854	17.4709	-2.0199	0.00472359
Medtr6g038330.1	DUF4283 domain protein	55.0774	15.9892	-1.78436	8.78906e-05
Medtr6g087760.1	DUF4378 domain protein	867.862	588.309	-0.560891	0.00848085
Medtr7g095890.1	DUF4378 domain protein	597.296	397.071	-0.589047	0.00858157
Medtr3g103400.1	DUF4378 domain protein	92.0835	41.1245	-1.16294	0.000578853
Medtr4g126170.1	DUF4408 domain protein	80.6196	24.4833	-1.71933	0.000565965
Medtr8g012240.1	DUF506 family protein	162.598	1156.81	2.83077	1.99507e-20
Medtr2g013780.1	DUF506 family protein	27.4655	104.506	1.92789	6.70663e-05
Medtr4g078310.1	DUF506 family protein	881.173	3134.96	1.83095	6.35767e-18
Medtr1g076500.1	DUF506 family protein	1039.94	1633.66	0.65161	0.000834109
Medtr7g108775.1	DUF538 family protein	35.7032	73.6258	1.04416	0.00641456
Medtr6g086680.1	DUF538 family protein	1599.62	2614.91	0.709033	0.0001275
Medtr5g043190.1	DUF538 family protein	1344.6	744.645	-0.852556	0.000367367
Medtr2g436020.1	DUF581 family protein	343.23	758.866	1.14467	4.55915e-10
Medtr4g127620.1	DUF630 family protein	689.47	428.484	-0.686248	0.00119022
Medtr4g017440.1	DUF674 family protein	399.004	206.575	-0.949741	0.000439696
Medtr4g017470.1	DUF674 family protein	227.193	99.4606	-1.19172	2.32773e-07
Medtr1g042820.1	DUF761 domain protein	95.0111	171.786	0.854446	0.00237847
Medtr4g011030.1	DUF761 domain protein	45.8517	4.072	-3.49317	8.91449e-10
Medtr1g044480.1	DUF810 family protein	4.02512	20.8474	2.37276	0.00238789
Medtr2g023280.1	DUO pollen-like protein, putative	787.459	493.009	-0.675591	0.000487715
Medtr1g031880.1	dynein light chain type 1 family protein	473.559	260.677	-0.861283	1.41464e-05
Medtr3g060950.1	E3 ubiquitin-protein ligase BRE1-like protein, putative	127.968	49.3987	-1.37324	0.000307602
Medtr1g006695.1	E3 ubiquitin-protein ligase HERC2-like protein	75.7073	150.459	0.990867	0.000702024
Medtr7g106770.1	E3 ubiquitin-protein ligase RHF2A-like protein	20.685	51.8517	1.32581	0.00143385
Medtr4g116480.1	E3 ubiquitin-protein ligase RING1-like protein, putative	874.743	287.206	-1.60677	3.6098e-14
Medtr3g070490.1	early flowering protein	448.641	849.668	0.921338	6.912e-07
Medtr3g103970.1	early flowering protein	786.949	1214.86	0.626447	0.00314256
Medtr3g415650.1	early nodulin-12A protein, putative	3618.18	5716.71	0.65992	7.52908e-05
Medtr3g067610.1	EF hand calcium-binding family protein	604.425	318.116	-0.926009	7.3421e-06
Medtr4g112460.1	EF hand calcium-binding family protein	516.72	221.236	-1.22379	0.000632217
Medtr7g011010.1	EF hand calcium-binding family protein	338.191	138.479	-1.28817	2.9232e-09
Medtr8g078270.1	EF hand calcium-binding family protein	170.102	50.9986	-1.73787	4.64938e-10
Medtr8g107110.1	EF hand calcium-binding family protein	260.974	67.8372	-1.94376	1.97576e-06
Medtr1g019600.1	EF-hand pair protein	24.4327	219.841	3.16958	6.35767e-18
Medtr3g055510.1	EF-hand pair protein	2733.7	1491.51	-0.87408	1.04029e-06
Medtr3g055490.1	EF-hand pair protein	2146.72	891.508	-1.26781	1.54257e-13
Medtr3g055480.1	EF-hand pair protein	3007.27	1226.69	-1.29369	1.77172e-12
Medtr3g055585.1	EF-hand pair protein	3926.98	1375.37	-1.5136	2.14404e-11
Medtr8g013910.1	elongation factor 1-alpha	99.07	187.747	0.922268	0.000550559
Medtr2g081770.1	embryonic abundant-like protein	7694.43	12925.2	0.748304	0.00230472
Medtr2g103307.1	embryo-specific protein	5536.48	3625.17	-0.61092	0.00203532
Medtr2g103313.3	embryo-specific protein	114.244	61.0049	-0.905118	0.0044656
Medtr2g103360.2	embryo-specific protein	186.549	82.32	-1.18024	5.36715e-06
Medtr1g082890.1	endo-beta-mannosidase-like mannosylglycoprotein	356.204	209.023	-0.769041	0.00286052
Medtr3g079340.1	enhanced disease susceptibility protein	2547.74	1158.19	-1.13735	0.00169746
Medtr7g094510.1	enoyl-(acyl carrier) reductase	150.348	86.5419	-0.79684	0.00687501
Medtr7g086660.1	ENT domain protein	10.3633	38.3971	1.88951	0.00055069
Medtr8g076680.1	epoxide hydrolase	75.1372	172.455	1.19862	1.42953e-06
Medtr2g090245.1	epoxide hydrolase-like protein	529.787	900.085	0.764649	5.70145e-05
Medtr8g008840.1	ethphon-induced protein	3913.4	1810.54	-1.112	9.75082e-05
Medtr2g014340.1	ethylene response factor	811.057	438.95	-0.885745	6.88195e-07
Medtr8g090350.1	ethylene response factor	639.557	323.492	-0.983342	4.81346e-06
Medtr1g048610.1	ethylene response factor	3965.09	1271.83	-1.64044	0.00150565
Medtr4g078710.1	ethylene response factor	516.241	137.311	-1.9106	4.51344e-15
Medtr2g022460.1	eukaryotic aspartyl protease family protein	1316.43	2567.59	0.963782	5.6391e-06
Medtr7g117430.1	eukaryotic aspartyl protease family protein	2158.71	1370.58	-0.655387	0.00099739
Medtr3g053980.1	eukaryotic aspartyl protease family protein	1659.53	903.84	-0.876637	0.00211632
Medtr2g063110.1	eukaryotic aspartyl protease family protein	1153.84	606.37	-0.928176	7.83663e-05
Medtr4g007740.1	eukaryotic aspartyl protease family protein	237.641	122.537	-0.955562	6.22248e-05
Medtr5g091130.1	eukaryotic aspartyl protease family protein	1099.32	525.938	-1.06365	0.00763673
Medtr3g065160.1	eukaryotic aspartyl protease family protein	1416.35	613.433	-1.2072	0.000673315
Medtr5g012490.1	eukaryotic aspartyl protease family protein	682.79	286.768	-1.25156	6.00694e-12
Medtr6g478120.1	eukaryotic peptide chain release factor subunit 1-3	3058.49	1701.32	-0.846164	3.55525e-06
Medtr3g005520.1	eukaryotic translation initiation factor 1A-like protein	453.198	244.916	-0.887856	0.00877257
Medtr1g102630.1	eukaryotic translation initiation factor 2c	221.762	399.837	0.850404	4.16227e-05
Medtr4g056430.1	eukaryotic translation initiation factor 2c	499.28	261.328	-0.933986	0.00150332
Medtr7g099920.1	eukaryotic translation initiation factor 3a	253.958	110.141	-1.20524	2.33151e-07
Medtr3g051950.1	eukaryotic translation initiation factor SUI1	1965.98	877.642	-1.16354	9.43065e-08
Medtr1g059900.1	eukaryotic-type carbonic anhydrase	1360.6	758.571	-0.842882	6.30544e-06
Medtr7g090950.1	eukaryotic-type carbonic anhydrase	750.895	180.756	-2.05457	2.88323e-19
Medtr1g059940.1	eukaryotic-type carbonic anhydrase	729.949	168.806	-2.11243	9.02946e-07
Medtr2g096230.1	exocyst subunit exo70 family protein	96.2322	29.2154	-1.71979	4.66612e-07
Medtr0040s0140.1	expansin A20	41.0664	83.9757	1.03201	0.00189328
Medtr0118s0070.1	expansin-like protein B1	1436.11	485.093	-1.56583	1.26585e-05
Medtr6g034905.1	extensin-like region protein	824.705	1872.21	1.18279	0.00343529
Medtr4g065113.1	extensin-like region protein	3759.09	7079.12	0.913187	0.000310301
Medtr4g050590.1	FAF-like protein	5670.82	3439.14	-0.72151	0.000144981
Medtr7g089780.1	family 31 glycosyl hydrolase, alpha-glucosidase	43.5868	245.594	2.49431	4.5283e-26
Medtr1g105360.1	fantastic four-like protein	1170.05	554.333	-1.07774	6.96445e-08
Medtr1g105075.1	fantastic four-like protein	596.06	136.388	-2.12774	0.00634092
Medtr4g105430.1	FAS-associated factor 2-B-like protein	67.7529	135.436	0.999257	0.00138693
Medtr7g075453.1	fasciclin-like arabinogalactan protein	2560.2	1486.64	-0.784201	0.00109757
Medtr5g098060.1	fasciclin-like arabinogalactan protein	3355.67	1802.73	-0.896415	1.33941e-07
Medtr1g034320.1	fatty acid hydroperoxide lyase	625.329	1028.11	0.717306	0.000304631
Medtr4g068550.1	fatty acid hydroperoxide lyase	1668.9	2579.45	0.628166	0.00060364
Medtr7g090100.1	fatty acid hydroxylase superfamily protein	135.015	74.2082	-0.863474	0.00993364
Medtr7g090120.1	fatty acid hydroxylase superfamily protein	83.7408	36.1844	-1.21056	0.00106108
Medtr5g008820.1	fatty acyl-CoA synthetase family protein	5.74433	79.6142	3.79282	0.000133677
Medtr5g023730.1	fatty acyl-CoA synthetase family protein	742.407	378.231	-0.972945	0.000394379
Medtr7g089670.1	F-box plant-like protein	88.1555	310.247	1.8153	1.36574e-08
Medtr1g083580.1	F-box protein	24.3316	68.7607	1.49875	5.16282e-05
Medtr2g064400.1	F-box protein	15.1618	38.7669	1.35438	0.00638791
Medtr1g017940.1	F-box protein	672.088	1243.71	0.887926	1.63273e-05
Medtr1g058490.1	F-box protein	789.99	350.026	-1.17437	3.71266e-07
Medtr3g058440.1	F-box protein interaction domain protein	22.7301	65.5343	1.52765	0.000431565
Medtr2g066200.1	F-box protein interaction domain protein	320.961	122.337	-1.39153	5.0595e-08
Medtr4g091100.1	F-box SKIP27-like protein	446.313	118.744	-1.9102	9.48353e-11
Medtr3g067645.1	F-box/LRR protein	2732.61	4172.1	0.610491	0.000595068
Medtr8g028140.3	F-box/LRR protein	266.152	133.676	-0.993513	1.37977e-05
Medtr2g070780.1	F-box/LRR protein	203.547	79.6286	-1.354	0.00475025
Medtr4g086020.1	ferredoxin-nitrite reductase	3200.79	1755.7	-0.866381	8.52677e-05
Medtr3g098480.1	flavinator of succinate dehydrogenase	1019.78	666.521	-0.613534	0.00288586
Medtr8g083280.1	flavonoid glucosyltransferase	939.444	540.201	-0.79831	0.00241062
Medtr3g084520.1	flavonoid glucosyltransferase	521.768	95.229	-2.45394	8.66388e-09
Medtr3g083620.1	flavonoid O-methyltransferase-like protein	149.497	45.1384	-1.72769	3.42457e-05
Medtr4g093840.1	flavonol synthase/flavanone 3-hydroxylase	103.918	247.323	1.25096	6.93427e-08
Medtr5g048470.1	flavonol synthase/flavanone 3-hydroxylase	395.996	628.225	0.665794	0.0029644
Medtr3g091350.1	flavonol synthase/flavanone 3-hydroxylase	61.9116	16.8383	-1.87846	0.00118948
Medtr1g014250.1	folate/biopterin transporter	195.404	105.9	-0.883764	0.000994102
Medtr3g008470.1	folate/biopterin transporter	534.858	179.971	-1.57139	2.35884e-11
Medtr4g087890.1	formin-like 2 domain protein	117.631	60.6793	-0.954995	0.00183099
Medtr5g015690.1	formin-like 2 domain protein	826.043	387.504	-1.09201	2.31402e-09
Medtr1g015980.1	fructan exohydrolase	595.101	1072.71	0.850056	1.10268e-05
Medtr1g061050.1	fructose-bisphosphate aldolase	21810.6	11381.5	-0.938336	4.99439e-05
Medtr8g087130.1	functional resistance protein KR1, putative	90.9559	235.349	1.37156	1.53653e-08
Medtr2g096670.1	fusaric acid resistance-like protein	1441.33	259.995	-2.47085	0.000343913
Medtr3g077280.1	galactinol-raffinose galactosyltransferase	62.4225	19.4327	-1.68358	0.00079776
Medtr8g101540.1	galactokinase	247.333	145.952	-0.760959	0.00327696
Medtr4g011900.1	galactose oxidase/kelch repeat protein	752.841	1199.79	0.672366	0.000496191
Medtr4g014610.1	gamma interferon inducible lysosomal thiol reductase	201.475	339.932	0.754648	0.00329707
Medtr4g014640.1	gamma interferon inducible lysosomal thiol reductase	158.71	85.9522	-0.884784	0.000967278
Medtr4g014630.1	gamma interferon inducible lysosomal thiol reductase	241.781	100.212	-1.27065	1.05112e-05
Medtr7g090590.1	GASA/GAST/Snakin	1021.29	662.488	-0.624431	0.003073
Medtr3g102660.1	GASA/GAST/Snakin	2755.96	1596.5	-0.787642	9.48193e-06
Medtr1g025250.1	GASA/GAST/Snakin	100.609	13.5835	-2.88884	1.13007e-07
Medtr4g099410.1	GATA transcription factor-like protein	666.076	441.36	-0.593733	0.00658807
Medtr4g125460.1	GDP-fucose O-fucosyltransferase-like protein	122.103	69.5885	-0.811178	0.00490874
Medtr6g016015.1	GDP-fucose O-fucosyltransferase-like protein	185.403	104.523	-0.826841	0.00117178
Medtr5g093390.1	GDP-L-galactose phosphorylase	3592.2	8027.46	1.16007	2.23549e-12
Medtr8g031420.1	GDSL-like lipase/acylhydrolase	13.6255	73.4894	2.43122	6.98614e-07
Medtr8g031390.2	GDSL-like lipase/acylhydrolase	5.32712	23.2094	2.12328	0.00299213
Medtr7g033165.1	GDSL-like lipase/acylhydrolase	51.723	144.585	1.48304	5.74784e-06
Medtr6g007090.1	GDSL-like lipase/acylhydrolase	71.0402	165.359	1.2189	5.71747e-06
Medtr1g030265.1	GDSL-like lipase/acylhydrolase	147.307	264.838	0.846284	0.00205294
Medtr8g031430.1	GDSL-like lipase/acylhydrolase	1030.18	1686.35	0.711009	0.000127451
Medtr5g084770.1	GDSL-like lipase/acylhydrolase	830.016	406.644	-1.02937	4.00676e-08
Medtr3g021460.1	GDSL-like lipase/acylhydrolase	120.175	58.0974	-1.04859	0.00138419
Medtr2g084585.1	GDSL-like lipase/acylhydrolase	130.551	62.1449	-1.0709	0.000259322
Medtr4g017030.1	germin family protein	98.0493	325.338	1.73036	0.00658333
Medtr1g079490.1	germin family protein	8853.36	20425.4	1.20607	2.21133e-12
Medtr6g464620.1	gibberellin 20-oxidase	163.869	77.0114	-1.0894	0.000235346
Medtr3g096500.1	gibberellin 20-oxidase	113.414	45.998	-1.30196	1.69224e-05
Medtr1g034060.1	gibberellin 2-beta-dioxygenase	99.7746	524.784	2.39498	1.39239e-19
Medtr7g107040.1	gibberellin receptor GID1, putative	896.452	1687.24	0.91237	8.98422e-07
Medtr6g007897.1	gibberellin-regulated family protein	137.076	59.4964	-1.2041	0.00734468
Medtr2g034440.1	glucan endo-1,3-beta-glucosidase, basic protein	75.0617	127.36	0.762765	0.00854155
Medtr4g132280.1	glucan endo-1,3-beta-glucosidase-like protein	1421.69	894.061	-0.66916	0.000423844
Medtr3g108600.1	glucan endo-1,3-beta-glucosidase-like protein	439.681	259.928	-0.758348	0.00053717
Medtr4g131800.1	glucose 6-phosphate/phosphate translocator 1	191.489	432.768	1.17633	0.000434824
Medtr3g116860.1	glucose-1-phosphate adenylyltransferase family protein	1785.51	1193.33	-0.581339	0.0035498
Medtr5g097010.1	glucose-1-phosphate adenylyltransferase family protein	1248.33	824.016	-0.599258	0.00382791
Medtr3g082150.1	glucose-1-phosphate adenylyltransferase family protein	6935.01	4544.23	-0.609862	0.000975385
Medtr2g100070.1	glucose-methanol-choline (GMC) oxidoreductase family protein	29.4496	152.859	2.37588	1.27423e-10
Medtr5g041340.1	glucose-methanol-choline (GMC) oxidoreductase family protein	60.8049	113.124	0.895647	0.00352953
Medtr2g084245.1	glucuronoxylan glucuronosyltransferase, putative	82.9381	40.0127	-1.05158	0.00203957
Medtr0057s0130.1	glutamine cyclotransferase	69.6227	129.105	0.890911	0.00353884
Medtr3g065250.1	glutamine synthetase domain protein	7336.33	5186.71	-0.500239	0.00741256
Medtr6g071070.1	glutamine synthetase domain protein	24461.7	14617.4	-0.742835	0.000259322
Medtr4g079110.1	glutaredoxin-C1 protein	359.266	613.451	0.771897	0.000147667
Medtr3g104510.1	glutaredoxin-C1 protein	129.334	31.4197	-2.04136	2.21695e-07
Medtr7g065590.1	glutathione S-transferase	337.958	741.942	1.13446	4.96719e-05
Medtr8g087410.1	glutathione S-transferase	128.679	208.56	0.696684	0.00832163
Medtr2g070130.1	glutathione S-transferase, amine-terminal domain protein	52.216	176.319	1.75562	6.64342e-13
Medtr2g070070.1	glutathione S-transferase, amine-terminal domain protein	2470.53	6342.04	1.36013	3.2396e-17
Medtr4g019780.1	glutathione S-transferase, amine-terminal domain protein	804.942	468.522	-0.780769	0.000995108
Medtr3g066060.1	glutathione S-transferase, amine-terminal domain protein	195.92	94.1744	-1.05686	1.75017e-05
Medtr0004s0650.1	glycerol-3-phosphate transporter	5278.77	10153.8	0.943752	3.21651e-08
Medtr4g099510.1	glycerolipase A1	38.3715	15.0654	-1.3488	0.00395084
Medtr7g083410.1	glycerophosphoryl diester phosphodiesterase family protein	11901.4	47510.2	1.9971	5.82773e-16
Medtr4g131380.1	glycerophosphoryl diester phosphodiesterase family protein	36.4109	11.5124	-1.66118	0.00221482
Medtr2g014460.1	glycogen/starch/alpha-glucan phosphorylase family protein	728.185	492.314	-0.564725	0.00670757
Medtr0288s0040.1	glycogen/starch/alpha-glucan phosphorylase family protein	8406.26	5512.62	-0.608725	0.00117339
Medtr4g066280.1	glycoside hydrolase family 1 protein	118.425	268.56	1.18127	1.29291e-07
Medtr6g078450.1	glycoside hydrolase family 1 protein	88.483	163.826	0.888693	0.00195096
Medtr4g081530.1	glycoside hydrolase family 1 protein	59.5555	110.157	0.887261	0.00171662
Medtr4g131810.1	glycoside hydrolase family 1 protein	1141.35	1911.71	0.744122	3.02238e-05
Medtr4g052970.1	glycoside hydrolase family 17 protein	83.5741	41.8597	-0.997495	0.00374284
Medtr2g086530.3	glycoside hydrolase family 17 protein	58.0594	21.4646	-1.43557	0.00373661
Medtr2g036260.1	glycoside hydrolase family 18 protein	240.909	587.924	1.28714	1.51495e-06
Medtr8g046730.1	glycoside hydrolase family 18 protein	83.7682	167.655	1.00102	0.000364564
Medtr3g096330.1	glycoside hydrolase family 28 protein	685.107	440.281	-0.637903	0.00491361
Medtr7g084040.1	glycoside hydrolase family 38 amine-terminal domain protein	704.509	1048.35	0.573426	0.00650283
Medtr3g008960.1	glycoside hydrolase family 5 protein	11.9908	188.169	3.97203	6.73027e-05
Medtr3g009020.1	glycoside hydrolase family 5 protein	45.9268	6.06858	-2.91991	1.72798e-09
Medtr3g113720.1	glycosyl hydrolase family 9 protein	589.126	368.4	-0.677303	0.0084534
Medtr3g117500.1	glycosyl hydrolase family 9 protein	229.948	121.004	-0.926249	0.00011648
Medtr4g057500.1	glycosyltransferase family 47 protein	158.062	263.708	0.73845	0.0089555
Medtr3g006740.1	glycyl-tRNA synthetase/glycine-tRNA ligase	44.2478	6.73682	-2.71547	0.000868158
Medtr8g098325.1	GMP synthase [glutamine-hydrolyzing] protein	275.777	172.513	-0.676799	0.00498622
Medtr1g015010.1	G-protein coupled receptor, putative	220.374	366.693	0.734615	0.000671645
Medtr7g083570.1	GRAM domain protein/ABA-responsive-like protein	676.81	452.984	-0.579292	0.00195096
Medtr1g114750.1	GRAM domain protein/ABA-responsive-like protein	124.489	54.6216	-1.18847	2.90674e-05
Medtr1g115130.1	GRAM domain protein/ABA-responsive-like protein	61.8072	17.1762	-1.84737	4.75197e-06
Medtr6g012380.1	granule bound starch synthase	1248.06	777.682	-0.682433	0.000663525
Medtr5g058860.1	GRAS family transcription factor	20.4174	51.1716	1.32554	0.00117991
Medtr4g077760.1	GRAS family transcription factor	735.021	460.823	-0.673573	0.000408886
Medtr2g097463.1	GRAS family transcription factor	1498.76	917.476	-0.70803	0.00795332
Medtr8g077940.1	GRAS family transcription factor	1205.59	653.831	-0.882755	0.000192686
Medtr4g122240.1	GRAS family transcription factor	220.84	88.6489	-1.31683	1.46431e-07
Medtr4g076140.1	GRAS family transcription factor	367.312	143.502	-1.35594	1.14761e-06
Medtr4g133660.1	GRAS family transcription factor	3000.33	1035.45	-1.53486	3.76538e-05
Medtr2g097467.1	GRAS family transcription factor	31.6417	7.29902	-2.11605	0.00104304
Medtr7g086040.1	GRF zinc finger protein	5598.16	8780.81	0.649401	0.000605718
Medtr1g064350.1	GRF zinc finger protein	6402.26	4459.13	-0.52182	0.00985148
Medtr7g067340.1	group 1 family glycosyltransferase	199.166	541.041	1.44177	6.19652e-05
Medtr4g015260.1	group 1 family glycosyltransferase	264.808	575.417	1.11966	2.29072e-08
Medtr3g092330.1	growth-regulating factor	25.8709	75.1009	1.5375	0.000119557
Medtr2g011160.1	G-type lectin S-receptor-like Serine/Threonine-kinase	117.939	220.814	0.904792	0.000548401
Medtr3g072800.1	G-type lectin S-receptor-like Serine/Threonine-kinase	179.175	329.749	0.88	9.57513e-05
Medtr1g085570.5	haloacid dehalogenase-like hydrolase	89.5916	28.0986	-1.67287	4.86809e-05
Medtr7g024580.1	heat shock cognate 70 kDa protein	12962.7	7364.14	-0.815773	0.00904404
Medtr5g069205.1	heavy metal associated domain protein, putative	35.8922	13.5525	-1.40511	0.0090425
Medtr4g094695.1	heavy metal P-type ATPase	3834.23	2220.61	-0.787976	6.65734e-07
Medtr5g069180.1	heavy metal transport/detoxification domain protein	148.067	84.5	-0.80923	0.00480535
Medtr1g099800.1	heavy metal transport/detoxification superfamily protein	228.276	86.1314	-1.40617	0.000484353
Medtr7g079110.1	heavy metal transport/detoxification superfamily protein	598.915	209.064	-1.51841	3.30005e-10
Medtr3g093020.1	heavy metal transport/detoxification superfamily protein	170.999	43.931	-1.96067	1.83118e-05
Medtr7g451210.1	heavy metal transport/detoxification superfamily protein	103.461	15.6629	-2.72366	0.000848343
Medtr8g028615.1	heavy metal-associated domain protein	238.611	152.541	-0.64546	0.00781416
Medtr1g063210.1	heavy metal-associated domain protein	5273.45	2710.91	-0.95997	2.36498e-06
Medtr6g045257.1	heavy metal-associated domain protein, putative	539.71	221.557	-1.28451	7.72132e-12
Medtr2g026670.1	heavy-metal-associated domain protein	1942.53	1054.01	-0.882047	0.0002177
Medtr7g089400.1	helix loop helix DNA-binding domain protein	111.747	220.461	0.980289	3.88898e-05
Medtr4g116770.1	hexose transporter, putative	250.03	156.634	-0.674698	0.00708349
Medtr1g492760.1	HhH-GPD base excision DNA repair family protein	1330.34	729.764	-0.866295	0.00820148
Medtr7g096880.1	high affinity inorganic phosphate transporter	20.1067	124.931	2.63538	8.01973e-11
Medtr1g069935.1	high affinity inorganic phosphate transporter	6.10986	30.4965	2.31943	0.00704757
Medtr1g043290.1	high affinity inorganic phosphate transporter	703.159	2253.62	1.68032	2.44932e-23
Medtr1g074930.1	high affinity inorganic phosphate transporter	3115.42	8598.97	1.46474	4.42687e-19
Medtr8g076590.1	histidine kinase-, DNA gyrase B	283.087	441.443	0.64098	0.00621435
Medtr7g113160.1	histone H2A 6	124.67	226.71	0.862728	0.000605718
Medtr3g054380.1	histone H4 domain protein	568.336	915.434	0.687711	0.000475056
Medtr3g462400.1	histone H4 domain protein	373.111	572.359	0.617315	0.00781378
Medtr4g084750.1	homeobox associated leucine zipper protein	23.601	57.2714	1.27897	0.00194528
Medtr3g092150.1	homeobox associated leucine zipper protein	220.515	443.376	1.00766	0.00149506
Medtr4g097600.1	homeobox associated leucine zipper protein	2058.25	1023.32	-1.00816	1.85199e-09
Medtr5g032600.1	homeobox domain, ZF-HD class protein	76.718	130.863	0.770421	0.00469565
Medtr4g107650.1	homeobox leucine zipper family protein	924.652	1577.8	0.770929	6.95169e-05
Medtr5g019680.1	homeobox leucine zipper protein	20.8837	50.2168	1.2658	0.00316668
Medtr7g113890.1	homoglutathione synthetase	626.291	387.711	-0.691851	0.000221541
Medtr8g101570.1	homotetrameric cytidine deaminase	266.619	155.69	-0.776103	0.000986073
Medtr3g102010.1	HXXXD-type acyl-transferase family protein	346.791	120.047	-1.53046	8.88441e-09
Medtr5g008210.1	hydrogen peroxide induced protein, putative	853.005	1902.02	1.15691	2.85385e-11
Medtr3g060650.1	hypothetical protein	2.92274	28.4809	3.2846	2.40216e-07
Medtr8g086770.1	hypothetical protein	15.351	90.6755	2.56238	1.27419e-10
Medtr2g081130.1	hypothetical protein	3.85562	21.5904	2.48536	0.000963027
Medtr1g034270.1	hypothetical protein	281.33	1510.76	2.42494	6.56217e-44
Medtr3g105210.1	hypothetical protein	5.57124	27.73	2.31538	0.000656633
Medtr3g069990.1	hypothetical protein	20.818	102.256	2.29628	4.09256e-12
Medtr4g126310.1	hypothetical protein	4.64194	20.926	2.17249	0.0020294
Medtr4g029730.1	hypothetical protein	114.205	500.28	2.13111	5.30591e-25
Medtr4g115690.1	hypothetical protein	118.578	465.386	1.9726	1.64599e-23
Medtr1g095950.1	hypothetical protein	50.6792	195.28	1.94608	0.00189328
Medtr5g040970.1	hypothetical protein	27.8877	101.678	1.8663	5.10192e-09
Medtr8g083450.1	hypothetical protein	88.6639	311.855	1.81446	1.09284e-07
Medtr4g082883.1	hypothetical protein	9.66518	33.1379	1.77761	0.00447407
Medtr7g022840.1	hypothetical protein	26.0673	87.1473	1.74121	5.0776e-07
Medtr2g439250.1	hypothetical protein	20.172	62.3852	1.62885	8.93309e-05
Medtr7g069970.1	hypothetical protein	65.9095	189.546	1.52399	0.00400407
Medtr4g026812.1	hypothetical protein	12.5722	34.9502	1.47507	0.00262375
Medtr4g071400.1	hypothetical protein	137.283	366.15	1.41528	3.45493e-08
Medtr8g095560.1	hypothetical protein	19.1222	50.8562	1.41118	0.00154314
Medtr5g009290.1	hypothetical protein	187.877	495.747	1.39981	7.14417e-13
Medtr4g037055.1	hypothetical protein	116.738	305.059	1.38582	1.56242e-09
Medtr2g103070.1	hypothetical protein	18.6101	48.0857	1.36952	0.00239941
Medtr3g050180.1	hypothetical protein	21.2064	52.6845	1.31288	0.00356373
Medtr7g058370.1	hypothetical protein	119.192	287.724	1.2714	3.75146e-06
Medtr8g027050.1	hypothetical protein	26.3839	60.301	1.19253	0.00622635
Medtr1g054270.1	hypothetical protein	36	81.2154	1.17375	0.00114597
Medtr7g110880.1	hypothetical protein	85.3374	189.935	1.15425	1.2991e-06
Medtr5g011430.1	hypothetical protein	36.8088	80.627	1.13121	0.000875353
Medtr7g101270.1	hypothetical protein	45.7305	99.4133	1.12028	0.000869946
Medtr5g029600.1	hypothetical protein	476.355	1027.87	1.10955	5.51373e-10
Medtr8g445540.1	hypothetical protein	30.2948	63.9998	1.079	0.00844833
Medtr1g043320.1	hypothetical protein	1135.55	2388.41	1.07266	0.00761086
Medtr2g083300.1	hypothetical protein	50.4902	105.805	1.06733	0.00133975
Medtr4g021043.1	hypothetical protein	97.0954	201.969	1.05666	2.10573e-05
Medtr6g008680.1	hypothetical protein	698.933	1433.51	1.03632	7.0303e-09
Medtr2g090340.1	hypothetical protein	336.706	688.186	1.03131	0.000102252
Medtr4g104055.1	hypothetical protein	80.2233	163.583	1.02793	0.0001203
Medtr2g090285.1	hypothetical protein	4017.87	8089.39	1.0096	6.67332e-07
Medtr4g118020.1	hypothetical protein	55.2235	107.586	0.962139	0.00272573
Medtr1g071795.1	hypothetical protein	119.124	231.546	0.958842	5.89373e-05
Medtr4g020900.1	hypothetical protein	48.7344	94.2451	0.951477	0.00670757
Medtr3g108910.1	hypothetical protein	650.463	1247.93	0.940003	0.00145056
Medtr8g069510.1	hypothetical protein	354.098	670.206	0.920458	9.84085e-05
Medtr3g109430.1	hypothetical protein	51.9293	96.6737	0.896575	0.00809228
Medtr1g054990.1	hypothetical protein	325.543	583.224	0.841204	2.15338e-05
Medtr1g111660.1	hypothetical protein	91.4288	163.295	0.836762	0.00580842
Medtr6g090490.1	hypothetical protein	1472.27	2624.21	0.83384	5.1747e-06
Medtr1g015780.1	hypothetical protein	72.5387	128.834	0.828687	0.0077011
Medtr4g097260.1	hypothetical protein	292.814	515.366	0.815612	6.01157e-05
Medtr4g095320.1	hypothetical protein	139.593	243.515	0.802789	0.00164243
Medtr1g015650.1	hypothetical protein	841.124	1466.71	0.802189	0.00199555
Medtr5g064800.1	hypothetical protein	76.9782	133.882	0.798444	0.00988744
Medtr2g026550.1	hypothetical protein	177.792	302.429	0.766406	0.000877594
Medtr3g449200.1	hypothetical protein	7380	12487.2	0.758759	1.33617e-05
Medtr3g061570.1	hypothetical protein	452.773	739.154	0.707088	0.000439696
Medtr4g081500.1	hypothetical protein	132.549	215.774	0.702994	0.00498622
Medtr5g068660.1	hypothetical protein	3387.3	5384.86	0.668773	0.000399938
Medtr3g083310.1	hypothetical protein	278.211	432.644	0.636999	0.00819192
Medtr5g033220.1	hypothetical protein	563.978	857.167	0.603938	0.00920928
Medtr5g063560.1	hypothetical protein	738.176	484.972	-0.606063	0.00498622
Medtr8g044120.1	hypothetical protein	2240.24	1471.73	-0.606146	0.00221124
Medtr4g060620.2	hypothetical protein	741.445	481.495	-0.622818	0.00523552
Medtr8g055970.1	hypothetical protein	595.375	377.991	-0.655449	0.00162501
Medtr7g056413.1	hypothetical protein	680.068	425.432	-0.676751	0.000568261
Medtr1g030850.1	hypothetical protein	776.431	473.646	-0.713047	0.000368458
Medtr3g012140.1	hypothetical protein	1465.86	894.196	-0.713083	0.000585046
Medtr3g111820.1	hypothetical protein	99.989	59.5499	-0.747672	0.00991816
Medtr4g045800.1	hypothetical protein	543.611	321.472	-0.757885	0.000391221
Medtr8g012685.1	hypothetical protein	257.591	151.254	-0.768107	0.00633874
Medtr3g062870.1	hypothetical protein	397.001	231.029	-0.781065	0.00190918
Medtr2g034910.1	hypothetical protein	574.725	328.487	-0.807035	0.000166375
Medtr4g046147.1	hypothetical protein	345.668	194.391	-0.830426	0.0021989
Medtr6g038600.1	hypothetical protein	465.091	259.217	-0.843351	0.00177668
Medtr2g072670.1	hypothetical protein	410.794	224.633	-0.870847	8.54662e-05
Medtr5g032670.1	hypothetical protein	5090.81	2777.63	-0.874041	5.75542e-05
Medtr6g091590.1	hypothetical protein	1092.69	591.07	-0.886477	6.46485e-05
Medtr2g010980.1	hypothetical protein	1058.88	570.837	-0.891392	1.01925e-06
Medtr5g004830.1	hypothetical protein	411.097	219.338	-0.906325	2.20837e-05
Medtr0291s0030.1	hypothetical protein	127.323	67.3723	-0.918262	0.00230912
Medtr1g060310.1	hypothetical protein	139.52	72.624	-0.941954	0.00276026
Medtr1g051365.1	hypothetical protein	450.357	230.464	-0.966526	3.16257e-06
Medtr8g442570.1	hypothetical protein	756.836	383.811	-0.979584	5.30041e-06
Medtr5g065350.1	hypothetical protein	435.078	220.1	-0.983114	1.49085e-06
Medtr2g043890.1	hypothetical protein	343.471	173.238	-0.987435	1.67867e-05
Medtr1g056455.1	hypothetical protein	200.597	99.8075	-1.00708	0.000101236
Medtr2g098340.1	hypothetical protein	642.465	318.434	-1.01263	2.55637e-08
Medtr6g038570.1	hypothetical protein	456.817	224.819	-1.02285	0.000848038
Medtr5g099250.1	hypothetical protein	93.0743	45.637	-1.02818	0.00154365
Medtr4g435277.1	hypothetical protein	95.1037	45.5622	-1.06166	0.00236242
Medtr4g095280.1	hypothetical protein	1270.32	606.198	-1.06733	0.00028619
Medtr3g095940.1	hypothetical protein	57.9731	27.6074	-1.07033	0.00781378
Medtr4g059890.1	hypothetical protein	180.288	85.7273	-1.07248	1.73271e-05
Medtr6g472100.1	hypothetical protein	360.541	170.242	-1.08258	4.25927e-07
Medtr2g105340.1	hypothetical protein	75.7846	35.6844	-1.08661	0.00247261
Medtr0475s0040.1	hypothetical protein	708.968	332.79	-1.09111	3.32365e-09
Medtr5g081555.1	hypothetical protein	109.142	50.8372	-1.10225	0.000753364
Medtr7g059080.1	hypothetical protein	213.726	99.4518	-1.10369	8.59922e-07
Medtr4g014470.1	hypothetical protein	90.1224	41.7421	-1.11038	0.00206428
Medtr2g018430.1	hypothetical protein	70.5164	32.1233	-1.13434	0.000868158
Medtr4g121930.1	hypothetical protein	171.649	77.6937	-1.1436	0.00290727
Medtr4g066010.1	hypothetical protein	99.435	44.893	-1.14726	0.000144537
Medtr2g060950.1	hypothetical protein	286.355	127.75	-1.16448	8.20901e-07
Medtr7g019160.1	hypothetical protein	339.048	150.278	-1.17385	0.000724924
Medtr4g046657.1	hypothetical protein	84.9409	37.3913	-1.18376	0.00311162
Medtr2g105430.1	hypothetical protein	156.594	67.7026	-1.20974	6.8585e-06
Medtr6g038610.1	hypothetical protein	63.7521	27.2896	-1.22412	0.00901652
Medtr3g064687.1	hypothetical protein	68.0842	29.0581	-1.22838	0.00135016
Medtr6g022570.1	hypothetical protein	96.9501	41.3097	-1.23076	0.00411662
Medtr4g015740.1	hypothetical protein	217.136	92.378	-1.23298	2.14247e-06
Medtr3g016025.1	hypothetical protein	382.52	160.922	-1.24917	2.96244e-09
Medtr6g074160.1	hypothetical protein	259.18	108.409	-1.25747	0.00490874
Medtr5g069090.1	hypothetical protein	147.985	60.9155	-1.28057	8.69844e-06
Medtr4g012490.1	hypothetical protein	88.9778	36.388	-1.28998	0.00067251
Medtr4g046083.1	hypothetical protein	99.849	40.7047	-1.29455	0.000157956
Medtr5g013285.1	hypothetical protein	532.427	216.194	-1.30026	0.000410571
Medtr1g086450.1	hypothetical protein	93.6102	37.9883	-1.30111	9.03989e-05
Medtr2g042460.1	hypothetical protein	100.132	39.9069	-1.3272	0.000120695
Medtr0240s0020.1	hypothetical protein	99.0291	38.5742	-1.36022	0.002287
Medtr7g104440.1	hypothetical protein	73.667	28.5825	-1.36589	0.000220019
Medtr2g025780.1	hypothetical protein	34452.5	12520.4	-1.46032	2.46989e-05
Medtr7g032210.1	hypothetical protein	69.91	24.5068	-1.51232	0.000111882
Medtr8g064080.1	hypothetical protein	84.602	29.4985	-1.52005	3.27126e-05
Medtr7g058875.1	hypothetical protein	53.2861	18.3944	-1.53449	0.000213186
Medtr4g093810.1	hypothetical protein	310.478	103.07	-1.59086	0.000130493
Medtr5g098020.1	hypothetical protein	8639.96	2866.09	-1.59194	5.71499e-09
Medtr6g083190.1	hypothetical protein	29.6496	9.66099	-1.61777	0.00509773
Medtr2g088100.1	hypothetical protein	63.7021	20.5133	-1.63478	4.56366e-05
Medtr3g032740.1	hypothetical protein	933.083	292.255	-1.67478	3.37102e-05
Medtr5g064640.1	hypothetical protein	387.377	120.859	-1.68042	1.58906e-08
Medtr2g033875.1	hypothetical protein	31.3414	9.69258	-1.69312	0.00681505
Medtr6g043450.1	hypothetical protein	154.784	47.4575	-1.70555	3.93181e-07
Medtr2g091120.1	hypothetical protein	312.982	95.3093	-1.71539	6.13254e-06
Medtr4g078800.1	hypothetical protein	55.8699	16.996	-1.71688	0.000324055
Medtr6g093140.1	hypothetical protein	20.5281	6.21781	-1.72312	0.00814247
Medtr2g048845.1	hypothetical protein	41.145	12.3696	-1.73392	0.00347458
Medtr5g018610.1	hypothetical protein	248.61	73.3783	-1.76046	3.02407e-08
Medtr5g061110.1	hypothetical protein	26.7327	6.95706	-1.94206	0.00772143
Medtr3g092630.1	hypothetical protein	977.097	249.685	-1.96839	0.00286052
Medtr8g014320.1	hypothetical protein	24.1913	6.06858	-1.99506	0.00211632
Medtr7g045350.1	hypothetical protein	51.9783	12.8135	-2.02024	2.00461e-05
Medtr3g016255.1	hypothetical protein	24.6058	5.99412	-2.03738	0.00259233
Medtr2g044320.1	hypothetical protein	142.133	33.1695	-2.09931	1.242e-12
Medtr3g016355.1	hypothetical protein	106.347	24.7267	-2.10464	0.00690777
Medtr1g110740.1	hypothetical protein	78.6094	18.2764	-2.10472	2.3569e-09
Medtr7g033950.1	hypothetical protein	130.463	27.2461	-2.25952	0.000439696
Medtr3g026820.1	hypothetical protein	124.448	25.7522	-2.27278	1.81276e-13
Medtr4g087850.1	hypothetical protein	442.98	89.6809	-2.30437	1.47414e-05
Medtr5g029875.1	hypothetical protein	23.0138	4.44147	-2.37339	0.00195487
Medtr2g066205.1	hypothetical protein	30.3542	5.66376	-2.42206	0.000174177
Medtr4g129760.1	hypothetical protein	2415.57	394.59	-2.61394	1.15183e-10
Medtr6g043440.1	hypothetical protein	26.7714	4.10735	-2.70441	0.000227038
Medtr5g022650.1	hypothetical protein	66.2513	10.0699	-2.7179	0.000632588
Medtr8g078960.1	hypothetical protein	43.3248	6.29258	-2.78347	4.74829e-05
Medtr4g012460.1	hypothetical protein	103.089	12.7741	-3.0126	1.0889e-17
Medtr0295s0010.1	hypothetical protein	37.4882	4.0013	-3.2279	1.0452e-07
Medtr5g061610.1	hypothetical protein	35.8268	3.11313	-3.5246	0.000934827
Medtr4g129780.1	hypothetical protein	1528.63	129.233	-3.56418	1.79116e-13
Medtr7g031920.1	hypothetical protein	64.9556	5.14506	-3.65819	9.81881e-10
Medtr5g061620.1	hypothetical protein	65.6213	4.80687	-3.771	2.26691e-06
Medtr3g094130.1	hypothetical protein	32.7872	1.40718	-4.54225	1.51436e-05
Medtr4g114550.1	IDS4-like protein	1657.61	8228.52	2.31153	2.51417e-19
Medtr1g012440.1	IDS4-like protein	2726.63	5960.48	1.12831	8.77023e-12
Medtr3g107393.1	IDS4-like protein	153.48	328.245	1.09672	1.39402e-06
Medtr7g031470.1	inactive LRR receptor-like kinase	88.079	37.3829	-1.23642	0.000314021
Medtr1g051760.1	inactive purple acid phosphatase	173.915	1046.72	2.58942	2.70938e-48
Medtr5g045600.1	inactive purple acid phosphatase-like protein	1159.13	2265.02	0.966479	1.4259e-08
Medtr5g063200.1	inactive TPR repeat thioredoxin TTL3-like protein	139.012	222.648	0.67955	0.00860969
Medtr3g054330.1	indole-3-acetate O-methyltransferase-like protein	53.4197	174.697	1.70941	3.38982e-07
Medtr2g081860.1	indole-3-acetic acid-amido synthetase	142.929	429.361	1.58689	0.00783318
Medtr8g467000.1	indole-3-acetic acid-amido synthetase	6215.31	12302	0.984991	2.16216e-05
Medtr5g016320.1	indole-3-acetic acid-amido synthetase	2804.54	4367.14	0.638925	0.00114597
Medtr0035s0150.1	indole-3-acetic acid-amido synthetase	467.704	216.964	-1.10814	0.000146522
Medtr3g109520.1	indole-3-pyruvate monooxygenase YUCCA8	53.5006	129.594	1.27637	0.000257157
Medtr7g095640.1	inhibitor of apoptosis-promoting Bax1 protein	1663.75	920.958	-0.853228	3.79886e-06
Medtr8g039990.1	inner membrane protease subunit 1	241.014	372.574	0.628411	0.00390568
Medtr4g105690.1	inositol 1,3,4-trisphosphate 5/6-kinase	579.116	344.469	-0.749479	0.000368458
Medtr5g077580.1	inositol transporter, putative	250.665	116.904	-1.10044	4.88022e-05
Medtr5g075570.1	integrase-type DNA-binding superfamily protein	894.039	579.273	-0.626096	0.00188991
Medtr3g077720.1	iron-sulfur cluster assembly protein IscU	682.551	1138.6	0.738257	6.66396e-05
Medtr1g018760.1	isoaspartyl peptidase/L-asparaginase	3317.62	1995.28	-0.733558	5.62432e-05
Medtr1g076940.1	isoflavone-7-O-methyltransferase	184.848	866.498	2.22886	4.79861e-11
Medtr7g014570.1	isoflavone-7-O-methyltransferase	81.341	155.581	0.935609	0.00169746
Medtr4g033150.1	isoflavone-7-O-methyltransferase	132.878	52.4117	-1.34214	0.00113623
Medtr6g023805.1	kelch repeat F-box protein	1393.76	726.462	-0.940022	1.10554e-05
Medtr6g069685.1	ketose-bisphosphate aldolase class-II family protein	525.374	316.65	-0.730458	0.00142231
Medtr4g063935.2	kinase 1B	7.05213	35.6062	2.336	6.0267e-05
Medtr3g067765.1	kinase APK1B, putative	65.6992	19.8845	-1.72423	1.23496e-05
Medtr6g059530.1	Kunitz type trypsin inhibitor / Alpha-fucosidase	29.3189	186.922	2.67253	6.21248e-07
Medtr6g059410.1	Kunitz type trypsin inhibitor / Alpha-fucosidase	181.689	718.92	1.98436	2.14751e-14
Medtr7g034210.1	Kunitz type trypsin inhibitor / miraculin	12595.8	8153.69	-0.627413	0.000782898
Medtr6g478110.1	Kunitz type trypsin inhibitor / miraculin	88.2961	36.3533	-1.28026	0.0012913
Medtr6g078070.1	Kunitz type trypsin inhibitor / miraculin	113.769	45.6095	-1.3187	2.02199e-05
Medtr4g011020.1	lactoylglutathione lyase/glyoxalase I family protein	3400.98	1424.26	-1.25573	1.51643e-05
Medtr8g076160.1	lactoylglutathione lyase/glyoxalase I family protein	394.377	135.455	-1.54176	3.11357e-08
Medtr7g116870.1	lanatoside 15-O-acetylesterase	1174.44	447.031	-1.39353	1.7926e-15
Medtr3g078700.1	L-ascorbate oxidase	2798.5	1580.78	-0.824021	0.00218033
Medtr1g057420.1	late embryogenesis abundant hydroxyproline-rich glycoprotein	4689.73	1935.59	-1.27673	7.51375e-12
Medtr3g078800.1	late embryogenesis abundant hydroxyproline-rich glycoprotein, putative	992.456	433.428	-1.19521	0.000423966
Medtr1g057270.1	late embryogenesis abundant protein	2493.53	1469.89	-0.76248	3.59457e-05
Medtr2g087000.1	late embryogenesis abundant protein	215.661	98.5743	-1.12948	1.06045e-05
Medtr1g088230.1	late embryogenesis abundant protein	638.804	253.407	-1.33392	5.699e-10
Medtr4g063770.1	late nodulin	3062.62	2139.72	-0.517343	0.00925275
Medtr3g030420.1	late nodulin	1944.25	1331.02	-0.546683	0.00496691
Medtr4g060000.1	late nodulin	3184.91	2169.08	-0.554167	0.00670757
Medtr0048s0180.1	late nodulin	5204.08	3289.7	-0.661688	0.00034169
Medtr4g055680.1	late nodulin	2165.8	1303.16	-0.732887	8.81809e-05
Medtr2g072690.1	late nodulin	1040.74	549.184	-0.922247	1.53839e-05
Medtr4g015720.1	late nodulin	840.772	429.473	-0.969148	3.54536e-07
Medtr2g066255.1	late nodulin	1075.41	531.975	-1.01546	2.90593e-08
Medtr6g043650.1	late nodulin	852.285	405.106	-1.07304	5.36423e-09
Medtr5g056185.1	late nodulin	11830	5444.27	-1.11964	4.61738e-12
Medtr0291s0040.1	late nodulin	433.181	193.194	-1.16492	1.26135e-08
Medtr4g060370.2	late nodulin	523.859	232.323	-1.17305	2.06709e-09
Medtr8g032350.1	late nodulin	1224.8	498.935	-1.29563	6.64342e-13
Medtr6g091605.1	late nodulin	382.474	122.862	-1.63832	4.54811e-15
Medtr8g038890.1	late nodulin	158.249	32.9768	-2.26268	1.02957e-07
Medtr3g064745.1	late nodulin protein	142.558	72.3337	-0.978814	0.00991816
Medtr8g036105.1	lateral organ boundaries (LOB) domain protein	60.1234	137.567	1.19414	1.75017e-05
Medtr4g083980.1	lecithine-cholesterol acyltransferase-like protein	2415.25	3562.97	0.560906	0.00698554
Medtr2g090250.1	lectin receptor kinase	7.95269	32.0648	2.01148	0.000256119
Medtr2g090410.1	lectin receptor kinase	372.663	189.171	-0.978185	4.22095e-06
Medtr5g068770.1	lectin-like receptor kinase, putative	84.7194	29.2073	-1.53636	5.00387e-06
Medtr5g066070.1	leghemoglobin Lb120-1	31530.3	20476.5	-0.62277	0.000453247
Medtr1g011540.1	leghemoglobin Lb120-1	20897.1	11036.6	-0.921006	1.49814e-08
Medtr7g110180.1	leghemoglobin Lb120-1	351.404	175.553	-1.00122	1.48643e-05
Medtr1g049330.1	leghemoglobin Lb120-1	15020.2	7370.04	-1.02716	4.68005e-10
Medtr5g081000.1	leghemoglobin Lb120-1	23704.7	9543.46	-1.31259	6.89197e-17
Medtr5g041610.1	leghemoglobin Lb120-1	11112.7	4415.11	-1.33168	1.26854e-16
Medtr5g081030.1	leghemoglobin Lb120-1	27010.2	9490.55	-1.50894	2.35884e-11
Medtr5g080440.1	leghemoglobin Lb120-1	15567.4	5448	-1.51473	4.97961e-12
Medtr5g080400.1	leghemoglobin Lb120-1	829.772	243.651	-1.7679	6.75635e-22
Medtr0112s0040.1	leginsulin related MtN11/16/17 family	92.045	165.88	0.849724	0.00281349
Medtr4g056360.1	legume lectin beta domain protein	8705.58	4295.15	-1.01923	3.43137e-09
Medtr4g056320.1	legume lectin beta domain protein	843.935	392.855	-1.10313	8.02459e-09
Medtr1g090937.1	legume lectin beta domain protein	40.362	12.4716	-1.69435	0.00127129
Medtr4g093890.1	leguminosin group485 secreted peptide	61.7597	141.522	1.19629	0.000324866
Medtr1g069250.1	leguminosin group486 secreted peptide	53.99	15.3723	-1.81236	1.3639e-05
Medtr7g056473.1	leguminosin group567 LEED...PEED secreted peptide	1514.39	876.991	-0.7881	1.09144e-05
Medtr7g056490.1	leguminosin group567 LEED...PEED secreted peptide	504.051	254.56	-0.985561	1.36084e-05
Medtr7g056500.1	leguminosin group567 LEED...PEED secreted peptide	520.269	201.61	-1.36769	0.00184354
Medtr4g011680.1	leguminosin group567 LEED...PEED secreted peptide	2887.52	774.076	-1.89929	5.42688e-09
Medtr2g055710.1	leguminosin proline-rich group669 secreted peptide	7.8322	40.4366	2.36817	0.00117088
Medtr6g471740.1	leguminosin proline-rich group669 secreted peptide	154.861	609.264	1.9761	5.42642e-15
Medtr2g451260.1	leguminosin proline-rich group669 secreted peptide	23.1504	86.1603	1.89599	0.00458083
Medtr2g055670.1	leguminosin proline-rich group669 secreted peptide	180.652	342.799	0.92415	7.84245e-05
Medtr7g080610.1	leucine zipper EF-hand transmembrane protein	36.6571	254.904	2.79779	1.97866e-13
Medtr4g057260.1	leucine-rich receptor-like kinase family protein	1731.12	1033.39	-0.744323	0.000681963
Medtr3g058540.1	leucyl-tRNA synthetase	472.903	304.05	-0.63724	0.00205213
Medtr7g084000.1	light-regulated protein, putative	67.3959	150.129	1.15547	0.00538853
Medtr3g049970.1	limonoid UDP-glucosyltransferase-like protein	32.4541	172.418	2.40944	1.18113e-09
Medtr8g064870.1	limonoid UDP-glucosyltransferase-like protein	416.558	861.084	1.04764	1.68894e-08
Medtr8g064880.1	limonoid UDP-glucosyltransferase-like protein	344.858	640.518	0.893238	1.34385e-05
Medtr5g078330.1	linker histone H1 and h5 family protein	1843.34	3174.23	0.784082	5.30041e-06
Medtr1g080700.1	linker histone H1 and h5 family protein	1221.02	2097.17	0.780357	1.81083e-05
Medtr1g070440.1	linker histone H1 and h5 family protein	2487.86	4142.46	0.735584	0.000109893
Medtr1g070435.1	linker histone H1 and h5 family protein	2649.06	4390.31	0.728843	0.0001275
Medtr1g070390.1	linker histone H1 and h5 family protein	2344.9	3714.16	0.663507	0.000371883
Medtr8g011610.1	lipase class 3 family protein	565.005	971.995	0.782685	0.00195927
Medtr7g082640.1	Lipid transfer protein	216.711	906.34	2.06428	0.000293975
Medtr4g029210.1	Lipid transfer protein	330.8	513.407	0.634142	0.00830799
Medtr7g051340.1	Lipid transfer protein	2001.88	1159.12	-0.788327	7.77803e-06
Medtr4g069220.1	Lipid transfer protein	3435.44	1109.86	-1.63011	0.00735632
Medtr2g068760.1	LOB domain protein	3.87543	25.3239	2.70807	0.000216912
Medtr7g074990.1	LOB domain protein	41.0529	103.656	1.33625	0.00109576
Medtr1g106420.1	LOB domain protein	893.922	476.095	-0.908899	1.38455e-06
Medtr8g079660.1	LOB domain protein	40.4765	5.84834	-2.79099	4.74881e-07
Medtr1g086600.1	long-chain fatty acyl CoA ligase	91.3249	188.705	1.04705	7.73254e-05
Medtr8g072210.1	long-chain-alcohol oxidase FAO1-like protein	21.2361	56.1195	1.40198	0.00089677
Medtr4g094290.1	loricrin-like protein	3419.91	2199.73	-0.636634	0.000499258
Medtr7g111380.1	low temperature and salt responsive family protein	694.029	1067.7	0.621443	0.00386518
Medtr8g039110.1	LRP1 carboxy-terminal domain protein	219.413	123.444	-0.829795	0.00020876
Medtr5g035530.1	LRR and NB-ARC domain disease resistance protein	5.35274	22.7614	2.08824	0.007692
Medtr1g090680.1	LRR and NB-ARC domain disease resistance protein	9.74384	38.7425	1.99135	0.000186353
Medtr3g032370.1	LRR and NB-ARC domain disease resistance protein	370.491	180.716	-1.03572	5.82095e-07
Medtr8g079360.1	LRR and NB-ARC domain disease resistance protein	118.38	28.8372	-2.03742	0.000595068
Medtr8g103700.1	LRR extensin-like protein	227.643	106.254	-1.09926	0.00198217
Medtr3g070220.1	LRR receptor-like kinase	31.9255	129.211	2.01695	3.48312e-12
Medtr2g055690.1	LRR receptor-like kinase	27.5442	85.5859	1.63562	3.84196e-06
Medtr2g017805.1	LRR receptor-like kinase	136.164	294.459	1.11272	5.296e-06
Medtr4g029710.1	LRR receptor-like kinase	55.9179	107.88	0.948048	0.00627216
Medtr4g020070.1	LRR receptor-like kinase	78.5649	136.47	0.796629	0.00906065
Medtr1g061590.1	LRR receptor-like kinase	236.382	404.877	0.776364	0.00164112
Medtr7g103440.1	LRR receptor-like kinase	110.117	183.036	0.733087	0.00530419
Medtr6g069030.1	LRR receptor-like kinase	242.197	149.414	-0.696867	0.00509773
Medtr5g090100.1	LRR receptor-like kinase	2725.48	1569.74	-0.795989	8.27123e-05
Medtr4g094885.1	LRR receptor-like kinase	759.009	436.024	-0.799709	2.29672e-05
Medtr4g094958.1	LRR receptor-like kinase	4105.53	2311.54	-0.82871	2.44314e-06
Medtr1g084790.1	LRR receptor-like kinase	263.587	145.564	-0.856624	7.78792e-05
Medtr8g044230.1	LRR receptor-like kinase	2320.99	1044.94	-1.15132	3.33834e-07
Medtr3g009050.1	LRR receptor-like kinase	2783.04	406.52	-2.77526	6.42416e-09
Medtr7g045860.1	LRR receptor-like kinase family protein	29.4572	96.5874	1.71321	2.76322e-07
Medtr8g066700.1	LRR receptor-like kinase family protein	34.3257	108.611	1.66181	1.35244e-07
Medtr7g022160.1	LRR receptor-like kinase family protein	792.19	413.827	-0.936819	4.46852e-06
Medtr7g081570.1	LRR receptor-like kinase family protein	161.049	75.7134	-1.08888	7.84803e-05
Medtr2g090710.1	LRR receptor-like kinase family protein	277.945	130.371	-1.09218	1.62908e-06
Medtr2g010470.1	LRR receptor-like kinase family protein	97.3084	42.8229	-1.18418	0.00049367
Medtr4g092530.1	LRR receptor-like kinase family protein, putative	398.707	175.499	-1.18387	0.000563752
Medtr8g028110.1	LRR receptor-like kinase plant	2613.01	4154.55	0.66898	0.00878287
Medtr8g067690.1	L-type lectin-domain receptor kinase IX.1	34.2713	93.4436	1.44709	7.03835e-06
Medtr7g072170.1	LURP-one-like protein	46.1619	114.828	1.3147	5.2593e-05
Medtr1g057020.1	lysine decarboxylase family protein	500.932	886.088	0.822836	0.00100985
Medtr2g036600.1	lysine-tRNA ligase-like protein	427.433	286.147	-0.578943	0.00935233
Medtr5g019050.1	LysM-domain receptor-like kinase	270.468	588.437	1.12143	0.00285682
Medtr5g042440.1	LysM-domain receptor-like kinase	686.112	1209.63	0.818052	1.24278e-05
Medtr8g095140.1	MACPF domain protein	12.4414	40.3703	1.69815	0.00172757
Medtr8g105700.1	MACPF domain protein	127.273	226.514	0.831673	0.001002
Medtr4g013730.1	macrophage migration inhibition factor-like protein	76.057	156.389	1.03999	0.000318147
Medtr4g127360.1	macrophage migration inhibition factor-like protein	869.02	1450.49	0.73908	0.000110835
Medtr7g070250.1	macrophage migration inhibition factor-like protein	292.788	475.391	0.699258	0.00234112
Medtr4g093970.1	MADS-box transcription factor	272.231	172.158	-0.661099	0.00367016
Medtr4g051538.1	MADS-box transcription factor family protein	30.9278	7.8493	-1.97827	0.00170698
Medtr5g012810.1	major intrinsic protein (MIP) family transporter	2661.43	4745.77	0.83444	1.85571e-05
Medtr4g059390.1	major intrinsic protein (MIP) family transporter	6582.49	11648.9	0.823487	1.48264e-06
Medtr5g082070.1	major intrinsic protein (MIP) family transporter	12747.8	18619.1	0.546535	0.00792399
Medtr7g058930.1	male sterility MS5 family protein	61.2294	20.7536	-1.56086	0.000329179
Medtr5g020890.1	mannan endo-1,4-beta-mannosidase-like protein	197.082	356.571	0.855392	7.7812e-05
Medtr7g113490.1	MAP kinase kinase kinase	1578.26	1048.07	-0.590596	0.00237847
Medtr5g033100.1	MATE efflux family protein	413.284	264.278	-0.645079	0.0030459
Medtr7g087400.1	MATE efflux family protein	950.211	607.116	-0.646274	0.00520091
Medtr7g082810.1	MATE efflux family protein	1345.3	645.649	-1.0591	6.13811e-09
Medtr4g048000.1	MATE efflux family protein	1036.29	415.958	-1.31692	0.000206816
Medtr3g111020.1	MATE efflux family protein	47.161	9.96384	-2.24282	0.00710074
Medtr3g462220.1	maternal effect embryo arrest protein, putative	359.391	1092.48	1.60398	0.000315698
Medtr5g036087.1	matrix metalloproteinase	2912.5	4282.77	0.556287	0.000963027
Medtr6g008480.1	matrix metalloproteinase	1760.58	819.202	-1.10376	0.00621435
Medtr5g036093.1	matrix metalloproteinase	349.768	85.5033	-2.03235	0.000250948
Medtr3g092640.1	membrane-related protein CP5, putative	1848.67	918.537	-1.00908	2.77433e-09
Medtr1g085300.1	metal ion-binding protein	1204.08	2056.53	0.772284	0.000401779
Medtr0795s0020.1	metal ion-binding protein, putative	2518.05	1425.2	-0.821145	4.07523e-05
Medtr3g102620.1	metal transporter Nramp3 protein	1059.29	618.685	-0.775828	3.20856e-05
Medtr7g061018.1	metallothionein	458.103	1123.87	1.29474	1.12343e-12
Medtr4g021730.1	metallothionein	4013.19	7403.78	0.88351	0.000894141
Medtr6g029390.1	methyltransferase-like protein	642.313	437.211	-0.554944	0.009131
Medtr1g018710.1	MFP1 attachment factor-like protein	226.139	363.18	0.683473	0.00990803
Medtr1g111540.1	MFS transporter	82.353	153.549	0.898804	0.00128032
Medtr3g464330.1	microsomal omega-3 fatty acid desaturase	2734.73	1662.71	-0.717863	0.000136458
Medtr1g082940.1	microtubule-binding protein TANGLED protein, putative	51.8079	118.249	1.19059	6.0267e-05
Medtr5g085950.1	MMS19 nucleotide excision repair-like protein	199.957	495.885	1.31031	4.34462e-11
Medtr3g115050.1	multi-copper oxidase-like protein	1375.45	696.928	-0.980818	0.00290248
Medtr1g069450.1	multidrug resistance protein ABC transporter family protein	1695.36	1168.98	-0.53634	0.0086005
Medtr2g436730.1	multidrug resistance protein ABC transporter family protein	631.622	350.191	-0.85092	1.48145e-05
Medtr8g009640.1	multidrug resistance protein ABC transporter family protein	1507.53	698.832	-1.10917	2.49633e-10
Medtr8g061970.1	multidrug resistance protein ABC transporter family protein	65.0004	27.2773	-1.25275	0.000988497
Medtr1g095570.1	Myb DNA-binding domain protein	296.729	147.06	-1.01274	5.6391e-06
Medtr5g020170.1	MYB family transcription factor	58.472	111.737	0.934289	0.00184865
Medtr5g009460.1	myb transcription factor	512.119	971.245	0.923358	1.36446e-06
Medtr1g100667.1	myb transcription factor	114.143	196.153	0.781141	0.00171737
Medtr3g101290.1	myb transcription factor	837.959	300.175	-1.48107	1.54154e-09
Medtr7g115650.1	myb transcription factor	73.0741	10.3996	-2.81283	2.09894e-12
Medtr5g081860.1	MYB transcription factor MYB51	2709.75	1776.07	-0.609467	0.000746726
Medtr7g093010.1	myb-like DNA-binding domain, shaqkyf class protein	192.554	29.8758	-2.68821	2.75019e-22
Medtr5g054300.1	myb-like transcription factor family protein	937.679	2997.07	1.67639	5.03158e-12
Medtr2g027860.1	myb-like transcription factor family protein	77.2323	135.202	0.807836	0.00633874
Medtr4g100630.1	MYB-like transcription factor family protein	2741.2	4168.28	0.604649	0.00195257
Medtr3g104370.1	MYB-like transcription factor family protein	318.259	85.1292	-1.90248	0.00433359
Medtr3g078380.1	myosin heavy chain kinase B-like protein	188.576	302.79	0.683176	0.00576256
Medtr4g134460.1	NAC transcription factor-like protein	705.38	1079.06	0.613302	0.0023565
Medtr5g014300.1	NAC transcription factor-like protein	316.494	189.549	-0.739607	0.00139822
Medtr4g122260.1	nacl-inducible Ca2+-binding protein	255.306	79.8833	-1.67626	0.000185169
Medtr3g068070.1	NAD(P)-binding rossmann-fold protein	1712.63	1030.74	-0.732542	0.00385334
Medtr8g031940.1	NAD(P)-binding rossmann-fold protein	228.974	85.0318	-1.42911	5.18603e-07
Medtr8g083520.1	NAD-dependent aldehyde dehydrogenase family protein	109.537	530.176	2.27505	2.66037e-30
Medtr3g035740.1	NADH-ubiquinone/plastoquinone oxidoreductase, chain 3	5.05289	20.7999	2.04139	0.00956689
Medtr8g102620.1	NADP-dependent malic enzyme-like protein	3765.02	5879.1	0.642937	0.000712261
Medtr8g087590.1	NB-ARC domain disease resistance protein	15.3286	43.8951	1.51783	0.00506415
Medtr8g011320.1	NB-ARC domain disease resistance protein	18.4109	51.7756	1.49171	0.00121954
Medtr0691s0020.1	NB-ARC domain disease resistance protein	54.5745	107.727	0.981075	0.00214441
Medtr3g027200.1	NB-ARC domain disease resistance protein	42.3523	17.3961	-1.28368	0.00810093
Medtr3g014500.1	NB-ARC domain disease resistance protein, putative	74.7718	140.885	0.91395	0.000821453
Medtr6g072760.1	NB-ARC domain protein	106.582	50.0194	-1.09141	0.00252416
Medtr0256s0050.1	NBS-LRR type disease resistance protein	27.2026	61.6341	1.17998	0.00290605
Medtr2g072820.1	NBS-LRR type disease resistance protein	101.007	223.769	1.14755	0.000526072
Medtr3g011300.1	NBS-LRR type disease resistance protein	221.619	353.954	0.675482	0.0097373
Medtr4g073840.1	NBS-LRR type disease resistance protein	243.808	32.7728	-2.89517	8.34125e-12
Medtr4g007080.1	NDH-dependent cyclic electron flow protein	120.174	64.8804	-0.889273	0.00436799
Medtr4g081200.1	NDR1	123.18	272.699	1.14654	8.17132e-06
Medtr2g082990.1	NDR1	424.238	189.809	-1.16032	0.000187356
Medtr4g027040.1	NF-X1-type zinc finger protein NFXL1	485.497	99.3032	-2.28955	8.18012e-05
Medtr3g078240.1	NHL domain protein	149.513	367.189	1.29625	1.72393e-09
Medtr5g034750.1	NHL repeat protein	229.423	131.753	-0.800172	0.000712261
Medtr1g084050.1	nicotianamine synthase-like protein	9864.48	1187.92	-3.05381	5.43249e-05
Medtr5g059820.1	nitrate reductase [NADH]-like protein	2691.59	1207.75	-1.15614	5.47178e-13
Medtr4g052380.1	nitrilase/nitrile hydratase NIT4A-like protein	1290.68	697.674	-0.887508	1.04029e-06
Medtr7g103560.1	NLI interacting factor-like phosphatase	914.866	1803.23	0.978951	4.49853e-06
Medtr5g019040.1	Nod-factor receptor 5, putative	238.506	358.133	0.586473	0.00845225
Medtr8g069245.1	Nodule Cysteine-Rich (NCR) secreted peptide	568.778	1315.46	1.20963	0.000428733
Medtr1g044500.1	Nodule Cysteine-Rich (NCR) secreted peptide	177.175	306.747	0.791872	0.000789982
Medtr1g042895.1	Nodule Cysteine-Rich (NCR) secreted peptide	1158.15	1698.49	0.552431	0.00375068
Medtr2g063130.1	Nodule Cysteine-Rich (NCR) secreted peptide	2167.25	1515.72	-0.51586	0.00654443
Medtr7g056030.1	Nodule Cysteine-Rich (NCR) secreted peptide	1203.08	833.634	-0.529248	0.00664281
Medtr5g059445.1	Nodule Cysteine-Rich (NCR) secreted peptide	2557.1	1764.6	-0.535165	0.00940327
Medtr3g053600.1	Nodule Cysteine-Rich (NCR) secreted peptide	1476.35	1017.59	-0.536873	0.00653653
Medtr7g052640.1	Nodule Cysteine-Rich (NCR) secreted peptide	6645.92	4577.7	-0.537844	0.00376149
Medtr7g071690.1	Nodule Cysteine-Rich (NCR) secreted peptide	8384.21	5743.72	-0.545689	0.00417234
Medtr0240s0040.1	Nodule Cysteine-Rich (NCR) secreted peptide	971.396	661.683	-0.553918	0.00884157
Medtr0054s0190.1	Nodule Cysteine-Rich (NCR) secreted peptide	3705.83	2522.16	-0.55514	0.00487365
Medtr0512s0030.1	Nodule Cysteine-Rich (NCR) secreted peptide	1051.63	711.223	-0.564257	0.00905132
Medtr4g065390.1	Nodule Cysteine-Rich (NCR) secreted peptide	2502.56	1683.31	-0.5721	0.00710074
Medtr4g059900.1	Nodule Cysteine-Rich (NCR) secreted peptide	8109.91	5450.87	-0.5732	0.00486596
Medtr8g464730.1	Nodule Cysteine-Rich (NCR) secreted peptide	2279.32	1528.32	-0.576652	0.00574375
Medtr5g062510.1	Nodule Cysteine-Rich (NCR) secreted peptide	3196.79	2136.77	-0.581191	0.00248525
Medtr5g055370.1	Nodule Cysteine-Rich (NCR) secreted peptide	11648.9	7760.59	-0.585955	0.00255176
Medtr4g060610.1	Nodule Cysteine-Rich (NCR) secreted peptide	861.617	572.27	-0.590351	0.00892691
Medtr3g010490.1	Nodule Cysteine-Rich (NCR) secreted peptide	4456.99	2956.05	-0.5924	0.0021267
Medtr4g035705.1	Nodule Cysteine-Rich (NCR) secreted peptide	10264.8	6798.68	-0.594378	0.00234112
Medtr3g436990.1	Nodule Cysteine-Rich (NCR) secreted peptide	1743.48	1154.39	-0.594847	0.00168102
Medtr1g028980.1	Nodule Cysteine-Rich (NCR) secreted peptide	2387.17	1578.04	-0.597164	0.00161736
Medtr4g057120.1	Nodule Cysteine-Rich (NCR) secreted peptide	3820.73	2519.5	-0.600712	0.000858559
Medtr4g435298.1	Nodule Cysteine-Rich (NCR) secreted peptide	964.056	632.8	-0.607366	0.00249717
Medtr2g450280.1	Nodule Cysteine-Rich (NCR) secreted peptide	1948.97	1277.38	-0.609528	0.00895052
Medtr5g063460.1	Nodule Cysteine-Rich (NCR) secreted peptide	1771.99	1157.24	-0.614675	0.00122492
Medtr8g064010.1	Nodule Cysteine-Rich (NCR) secreted peptide	1657.24	1081.4	-0.615886	0.00416709
Medtr7g037690.1	Nodule Cysteine-Rich (NCR) secreted peptide	1645.49	1070.08	-0.620792	0.00107875
Medtr7g045520.1	Nodule Cysteine-Rich (NCR) secreted peptide	6943.76	4490.1	-0.628969	0.000863508
Medtr3g025420.1	Nodule Cysteine-Rich (NCR) secreted peptide	671.536	433.718	-0.630708	0.00339906
Medtr1g027750.1	Nodule Cysteine-Rich (NCR) secreted peptide	1607.81	1038.24	-0.630959	0.00237847
Medtr7g008940.1	Nodule Cysteine-Rich (NCR) secreted peptide	2159.35	1393.81	-0.631561	0.00146177
Medtr1g046150.1	Nodule Cysteine-Rich (NCR) secreted peptide	2685.01	1731.52	-0.632883	0.00123692
Medtr2125s0010.1	Nodule Cysteine-Rich (NCR) secreted peptide	6837.85	4384.65	-0.641081	0.000352454
Medtr4g045663.1	Nodule Cysteine-Rich (NCR) secreted peptide	1671.51	1071.74	-0.641201	0.00114597
Medtr3g065690.1	Nodule Cysteine-Rich (NCR) secreted peptide	4653.69	2973.11	-0.646402	0.000371393
Medtr6g027155.1	Nodule Cysteine-Rich (NCR) secreted peptide	2132.11	1357.79	-0.651024	0.000782898
Medtr1g046440.1	Nodule Cysteine-Rich (NCR) secreted peptide	6528.07	4152.93	-0.652527	0.000382916
Medtr0003s0180.1	Nodule Cysteine-Rich (NCR) secreted peptide	1085.6	690.213	-0.653376	0.001024
Medtr6g452900.1	Nodule Cysteine-Rich (NCR) secreted peptide	5133.73	3260.13	-0.655078	0.000784733
Medtr7g064020.1	Nodule Cysteine-Rich (NCR) secreted peptide	997.748	633.549	-0.655218	0.000595666
Medtr7g008970.1	Nodule Cysteine-Rich (NCR) secreted peptide	1597.96	1014.29	-0.655761	0.000882013
Medtr4g063740.1	Nodule Cysteine-Rich (NCR) secreted peptide	1521.73	965.576	-0.65625	0.000620301
Medtr5g063600.1	Nodule Cysteine-Rich (NCR) secreted peptide	7649.04	4847.83	-0.65794	0.000409921
Medtr7g066720.1	Nodule Cysteine-Rich (NCR) secreted peptide	2524.08	1598.24	-0.659278	0.000546925
Medtr5g072070.1	Nodule Cysteine-Rich (NCR) secreted peptide	426.029	269.492	-0.660711	0.00585963
Medtr2g059035.1	Nodule Cysteine-Rich (NCR) secreted peptide	5141.04	3250.76	-0.66128	0.00462378
Medtr4g060650.1	Nodule Cysteine-Rich (NCR) secreted peptide	642.118	405.85	-0.661893	0.00122922
Medtr4g017920.1	Nodule Cysteine-Rich (NCR) secreted peptide	2582.98	1626.42	-0.667335	0.00756326
Medtr6g445080.1	Nodule Cysteine-Rich (NCR) secreted peptide	16614.5	10428.4	-0.671923	0.000233164
Medtr5g095590.1	Nodule Cysteine-Rich (NCR) secreted peptide	2002.87	1255.66	-0.673623	0.000689182
Medtr5g047670.1	Nodule Cysteine-Rich (NCR) secreted peptide	464.936	290.914	-0.676439	0.00644805
Medtr3g065750.1	Nodule Cysteine-Rich (NCR) secreted peptide	2376.98	1476.92	-0.686537	9.72293e-05
Medtr2g073100.2	Nodule Cysteine-Rich (NCR) secreted peptide	323.819	200.944	-0.688396	0.00868746
Medtr3g008446.1	Nodule Cysteine-Rich (NCR) secreted peptide	2796.11	1734.95	-0.688528	0.000256699
Medtr3g011830.1	Nodule Cysteine-Rich (NCR) secreted peptide	5702.59	3535.99	-0.689501	6.30755e-05
Medtr4g057257.1	Nodule Cysteine-Rich (NCR) secreted peptide	640.003	395.724	-0.693584	0.00156387
Medtr2g058625.1	Nodule Cysteine-Rich (NCR) secreted peptide	369.663	228.397	-0.694668	0.00247261
Medtr6g061820.1	Nodule Cysteine-Rich (NCR) secreted peptide	1480.14	911.51	-0.699403	0.000365019
Medtr6g038320.1	Nodule Cysteine-Rich (NCR) secreted peptide	223.325	137.075	-0.704182	0.00447791
Medtr0015s0230.1	Nodule Cysteine-Rich (NCR) secreted peptide	695.001	422.758	-0.717183	0.000832645
Medtr8g033010.1	Nodule Cysteine-Rich (NCR) secreted peptide	467.678	284.107	-0.719078	0.000887482
Medtr7g051290.1	Nodule Cysteine-Rich (NCR) secreted peptide	259.458	157.482	-0.720313	0.0030459
Medtr6g006350.1	Nodule Cysteine-Rich (NCR) secreted peptide	435.533	263.741	-0.723662	0.00165484
Medtr6g044700.1	Nodule Cysteine-Rich (NCR) secreted peptide	287.68	173.953	-0.725773	0.00457398
Medtr3g015940.1	Nodule Cysteine-Rich (NCR) secreted peptide	943.113	569.146	-0.728631	0.000206717
Medtr3g062820.1	Nodule Cysteine-Rich (NCR) secreted peptide	3761.95	2265.34	-0.731748	5.85139e-05
Medtr6g461820.1	Nodule Cysteine-Rich (NCR) secreted peptide	413.036	248.522	-0.732891	0.00203757
Medtr6g006275.1	Nodule Cysteine-Rich (NCR) secreted peptide	5133.4	3087.65	-0.733406	2.65472e-05
Medtr6g006245.1	Nodule Cysteine-Rich (NCR) secreted peptide	5762.07	3457.18	-0.736992	2.21237e-05
Medtr0115s0030.1	Nodule Cysteine-Rich (NCR) secreted peptide	2738.08	1642.6	-0.737182	0.0069747
Medtr1g010310.1	Nodule Cysteine-Rich (NCR) secreted peptide	2664.93	1595.37	-0.7402	8.36185e-05
Medtr3g069830.1	Nodule Cysteine-Rich (NCR) secreted peptide	1715.52	1025.05	-0.742949	2.90674e-05
Medtr6g044562.1	Nodule Cysteine-Rich (NCR) secreted peptide	793.679	473.287	-0.745841	0.000188985
Medtr6g038290.1	Nodule Cysteine-Rich (NCR) secreted peptide	8168.79	4868.39	-0.746679	3.20856e-05
Medtr0672s0010.1	Nodule Cysteine-Rich (NCR) secreted peptide	4037.44	2401.12	-0.749732	1.33742e-05
Medtr7g027125.1	Nodule Cysteine-Rich (NCR) secreted peptide	2659.87	1572.6	-0.758206	0.000374238
Medtr6g034090.1	Nodule Cysteine-Rich (NCR) secreted peptide	198.712	117.375	-0.75955	0.00906065
Medtr3g014695.1	Nodule Cysteine-Rich (NCR) secreted peptide	507.221	298.746	-0.763697	0.000492409
Medtr7g095860.1	Nodule Cysteine-Rich (NCR) secreted peptide	5361.06	3143.53	-0.770134	7.46314e-06
Medtr7g056047.1	Nodule Cysteine-Rich (NCR) secreted peptide	920.07	537.279	-0.776072	7.7452e-05
Medtr2g048203.1	Nodule Cysteine-Rich (NCR) secreted peptide	307.064	178.57	-0.782052	0.000627574
Medtr3g015845.1	Nodule Cysteine-Rich (NCR) secreted peptide	315.352	183.242	-0.783211	0.000434824
Medtr2g048885.1	Nodule Cysteine-Rich (NCR) secreted peptide	435.339	251.645	-0.790747	0.000236788
Medtr6g006500.1	Nodule Cysteine-Rich (NCR) secreted peptide	760.211	438.534	-0.793712	2.13096e-05
Medtr5g056890.1	Nodule Cysteine-Rich (NCR) secreted peptide	5115.18	2942.13	-0.797924	4.83469e-06
Medtr7g084820.1	Nodule Cysteine-Rich (NCR) secreted peptide	169.514	97.3457	-0.800217	0.00242868
Medtr6g462060.1	Nodule Cysteine-Rich (NCR) secreted peptide	6053.22	3472.22	-0.801844	6.70702e-06
Medtr5g072325.1	Nodule Cysteine-Rich (NCR) secreted peptide	699.1	399.751	-0.806397	6.20252e-05
Medtr6g055160.1	Nodule Cysteine-Rich (NCR) secreted peptide	8344.54	4771.16	-0.806493	1.13059e-06
Medtr7g028800.1	Nodule Cysteine-Rich (NCR) secreted peptide	507.633	289.536	-0.810041	0.000138987
Medtr3g021050.1	Nodule Cysteine-Rich (NCR) secreted peptide	1691.84	964.795	-0.810301	1.06355e-05
Medtr8g064070.1	Nodule Cysteine-Rich (NCR) secreted peptide	1300.53	740.248	-0.81302	8.25381e-06
Medtr5g459510.1	Nodule Cysteine-Rich (NCR) secreted peptide	1961.12	1116.18	-0.813113	4.94476e-06
Medtr5g026080.1	Nodule Cysteine-Rich (NCR) secreted peptide	2879.73	1636.54	-0.815282	7.73252e-06
Medtr3g069870.1	Nodule Cysteine-Rich (NCR) secreted peptide	1902.54	1080.82	-0.815801	6.1152e-06
Medtr1g055035.1	Nodule Cysteine-Rich (NCR) secreted peptide	1167.68	661.893	-0.818969	7.33888e-06
Medtr4g027000.1	Nodule Cysteine-Rich (NCR) secreted peptide	912.095	516.804	-0.819567	1.88637e-05
Medtr3g436500.1	Nodule Cysteine-Rich (NCR) secreted peptide	666.762	376.909	-0.822955	2.54656e-05
Medtr5g072450.1	Nodule Cysteine-Rich (NCR) secreted peptide	6275.12	3545.11	-0.823815	1.36446e-06
Medtr0032s0170.1	Nodule Cysteine-Rich (NCR) secreted peptide	3509.19	1971.72	-0.831682	2.73e-06
Medtr1g053640.1	Nodule Cysteine-Rich (NCR) secreted peptide	2772	1555.4	-0.833645	3.5421e-06
Medtr4g023900.1	Nodule Cysteine-Rich (NCR) secreted peptide	1649.93	924.903	-0.835028	2.86259e-06
Medtr3g062880.1	Nodule Cysteine-Rich (NCR) secreted peptide	961.042	533.665	-0.848666	0.00606877
Medtr0111s0050.1	Nodule Cysteine-Rich (NCR) secreted peptide	274.622	152.051	-0.85289	0.00057544
Medtr2g044350.1	Nodule Cysteine-Rich (NCR) secreted peptide	758.636	419.65	-0.854221	1.05016e-05
Medtr0003s0130.1	Nodule Cysteine-Rich (NCR) secreted peptide	588.698	325.012	-0.857036	1.26459e-05
Medtr7g063990.1	Nodule Cysteine-Rich (NCR) secreted peptide	276.499	151.453	-0.868399	0.000291438
Medtr5g076255.1	Nodule Cysteine-Rich (NCR) secreted peptide	2948.22	1611.28	-0.871641	3.38647e-07
Medtr5g063490.1	Nodule Cysteine-Rich (NCR) secreted peptide	1137.59	621.399	-0.872384	2.3951e-06
Medtr5g061800.1	Nodule Cysteine-Rich (NCR) secreted peptide	3523.97	1922.99	-0.873849	3.60527e-07
Medtr8g442760.1	Nodule Cysteine-Rich (NCR) secreted peptide	433.242	235.983	-0.87649	6.66065e-05
Medtr6g463200.1	Nodule Cysteine-Rich (NCR) secreted peptide	5605.01	3010.49	-0.896721	6.33804e-08
Medtr7g029760.1	Nodule Cysteine-Rich (NCR) secreted peptide	7958.79	4269.72	-0.898407	8.93012e-08
Medtr6g057520.1	Nodule Cysteine-Rich (NCR) secreted peptide	648.878	347.487	-0.900988	5.62118e-06
Medtr5g056360.1	Nodule Cysteine-Rich (NCR) secreted peptide	851.739	455.2	-0.903909	1.47897e-06
Medtr5g069545.1	Nodule Cysteine-Rich (NCR) secreted peptide	2595.62	1381.29	-0.910069	7.32695e-08
Medtr5g062610.1	Nodule Cysteine-Rich (NCR) secreted peptide	1575.4	823.998	-0.935002	1.10455e-07
Medtr5g073530.1	Nodule Cysteine-Rich (NCR) secreted peptide	1411.88	737.56	-0.936786	3.89373e-07
Medtr5g061763.1	Nodule Cysteine-Rich (NCR) secreted peptide	281.841	146.992	-0.939142	4.11618e-05
Medtr7g065025.1	Nodule Cysteine-Rich (NCR) secreted peptide	2609.71	1356.31	-0.944203	3.95945e-08
Medtr1g061110.1	Nodule Cysteine-Rich (NCR) secreted peptide	1710.09	888.077	-0.945312	1.53188e-07
Medtr5g095595.1	Nodule Cysteine-Rich (NCR) secreted peptide	432.898	224.79	-0.94545	1.69224e-05
Medtr4g033290.1	Nodule Cysteine-Rich (NCR) secreted peptide	3177.54	1641.96	-0.95249	2.14247e-06
Medtr1g075045.1	Nodule Cysteine-Rich (NCR) secreted peptide	564	290.639	-0.956465	7.55267e-07
Medtr1g071880.1	Nodule Cysteine-Rich (NCR) secreted peptide	433.083	222.022	-0.963944	5.6391e-06
Medtr1g051840.1	Nodule Cysteine-Rich (NCR) secreted peptide	790.329	404.726	-0.965506	3.4294e-07
Medtr5g070295.1	Nodule Cysteine-Rich (NCR) secreted peptide	581.08	295.188	-0.977103	1.3274e-06
Medtr7g027180.1	Nodule Cysteine-Rich (NCR) secreted peptide	14957.5	7592.14	-0.978292	0.00557678
Medtr1g072095.1	Nodule Cysteine-Rich (NCR) secreted peptide	375.988	190.483	-0.981025	4.5712e-06
Medtr2g062900.1	Nodule Cysteine-Rich (NCR) secreted peptide	2396.71	1213.94	-0.981359	1.31594e-08
Medtr3g084910.1	Nodule Cysteine-Rich (NCR) secreted peptide	1839.15	925.267	-0.991096	1.72353e-08
Medtr5g061160.1	Nodule Cysteine-Rich (NCR) secreted peptide	952.361	478.691	-0.992412	1.27828e-07
Medtr7g071315.1	Nodule Cysteine-Rich (NCR) secreted peptide	389.823	195.756	-0.993759	6.66065e-05
Medtr3g466130.1	Nodule Cysteine-Rich (NCR) secreted peptide	1007.75	506.046	-0.993801	5.66671e-08
Medtr3g020920.1	Nodule Cysteine-Rich (NCR) secreted peptide	649.832	326.032	-0.995051	9.37223e-07
Medtr2g050260.1	Nodule Cysteine-Rich (NCR) secreted peptide	2529.38	1268.75	-0.995373	3.41093e-09
Medtr3g436830.1	Nodule Cysteine-Rich (NCR) secreted peptide	888.283	444.298	-0.999494	5.76864e-08
Medtr0337s0090.1	Nodule Cysteine-Rich (NCR) secreted peptide	401.352	200.743	-0.999516	7.94744e-06
Medtr0337s0030.1	Nodule Cysteine-Rich (NCR) secreted peptide	49088.2	24436.3	-1.00635	1.10885e-09
Medtr8g468070.1	Nodule Cysteine-Rich (NCR) secreted peptide	660.21	327.055	-1.01339	9.87847e-08
Medtr5g048310.2	Nodule Cysteine-Rich (NCR) secreted peptide	1441.47	714.02	-1.01351	1.38296e-08
Medtr7g071310.1	Nodule Cysteine-Rich (NCR) secreted peptide	2057.17	1014.27	-1.02022	3.22162e-09
Medtr1g042850.1	Nodule Cysteine-Rich (NCR) secreted peptide	1811.71	891.893	-1.02241	2.57524e-09
Medtr1g029230.1	Nodule Cysteine-Rich (NCR) secreted peptide	195.852	96.2301	-1.02521	8.27123e-05
Medtr5g072455.1	Nodule Cysteine-Rich (NCR) secreted peptide	1576.16	772.034	-1.02968	2.87569e-09
Medtr5g023775.1	Nodule Cysteine-Rich (NCR) secreted peptide	77.5785	37.976	-1.03057	0.0047898
Medtr7g008985.1	Nodule Cysteine-Rich (NCR) secreted peptide	956.674	464.089	-1.04363	1.72646e-08
Medtr7g009040.1	Nodule Cysteine-Rich (NCR) secreted peptide	3427.02	1658.28	-1.04726	4.28788e-10
Medtr5g058510.1	Nodule Cysteine-Rich (NCR) secreted peptide	496.206	238.523	-1.05681	3.79392e-07
Medtr5g061825.1	Nodule Cysteine-Rich (NCR) secreted peptide	1021.85	490.22	-1.05968	2.57524e-09
Medtr0330s0020.1	Nodule Cysteine-Rich (NCR) secreted peptide	1147.19	547.546	-1.06706	3.56941e-09
Medtr7g034060.1	Nodule Cysteine-Rich (NCR) secreted peptide	348.603	163.469	-1.09257	5.28198e-07
Medtr3g028380.1	Nodule Cysteine-Rich (NCR) secreted peptide	312.048	146.017	-1.09563	5.47655e-07
Medtr8g039130.1	Nodule Cysteine-Rich (NCR) secreted peptide	4994.12	2328.7	-1.10071	3.62361e-11
Medtr3g052100.1	Nodule Cysteine-Rich (NCR) secreted peptide	1251.17	582.702	-1.10244	8.87302e-07
Medtr2g073170.1	Nodule Cysteine-Rich (NCR) secreted peptide	6961.61	3238.76	-1.10398	3.2076e-10
Medtr4g026965.1	Nodule Cysteine-Rich (NCR) secreted peptide	165.898	76.7348	-1.11235	3.65565e-05
Medtr3g018865.1	Nodule Cysteine-Rich (NCR) secreted peptide	1485.87	684.695	-1.11777	1.90566e-10
Medtr5g061060.1	Nodule Cysteine-Rich (NCR) secreted peptide	363.67	167.51	-1.11838	5.25109e-07
Medtr2g054830.1	Nodule Cysteine-Rich (NCR) secreted peptide	384.06	176.837	-1.11891	1.39802e-07
Medtr7g063940.1	Nodule Cysteine-Rich (NCR) secreted peptide	179.355	82.3785	-1.12248	0.00104407
Medtr7g070090.1	Nodule Cysteine-Rich (NCR) secreted peptide	213.294	97.6407	-1.12729	4.20943e-06
Medtr5g095620.1	Nodule Cysteine-Rich (NCR) secreted peptide	1032.08	470.429	-1.1335	5.04932e-10
Medtr6g006220.1	Nodule Cysteine-Rich (NCR) secreted peptide	144.655	65.6891	-1.13889	1.95548e-05
Medtr6g463320.1	Nodule Cysteine-Rich (NCR) secreted peptide	1604.59	726.688	-1.1428	5.00245e-11
Medtr7g031915.1	Nodule Cysteine-Rich (NCR) secreted peptide	1172.69	529.73	-1.14649	5.93242e-11
Medtr7g016440.1	Nodule Cysteine-Rich (NCR) secreted peptide	3440.87	1550.18	-1.15033	2.92558e-12
Medtr6g060370.1	Nodule Cysteine-Rich (NCR) secreted peptide	605.628	271.793	-1.15592	6.02784e-06
Medtr3g015665.2	Nodule Cysteine-Rich (NCR) secreted peptide	102.002	45.7509	-1.15673	0.000269858
Medtr1g061100.1	Nodule Cysteine-Rich (NCR) secreted peptide	8904	3980.36	-1.16155	3.27352e-12
Medtr4g018680.1	Nodule Cysteine-Rich (NCR) secreted peptide	982.666	438.734	-1.16335	5.25059e-11
Medtr3g061750.1	Nodule Cysteine-Rich (NCR) secreted peptide	692.631	303.326	-1.19122	1.54317e-09
Medtr8g038715.1	Nodule Cysteine-Rich (NCR) secreted peptide	965.219	420.702	-1.19806	3.11299e-11
Medtr7g008130.1	Nodule Cysteine-Rich (NCR) secreted peptide	752.33	326.129	-1.20592	8.34366e-09
Medtr6g043380.1	Nodule Cysteine-Rich (NCR) secreted peptide	1598.61	688.847	-1.21456	1.20268e-12
Medtr4g052650.1	Nodule Cysteine-Rich (NCR) secreted peptide	742.576	319.728	-1.21569	5.02463e-11
Medtr5g057460.1	Nodule Cysteine-Rich (NCR) secreted peptide	686.954	294.397	-1.22245	1.10405e-10
Medtr3g010630.1	Nodule Cysteine-Rich (NCR) secreted peptide	392.6	167.866	-1.22575	3.17856e-09
Medtr5g083255.1	Nodule Cysteine-Rich (NCR) secreted peptide	1293.73	552.512	-1.22746	3.58457e-12
Medtr2g044330.1	Nodule Cysteine-Rich (NCR) secreted peptide	5067.43	2152.82	-1.23503	1.5996e-11
Medtr3g084820.1	Nodule Cysteine-Rich (NCR) secreted peptide	10442.7	4431.44	-1.23665	2.1749e-14
Medtr3g031335.1	Nodule Cysteine-Rich (NCR) secreted peptide	402.999	169.612	-1.24854	2.77433e-09
Medtr6g461980.1	Nodule Cysteine-Rich (NCR) secreted peptide	989.415	414.578	-1.25493	1.36293e-12
Medtr1g075500.1	Nodule Cysteine-Rich (NCR) secreted peptide	2160.67	902.323	-1.25976	5.8175e-14
Medtr3g065050.1	Nodule Cysteine-Rich (NCR) secreted peptide	615.294	256.319	-1.26333	7.13281e-11
Medtr6g043430.1	Nodule Cysteine-Rich (NCR) secreted peptide	94.0064	39.0929	-1.26585	0.000271681
Medtr8g467170.1	Nodule Cysteine-Rich (NCR) secreted peptide	1043	432.543	-1.26983	3.75985e-13
Medtr3g020950.1	Nodule Cysteine-Rich (NCR) secreted peptide	96.9394	39.6826	-1.28858	0.000223843
Medtr7g029165.1	Nodule Cysteine-Rich (NCR) secreted peptide	94.5066	37.6232	-1.32879	0.000226765
Medtr3g006650.1	Nodule Cysteine-Rich (NCR) secreted peptide	3999.25	1569.03	-1.34985	3.28204e-08
Medtr2g450150.1	Nodule Cysteine-Rich (NCR) secreted peptide	638.97	250.653	-1.35006	3.10733e-07
Medtr3g031340.1	Nodule Cysteine-Rich (NCR) secreted peptide	1682.64	651.536	-1.36881	1.61568e-16
Medtr3g028440.1	Nodule Cysteine-Rich (NCR) secreted peptide	640.046	247.691	-1.36963	8.14446e-13
Medtr0192s0050.1	Nodule Cysteine-Rich (NCR) secreted peptide	383.049	147.278	-1.37899	3.21933e-11
Medtr5g072420.1	Nodule Cysteine-Rich (NCR) secreted peptide	94.9996	36.0664	-1.39726	0.00587473
Medtr3g020980.1	Nodule Cysteine-Rich (NCR) secreted peptide	486.339	184.013	-1.40216	1.242e-12
Medtr3g006380.1	Nodule Cysteine-Rich (NCR) secreted peptide	252.029	95.1718	-1.40499	0.000181459
Medtr3g006660.1	Nodule Cysteine-Rich (NCR) secreted peptide	79.5289	29.6475	-1.42357	2.62865e-05
Medtr4g014790.1	Nodule Cysteine-Rich (NCR) secreted peptide	949.836	343.324	-1.46811	4.29331e-16
Medtr6g090485.1	Nodule Cysteine-Rich (NCR) secreted peptide	4287.7	1548.03	-1.46977	2.04452e-13
Medtr5g061120.1	Nodule Cysteine-Rich (NCR) secreted peptide	876.798	312.998	-1.48609	2.05265e-10
Medtr3g031320.1	Nodule Cysteine-Rich (NCR) secreted peptide	2069.61	690.569	-1.5835	1.52775e-09
Medtr0149s0080.1	Nodule Cysteine-Rich (NCR) secreted peptide	474.312	156.652	-1.59827	3.51132e-15
Medtr6g464010.1	Nodule Cysteine-Rich (NCR) secreted peptide	575.179	182.405	-1.65686	1.07359e-17
Medtr1g041915.1	Nodule Cysteine-Rich (NCR) secreted peptide	104.677	33.0243	-1.66434	4.80946e-07
Medtr1g053975.1	Nodule Cysteine-Rich (NCR) secreted peptide	45.555	11.2136	-2.02236	5.85139e-05
Medtr2g069273.2	Nodule-specific Glycine Rich Peptide	4200.02	2254.38	-0.897665	4.55701e-06
Medtr5g032465.1	Nodule-specific Glycine Rich Peptide	958.538	445.534	-1.1053	1.55014e-09
Medtr5g084260.1	Nodule-specific Glycine Rich Peptide	6452.06	2889.27	-1.15905	3.17424e-12
Medtr2g069283.1	Nodule-specific Glycine Rich Peptide	5207.52	2172.8	-1.26104	1.42694e-14
Medtr5g069890.1	Nodule-specific Glycine Rich Peptide	104.765	31.1338	-1.7506	0.00532101
Medtr2g041100.1	Nodule-specific Glycine Rich Peptide	153.034	41.2306	-1.89206	8.34125e-12
Medtr5g084160.1	Nodule-specific Glycine Rich Peptide MtNodGRP1D	1479.82	2438.81	0.720754	2.80207e-05
Medtr5g084133.1	Nodule-specific Glycine Rich Peptide MtNodGRP1E	2131.89	3131.71	0.554813	0.00291309
Medtr3g072560.1	nodulin MtN21/EamA-like transporter family protein	34.1626	192.644	2.49545	1.7476e-07
Medtr3g072530.1	nodulin MtN21/EamA-like transporter family protein	17.768	93.0651	2.38896	0.000217356
Medtr1g030580.1	nodulin MtN21/EamA-like transporter family protein	92175.5	40594.8	-1.18309	4.25433e-08
Medtr8g041390.1	nodulin MtN21/EamA-like transporter family protein	53305.7	14700.5	-1.85842	2.23373e-11
Medtr3g072520.1	nodulin MtN21/EamA-like transporter family protein	893.92	245.741	-1.86301	4.88305e-16
Medtr4g082860.1	nodulin-like protein	2449.31	5696.47	1.21769	1.5726e-11
Medtr4g082830.1	nodulin-like protein	411.609	768.326	0.900446	3.14879e-06
Medtr2g450710.1	nodulin-like/MFS transporter	1355.7	913.378	-0.569759	0.00335265
Medtr8g010590.1	non-specific phospholipase C4	12.4445	48.7852	1.97094	1.60781e-05
Medtr3g463760.1	non-specific phospholipase C4	2015.24	4633.83	1.20125	6.13811e-09
Medtr4g090520.1	Novel GRP family	361.582	213.951	-0.757043	0.00168553
Medtr7g079830.1	Novel MEG related family	818.574	540.133	-0.599797	0.00206379
Medtr1g088860.1	nuclear transcription factor Y protein	73.6633	196.275	1.41386	0.00121517
Medtr7g113680.1	nuclear transcription factor Y protein	2458.47	3457.77	0.492082	0.00781394
Medtr3g072920.1	nucleic acid-binding protein	360.774	580.128	0.685276	0.00064419
Medtr5g032020.1	nucleobase-ascorbate transporter-like protein	1306.81	1973.92	0.59502	0.00208864
Medtr8g021233.1	nucleoside diphosphate kinase-like protein	268.853	443.3	0.721464	0.00107987
Medtr5g004620.1	nucleotide/sugar transporter family protein	180.338	338.352	0.907819	7.28766e-05
Medtr3g082770.1	nudix family hydrolase	750.636	344.359	-1.1242	6.81026e-09
Medtr5g062660.1	nudix hydrolase-like protein	592.282	374.436	-0.661567	0.00315648
Medtr8g105140.1	nudix hydrolase-like protein	58.8356	14.1456	-2.05633	0.00148593
Medtr1g109470.1	octicosapeptide/phox/Bem1p family protein	7569.7	5201.28	-0.54137	0.00234112
Medtr7g092250.1	oligopeptide transporter OPT family protein	526.849	256.099	-1.04069	5.29221e-06
Medtr2g081930.1	organic cation/carnitine transporter	70.8361	417.527	2.55931	2.2874e-34
Medtr1g022050.1	outer envelope pore protein 24B	780.652	502.512	-0.635522	0.00568443
Medtr7g105780.1	ovate transcriptional repressor	42.5652	90.2563	1.08435	0.00674317
Medtr2g102140.1	ovate transcriptional repressor	584.31	343.305	-0.767243	0.000149185
Medtr3g064900.1	oxidoreductase family, NAD-binding rossmann fold protein	1.30154	29.3922	4.49714	3.28655e-09
Medtr8g028795.1	oxidoreductase/ferric-chelate reductase	81.1002	14.4679	-2.48685	6.52596e-05
Medtr5g084240.1	oxidoreductase/transition metal ion-binding protein	55.1083	144.353	1.38926	8.75452e-06
Medtr1g023810.1	papain family cysteine protease	3.49009	22.6203	2.69628	0.0057424
Medtr4g065077.1	papain family cysteine protease	51.7854	22.1758	-1.22356	0.00189711
Medtr5g017670.1	patatin-like phospholipase	206.191	1197.92	2.53848	3.52917e-07
Medtr8g045665.1	pathogenesis-related protein bet V I family protein	10.1152	73.1496	2.85433	1.18803e-07
Medtr8g045570.1	pathogenesis-related protein bet V I family protein	31.2016	167.994	2.42872	3.85479e-06
Medtr8g045490.1	pathogenesis-related protein bet V I family protein	193.866	627.947	1.69558	0.000334314
Medtr4g120950.1	pathogenesis-related protein bet V I family protein	7255.15	11097.2	0.613114	0.00052724
Medtr5g010635.1	pathogenesis-related thaumatin family protein	18780.7	48807.7	1.37786	6.9205e-17
Medtr5g010640.1	pathogenesis-related thaumatin family protein	661.438	1032.95	0.643096	0.00688822
Medtr5g032960.1	PB1 domain protein	197.569	889.777	2.17109	2.94988e-10
Medtr3g077030.1	PB1 domain protein	2030.84	2960.38	0.543711	0.00505414
Medtr1g062930.1	pectate lyase-like protein	319.304	597.189	0.903259	7.21534e-05
Medtr4g094715.1	pectin lyase superfamily protein	1124.88	494.914	-1.18452	1.48683e-05
Medtr7g060760.1	pectinacetylesterase family protein	652.749	1067.12	0.709116	0.000337551
Medtr1g101020.1	pectinacetylesterase family protein	210.83	111.474	-0.919378	0.00061373
Medtr5g081840.1	pectinesterase inhibitor domain protein	72.5985	17.652	-2.04011	4.4052e-07
Medtr1g008140.1	pectinesterase/pectinesterase inhibitor	1902.47	1139.96	-0.738889	4.80197e-05
Medtr8g093460.1	pectinesterase/pectinesterase inhibitor	1521.93	864.862	-0.815357	9.90787e-07
Medtr7g108905.1	pectinesterase/pectinesterase inhibitor	307.907	159.748	-0.946702	2.70122e-05
Medtr7g098040.1	peptide transporter	4.9324	39.4036	2.99797	1.78729e-08
Medtr1g075440.1	peptide transporter	427.366	731.938	0.776247	0.00374618
Medtr7g098090.1	peptide transporter	623.92	997.091	0.676365	0.000868158
Medtr7g098230.1	peptide transporter 1	200.276	73.2259	-1.45157	3.30337e-08
Medtr4g114340.1	peptide/nitrate transporter	8.71607	38.354	2.13763	5.2175e-05
Medtr7g088790.1	peptide/nitrate transporter	731.472	388.33	-0.913518	0.000391221
Medtr3g072300.1	peptide/nitrate transporter	620.056	267.952	-1.21043	3.92064e-11
Medtr7g005930.1	peptide/nitrate transporter	318.542	135.743	-1.2306	0.00469565
Medtr8g469310.1	peptide/nitrate transporter plant	665.966	448.469	-0.570439	0.00319094
Medtr4g075290.1	peptidyl-prolyl cis-trans isomerase	17814.9	31683.5	0.83065	3.42889e-06
Medtr3g107660.1	peptidyl-prolyl cis-trans isomerase	518.696	315.581	-0.716877	0.00107459
Medtr2g029820.1	peroxidase family protein	635.98	1274.54	1.00293	4.93752e-09
Medtr3g072210.1	peroxidase family protein	87.3155	154.674	0.824925	0.00326208
Medtr2g029850.1	peroxidase family protein	8402.06	12122.9	0.528924	0.0038982
Medtr3g467600.1	peroxidase family protein	3598.85	1410.66	-1.35117	5.51574e-16
Medtr1g077000.1	peroxidase family protein	625.871	169.39	-1.88552	2.02467e-09
Medtr2g088220.1	phenylpropenal double-bond reductase	352.28	540.809	0.618397	0.00503819
Medtr1g079460.1	phloem protein 2-B11	138.759	80.4571	-0.786285	0.00574193
Medtr4g116420.1	phosphatase 2C family protein	466.774	761.017	0.705204	0.000591604
Medtr4g083960.1	phosphate transporter	737.646	1260	0.772424	0.00187478
Medtr1g075640.1	phosphate transporter PHO1-like protein	2542.52	1143.04	-1.15338	4.25927e-07
Medtr1g067380.1	phosphatidic acid phosphohydrolase	218.453	469.724	1.10449	6.38686e-08
Medtr5g459450.1	phosphatidylinositol-4-phosphate 5-kinase family protein	604.612	404.023	-0.581573	0.00624256
Medtr1g094000.1	phosphoenolpyruvate carboxylase	295.87	1062.22	1.84405	2.23656e-12
Medtr1g094010.1	phosphoenolpyruvate carboxylase	243.345	681.311	1.48531	4.59411e-09
Medtr6g069600.1	phosphoethanolamine N-methyltransferase	219.474	8.84728	-4.63267	0.00503819
Medtr4g120800.1	phosphoglucomutase, putative	9.45652	109.39	3.53202	4.78298e-25
Medtr4g080100.1	phospholipase A1	280.083	449.848	0.683584	0.00574375
Medtr6g091720.1	phospholipase A2 family protein	73.0404	140.091	0.939593	0.00127129
Medtr8g101550.1	phospholipase A2 family protein	445.619	834.249	0.904667	0.00595341
Medtr3g107360.1	phospholipase D alpha 1	4.95534	21.5864	2.12307	0.00403726
Medtr7g075910.1	phospholipase D alpha 1	773.198	421.169	-0.876439	0.00157153
Medtr1g083620.1	phospholipase D p2-like protein	142.536	626.121	2.13512	1.87e-22
Medtr2g019630.1	phospho-N-acetylmuramoyl-pentapeptide-transferase, putative	270.928	505.857	0.900822	1.17806e-05
Medtr6g060570.1	phosphopyruvate hydratase	436.638	887.671	1.02359	1.92677e-08
Medtr8g069865.1	phosphoribulokinase/uridine kinase-like protein	23.105	64.9709	1.49159	8.59338e-05
Medtr4g027390.1	phosphorus starvation-induced protein	304.063	3645.2	3.58355	1.32221e-30
Medtr1g088420.1	photolyase/blue-light receptor PHR2	687.092	403.506	-0.767914	0.000106122
Medtr1g069235.1	photosystem I reaction center subunit IV A	6.88947	24.4752	1.82886	0.0089555
Medtr3g095540.1	photosystem I reaction center subunit N	16.9659	48.9072	1.52741	4.31392e-05
Medtr3g030850.1	photosystem II 5 kDa protein	195.004	393.433	1.01262	8.83303e-07
Medtr1g057280.1	photosystem II reaction center protein	31.3747	9.84588	-1.67201	0.00941854
Medtr7g073980.1	phototropic-responsive NPH3 family protein	59.7741	113.163	0.920808	0.00333993
Medtr7g108290.1	phototropic-responsive NPH3 family protein	1325.27	853.843	-0.634246	0.000786579
Medtr0296s0010.1	PIF1-like helicase	68.2879	161.613	1.24284	5.62118e-06
Medtr1g073610.1	plant acid phosphatase	239.45	125.734	-0.929352	0.000167582
Medtr7g065890.1	plant inositol phosphorylceramide synthase	1204.27	596.577	-1.01338	0.000146616
Medtr4g118800.1	plant integral membrane protein	496.859	1057.3	1.08947	2.47761e-09
Medtr4g127120.1	plant intracellular ras-group-related LRR protein	125.738	528.15	2.07053	2.0638e-26
Medtr4g122800.1	plant invertase/pectin methylesterase inhibitor	382.711	1005.63	1.39378	6.43398e-11
Medtr4g035855.1	plant invertase/pectin methylesterase inhibitor	108.646	49.3637	-1.13812	0.00280051
Medtr4g122750.1	plant invertase/pectin methylesterase inhibitor	115.793	46.2693	-1.32342	0.000342513
Medtr6g038010.1	plant invertase/pectin methylesterase inhibitor protein	162.077	58.627	-1.46704	5.87227e-09
Medtr5g092140.1	plant/F10M23-360 protein	611.455	992.485	0.6988	0.000368089
Medtr6g066090.1	plant/F12B17-70 protein	1576.16	1050.24	-0.585701	0.00639237
Medtr6g066040.1	plant/F12B17-70 protein	2356.73	1446.1	-0.704619	0.000252564
Medtr1g077210.1	plant/F12B17-70 protein	83.5536	8.02981	-3.37926	2.3951e-06
Medtr5g091370.2	plant/F17J16-140 protein	49.5734	101.383	1.03218	0.00185583
Medtr3g106530.1	plant/F18G18-20 protein	6072.99	9148.5	0.591129	0.00262582
Medtr4g122930.1	plant/F25P12-18 protein	166.588	495.862	1.57366	2.84686e-11
Medtr2g064370.1	plant/F3O9-12 protein	8.52005	92.1357	3.43483	6.69269e-15
Medtr5g046750.1	plant/F4N2-9 protein, putative	17.6709	45.7941	1.37378	0.00259233
Medtr5g009490.1	plant/K16L22-9 protein, putative	46.8619	112.375	1.26183	0.00668208
Medtr7g029105.1	plant/MOJ10-14 protein	141.763	247.948	0.806558	0.000757648
Medtr3g087150.1	plant/T5J17-70 protein, putative	3574.75	2083.6	-0.778769	4.40704e-06
Medtr4g088770.1	plant-specific domain TIGR01615 family protein	71.6026	185.747	1.37525	9.02916e-08
Medtr4g127710.1	plasma membrane H+-ATPase	583.14	373.05	-0.644475	0.00109359
Medtr2g025050.1	plastid lipid-associated protein	186.251	306.958	0.720795	0.00494763
Medtr2g025040.1	plastid lipid-associated protein	128.309	23.7675	-2.43255	1.87678e-08
Medtr1g116120.1	plastid transketolase	349.703	682.535	0.964774	2.78338e-06
Medtr4g024630.1	plastid transketolase	305.443	141.306	-1.11208	3.10733e-07
Medtr8g463180.1	plastocyanin-like domain protein	505.573	236.452	-1.09637	7.35358e-07
Medtr3g087510.1	PLAT-plant-stress protein	684.131	1293.8	0.919275	0.00419126
Medtr1g062160.1	PLATZ transcription factor family protein	699.229	420.806	-0.73261	0.000200344
Medtr7g015710.1	PLC-like phosphodiesterase superfamily protein	23.0038	69.051	1.58579	1.76769e-05
Medtr8g099065.1	P-loop nucleoside triphosphate hydrolase superfamily protein	215.534	465.739	1.1116	0.00684599
Medtr8g464480.1	P-loop nucleoside triphosphate hydrolase superfamily protein	680.138	1045.98	0.620952	0.0053684
Medtr5g020980.1	P-loop nucleoside triphosphate hydrolase superfamily protein	2494.74	1396.16	-0.837429	1.36446e-06
Medtr6g009720.1	P-loop nucleoside triphosphate hydrolase superfamily protein	542.008	292.678	-0.889	2.93366e-05
Medtr6g033740.1	P-loop nucleoside triphosphate hydrolase superfamily protein	5054.53	2637.81	-0.938235	1.78903e-08
Medtr5g076380.1	P-loop nucleoside triphosphate hydrolase superfamily protein	368.12	187.903	-0.97019	6.08537e-05
Medtr1g022250.1	P-loop nucleoside triphosphate hydrolase superfamily protein	202.114	101.179	-0.998258	0.00892046
Medtr4g128260.1	P-loop nucleoside triphosphate hydrolase superfamily protein	277.496	135.478	-1.0344	2.21609e-05
Medtr0189s0030.1	P-loop nucleoside triphosphate hydrolase superfamily protein	63.6172	29.679	-1.09997	0.00644262
Medtr4g107370.1	P-loop nucleoside triphosphate hydrolase superfamily protein	743.256	255.52	-1.54042	1.50852e-08
Medtr5g020990.1	P-loop nucleoside triphosphate hydrolase superfamily protein	2277.76	781.881	-1.54259	3.1204e-09
Medtr6g009520.1	P-loop nucleoside triphosphate hydrolase superfamily protein	847.78	279.761	-1.5995	6.01923e-18
Medtr2g030420.1	P-loop nucleoside triphosphate hydrolase superfamily protein	589.929	156.956	-1.91018	3.37773e-23
Medtr3g021060.1	Pmr5/Cas1p GDSL/SGNH-like acyl-esterase family protein	252.248	156.762	-0.686262	0.00391493
Medtr6g015995.1	pollen Ole e I family allergens	6100.93	2966.84	-1.0401	1.27336e-05
Medtr7g033475.1	polygalacturonase inhibitor	129.406	47.6298	-1.44197	2.19079e-07
Medtr5g034320.1	polygalacturonase non-catalytic protein	1978.93	675.2	-1.55134	5.75629e-15
Medtr2g032710.1	polygalacturonase plant-like protein	139.086	52.1448	-1.41539	3.85479e-06
Medtr7g078680.1	polygalacturonase/glycoside hydrolase family protein	5687.2	3661.68	-0.635213	0.000326928
Medtr8g098840.1	polygalacturonase/glycoside hydrolase family protein	2423.97	1369.25	-0.823983	2.35501e-06
Medtr1g086390.1	polygalacturonase/glycoside hydrolase family protein	941.048	512.166	-0.877657	0.00168102
Medtr8g012550.1	polyketide cyclase/dehydrase and lipid transporter	6661.18	12485.4	0.906393	6.912e-07
Medtr8g080150.1	polynucleotide 5-hydroxyl-kinase NOL9-like protein	4.5408	42.3009	3.21967	8.01551e-05
Medtr5g019900.1	polyol transporter-like protein, putative	1039.59	669.05	-0.635823	0.00168799
Medtr5g019870.1	polyol/monosaccharide transporter 1	1515.05	725.189	-1.06293	0.00974681
Medtr7g009780.1	polyvinylalcohol dehydrogenase-like protein	79.7458	290.022	1.86268	3.03853e-09
Medtr3g108320.1	potassium channel KAT3 protein	168.873	312.536	0.888082	0.000112105
Medtr8g107510.1	potassium transporter-like protein	421.581	159.79	-1.39963	7.0303e-09
Medtr4g032815.1	potato type II proteinase inhibitor family protein	262.746	869.481	1.72649	5.58616e-11
Medtr5g019350.1	PPR containing plant-like protein	62.3654	165.324	1.40647	0.00382595
Medtr2g100270.1	PRA1 (prenylated RAB acceptor) family protein	1369.46	2070.76	0.596551	0.00184947
Medtr1g080370.1	pre-mRNA processing protein PRP39, putative	187.371	475.942	1.34489	3.30985e-11
Medtr7g020820.1	proline dehydrogenase	5302.74	3025.36	-0.809633	3.75146e-06
Medtr6g009440.1	prolyl 4-hydroxylase alpha-like protein	2596.93	1538.62	-0.755171	0.00257205
Medtr4g101310.1	protease inhibitor/seed storage/LTP family protein	1049.58	608.933	-0.785451	0.00936052
Medtr1g016620.1	protein phosphatase 2C-like protein	553.649	299.426	-0.886775	1.26886e-05
Medtr1g112310.1	protein transporter Sec24-like CEF protein, putative	2880.2	1818.32	-0.663564	0.00047079
Medtr2g015470.1	purine permease	4909.42	3199.14	-0.617868	0.00216911
Medtr6g071695.1	purple acid phosphatase	269.333	743.781	1.46548	5.50299e-15
Medtr0200s0050.1	purple acid phosphatase family protein	749.608	2151.69	1.52126	2.78585e-16
Medtr1g060360.1	purple acid phosphatase superfamily protein	315.296	1215.98	1.94734	9.99053e-09
Medtr4g037105.1	purple acid phosphatase superfamily protein	2222.67	5910.91	1.41108	2.49232e-18
Medtr2g025020.1	pyrophosphate-fructose-6-phosphate 1-phosphotransferase	2511.46	1632.31	-0.621605	0.000974512
Medtr4g104680.1	quinolinate synthetase A protein	859.685	585.204	-0.554868	0.00609283
Medtr2g012390.1	quinone oxidoreductase, putative	365.433	208.101	-0.812321	0.000501141
Medtr4g036260.1	quinone-oxidoreductase-like protein	316.629	607.686	0.940531	0.000940666
Medtr6g079550.1	RAB GTPase-like protein A1D	225.939	364.947	0.691754	0.00371046
Medtr3g039910.1	Rab3 GTPase-activating protein catalytic subunit	77.7313	27.8395	-1.48136	2.20695e-05
Medtr1g084120.1	rab9 effector protein with kelch motif protein, putative	605.23	983.331	0.700192	0.000337715
Medtr1g089500.1	Rac GTPase activating protein	257.636	433.143	0.749508	0.000843747
Medtr8g026680.1	Rac GTPase activating protein	896.479	543.23	-0.722706	0.0002448
Medtr6g015780.1	RALF	474.323	713.563	0.589173	0.00879537
Medtr8g027220.1	Ras-related small GTP-binding family protein	269.336	470.099	0.803555	9.36372e-05
Medtr5g092060.1	Ras-related small GTP-binding family protein	282.079	166.471	-0.760829	0.00124954
Medtr4g093080.1	receptor lectin kinase	630.125	203.862	-1.62804	0.00279083
Medtr1g027200.1	receptor-like kinase	31.4915	79.8911	1.34308	0.000110502
Medtr3g088855.1	receptor-like kinase	26.4486	60.6442	1.19718	0.00413036
Medtr1g031280.1	receptor-like kinase	163.26	297.816	0.867252	0.000631444
Medtr4g125260.1	receptor-like kinase	3098.55	1625.6	-0.930619	0.00365749
Medtr1g029600.1	receptor-like kinase plant, putative	691.87	244.534	-1.50047	1.14265e-07
Medtr1g029610.1	receptor-like kinase plant-like protein, putative	1639.58	736.54	-1.15449	5.85139e-05
Medtr8g074920.1	receptor-like kinase theseus protein	65.7139	126.248	0.941994	0.000868158
Medtr8g016330.1	receptor-like Serine/Threonine-kinase ALE2	667.005	388.887	-0.778347	7.7488e-05
Medtr4g126270.1	receptor-like Serine/Threonine-kinase ALE2-like protein, putative	3298.34	1861.44	-0.825326	8.92117e-07
Medtr7g086050.1	regulator of chromosome condensation (RCC1) family protein	1493.05	2710.42	0.860254	8.49014e-07
Medtr1g111210.1	regulator of Vps4 activity in the MVB pathway protein	73.3477	18.7679	-1.96648	1.83755e-06
Medtr3g098380.1	respiratory burst oxidase-like protein D	1227.26	808.898	-0.601416	0.00169746
Medtr3g093400.1	response to low sulfur protein, putative	280.117	440.034	0.651585	0.00450009
Medtr5g034580.1	Rho GTPase-like protein	42.9056	85.0606	0.987325	0.00424491
Medtr4g129890.1	Rho GTPase-like protein	42.8472	13.0338	-1.71695	0.0015669
Medtr3g080000.1	ribonuclease 3-like protein	26.2301	82.5625	1.65426	0.00150565
Medtr5g041010.1	ribonuclease T2 family protein	34.9592	170.477	2.28583	3.16189e-18
Medtr5g040960.1	ribonuclease T2 family protein	72.5094	147.96	1.02897	4.3642e-05
Medtr8g028080.1	ribonuclease T2 family protein	4626.76	7402.79	0.678067	0.0069747
Medtr1g108440.1	ribose-5-phosphate isomerase A	565.392	330.933	-0.772711	0.000256424
Medtr4g127870.1	ribulose bisphosphate carboxylase small chain	13622.2	8667.24	-0.652319	0.00923655
Medtr2g013080.1	RING zinc finger protein	291.509	456.186	0.64608	0.00420633
Medtr2g022190.1	RING zinc finger protein, putative	280.665	564.473	1.00805	1.63797e-06
Medtr3g114910.1	RING-finger E3 ubiquitin ligase, putative	43.6722	134.835	1.6264	2.34266e-08
Medtr3g082510.1	RING-H2 zinc finger protein	405.653	638.411	0.654239	0.00393678
Medtr7g113800.1	RING-H2 zinc finger protein	1629.94	978.709	-0.73587	0.000170226
Medtr2g436100.1	RING-H2 zinc finger protein	1064.81	371.783	-1.51806	4.38264e-05
Medtr8g031150.1	Ripening related protein family	107.914	617.663	2.51693	1.06033e-10
Medtr7g011480.1	Ripening related protein family	834.762	432.502	-0.948658	3.8191e-07
Medtr7g114220.1	ripening-regulated protein	43.62	16.8339	-1.37362	0.00349468
Medtr4g070190.1	RNA-binding (RRM/RBD/RNP motif) family protein	8087.21	12293	0.604125	0.00220888
Medtr3g091800.1	RNA-binding KH domain protein	321.217	191.872	-0.7434	0.00268465
Medtr3g067980.1	rotundifolia-like protein	288.413	454.905	0.657428	0.00241974
Medtr4g108330.1	RP/EB family microtubule-associated protein	648.724	428.523	-0.598232	0.00865019
Medtr8g089560.1	RPM1-interacting protein 4 (RIN4) family protein	82.4885	159.586	0.952072	0.000327003
Medtr5g056140.1	S1/P1 nuclease family protein	420.683	1832.57	2.12306	2.22407e-13
Medtr7g110310.1	S-adenosylmethionine synthase-like protein	83148.5	58166.1	-0.515511	0.00488565
Medtr7g090180.1	S-adenosylmethionine-dependent methyltransferase	463.408	146.602	-1.66037	1.26593e-09
Medtr0003s0620.2	S-adenosylmethionine-dependent methyltransferase, putative	34.5519	79.4431	1.20116	0.000824451
Medtr1g075900.1	S-adenosylmethionine-dependent methyltransferase, putative	1705.84	1115.59	-0.612676	0.00227143
Medtr2g010730.1	salt stress response/antifungal domain protein	107.264	236.178	1.13871	0.000392579
Medtr4g009760.1	SAM domain protein	23.2781	50.6607	1.1219	0.00954083
Medtr4g072190.1	SAUR-like auxin-responsive family protein	71.1515	160.295	1.17176	1.64789e-05
Medtr4g072160.1	SAUR-like auxin-responsive family protein	260.747	427.465	0.713158	0.000735368
Medtr1g024085.1	SAUR-like auxin-responsive family protein	488.124	259.756	-0.910089	0.000778435
Medtr4g005320.1	SAUR-like auxin-responsive family protein	120.38	37.7154	-1.67437	0.00241062
Medtr2g044020.1	SAUR-like auxin-responsive family protein	200.45	60.1721	-1.73608	1.42591e-09
Medtr8g022440.1	SAUR-like auxin-responsive family protein	287.562	65.5465	-2.13328	6.95169e-05
Medtr7g071440.1	SCAR2, putative	569.1	366.194	-0.636075	0.0044656
Medtr4g105450.1	Sec14p-like phosphatidylinositol transfer family protein	7.12095	34.6242	2.28164	2.92999e-05
Medtr1099s0010.1	Sec14p-like phosphatidylinositol transfer family protein	235.147	418.566	0.831893	0.00749773
Medtr8g018420.1	seed linoleate 9S-lipoxygenase	10943.1	23441.7	1.09906	2.1467e-08
Medtr8g018570.1	seed linoleate 9S-lipoxygenase	303.11	130.082	-1.22042	9.99053e-09
Medtr2g094410.1	senescence regulator	54.0967	109.166	1.01292	0.0016371
Medtr4g132020.1	senescence regulator	172.723	76.2127	-1.18035	2.73e-06
Medtr4g087110.1	senescence-associated nodulin	573.052	166.025	-1.78726	0.00205031
Medtr6g008055.1	senescence-associated protein	90.2221	178.617	0.985317	0.000234712
Medtr1g095540.1	serine carboxypeptidase-like protein	73.2795	137.627	0.909283	0.000625014
Medtr4g089155.1	serine carboxypeptidase-like protein	17025.1	6604.11	-1.36623	2.1493e-11
Medtr5g067060.1	serine transhydroxymethyltransferase	2303.72	1557.77	-0.564481	0.00440984
Medtr3g073470.1	serine transhydroxymethyltransferase	228.363	133.15	-0.778271	0.00394831
Medtr1g048630.1	Serine/Threonine kinase domain protein	353.353	525.746	0.573254	0.00658807
Medtr7g081665.1	Serine/Threonine kinase family protein	82.9604	148.985	0.844675	0.00352953
Medtr2g085065.1	Serine/Threonine kinase family protein	997.293	551.249	-0.855314	1.83772e-06
Medtr2g018990.1	Serine/Threonine kinase family protein	59.6185	22.6948	-1.3934	0.00067018
Medtr1g064630.1	Serine/Threonine kinase stpk-V protein	85.3121	152.535	0.838314	0.00358894
Medtr3g031470.1	Serine/Threonine kinase, plant-type protein	444.359	245.262	-0.857402	4.07566e-05
Medtr4g094858.1	Serine/Threonine kinase, plant-type protein	84.6422	10.0617	-3.0725	1.29351e-06
Medtr1g064560.1	Serine/Threonine-kinase CCR1-like protein	332.74	194.577	-0.774053	0.00389856
Medtr5g094620.1	sesquiterpene synthase	14.6272	38.9909	1.41448	0.00673137
Medtr6g033330.1	seven transmembrane MLO family protein	611.884	1118.56	0.870309	4.60402e-06
Medtr3g007650.1	S-locus lectin kinase family protein	81.5506	171.303	1.07079	4.73387e-05
Medtr8g465980.1	S-locus lectin kinase family protein	364.164	681.695	0.904536	0.00960227
Medtr0148s0080.1	S-locus lectin kinase family protein	104.035	56.0763	-0.891602	0.00712985
Medtr4g029530.1	small G family protein/RhoGAP family protein	607.975	949.83	0.643657	0.00262755
Medtr5g029890.1	SNARE associated family protein	2492.81	4095.67	0.716328	8.3421e-05
Medtr4g032670.1	SNARE associated family protein	271.906	432.399	0.669257	0.001979
Medtr4g478140.1	S-norcoclaurine synthase-like protein	82.1614	234.806	1.51493	1.31269e-11
Medtr6g069570.1	snoRNA-binding domain protein, putative	213.623	70.8104	-1.59303	0.000288878
Medtr5g026640.1	sodium:solute symporter family protein	199.057	347.147	0.802361	0.00125178
Medtr8g077180.1	soluble inorganic pyrophosphatase	169.8	353.495	1.05786	3.32632e-06
Medtr7g108310.1	spermatogenesis-associated-like protein	166.393	301.524	0.857676	0.00640186
Medtr0262s0060.1	SPX domain protein	22.4189	138.472	2.6268	7.39809e-07
Medtr3g083630.1	squalene/phytoene synthase	36.5059	88.0749	1.2706	0.000182165
Medtr5g046670.1	squamosa promoter-binding-like protein	518.035	291.195	-0.831065	0.00183279
Medtr2g079670.5	stem-specific TSJT1-like protein	954.926	437.141	-1.12729	5.12553e-06
Medtr7g022430.1	STIG1	5874.07	3860.78	-0.605469	0.00157153
Medtr1g027160.1	stress-induced receptor-like kinase	37.4549	75.8035	1.01711	0.00991512
Medtr1g031560.1	stress-induced receptor-like kinase	48.899	16.2799	-1.58672	0.00074563
Medtr5g012030.1	stress-inducible protein, putative	2467.72	1621	-0.60629	0.00195258
Medtr7g045280.1	structural constituent of nuclear pore protein, putative	563.146	368.811	-0.610627	0.00815284
Medtr3g061110.1	subtilisin-like serine protease	574.107	1653.73	1.52633	8.59838e-16
Medtr7g081750.1	subtilisin-like serine protease	286.656	491.384	0.77753	0.0013081
Medtr7g081380.1	subtilisin-like serine protease	99.391	168.478	0.761374	0.00572797
Medtr4g095360.1	subtilisin-like serine protease	2834.67	1915.48	-0.565473	0.00430833
Medtr7g079310.1	subtilisin-like serine protease	1296.12	809.987	-0.678227	0.000428868
Medtr2g018125.1	subtilisin-like serine protease	187.986	102.417	-0.876167	0.00160599
Medtr3g102810.1	subtilisin-like serine protease	4588.56	2411.9	-0.927872	5.14453e-08
Medtr8g089230.1	subtilisin-like serine protease	517.022	270.602	-0.934051	7.03175e-05
Medtr4g103495.1	subtilisin-like serine protease	153.489	63.258	-1.27882	3.25856e-05
Medtr1g078110.1	subtilisin-like serine protease	110.618	27.9027	-1.9871	2.87995e-09
Medtr7g075900.1	subtilisin-like serine protease	308.491	55.6634	-2.47043	1.87e-22
Medtr2g067660.1	succinate-semialdehyde dehydrogenase	538.583	337.858	-0.672751	0.0014743
Medtr3g047380.1	sucrose-phosphate synthase family protein	31.0231	7.58588	-2.03196	0.00089677
Medtr3g084110.1	sugar porter (SP) family MFS transporter	850.042	1782.08	1.06795	2.29428e-07
Medtr1g104780.1	sugar porter (SP) family MFS transporter	35839.3	11600.2	-1.62739	0.000201079
Medtr6g086170.1	sulfate/bicarbonate/oxalate exchanger and transporter sat-1	5759.22	2793.84	-1.04362	3.32031e-09
Medtr4g084620.1	sulfate/bicarbonate/oxalate exchanger and transporter sat-1	386.099	140.84	-1.45491	7.19243e-13
Medtr5g061860.1	sulfate/bicarbonate/oxalate exchanger and transporter sat-1	34.9242	6.9649	-2.32605	6.01157e-05
Medtr4g077190.1	sulfite reductase [ferredoxin] protein	2214.44	1510.04	-0.552357	0.00697926
Medtr8g040250.1	sulfotransferase domain protein	69.0207	126.161	0.870165	0.00988761
Medtr1g116530.1	survival motor neuron interacting protein	395.202	594.912	0.590086	0.00677783
Medtr5g006300.1	survival protein SurE-like phosphatase/nucleotidase	201.198	119.412	-0.752673	0.00318237
Medtr4g022570.1	synaptobrevin-like protein	291.359	499.31	0.777141	0.00135071
Medtr1g056560.1	syntaxin of plants 122 protein	672.841	424.901	-0.663139	0.000476407
Medtr4g068340.1	T1.3 protein	3371.54	2080.74	-0.696313	0.0059207
Medtr7g106750.1	targeting protein for Xklp2 protein	371.177	228.688	-0.698727	0.00291309
Medtr1g047940.1	TAZ zinc finger protein	54.2882	21.2479	-1.35332	0.0011788
Medtr4g131390.1	temperature-induced lipocalin	121.304	240.815	0.989298	0.00523828
Medtr4g068920.1	ternary complex factor MIP1 leucine-zipper protein	38.9852	107.079	1.45768	1.05462e-06
Medtr3g015080.1	terpene synthase, putative	110.493	389.69	1.81837	1.74446e-18
Medtr1g015300.1	thermospermine synthase ACAULIS protein	520.278	251.686	-1.04766	0.00239729
Medtr4g081130.1	thiazole biosynthetic enzyme	16530	11184.7	-0.563558	0.00250337
Medtr1g096370.1	Thionin related	66.6995	2.5547	-4.70645	0.00791279
Medtr7g080250.1	thioredoxin	288.726	480.084	0.733588	0.000825605
Medtr7g100540.1	thioredoxin-like protein AAED1	229.204	895.206	1.96558	2.97245e-17
Medtr2g099510.1	threonine synthase-like protein	1217.35	804.815	-0.597021	0.00365525
Medtr0339s0030.1	thylakoid lumenal 16.5 kDa protein	57.6699	121.812	1.07876	0.00356373
Medtr5g036240.1	TIR-NBS-LRR class disease resistance protein	300.666	550.015	0.87131	2.44496e-05
Medtr7g103030.1	tonoplast intrinsic protein	24694.4	38227.6	0.630434	0.000408886
Medtr2g103795.1	TPR repeat protein	28.9515	76.3585	1.39915	0.000309786
Medtr3g463450.1	TPR superfamily protein	830.505	501.116	-0.728842	0.000824048
Medtr2g090675.1	transcription activator GLK1-like protein	412.124	165.111	-1.31964	2.42002e-11
Medtr6g011670.1	transcription factor	26.3411	61.4501	1.2221	0.00818654
Medtr4g057270.1	transcription factor	151.09	84.7684	-0.833808	0.00194528
Medtr3g014280.1	transcription factor	585.775	313.521	-0.901782	0.000107821
Medtr7g113830.1	transcription factor	451.055	159.768	-1.49732	3.10355e-08
Medtr1g112680.1	transcription factor aborted microspores-like protein	47.4793	14.2085	-1.74054	3.94802e-05
Medtr4g122500.1	transcription factor bHLH147	79.9814	204.042	1.35113	4.20341e-07
Medtr1g084160.1	transcription factor bHLH147	411.221	683.82	0.733705	0.000267313
Medtr5g083810.1	transcription factor bHLH93-like protein	330.901	152.261	-1.11985	8.38608e-09
Medtr1g090370.1	transcription factor bZIP protein, putative	2579.69	1119.49	-1.20435	0.00095456
Medtr1g114150.1	transcription factor jumonji (JmjC) domain protein	482.187	297.623	-0.696106	0.000733172
Medtr0411s0050.1	transcription initiation factor TFIIE, beta subunit, putative	137.118	50.381	-1.44447	3.60527e-07
Medtr8g445560.1	transcriptional coactivator p15, PC4 protein	27.5056	82.6501	1.58729	3.20995e-06
Medtr1g070250.1	transcriptional regulator superman protein	1156.03	668.712	-0.789726	2.86321e-05
Medtr1g075430.1	transcriptional regulator superman protein	63.5156	22.294	-1.51045	4.80197e-05
Medtr4g104410.1	transducin/WD40 repeat protein	165.511	43.7587	-1.91929	0.000595666
Medtr5g011580.1	translation factor EF-1 alpha-like protein	435.455	1130.48	1.37634	2.00747e-14
Medtr1g083380.1	translationally-controlled tumor-like protein	276.412	663.37	1.26299	2.95227e-11
Medtr2g101920.1	transmembrane amino acid transporter family protein	18.4927	59.2633	1.68018	7.11971e-05
Medtr5g096840.1	transmembrane amino acid transporter family protein	15.361	39.7418	1.37139	0.00897226
Medtr3g465510.1	transmembrane amino acid transporter family protein	48.2947	97.779	1.01766	0.00151381
Medtr2g012470.1	transmembrane amino acid transporter family protein	404.142	583.945	0.530972	0.00847029
Medtr6g032995.1	transmembrane amino acid transporter family protein	530.542	326.427	-0.700707	0.000818935
Medtr5g083770.1	transmembrane amino acid transporter family protein	422.542	184.804	-1.1931	0.000185169
Medtr8g087140.1	transmembrane protein, putative	3.85562	41.3798	3.42389	1.26135e-08
Medtr2g043710.1	transmembrane protein, putative	125.102	1079.96	3.10979	2.17852e-13
Medtr8g099055.1	transmembrane protein, putative	15.6087	68.8036	2.14014	8.61389e-09
Medtr7g066900.1	transmembrane protein, putative	17.7388	71.2287	2.00555	1.27828e-07
Medtr4g118470.1	transmembrane protein, putative	20.5707	70.0568	1.76793	1.76853e-06
Medtr2g008960.1	transmembrane protein, putative	96.3664	291.338	1.59609	1.26135e-08
Medtr3g016080.1	transmembrane protein, putative	119.372	347.601	1.54197	1.14686e-12
Medtr3g015830.1	transmembrane protein, putative	114.812	332.394	1.53362	1.5341e-12
Medtr7g089940.1	transmembrane protein, putative	24.4493	69.8438	1.51434	0.00644262
Medtr4g124850.1	transmembrane protein, putative	2313.38	6290.15	1.44309	6.1597e-16
Medtr7g057180.1	transmembrane protein, putative	40.2791	108.1	1.42427	1.51643e-05
Medtr7g086770.1	transmembrane protein, putative	28.6925	76.4276	1.41342	0.000376808
Medtr1g110550.1	transmembrane protein, putative	14.415	38.0586	1.40065	0.00906664
Medtr1g027170.1	transmembrane protein, putative	69.1879	168.638	1.28534	1.23066e-06
Medtr4g063190.1	transmembrane protein, putative	1070.71	2574.84	1.26591	2.14492e-13
Medtr3g010800.1	transmembrane protein, putative	22.1075	52.1145	1.23715	0.00356796
Medtr4g100975.1	transmembrane protein, putative	362.946	840.327	1.2112	8.10535e-11
Medtr7g092580.1	transmembrane protein, putative	280.577	576.219	1.03822	1.01094e-05
Medtr4g118480.1	transmembrane protein, putative	74.4798	149.814	1.00825	0.000457536
Medtr4g055130.1	transmembrane protein, putative	54.388	106.732	0.972628	0.00467029
Medtr4g068380.1	transmembrane protein, putative	74.0801	144.77	0.966601	0.00768507
Medtr3g415670.1	transmembrane protein, putative	3684.68	7051.78	0.93645	0.000524299
Medtr6g029250.1	transmembrane protein, putative	1525.1	2696.84	0.822367	1.10941e-05
Medtr3g106510.1	transmembrane protein, putative	230.214	399.062	0.793639	0.000101343
Medtr6g012640.1	transmembrane protein, putative	1039.44	1795.69	0.78873	2.52994e-05
Medtr3g015420.1	transmembrane protein, putative	141.615	243.537	0.782164	0.0024164
Medtr1g093920.1	transmembrane protein, putative	238.216	402.696	0.757419	0.00171034
Medtr7g094710.1	transmembrane protein, putative	278.424	433.214	0.637799	0.0052194
Medtr3g461540.1	transmembrane protein, putative	277.819	428.081	0.623738	0.00714452
Medtr2g438510.1	transmembrane protein, putative	771.148	1160.75	0.589979	0.0069427
Medtr3g094800.1	transmembrane protein, putative	875.807	553.648	-0.661646	0.000244484
Medtr1g088150.1	transmembrane protein, putative	393.607	227.246	-0.792502	0.000598115
Medtr1g082600.1	transmembrane protein, putative	1419.77	793.021	-0.840229	5.296e-06
Medtr7g104905.1	transmembrane protein, putative	1119.62	623.899	-0.843628	0.000248627
Medtr6g060660.1	transmembrane protein, putative	134.512	73.7644	-0.866734	0.00849198
Medtr7g073070.1	transmembrane protein, putative	210.453	113.866	-0.886153	0.00435064
Medtr5g055190.1	transmembrane protein, putative	94.0812	49.862	-0.915966	0.00758759
Medtr7g028975.1	transmembrane protein, putative	281.099	147.994	-0.925539	0.000946279
Medtr8g077085.1	transmembrane protein, putative	124.125	65.2136	-0.928553	0.000379455
Medtr4g084950.1	transmembrane protein, putative	326.038	170.655	-0.933958	0.000703933
Medtr4g063440.1	transmembrane protein, putative	164.659	85.9281	-0.938277	0.00023836
Medtr3g069400.1	transmembrane protein, putative	146.374	75.4183	-0.956672	0.000852981
Medtr2g011760.1	transmembrane protein, putative	87.5193	42.3509	-1.04721	0.00101601
Medtr2g103750.1	transmembrane protein, putative	69.1825	33.1257	-1.06246	0.00205294
Medtr4g082365.1	transmembrane protein, putative	471.572	222.874	-1.08125	4.14497e-05
Medtr4g046037.1	transmembrane protein, putative	265.915	121.746	-1.12709	2.24035e-05
Medtr1g074410.1	transmembrane protein, putative	113004	48052.5	-1.23369	0.00123649
Medtr3g055455.1	transmembrane protein, putative	279.909	118.761	-1.2369	2.38398e-07
Medtr3g094730.1	transmembrane protein, putative	285.746	100.085	-1.51351	7.45718e-05
Medtr4g082355.1	transmembrane protein, putative	774.849	258.072	-1.58614	0.00138939
Medtr3g028550.1	transmembrane protein, putative	86.8876	28.9207	-1.58705	0.0072708
Medtr8g076300.1	transmembrane protein, putative	37.6702	12.2551	-1.62004	0.00100923
Medtr8g037210.1	transmembrane protein, putative	30.0961	9.47641	-1.66716	0.00871327
Medtr2g090695.1	transmembrane protein, putative	393.089	120.858	-1.70154	0.00285518
Medtr4g010530.1	transmembrane protein, putative	115.243	35.0159	-1.71859	1.36398e-06
Medtr2g039870.1	transmembrane protein, putative	23.4841	6.73275	-1.80242	0.00364074
Medtr1g090770.1	transmembrane protein, putative	116.32	31.644	-1.8781	1.38303e-10
Medtr7g070125.1	transmembrane protein, putative	138.794	36.6042	-1.92286	4.95451e-06
Medtr3g027772.1	transmembrane protein, putative	83.1479	20.4385	-2.02439	2.00644e-08
Medtr6g006375.1	transmembrane protein, putative	257.235	61.3496	-2.06796	1.10185e-13
Medtr3g016290.1	transmembrane protein, putative	1991.86	464.647	-2.09991	3.65602e-05
Medtr3g074180.1	trehalose-6-phosphate phosphatase	137.06	44.4403	-1.62486	0.000412734
Medtr3g091010.1	trehalose-6-phosphate phosphatase	44.4207	13.6185	-1.70566	0.0068159
Medtr4g129270.1	trehalose-6-phosphate synthase domain protein	103.825	347.217	1.74168	2.17852e-13
Medtr4g101600.1	trehalose-phosphate phosphatase	76.8426	7.17291	-3.42127	1.25482e-14
Medtr8g099555.1	triacylglycerol lipase	382.13	721.661	0.917259	2.02233e-06
Medtr2g015720.1	trichome birefringence-like protein	1501.47	999.862	-0.586574	0.00454056
Medtr4g088030.1	trichome birefringence-like protein	36.1578	7.17699	-2.33286	0.00234112
Medtr1g492790.1	trihelix transcription factor	118.592	223.478	0.91413	8.44698e-05
Medtr4g101860.1	triose-phosphate transporter family protein	557.765	357.595	-0.641333	0.00285308
Medtr7g077350.1	trypsin inhibitor, putative	481.457	241.665	-0.994396	6.4978e-07
Medtr8g099000.1	tubby C 2 protein	615.699	148.284	-2.05386	6.97521e-05
Medtr8g079940.1	two-component response regulator ARR2-like protein	64.3953	299.678	2.21838	0.000312259
Medtr8g038620.1	two-component response regulator ARR3-like protein	247.084	90.2835	-1.45246	1.26365e-05
Medtr1g103330.1	type I inositol 1,4,5-trisphosphate 5-phosphatase CVP2	71.7235	132.61	0.886671	0.00383924
Medtr4g098850.1	type I inositol-1,4,5-trisphosphate 5-phosphatase	172.418	96.3658	-0.839318	0.000158771
Medtr4g132810.1	tyrosine specific protein phosphatase family protein	413.947	693.15	0.743721	0.00060589
Medtr2g009320.1	ubiquinol-cytochrome C chaperone protein	187.668	298.812	0.671054	0.00744288
Medtr3g080180.1	ubiquitin family protein	37.0764	11.0682	-1.74408	0.00138003
Medtr4g088835.1	ubiquitin-conjugating enzyme E2	2733.69	1932.55	-0.500345	0.00838098
Medtr7g077780.1	U-box kinase family protein	1405.12	3745.87	1.41461	1.84032e-17
Medtr5g009170.1	UDP-D-glucose/UDP-D-galactose 4-epimerase	442.895	674.792	0.60748	0.00553234
Medtr3g084090.1	UDP-D-glucuronate 4-epimerase	2798.13	1558.39	-0.844409	1.38455e-06
Medtr5g090700.1	UDP-glucose flavonoid 3-O-glucosyltransferase	210.068	98.6997	-1.08974	1.04118e-05
Medtr5g090630.1	UDP-glucose flavonoid 3-O-glucosyltransferase	445.119	199.943	-1.1546	2.06628e-08
Medtr6g033675.1	UDP-glucosyl transferase 88A1	2620.97	5373.11	1.03566	8.91449e-10
Medtr6g033725.1	UDP-glucosyl transferase 88A1	1056.88	1949.02	0.882936	1.32451e-06
Medtr6g078320.1	UDP-glucosyltransferase family protein	25.7541	56.4061	1.13105	0.00674317
Medtr3g079480.1	UDP-glucosyltransferase family protein	60.4162	128.28	1.08628	0.000280928
Medtr5g072860.1	UDP-glucosyltransferase family protein	77.2192	140.318	0.86167	0.00411662
Medtr7g013180.2	UDP-glucosyltransferase family protein	141.195	240.421	0.767872	0.00111815
Medtr4g082820.1	UDP-glucosyltransferase family protein	190.308	317.748	0.739545	0.000566241
Medtr7g117170.1	UDP-glucosyltransferase family protein	1561.22	1063.96	-0.553231	0.00536664
Medtr6g013440.1	UDP-glucosyltransferase family protein	258.486	117.458	-1.13794	0.000110094
Medtr3g031450.1	UDP-glucosyltransferase family protein	107.977	40.4919	-1.41502	0.000369259
Medtr0078s0060.1	UDP-glucosyltransferase family protein	60.0689	19.9593	-1.58956	3.71713e-05
Medtr7g102460.1	UDP-glucosyltransferase family protein	144.654	42.6374	-1.76241	6.01157e-05
Medtr0184s0030.1	UDP-glucosyltransferase family protein	34.2713	9.06752	-1.91822	0.000280928
Medtr6g013450.1	UDP-glucosyltransferase family protein	39.8508	9.50769	-2.06744	0.00178631
Medtr5g016480.1	UDP-glucosyltransferase family protein	520.221	91.5327	-2.50677	5.39442e-12
Medtr4g125600.1	ultraviolet-B-repressible protein	30.2098	69.4865	1.20171	0.00448086
Medtr4g134130.1	universal stress family protein	417.529	1096.51	1.39297	1.3081e-11
Medtr4g134140.1	universal stress family protein	301.096	649.288	1.10863	1.15001e-08
Medtr4g069160.1	UPF0496 plant-like protein	38.9785	91.5881	1.23248	0.000144981
Medtr3g072330.1	uroporphyrinogen decarboxylase	518.915	339.218	-0.613285	0.00585963
Medtr7g007770.1	vacuolar (H+)-ATPase G subunit	22.8412	3.66718	-2.63889	0.000813146
Medtr4g094335.1	vacuolar iron transporter-like protein	7624.86	3998.84	-0.93113	1.13386e-07
Medtr1g016780.1	vacuolar processing enzyme	3098.12	6001.8	0.954002	0.000133361
Medtr0753s0030.1	VAMP-associated protein	65.3583	116.288	0.831258	0.00737011
Medtr2g081140.1	vesicle-associated-like protein	231.225	524.588	1.18189	2.09772e-09
Medtr1g054055.1	VQ motif protein	58.958	155.626	1.40033	1.43162e-06
Medtr4g009950.1	VQ motif protein	183.587	30.1355	-2.60693	1.36762e-11
Medtr6g044830.1	wall associated kinase-like protein	48.8847	125.772	1.36336	3.70649e-06
Medtr1g010240.1	wall associated kinase-like protein, putative	12.0565	34.2031	1.50432	0.00891111
Medtr4g123700.1	wall-associated receptor kinase galacturonan-binding protein	82.5108	138.542	0.747674	0.00993743
Medtr5g083980.1	WEB family plant protein	125.128	228.343	0.867797	0.000184924
Medtr5g025470.1	white-brown-complex ABC transporter family protein	375.701	218.275	-0.78344	0.000563671
Medtr1g099570.1	white-brown-complex ABC transporter family protein	2068.36	1173.74	-0.817374	5.1747e-06
Medtr4g076970.1	white-brown-complex ABC transporter family protein	129.594	68.8811	-0.911819	0.00148138
Medtr8g093840.1	white-brown-complex ABC transporter family protein	1304.38	607.679	-1.10198	0.00182651
Medtr3g072030.1	wound-induced-like protein	5553.35	3781.26	-0.554491	0.00234112
Medtr2g089815.1	wound-responsive family protein	424.8	829.381	0.965251	2.09272e-06
Medtr5g091390.1	WRKY family transcription factor	219.248	362.464	0.725273	0.00464131
Medtr2g105060.1	WRKY family transcription factor	43.5166	10.7653	-2.01517	6.19652e-05
Medtr3g031220.1	WRKY transcription factor	241.287	391.717	0.699062	0.00937183
Medtr4g063735.1	wuschel-related homeobox protein	1336.35	827.361	-0.691707	0.000327003
Medtr4g057450.1	xyloglucan endotransglucosylase/hydrolase family protein	459.268	269.061	-0.771407	0.000709752
Medtr4g128570.1	xyloglucan endotransglucosylase/hydrolase family protein	139.574	30.5829	-2.19024	0.0025289
Medtr1g069460.1	xyloglucan galactosyltransferase KATAMARI-like protein	642.246	436.17	-0.558235	0.00904895
Medtr1g035730.1	xyloglucan galactosyltransferase KATAMARI-like protein	459.546	271.8	-0.757663	0.000165727
Medtr1g102430.1	xyloglucan galactosyltransferase KATAMARI-like protein	437.635	200.085	-1.12911	1.17132e-08
Medtr4g108940.1	xyloglucan xylosyltransferase	588.743	380.482	-0.629809	0.00722665
Medtr1g017990.1	ZCF37, putative	544.322	1095.76	1.00939	2.91986e-07
Medtr4g064570.1	zinc finger (C3HC4-type RING finger) family protein	1415	611.38	-1.21066	0.000140635
Medtr4g053440.1	zinc finger A20 and AN1 domain stress-associated protein	1596.63	821.537	-0.958631	3.99938e-07
Medtr6g090380.1	zinc finger CCCH domain protein	3230.15	6533.93	1.01635	1.85199e-09
Medtr2g088900.1	zinc finger constans-like protein	8.74527	171.846	4.29647	4.20246e-16
Medtr4g128930.1	zinc finger constans-like protein	448.129	193.377	-1.2125	2.28117e-10
Medtr4g117250.1	zinc finger, C3HC4 type (RING finger) protein	1524.66	2705.38	0.827344	4.39426e-06
Medtr2g027780.1	zinc finger, C3HC4 type (RING finger) protein	410.408	664.586	0.695397	0.000591604
Medtr8g089880.1	zinc finger, C3HC4 type (RING finger) protein	258.716	105.697	-1.29143	3.43299e-09
Medtr3g065020.1	zinc finger-like protein	44.4203	17.734	-1.3247	0.00157966
Medtr3g010820.1	zinc induced facilitator-like protein	104.245	51.1675	-1.02668	0.00831672
Medtr5g081160.1	zinc ion-binding protein	77.1942	30.2684	-1.35068	0.000132421

## Sheet: RPKM TUs 4.0
IMGAG	Functional annotation	Transcript length	Control_1	Control_2	Control_3	Mean Control	Pdef_1	Pdef_2	Pdef_3	Mean Pdef
Medtr4g092110.1	(2R)-phospho-3-sulfolactate synthase ComA	861	0.330047	0.227975	0.977023	0.511682	1.50804	0.94691	0.581158	1.01203
Medtr4g092010.1	(3S)-linalool/(E)-nerolidol/(E,E)-geranyl linalool synthase	1722	1.34662	0.96484	1.31751	1.20966	0.711044	0.496288	1.18845	0.798595
Medtr2g010960.1	(3S)-linalool/(E)-nerolidol/(E,E)-geranyl linalool synthase	1563	0.882498	0.622752	1.32386	0.943036	0.743046	0.940007	0.539976	0.74101
Medtr3g063170.1	(3S)-linalool/(E)-nerolidol/(E,E)-geranyl linalool synthase	1560	0	0.113224	0.0336973	0.0489739	0.0378267	0.206265	0	0.081364
Medtr3g063120.1	(3S)-linalool/(E)-nerolidol/(E,E)-geranyl linalool synthase	1488	0	0.0937017	0	0.0312339	0	0	0	0
Medtr3g063160.1	(3S)-linalool/(E)-nerolidol/(E,E)-geranyl linalool synthase	873	0.0649274	0	0	0.0216425	0	0	0	0
Medtr3g052120.1	(3S)-linalool/(E)-nerolidol/(E,E)-geranyl linalool synthase	1548	0	0	0.0447671	0.0149224	0	0.0274025	0.0456491	0.0243505
Medtr6g064980.1	(3S)-linalool/(E)-nerolidol/(E,E)-geranyl linalool synthase	1560	0	0.0416197	0	0.0138732	0.0417137	0.0454921	0	0.0290686
Medtr3g063140.1	(3S)-linalool/(E)-nerolidol/(E,E)-geranyl linalool synthase	1560	0	0	0.0354565	0.0118188	0	0	0	0
Medtr3g465090.1	(3S)-linalool/(E)-nerolidol/(E,E)-geranyl linalool synthase	1560	0.0341894	0	0	0.0113965	0	0	0	0
Medtr0927s0010.1	(3S)-linalool/(E)-nerolidol/(E,E)-geranyl linalool synthase	279	0	0	0	0	0	0	0	0
Medtr4g092020.1	(3S)-linalool/(E)-nerolidol/(E,E)-geranyl linalool synthase	1713	0	0	0	0	0	0	0	0
Medtr6g065040.1	(3S)-linalool/(E)-nerolidol/(E,E)-geranyl linalool synthase	1209	0	0	0	0	0	0	0	0
Medtr5g094530.1	(E)-beta-caryophyllene synthase	567	0.980757	0.554272	1.08873	0.874587	4.11088	3.39272	4.23887	3.91416
Medtr7g057390.1	(E)-beta-caryophyllene synthase	510	0	0	0.113192	0.0377306	0	0	0	0
Medtr7g057340.1	(E)-beta-caryophyllene synthase	519	0.0580639	0	0	0.0193546	0	0	0	0
Medtr4g045810.1	(E)-beta-ocimene/myrcene synthase	1743	0.0622422	0.0928647	0.193465	0.116191	0.201661	0.118422	0.140912	0.153665
Medtr7g010710.1	(E)-beta-ocimene/myrcene synthase	1662	0	0.0207591	0	0.00691969	0	0	0	0
Medtr2g012900.1	(E)-nerolidol/(E,E)-geranyl linalool synthase	2460	0	0	0.0206592	0.0068864	0	0.0126458	0	0.00421525
Medtr2g012870.1	(E)-nerolidol/(E,E)-geranyl linalool synthase	2421	0.0104923	0	0	0.00349744	0	0	0	0
Medtr5g087960.2	(R)-specific enoyl-CoA hydratase	495	0.327279	0.639436	0.363311	0.443342	0.786535	0.571852	0.52924	0.629209
Medtr5g087960.1	(R)-specific enoyl-CoA hydratase	495	0	0	0	0	0	0	0	0
Medtr1g102870.1	1,2-dihydroxy-3-keto-5-methylthiopentene dioxygenase	603	49.9781	50.4401	46.9247	49.1143	46.9599	48.2576	53.2014	49.473
Medtr1g102870.2	1,2-dihydroxy-3-keto-5-methylthiopentene dioxygenase	480	0	0	0	0	0	0	0	0
Medtr1g102890.1	1,2-dihydroxy-3-keto-5-methylthiopentene dioxygenase	564	0	0	0	0	0	0	0	0
Medtr1g102890.2	1,2-dihydroxy-3-keto-5-methylthiopentene dioxygenase	492	0	0	0	0	0	0	0	0
Medtr2g090375.1	1,3-beta-glucan synthase component-like protein	5136	0	0	0.0158752	0.00529175	0	0	0	0
Medtr1g018820.1	1,3-beta-glucan synthase subunit FKS1 domain 1 protein	294	0	0	0	0	0	0	0	0
Medtr3g053220.1	1,4-alpha-glucan-branching enzyme/amyloplastic protein	2757	0.97633	1.12262	0.847497	0.98215	0.841583	1.09738	0.714621	0.88453
Medtr4g094100.1	1,4-dihydroxy-2-naphthoate octaprenyltransferase	1191	0.225504	0.11215	0.175232	0.170962	0.393412	0.122585	0.153158	0.223051
Medtr8g064990.1	1,4-dihydroxy-2-naphthoyl-CoA synthase	987	0.659131	0.47805	0.396336	0.511172	0.513353	0.335911	0.248704	0.365989
Medtr8g064990.2	1,4-dihydroxy-2-naphthoyl-CoA synthase	765	0	0	0	0	0	0	0	0
Medtr2g006950.1	101 kDa heat shock protein	1788	0	0	0	0	0	0.0277069	0	0.00923564
Medtr2g099075.1	101 kDa heat shock protein	1443	0	0	0	0	0	0	0	0
Medtr7g096480.1	101 kDa heat shock protein	732	0	0	0	0	0	0	0	0
Medtr4g129230.1	101 kDa heat shock protein; HSP101-like protein	3084	11.9899	10.6162	11.4717	11.3593	10.7644	10.2754	11.3816	10.8071
Medtr3g098420.1	110 kDa 4SNc-tudor domain protein	2979	51.1068	53.9797	53.1314	52.7393	38.255	38.4686	34.676	37.1332
Medtr1g059730.1	125 kDa kinesin-like protein	3060	0.356456	0.19165	0.203197	0.250435	0.252109	0.235667	0.327159	0.271645
Medtr1g067630.1	125 kDa kinesin-like protein	3135	0	0	0	0	0	0	0	0
Medtr1g067630.2	125 kDa kinesin-like protein	3135	0	0	0	0	0	0	0	0
Medtr1g067630.3	125 kDa kinesin-like protein	3135	0	0	0	0	0	0	0	0
Medtr7g105030.1	125 kDa kinesin-like protein	3024	0	0	0	0	0	0	0	0
Medtr7g105030.2	125 kDa kinesin-like protein	3024	0	0	0	0	0	0	0	0
Medtr5g008040.1	12-oxophytodienoate reductase-like protein	1116	55.5681	66.1911	66.16	62.6397	50.4867	48.4164	35.6555	44.8529
Medtr5g006750.1	12-oxophytodienoate reductase-like protein	1116	6.73945	16.4235	8.33645	10.4998	6.57463	5.60005	9.76488	7.31319
Medtr5g006800.1	12-oxophytodienoate reductase-like protein	1110	7.83193	7.41222	7.55875	7.60097	7.97521	7.22814	7.93922	7.71419
Medtr5g006730.1	12-oxophytodienoate reductase-like protein	420	2.17943	1.05379	2.8898	2.04101	2.48953	2.38594	2.19292	2.35613
Medtr5g006780.1	12-oxophytodienoate reductase-like protein	1116	0.969618	1.93936	1.59115	1.50004	1.94374	1.37501	2.95867	2.09248
Medtr5g006670.1	12-oxophytodienoate reductase-like protein	1080	0.471581	0.502567	0.747856	0.574001	0.293826	0.0915544	0.457553	0.280978
Medtr4g125470.1	12-oxophytodienoate reductase-like protein	1206	0.693634	0.336551	0.676097	0.56876	1.13842	1.17257	1.34053	1.21717
Medtr5g006710.1	12-oxophytodienoate reductase-like protein	1092	0.0385112	0	0.085502	0.0413377	0.04799	0	0	0.0159967
Medtr3g115600.1	12-oxophytodienoate reductase-like protein	1101	0.0218182	0.027127	0.0484404	0.0324619	0.108753	0.088953	0.0493947	0.082367
Medtr5g006720.1	12-oxophytodienoate reductase-like protein	1059	0.0446858	0	0	0.0148953	0	0	0	0
Medtr5g006740.1	12-oxophytodienoate reductase-like protein	1098	0	0	0	0	0	0	0	0
Medtr5g006740.2	12-oxophytodienoate reductase-like protein	1047	0	0	0	0	0	0	0	0
Medtr5g044160.1	14-3-like protein GF14	780	21.2815	28.5538	21.6912	23.8422	26.7819	26.6069	22.9201	25.4363
Medtr3g014060.1	14-3-like protein GF14	750	0	0.0360128	0	0.0120043	0	0	0	0
Medtr4g087310.1	15 kDa selenoprotein, putative	483	26.3104	29.2074	28.4826	28.0001	31.9731	31.7121	34.0961	32.5938
Medtr2g022900.1	15.4 kDa class V heat shock protein	420	13.6148	12.8597	14.8794	13.7846	25.383	17.4986	23.6548	22.1788
Medtr3g084950.1	15-cis-zeta-carotene isomerase	1077	4.78819	4.43113	4.95294	4.72409	7.22109	6.2114	6.46712	6.6332
Medtr8g097190.1	15-cis-zeta-carotene isomerase	1095	0	0	0	0	0	0	0	0
Medtr8g097190.2	15-cis-zeta-carotene isomerase	804	0	0	0	0	0	0	0	0
Medtr1g010070.1	16S rRNA (cytosine(1402)-N(4))-methyltransferase	1254	4.81357	4.39209	4.65403	4.61989	5.49042	4.22043	4.48206	4.73097
Medtr8g088030.1	16S rRNA processing protein RimM	1974	3.08603	2.78366	3.23771	3.0358	3.21221	3.00977	2.95901	3.06033
Medtr4g064993.2	17.5 kDa class I heat shock protein	378	3.0138	2.5176	2.56148	2.69763	5.04658	4.22376	4.47761	4.58265
Medtr4g088445.1	17.5 kDa class I heat shock protein	423	0	0.221185	0.197483	0.139556	0.221684	0	0	0.0738948
Medtr4g064993.1	17.5 kDa class I heat shock protein	462	0	0	0	0	0	0	0	0
Medtr4g088490.1	17.6 kDa class I heat shock protein	486	12.2429	10.3786	10.8452	11.1556	15.3334	16.6382	17.2182	16.3966
Medtr4g088450.1	17.6 kDa class I heat shock protein	366	4.05807	5.81329	4.01519	4.62885	3.29798	2.87736	3.79471	3.32335
Medtr6g061850.1	17.6 kDa class I heat shock protein	480	4.76039	6.71546	2.03249	4.50278	2.28157	2.73705	2.07253	2.36372
Medtr4g091590.1	17.6 kDa class I heat shock protein	480	3.60577	4.48314	3.65468	3.91453	5.66542	4.04804	0.709843	3.47443
Medtr5g081530.1	17.6 kDa class I heat shock protein	453	1.31361	1.1666	0.416636	0.965613	0.35077	0.510056	0.637266	0.499364
Medtr5g064060.1	17.6 kDa class I heat shock protein	453	0.452773	0.562943	0.100524	0.37208	0.451372	0.738385	0.410018	0.533258
Medtr6g061940.1	17.6 kDa class I heat shock protein	480	0.215618	0.402125	0.119678	0.245807	0.268689	0	0.244072	0.17092
Medtr4g088475.1	17.6 kDa class I heat shock protein	696	0.366719	0	0.244256	0.203658	0.274189	0.797398	0.33209	0.467892
Medtr8g033180.1	1-acylglycerophosphocholine O-acyltransferase-like protein	1593	0.00774185	0	0	0.00258062	0	0	0	0
Medtr8g033180.2	1-acylglycerophosphocholine O-acyltransferase-like protein	1431	0	0	0	0	0	0	0	0
Medtr5g043620.1	1-acyl-sn-glycerol-3-phosphate acyltransferase	1002	6.16224	5.59589	6.65389	6.13734	8.38658	7.97437	7.5706	7.97718
Medtr8g099620.1	1-acyl-sn-glycerol-3-phosphate acyltransferase, putative	441	0	0	0	0	0	0	0	0
Medtr7g092280.1	1-acyl-sn-glycerol-3-phosphate acyltransferase-like protein	1164	7.62685	7.01289	9.14712	7.92896	10.5125	10.7982	9.38284	10.2312
Medtr1g052685.1	1-acyl-sn-glycerol-3-phosphate acyltransferase-like protein	1161	4.27056	3.76021	3.76262	3.93113	4.28307	5.01623	4.09732	4.46554
Medtr2g097980.1	1-acyl-sn-glycerol-3-phosphate acyltransferase-like protein	1131	1.43464	1.71641	1.53249	1.56118	1.5179	1.72896	1.77716	1.67467
Medtr8g107670.1	1-aminocyclopropane-1-carboxylate deaminase, putative	1167	0	0	0	0	0	0	0	0
Medtr8g107670.2	1-aminocyclopropane-1-carboxylate deaminase, putative	888	0	0	0	0	0	0	0	0
Medtr8g107670.3	1-aminocyclopropane-1-carboxylate deaminase, putative	966	0	0	0	0	0	0	0	0
Medtr6g092620.1	1-aminocyclopropane-1-carboxylate oxidase	912	508.919	626.608	289.33	474.952	140.997	127.044	604.826	290.956
Medtr3g088565.1	1-aminocyclopropane-1-carboxylate oxidase	927	129.239	127.491	171.915	142.882	239.2	195.788	237.252	224.08
Medtr2g025120.1	1-aminocyclopropane-1-carboxylate oxidase	954	96.7132	102.621	46.8784	82.0708	20.4302	23.7211	45.5899	29.9137
Medtr5g085330.1	1-aminocyclopropane-1-carboxylate oxidase	957	11.9686	20.1832	18.2877	16.8132	10.1573	10.6099	11.0564	10.6079
Medtr1g043760.1	1-aminocyclopropane-1-carboxylate oxidase	1071	9.12664	10.5346	10.0756	9.91229	11.279	12.4373	12.0671	11.9278
Medtr5g032880.1	1-aminocyclopropane-1-carboxylate oxidase	2058	5.45245	6.04707	6.31419	5.9379	6.09007	5.68146	6.71852	6.16335
Medtr5g032870.1	1-aminocyclopropane-1-carboxylate oxidase	1044	3.15171	4.06788	4.59828	3.93929	4.03966	4.20161	7.47501	5.23876
Medtr4g132770.1	1-aminocyclopropane-1-carboxylate oxidase	489	1.5654	3.19748	4.09609	2.95299	3.62271	5.47041	2.53139	3.87484
Medtr7g016090.2	1-aminocyclopropane-1-carboxylate oxidase	1014	0.0677528	0	0.0250707	0.0309412	0.112572	0.184153	0.102258	0.132994
Medtr2g025120.2	1-aminocyclopropane-1-carboxylate oxidase	678	0	0	0	0	0	0	0	0
Medtr3g083370.1	1-aminocyclopropane-1-carboxylate oxidase	942	0	0	0	0	0	0	0	0
Medtr3g083370.2	1-aminocyclopropane-1-carboxylate oxidase	690	0	0	0	0	0	0	0	0
Medtr7g016090.1	1-aminocyclopropane-1-carboxylate oxidase	1008	0	0	0	0	0	0	0	0
Medtr8g024120.1	1-aminocyclopropane-1-carboxylate oxidase	1032	0	0	0	0	0	0	0	0
Medtr8g024120.2	1-aminocyclopropane-1-carboxylate oxidase	1032	0	0	0	0	0	0	0	0
Medtr4g099390.1	1-aminocyclopropane-1-carboxylate oxidase-like protein	255	15.6181	11.8055	15.1704	14.198	23.8854	22.9134	18.8845	21.8945
Medtr2g069190.1	1-aminocyclopropane-1-carboxylate oxidase-like protein	1116	8.2731	10.1875	8.56774	9.00946	7.08152	7.9744	8.31766	7.79119
Medtr2g069210.1	1-aminocyclopropane-1-carboxylate oxidase-like protein	1104	7.51809	9.43437	7.06481	8.00575	6.44904	6.32036	10.2914	7.68693
Medtr8g028435.1	1-aminocyclopropane-1-carboxylate oxidase-like protein	1095	7.55839	6.75348	5.37563	6.5625	5.17233	5.95422	6.61264	5.91306
Medtr1g032220.1	1-aminocyclopropane-1-carboxylate oxidase-like protein	1119	5.38408	5.24847	7.37986	6.00414	5.98481	5.94292	5.32204	5.74992
Medtr8g009120.1	1-aminocyclopropane-1-carboxylate oxidase-like protein	1062	1.16367	0.37098	0.695577	0.74341	3.53227	3.40617	3.98548	3.64131
Medtr8g009110.1	1-aminocyclopropane-1-carboxylate oxidase-like protein	1098	0.516006	0.855416	0.572815	0.648079	2.14337	2.61022	1.8172	2.19026
Medtr4g117880.1	1-aminocyclopropane-1-carboxylate oxidase-like protein	1101	0.325359	0.385263	0.567567	0.426063	0.52128	0.421109	0.56121	0.5012
Medtr1g044105.1	1-aminocyclopropane-1-carboxylate oxidase-like protein	534	0.258594	0.160758	0.574127	0.33116	0.161121	1.23001	0.878157	0.756428
Medtr8g009160.1	1-aminocyclopropane-1-carboxylate oxidase-like protein	1095	0.0599369	0.0372605	0.0998035	0.065667	0	0.122182	0.0678464	0.0633428
Medtr8g009150.1	1-aminocyclopropane-1-carboxylate oxidase-like protein	1038	0	0.0393279	0.0702274	0.0365184	0.0394168	0	0.0716109	0.0370092
Medtr2g069300.1	1-aminocyclopropane-1-carboxylate oxidase-like protein	1077	0	0.0462945	0.0206669	0.0223204	0.0231995	0	0.042148	0.0217825
Medtr1g032140.1	1-aminocyclopropane-1-carboxylate oxidase-like protein	1098	0	0	0.0379018	0.0126339	0	0	0	0
Medtr8g008930.1	1-aminocyclopropane-1-carboxylate oxidase-like protein	1098	0	0.0299491	0	0.00998305	0.0600336	0.0327357	0.0545334	0.0491009
Medtr1g032250.1	1-aminocyclopropane-1-carboxylate oxidase-like protein	1119	0	0	0	0	0.013845	0	0	0.00461501
Medtr8g009080.1	1-aminocyclopropane-1-carboxylate oxidase-like protein	1203	0	0	0	0	0	0	0	0
Medtr8g009080.2	1-aminocyclopropane-1-carboxylate oxidase-like protein	993	0	0	0	0	0	0	0	0
Medtr8g009080.3	1-aminocyclopropane-1-carboxylate oxidase-like protein	1023	0	0	0	0	0	0	0	0
Medtr8g009090.1	1-aminocyclopropane-1-carboxylate oxidase-like protein	1095	0	0	0	0	0	0	0	0
Medtr8g009090.2	1-aminocyclopropane-1-carboxylate oxidase-like protein	1095	0	0	0	0	0	0	0	0
Medtr8g009170.1	1-aminocyclopropane-1-carboxylate oxidase-like protein	1101	0	0	0	0	0	0	0	0
Medtr8g009170.2	1-aminocyclopropane-1-carboxylate oxidase-like protein	894	0	0	0	0	0	0	0	0
Medtr1g032240.1	1-aminocyclopropane-1-carboxylate oxidase-like protein, putative	537	0.0829667	0	0	0.0276556	0.206775	0.112752	0	0.106509
Medtr4g097540.1	1-aminocyclopropane-1-carboxylate synthase	1422	51.6314	104.081	18.4657	58.0594	4.98026	3.62091	11.2488	6.61666
Medtr8g098930.1	1-aminocyclopropane-1-carboxylate synthase	1464	26.0638	30.6442	22.8499	26.5193	19.4873	20.9255	35.3434	25.2521
Medtr6g463260.1	1-aminocyclopropane-1-carboxylate synthase	1599	3.79927	4.09389	4.51277	4.13531	4.51345	4.42316	4.09994	4.34552
Medtr5g011400.1	1-aminocyclopropane-1-carboxylate synthase	1491	4.24233	3.07684	3.61613	3.6451	3.20966	3.84356	3.31578	3.45633
Medtr6g091760.1	1-aminocyclopropane-1-carboxylate synthase	1335	2.00217	2.52764	3.18003	2.56995	4.29902	4.64656	5.64853	4.8647
Medtr7g079080.1	1-aminocyclopropane-1-carboxylate synthase	1455	0.0425627	0.0264596	0	0.0230074	0.0265194	0	0	0.00883979
Medtr8g028600.1	1-aminocyclopropane-1-carboxylate synthase	1443	0.0590511	0	0	0.0196837	0	0	0	0
Medtr5g015020.1	1-aminocyclopropane-1-carboxylate synthase	1446	0.0344713	0	0	0.0114904	0	0	0	0
Medtr3g103550.1	1-aminocyclopropane-1-carboxylate synthase	1446	0	0	0	0	0	0	0	0
Medtr7g079080.2	1-aminocyclopropane-1-carboxylate synthase	1140	0	0	0	0	0	0	0	0
Medtr8g101750.1	1-aminocyclopropane-1-carboxylate synthase	1308	0	0	0	0	0	0.0513385	0	0.0171128
Medtr8g101820.1	1-aminocyclopropane-1-carboxylate synthase	1269	0	0	0	0	0	0	0	0
Medtr8g021970.1	1-aminocyclopropane-1-carboxylate synthase, putative	306	0	0	0	0	0	0	0	0
Medtr7g105830.1	1-cys peroxiredoxin PER1	798	20.1542	23.2263	21.9894	21.79	21.6468	21.7782	21.4137	21.6129
Medtr1g105090.1	1-cys peroxiredoxin PER1	804	13.1076	14.8901	12.5617	13.5198	14.7592	15.686	13.8766	14.7739
Medtr4g094720.1	1-cys peroxiredoxin PER1	657	0	0	0.0860304	0.0286768	0	0	0	0
Medtr4g106870.1	1-deoxy-D-xylulose 5-phosphate reductoisomerase	1428	21.0282	17.5917	18.7913	19.1371	17.463	19.4326	18.4644	18.4534
Medtr8g012565.1	1-deoxy-D-xylulose 5-phosphate reductoisomerase	1413	0	0	0	0	0	0	0	0
Medtr8g012565.2	1-deoxy-D-xylulose 5-phosphate reductoisomerase	1155	0	0	0	0	0	0	0	0
Medtr8g068265.1	1-deoxy-D-xylulose-5-phosphate synthase	2136	1.00538	0.814399	1.1837	1.00116	1.48062	1.40771	1.10356	1.33063
Medtr8g068300.1	1-deoxy-D-xylulose-5-phosphate synthase	2133	0.0501449	0.0831285	0.0185552	0.0506095	0.0833163	0.113579	0.075683	0.0908593
Medtr2g020590.1	1-deoxy-D-xylulose-5-phosphate synthase	2157	0.0729882	0.051856	0.0231496	0.0493313	0.0259866	0	0	0.00866218
Medtr3g107740.1	1-deoxy-D-xylulose-5-phosphate synthase	2127	0.0247739	0	0	0.00825798	0	0	0	0
Medtr3g107740.2	1-deoxy-D-xylulose-5-phosphate synthase	1725	0	0	0	0	0	0	0	0
Medtr4g118640.1	1-deoxy-D-xylulose-5-phosphate synthase	2154	0	0	0	0	0	0	0	0
Medtr4g118640.2	1-deoxy-D-xylulose-5-phosphate synthase	2019	0	0	0	0	0	0	0	0
Medtr4g118640.3	1-deoxy-D-xylulose-5-phosphate synthase	2037	0	0	0	0	0	0	0	0
Medtr2g018600.1	1-O-acylglucose:anthocyanin acyltransferase	1410	16.3612	15.729	14.4554	15.5152	12.4399	13.8548	14.6402	13.645
Medtr2g018590.1	1-O-acylglucose:anthocyanin acyltransferase	1410	5.36851	4.35115	5.3697	5.02979	7.28352	7.91835	7.46658	7.55615
Medtr4g021530.1	1-O-acylglucose:anthocyanin acyltransferase	1413	3.27502	2.63204	3.40058	3.10255	2.93281	3.62154	4.0596	3.53799
Medtr4g021510.1	1-O-acylglucose:anthocyanin acyltransferase	1410	0.851322	0.926161	1.02943	0.935637	1.40185	1.59081	1.96175	1.65147
Medtr4g021500.1	1-O-acylglucose:anthocyanin acyltransferase	2718	0.130723	0.0777321	0.145115	0.117856	0.162898	0.131309	0.115805	0.136671
Medtr2g018630.1	1-O-acylglucose:anthocyanin acyltransferase	1398	0.0212453	0	0.0117921	0.0110125	0	0.0288725	0	0.00962415
Medtr4g021520.1	1-O-acylglucose:anthocyanin acyltransferase	1413	0	0	0.0259992	0.00866641	0.0145927	0.0159145	0	0.010169
Medtr2g018630.2	1-O-acylglucose:anthocyanin acyltransferase	1083	0	0	0	0	0	0	0	0
Medtr3g100420.1	1-O-acylglucose:anthocyanin acyltransferase	1491	0	0	0	0	0	0	0	0
Medtr3g100420.2	1-O-acylglucose:anthocyanin acyltransferase	1491	0	0	0	0	0	0	0	0
Medtr4g021500.2	1-O-acylglucose:anthocyanin acyltransferase	2664	0	0	0	0	0	0	0	0
Medtr4g021520.2	1-O-acylglucose:anthocyanin acyltransferase	1287	0	0	0	0	0	0	0	0
Medtr4g021535.1	1-O-acylglucose:anthocyanin acyltransferase	1260	0	0	0	0	0	0	0	0
Medtr4g021535.2	1-O-acylglucose:anthocyanin acyltransferase	1401	0	0	0	0	0	0	0	0
Medtr4g073920.1	1-phosphatidylinositol phosphodiesterase-like protein	954	76.7495	60.2165	106.127	81.031	226.371	203.353	167.505	199.077
Medtr1g060050.1	1-phosphatidylinositol phosphodiesterase-like protein	954	3.83749	2.75838	2.52936	3.04174	2.39101	3.09651	2.98643	2.82465
Medtr1g060090.1	1-phosphatidylinositol phosphodiesterase-like protein	954	0	0	0	0	0	0	0	0
Medtr4g124590.1	1-phosphatidylinositol-3-phosphate 5-kinase	5406	13.0069	12.5117	12.4571	12.6586	10.9418	11.2001	10.7064	10.9494
Medtr8g023080.2	1-phosphatidylinositol-3-phosphate 5-kinase	5460	0.0126963	0	0	0.00423209	0.00791062	0	0	0.00263687
Medtr8g023080.1	1-phosphatidylinositol-3-phosphate 5-kinase	5436	0	0	0	0	0	0	0	0
Medtr8g023080.3	1-phosphatidylinositol-3-phosphate 5-kinase	5460	0	0	0	0	0	0	0	0
Medtr7g074570.1	2,3-bisphosphoglycerate-independent phosphoglycerate mutase	1671	0.0617823	0.0192038	0.102876	0.0612875	0.0769889	0.0209906	0.279741	0.125907
Medtr7g074570.2	2,3-bisphosphoglycerate-independent phosphoglycerate mutase	1299	0	0	0	0	0	0	0	0
Medtr2g100340.1	2,3-diketo-5-methylthio-1-phosphopentane phosphatase	831	194.326	84.4079	207.663	162.132	337.702	348.187	341.589	342.493
Medtr8g015950.1	2,3-diketo-5-methylthio-1-phosphopentane phosphatase	825	91.784	45.2781	109.389	82.1503	90.3501	99.5043	112.166	100.673
Medtr8g015910.1	2,3-diketo-5-methylthio-1-phosphopentane phosphatase	822	51.9142	23.3092	55.4009	43.5414	102.448	102.479	106.078	103.668
Medtr8g015960.1	2,3-diketo-5-methylthio-1-phosphopentane phosphatase	825	42.1004	21.6699	62.0307	41.9337	151.371	148.998	176.228	158.866
Medtr8g015940.1	2,3-diketo-5-methylthio-1-phosphopentane phosphatase	804	8.72382	7.80326	17.7661	11.4311	85.4823	87.1694	100.171	90.941
Medtr8g101690.1	2,3-diketo-5-methylthio-1-phosphopentane phosphatase	717	7.68653	8.29133	7.24702	7.74163	8.26632	8.49039	7.70763	8.15478
Medtr2g062320.1	2,3-diketo-5-methylthio-1-phosphopentane phosphatase	819	0	0.0547461	0	0.0182487	0	0	0	0
Medtr8g442750.1	2,4-dienoyl-CoA reductase	906	22.2057	21.6577	23.507	22.4568	26.5198	26.5341	25.0331	26.029
Medtr1g031790.1	2,4-dihydroxyhept-2-ene-1,7-dioic acid aldolase, putative	1059	13.3892	11.0103	12.6056	12.335	11.088	11.171	11.2232	11.1607
Medtr0167s0060.1	20S proteasome alpha subunit E1	708	0.0982814	0.0950411	0.0727344	0.0886856	0.0680398	0.118724	0.123612	0.103459
Medtr0167s0060.2	20S proteasome alpha subunit E1	708	0	0	0	0	0	0	0	0
Medtr5g012470.1	20S proteasome beta protein	615	10.9136	12.8411	11.0218	11.5922	13.6993	14.4699	12.0525	13.4073
Medtr5g006840.1	20S proteasome beta protein	612	9.34406	9.94474	8.80995	9.36625	9.54802	8.99063	9.44891	9.32919
Medtr2g050000.1	20S proteasome beta protein	327	0	0	0	0	0	0	0	0
Medtr5g016590.1	20S proteasome subunit alpha	753	50.566	56.3995	51.8832	52.9496	57.2971	56.8236	55.7944	56.6384
Medtr7g070070.1	20S proteasome subunit alpha	753	43.8713	52.0612	43.2654	46.3993	42.4654	40.6077	39.1404	40.7378
Medtr6g024135.1	20S proteasome subunit alpha	750	30.8984	34.9196	30.9932	32.2704	32.0287	31.4463	29.5178	30.9976
Medtr1g112250.1	20S proteasome subunit alpha	714	0.032131	0.0798985	0.12484	0.0789564	0.080079	0.0436662	0.0363711	0.0533721
Medtr1g112250.2	20S proteasome subunit alpha	714	0	0	0	0	0	0	0	0
Medtr1g022410.1	20S proteasome subunit alpha type 1	855	26.1654	29.7809	25.0545	27.0003	26.6313	25.1343	24.6714	25.479
Medtr4g012740.1	20S proteasome subunit alpha type 1	1653	5.70233	5.84602	4.88642	5.47826	6.73187	6.06365	5.34506	6.04686
Medtr4g057090.1	20S proteasome subunit alpha type 1	1026	0	0	0.0328363	0.0109454	0.0368602	0.040199	0	0.0256864
Medtr3g113730.1	20S proteasome subunit alpha type 1	498	0	0	0	0	0	0	0	0
Medtr2g082180.1	21.7 kDa class VI heat shock protein	567	7.46614	6.98655	10.033	8.16189	10.8707	9.93291	6.93904	9.24757
Medtr0769s0020.1	21.7 kDa class VI heat shock protein	273	0	0	0	0	0	0	0	0
Medtr1g076910.1	22.0 kDa class IV heat shock protein	591	0	0.329054	0.195863	0.174972	0.109933	0	0.399443	0.169792
Medtr1g076900.1	22.0 kDa class IV heat shock protein	498	0	0	0.335484	0.111828	0.564894	0.205354	0	0.256749
Medtr1g075470.1	22.0 kDa class IV heat shock protein	513	0.146688	0	0	0.0488959	0	0.199349	0	0.0664498
Medtr1g076880.1	22.0 kDa class IV heat shock protein	582	0	0	0.10934	0.0364466	0	0	0	0
Medtr1g076860.1	22.0 kDa class IV heat shock protein	585	0	0	0	0	0	0	0	0
Medtr1g076890.1	22.0 kDa class IV heat shock protein	588	0	0	0	0	0	0	0	0
Medtr5g061730.1	22.0 kDa class IV heat shock protein	411	0	0	0	0	0	0	0	0
Medtr2g100500.1	23S rRNA (uracil-5)-methyltransferase RumA	1683	1.04238	0.965116	1.15714	1.05488	1.43713	1.17547	1.07951	1.2307
Medtr8g064490.1	23S rRNA m2A2503 methyltransferase	1350	6.36377	5.67194	5.97756	6.00442	6.48944	6.4403	7.21535	6.71503
Medtr5g079860.1	23S rRNA m2A2503 methyltransferase	1299	1.65224	1.72412	1.65401	1.67679	1.47065	1.94468	1.6031	1.67281
Medtr5g005050.1	23S rRNA m2A2503 methyltransferase	1143	0	0	0	0	0	0	0	0
Medtr5g005050.2	23S rRNA m2A2503 methyltransferase	1038	0	0	0	0	0	0	0	0
Medtr3g114780.1	24-methylenesterol C-methyltransferase	1083	105.402	102.487	118.365	108.751	79.3014	79.4257	54.3974	71.0415
Medtr1g100663.1	25.3 kDa vesicle transporter-like protein, putative	672	0.0365473	0.0454401	0.0811418	0.0543764	0	0	0	0
Medtr3g062510.1	26S protease regulatory subunit 6B	1248	0.0121509	0	0	0.00405032	0	0	0	0
Medtr3g062510.2	26S protease regulatory subunit 6B	1116	0	0	0	0	0	0	0	0
Medtr8g074130.1	26S protease regulatory subunit, putative	285	0	0	0	0	0	0	0	0
Medtr5g043640.1	26S proteasome non-ATPase regulatory subunit 10	744	6.11806	7.06218	6.53333	6.57119	7.72625	7.16124	6.5381	7.14186
Medtr1g026030.1	26S proteasome non-ATPase regulatory subunit 3	1452	15.7199	19.4417	15.4075	16.8564	16.7266	16.5304	15.5388	16.2652
Medtr3g114480.1	26S proteasome non-ATPase regulatory subunit 3	1473	0	0	0	0	0	0	0	0
Medtr3g114480.2	26S proteasome non-ATPase regulatory subunit 3	1272	0	0	0	0	0	0	0	0
Medtr3g114480.3	26S proteasome non-ATPase regulatory subunit 3	1362	0	0	0	0	0	0	0	0
Medtr1g107545.1	26S proteasome non-ATPase regulatory subunit 3, putative	567	0	0.0541755	0	0.0180585	0	0	0	0
Medtr8g058790.1	26S proteasome non-ATPase regulatory subunit 5	1581	0.0307193	0.0286455	0.051152	0.036839	0.0382803	0.0208739	0.060853	0.0400024
Medtr8g061280.1	26S proteasome non-ATPase regulatory subunit 5	1581	0	0.00478769	0	0.0015959	0.00479851	0.00523315	0	0.00334389
Medtr4g104080.1	26S proteasome non-ATPase regulatory subunit 6	1164	25.2841	30.2878	26.2315	27.2678	26.0732	25.6323	21.7877	24.4977
Medtr8g046560.1	26S proteasome non-ATPase regulatory subunit 6	1572	0.0632626	0.019664	0	0.0276422	0.0394168	0.0214935	0	0.0203034
Medtr5g027960.1	26S proteasome non-ATPase regulatory subunit-like protein	1161	46.7202	55.6666	47.0941	49.8269	52.5083	49.4787	53.5017	51.8296
Medtr2g017680.1	26S proteasome non-ATPase regulatory subunit-like protein	930	40.8562	44.7836	40.8045	42.1481	39.7084	40.9216	37.7004	39.4434
Medtr1g019930.1	26S proteasome non-ATPase regulatory subunit-like protein	942	30.2484	31.1421	30.4513	30.6139	34.7455	32.739	31.3578	32.9474
Medtr8g075390.1	26S proteasome non-ATPase regulatory subunit-like protein	1170	22.0806	25.3558	23.5306	23.6557	25.4274	23.426	24.5787	24.4774
Medtr5g022440.1	26S proteasome non-ATPase regulatory subunit-like protein	1197	20.1038	20.4851	19.7722	20.1204	23.9376	23.5209	23.2416	23.5667
Medtr3g109300.1	26S proteasome non-ATPase regulatory subunit-like protein	2016	15.0656	16.9574	14.6982	15.5737	17.6022	17.3475	18.356	17.7685
Medtr1g009010.1	26S proteasome non-ATPase regulatory subunit-like protein	1266	1.06181	2.37142	1.46247	1.6319	1.78871	1.25595	1.06838	1.37101
Medtr1g009010.2	26S proteasome non-ATPase regulatory subunit-like protein	1266	0	0	0	0	0	0	0	0
Medtr2g460780.1	26S proteasome non-ATPase regulatory subunit-like protein	684	0	0	0	0	0	0	0	0
Medtr2g460780.2	26S proteasome non-ATPase regulatory subunit-like protein	666	0	0	0	0	0	0	0	0
Medtr2g460780.3	26S proteasome non-ATPase regulatory subunit-like protein	642	0	0	0	0	0	0	0	0
Medtr2g067250.1	26S proteasome regulatory complex component	3000	1.7901	1.69417	1.7499	1.74472	2.43046	2.36013	1.72389	2.17149
Medtr8g106120.1	26S proteasome regulatory complex component	3006	0	0	0	0	0	0	0	0
Medtr8g106120.2	26S proteasome regulatory complex component	2166	0	0	0	0	0	0	0	0
Medtr8g106120.3	26S proteasome regulatory complex component	2340	0	0	0	0	0	0	0	0
Medtr8g023550.1	26S proteasome regulatory complex protein	1236	30.3781	33.1295	28.4955	30.6677	31.636	32.6143	30.7026	31.651
Medtr1g095660.1	26S proteasome regulatory complex protein	1158	14.4042	16.2448	14.0841	14.911	16.1001	15.5812	15.9427	15.8747
Medtr1g016750.1	26S proteasome regulatory particle non-ATPase subunit 12	804	50.9322	55.8713	52.7083	53.1706	60.8745	55.9684	59.9692	58.9374
Medtr3g070180.1	26S proteasome regulatory particle non-ATPase subunit 8	930	14.5346	16.7988	15.5452	15.6262	18.9676	17.728	17.3911	18.0289
Medtr5g081980.1	26S proteasome regulatory particle non-ATPase subunit 8	933	13.7859	13.8161	12.4385	13.3468	14.7139	14.8495	14.4505	14.6713
Medtr4g094270.1	26S proteasome regulatory particle triple-A ATPase protein	1254	55.2989	55.4323	58.9868	56.5727	64.4931	62.7657	63.3244	63.5277
Medtr3g112260.1	26S proteasome regulatory particle triple-A ATPase protein	1200	50.8314	51.6869	48.7941	50.4375	52.5827	52.7526	54.7088	53.348
Medtr1g083330.1	26S proteasome regulatory particle triple-A ATPase protein	1272	23.2103	25.4802	21.7132	23.4679	24.0567	22.1054	21.9872	22.7164
Medtr4g033235.1	26S proteasome regulatory particle triple-A ATPase protein	1275	7.3217	7.90545	8.00895	7.74537	8.69696	8.29186	8.19096	8.39326
Medtr3g117230.1	26S proteasome regulatory particle triple-A ATPase protein	1209	0.366085	0.227581	0.451543	0.348403	0.608254	0.552791	0.276263	0.479103
Medtr8g092450.1	26S proteasome regulatory subunit N5	1326	21.6611	25.572	22.9043	23.3792	23.9822	23.0931	24.1316	23.7356
Medtr8g092390.1	26S proteasome regulatory subunit N5	1317	0.265852	0.403993	0.213143	0.294329	0.312882	0.220791	0.534995	0.356222
Medtr3g009940.1	26S proteasome regulatory subunit rpn2, putative	1077	6.03643	4.92929	5.76401	5.57658	4.17546	4.72747	3.93768	4.2802
Medtr1g058950.1	26S proteasome regulatory subunit S2 1B	306	0	0	0	0	0	0	0	0
Medtr4g078780.1	26S proteasome regulatory subunit S2 1B	2661	0	0	0	0	0	0	0	0
Medtr4g078780.2	26S proteasome regulatory subunit S2 1B	2658	0	0	0	0	0	0	0	0
Medtr4g078780.3	26S proteasome regulatory subunit S2 1B	2304	0	0	0	0	0	0	0	0
Medtr6g025300.1	26S proteasome subunit RPN7	2262	0.0332453	0.0206674	0.0184527	0.0241218	0	0.0677709	0	0.0225903
Medtr4g088110.1	28 kDa heat- and acid-stable phosphoprotein-like protein	492	44.8188	48.472	42.3677	45.2195	47.0488	45.4854	44.6368	45.7237
Medtr2g014950.1	28 kDa heat- and acid-stable phosphoprotein-like protein	498	1.87939	0.934677	1.47432	1.42946	0.905562	1.22597	1.24808	1.12654
Medtr3g031280.1	28S ribosomal protein S29	1332	6.04588	7.49587	6.56068	6.70081	6.68745	6.90084	5.11356	6.23395
Medtr6g027730.1	2-aminoethanethiol dioxygenase-like protein	612	87.2377	81.0108	51.2419	73.1634	35.2466	36.8673	79.8251	50.6463
Medtr7g086380.1	2-aminoethanethiol dioxygenase-like protein	852	64.9517	89.1209	38.8299	64.3008	33.4164	31.9365	132.32	65.8908
Medtr7g009710.1	2-aminoethanethiol dioxygenase-like protein	837	68.7245	71.7927	45.4913	62.0028	38.3511	42.973	72.6374	51.3205
Medtr6g011530.1	2-aminoethanethiol dioxygenase-like protein	840	4.65203	4.44632	3.5998	4.23272	2.73802	2.98603	5.28309	3.66904
Medtr2g058330.1	2-aminoethanethiol dioxygenase-like protein	816	0.606504	0.643727	0.443377	0.564536	0.626747	0.442276	0.535836	0.534953
Medtr2g055320.1	2-aminoethanethiol dioxygenase-like protein	789	0	0	0	0	0	0	0	0
Medtr6g011530.2	2-aminoethanethiol dioxygenase-like protein	840	0	0	0	0	0	0	0	0
Medtr4g055260.1	2-carboxy-D-arabinitol 1-phosphate (CA1P) phosphatase	1530	0.842167	0.612142	0.532165	0.662158	0.500507	0.316941	0.293324	0.370257
Medtr5g010010.1	2-C-methyl-D-erythritol 2,4-cyclodiphosphate synthase	702	8.10865	6.41379	7.55184	7.35809	10.4058	10.6692	9.23344	10.1028
Medtr4g134540.1	2-C-methyl-D-erythritol 4-phosphate cytidylyltransferase	900	2.21275	2.01463	2.12755	2.11831	2.62711	2.20208	1.69613	2.1751
Medtr4g134540.2	2-C-methyl-D-erythritol 4-phosphate cytidylyltransferase	654	0.322965	0.286821	0.256087	0.288624	0.229975	0.188105	0.104453	0.174178
Medtr7g081220.2	2-dehydro-3-deoxyphosphooctonate aldolase	873	0.0401927	0.0124931	0.0223089	0.0249982	0	0.0136555	0.0227483	0.0121346
Medtr7g081220.1	2-dehydro-3-deoxyphosphooctonate aldolase	897	0	0	0	0	0.0137014	0	0	0.00456714
Medtr7g081220.3	2-dehydro-3-deoxyphosphooctonate aldolase	873	0	0	0	0	0	0	0	0
Medtr5g082850.1	2-deoxymugineic-acid 2-dioxygenase-like protein, putative	1140	1.5312	1.29678	1.47807	1.43535	1.71451	2.14123	1.55743	1.80439
Medtr2g086510.1	2Fe-2S ferredoxin superfamily protein	468	52.6786	56.0546	48.1154	52.2828	64.0735	64.5334	65.916	64.841
Medtr4g053120.1	2Fe-2S ferredoxin superfamily protein	468	42.5538	59.3474	29.9912	43.9641	25.0714	26.045	45.873	32.3298
Medtr1g112050.1	2Fe-2S ferredoxin superfamily protein	465	29.8198	25.6264	28.9499	28.132	38.2351	40.1341	36.2386	38.2026
Medtr5g006320.1	2Fe-2S ferredoxin superfamily protein	462	6.185	4.66058	4.47326	5.10628	7.59055	7.00454	5.72825	6.77445
Medtr4g098490.1	2Fe-2S ferredoxin superfamily protein	561	1.35106	1.23055	1.06381	1.21514	1.62487	1.1102	1.77831	1.50446
Medtr2g006290.1	2Fe-2S ferredoxin superfamily protein	453	1.39839	1.19532	0.776172	1.12329	1.74258	0.950209	1.78079	1.49119
Medtr8g088720.1	2Fe-2S ferredoxin superfamily protein	447	0.105987	0	0	0.035329	0	0.144037	0.239947	0.127995
Medtr1g112030.1	2Fe-2S ferredoxin superfamily protein	471	0	0	0	0	0	0	0.0622215	0.0207405
Medtr1g112030.2	2Fe-2S ferredoxin superfamily protein	471	0	0	0	0	0	0	0	0
Medtr1g112030.3	2Fe-2S ferredoxin superfamily protein	471	0	0	0	0	0	0	0	0
Medtr1g112030.4	2Fe-2S ferredoxin superfamily protein	483	0	0	0	0	0	0	0	0
Medtr7g051230.1	2Fe-2S ferredoxin-like protein	465	108.635	93.2709	148.93	116.945	100.464	114.851	81.7457	99.0202
Medtr1g011510.1	2Fe-2S iron-sulfur cluster-binding domain protein	492	4.41678	4.59912	5.39334	4.80308	4.7127	5.40218	5.18712	5.10067
Medtr2g101380.1	2Fe-2S iron-sulfur cluster-binding domain protein	576	0.0561993	0.0698739	0.374319	0.166797	0.0700317	0	0	0.0233439
Medtr1g112970.1	2Fe-2S iron-sulfur cluster-binding domain protein	387	0	0	0	0	0.0973753	0	0	0.0324584
Medtr4g131820.1	2Fe-2S iron-sulfur cluster-binding domain protein	615	0	0	0	0	0	0	0	0
Medtr4g131820.2	2Fe-2S iron-sulfur cluster-binding domain protein	531	0	0	0	0	0	0	0	0
Medtr4g131820.3	2Fe-2S iron-sulfur cluster-binding domain protein	432	0	0	0	0	0	0	0	0
Medtr1239s0010.1	2-hydroxy-6-oxo-6-phenylhexa-2,4-dienoate hydrolase, putative	1681	0	0	0	0	0	0	0	0
Medtr6g004200.1	2-hydroxyacyl-CoA lyase	1707	18.9878	13.1585	20.1064	17.4176	11.1761	12.1091	9.42543	10.9035
Medtr1g105020.1	2-hydroxyisoflavanone dehydratase	972	120.564	192.674	128.824	147.354	77.269	77.7168	134.636	96.5405
Medtr1g104930.1	2-hydroxyisoflavanone dehydratase	975	18.0714	13.8429	14.7196	15.5446	15.9657	16.9557	14.9463	15.9559
Medtr3g450680.1	2-hydroxyisoflavanone dehydratase	1002	13.5343	15.616	13.2815	14.1439	7.15099	8.53445	8.82452	8.16999
Medtr1g104933.1	2-hydroxyisoflavanone dehydratase	957	4.39812	3.00089	3.8106	3.73654	3.67604	3.93612	3.15711	3.58976
Medtr5g005850.1	2-hydroxyisoflavanone dehydratase	990	2.03203	0.977991	1.16426	1.39143	2.28713	3.65237	2.52279	2.82076
Medtr7g051020.1	2-hydroxyisoflavanone dehydratase	984	0.982957	1.29003	1.758	1.34366	2.58589	2.67169	1.97808	2.41189
Medtr8g040860.1	2-hydroxyisoflavanone dehydratase	993	0	0.0942207	0	0.0314069	0	0	0	0
Medtr5g005920.1	2-hydroxyisoflavanone dehydratase	999	0.0753261	0	0	0.0251087	0	0	0	0
Medtr5g005900.1	2-hydroxyisoflavanone dehydratase	987	0	0	0	0	0	0	0	0
Medtr7g033125.1	2-isopropylmalate synthase	1311	21.0624	19.1946	24.4962	21.5844	16.1341	15.8641	12.3692	14.7891
Medtr1g116500.1	2-isopropylmalate synthase	1797	10.9739	9.96802	11.9968	10.9796	9.69025	10.2531	9.75717	9.90017
Medtr2g078470.1	2-isopropylmalate synthase	1125	0	0	0	0	0	0	0.151433	0.0504777
Medtr4g009880.1	2-methoxy-6-polyprenyl-1,4-benzoquinol methylase	873	12.3876	11.4246	12.6374	12.1499	11.8999	11.9336	12.2828	12.0388
Medtr1g071110.1	2-methyl-6-phytylbenzoquinone methyltranferase	1044	0.863499	0.680825	0.794908	0.779744	0.708608	0.601061	0.429124	0.579598
Medtr1g076570.1	2-methyl-6-phytylbenzoquinone methyltranferase	1023	0.0826327	0.0342464	0.0305767	0.0491519	0.205942	0.336895	0.187074	0.243304
Medtr1g071110.2	2-methyl-6-phytylbenzoquinone methyltranferase	1044	0	0	0	0	0	0	0	0
Medtr3g069190.1	2-nitropropane dioxygenase-like protein	993	0	0	0	0	0	0	0	0
Medtr3g069190.2	2-nitropropane dioxygenase-like protein	885	0	0	0	0	0	0	0	0
Medtr3g069190.3	2-nitropropane dioxygenase-like protein	900	0	0	0	0	0	0	0	0
Medtr1g071470.1	2OG-Fe(II) oxygenase domain protein, putative	1248	5.44529	4.88963	5.79291	5.37594	8.1992	6.42376	6.59191	7.07162
Medtr7g063730.1	2OG-Fe(II) oxygenase family oxidoreductase	1113	91.6736	97.523	99.162	96.1195	112.754	127.297	100.521	113.524
Medtr5g048550.1	2OG-Fe(II) oxygenase family oxidoreductase	1062	74.5148	73.4046	80.9519	76.2904	127.31	126.028	157.888	137.076
Medtr3g117420.1	2OG-Fe(II) oxygenase family oxidoreductase	1065	52.2079	52.0592	49.7251	51.3307	49.3398	51.0495	62.5451	54.3115
Medtr7g062580.1	2OG-Fe(II) oxygenase family oxidoreductase	1092	51.0959	27.1065	38.4047	38.869	23.3926	23.3426	31.9047	26.2133
Medtr6g081860.1	2OG-Fe(II) oxygenase family oxidoreductase	1116	18.5896	17.7677	18.7635	18.3736	22.6633	20.5154	21.4616	21.5468
Medtr5g091920.1	2OG-Fe(II) oxygenase family oxidoreductase	690	17.8918	14.7679	17.1077	16.5891	20.6093	17.4701	15.9981	18.0258
Medtr1g089865.1	2OG-Fe(II) oxygenase family oxidoreductase	1581	14.5459	14.7532	14.9143	14.7378	13.8198	14.1371	10.7774	12.9114
Medtr8g006930.1	2OG-Fe(II) oxygenase family oxidoreductase	1122	10.9861	11.4683	9.53644	10.6636	9.22971	10.3277	11.0333	10.1969
Medtr7g062560.1	2OG-Fe(II) oxygenase family oxidoreductase	1080	11.2351	9.59405	9.14847	9.99256	9.50033	10.4448	9.99254	9.97921
Medtr7g062600.1	2OG-Fe(II) oxygenase family oxidoreductase	1083	8.99201	12.2761	8.61191	9.95999	10.0188	10.5429	12.5337	11.0318
Medtr4g094900.1	2OG-Fe(II) oxygenase family oxidoreductase	759	8.11858	6.92659	7.58284	7.54267	7.46552	7.6091	7.09843	7.39102
Medtr1g109230.1	2OG-Fe(II) oxygenase family oxidoreductase	1188	7.67406	7.1997	7.36436	7.41271	8.28434	7.52576	8.11401	7.9747
Medtr4g119410.1	2OG-Fe(II) oxygenase family oxidoreductase	1122	7.32022	6.77169	7.59918	7.23036	11.6126	13.7509	13.1222	12.8286
Medtr1g093140.1	2OG-Fe(II) oxygenase family oxidoreductase	1137	7.56086	6.61304	7.38713	7.18701	10.1649	10.7615	12.9594	11.2953
Medtr0009s0480.1	2OG-Fe(II) oxygenase family oxidoreductase	1062	7.82489	6.42423	6.91605	7.05506	3.25912	2.88969	3.89922	3.34934
Medtr3g040440.1	2OG-Fe(II) oxygenase family oxidoreductase	774	7.73462	6.85808	6.39686	6.99652	8.06397	7.70557	9.13901	8.30285
Medtr1g014720.1	2OG-Fe(II) oxygenase family oxidoreductase	1572	6.57288	6.78742	6.80892	6.72307	6.60727	7.24839	6.35707	6.73758
Medtr1g033810.1	2OG-Fe(II) oxygenase family oxidoreductase	1077	4.52527	5.14995	6.38062	5.35194	8.43588	8.15849	8.262	8.28546
Medtr2g069010.1	2OG-Fe(II) oxygenase family oxidoreductase	1146	5.24514	5.10142	4.4139	4.92016	4.79668	5.8635	5.36273	5.34097
Medtr0032s0040.1	2OG-Fe(II) oxygenase family oxidoreductase	1128	4.90015	4.5325	4.60613	4.67959	5.87232	5.84033	5.88228	5.86498
Medtr2g069090.1	2OG-Fe(II) oxygenase family oxidoreductase	1119	3.52291	3.63762	4.7074	3.95598	6.36615	6.64952	5.44205	6.15257
Medtr1g093120.1	2OG-Fe(II) oxygenase family oxidoreductase	1113	3.4971	3.09077	4.0692	3.55235	8.40067	8.93255	10.4926	9.27529
Medtr2g068950.1	2OG-Fe(II) oxygenase family oxidoreductase	1110	3.25875	3.25997	2.32852	2.94908	3.01061	3.1306	3.39198	3.17773
Medtr3g043900.1	2OG-Fe(II) oxygenase family oxidoreductase	1062	2.39679	3.64791	2.0643	2.703	2.36877	2.58333	4.3035	3.0852
Medtr2g437380.1	2OG-Fe(II) oxygenase family oxidoreductase	1092	2.58833	3.33586	1.82208	2.58209	0.747348	0.686351	1.6436	1.02577
Medtr6g015950.1	2OG-Fe(II) oxygenase family oxidoreductase	1011	2.46514	2.54751	1.51043	2.17436	1.43621	1.69682	1.59454	1.57586
Medtr3g045230.1	2OG-Fe(II) oxygenase family oxidoreductase	1065	1.99604	2.33991	2.18414	2.17337	2.70053	2.63513	2.00123	2.44563
Medtr4g100610.1	2OG-Fe(II) oxygenase family oxidoreductase	684	1.53711	1.44172	2.03563	1.67149	3.32681	3.59151	3.05254	3.32362
Medtr6g088665.1	2OG-Fe(II) oxygenase family oxidoreductase	1023	1.34209	1.53283	1.76703	1.54732	1.57519	1.84512	2.89708	2.1058
Medtr5g048570.1	2OG-Fe(II) oxygenase family oxidoreductase	1059	1.18748	1.05719	1.05782	1.10083	3.63544	3.48658	4.21508	3.77903
Medtr7g094250.1	2OG-Fe(II) oxygenase family oxidoreductase	1545	0.803072	1.3313	1.05658	1.06365	1.42697	1.43496	1.24573	1.36922
Medtr7g029655.1	2OG-Fe(II) oxygenase family oxidoreductase	1119	0.822164	0.937031	1.03944	0.932878	0.996066	1.05525	1.34429	1.13187
Medtr0314s0030.1	2OG-Fe(II) oxygenase family oxidoreductase	1047	0.768856	0.60375	0.664834	0.679147	1.39176	1.08888	1.52077	1.3338
Medtr1g043840.1	2OG-Fe(II) oxygenase family oxidoreductase	1023	0.582838	0.764915	0.503226	0.616993	0.484195	0.836084	0.659751	0.66001
Medtr8g041620.1	2OG-Fe(II) oxygenase family oxidoreductase	1146	0.572823	0.67472	0.602419	0.616654	2.21658	2.0486	2.11588	2.12702
Medtr3g464530.1	2OG-Fe(II) oxygenase family oxidoreductase	981	0.877084	0.554491	0.396059	0.609211	1.20411	1.17176	0.706758	1.02754
Medtr2g068960.1	2OG-Fe(II) oxygenase family oxidoreductase	1113	0.565063	0.654104	0.584013	0.60106	0.388493	0.609043	0.573462	0.523666
Medtr7g102720.1	2OG-Fe(II) oxygenase family oxidoreductase	1008	0.57541	0.317965	0.638759	0.510711	0.956049	1.47708	1.0132	1.14878
Medtr2g072930.1	2OG-Fe(II) oxygenase family oxidoreductase	525	0.709305	0.561206	0.214744	0.495085	1.52672	0.350527	1.02188	0.966375
Medtr2g007060.1	2OG-Fe(II) oxygenase family oxidoreductase	1176	0.394721	0.420657	0.59467	0.470016	0.667545	0.689694	0.82979	0.72901
Medtr1g043775.1	2OG-Fe(II) oxygenase family oxidoreductase	1074	0.525355	0.342145	0.361024	0.409508	0.49879	0.373979	0.226546	0.366438
Medtr2g069060.2	2OG-Fe(II) oxygenase family oxidoreductase	771	0.580262	0.227827	0.406829	0.404973	0.304456	0.415042	0.207422	0.308973
Medtr4g100590.1	2OG-Fe(II) oxygenase family oxidoreductase	942	0.426574	0.392866	0.33323	0.384223	0.570943	0.730013	0.751125	0.684027
Medtr5g048740.1	2OG-Fe(II) oxygenase family oxidoreductase	1062	0.42471	0.40804	0.235734	0.356161	1.17877	0.918245	1.09263	1.06321
Medtr2g069020.2	2OG-Fe(II) oxygenase family oxidoreductase	1113	0.341495	0.394261	0.27078	0.335512	0.273566	0.298346	0.662674	0.411529
Medtr3g092890.1	2OG-Fe(II) oxygenase family oxidoreductase	1017	0.297488	0.437123	0.210152	0.314921	0.572913	0.404287	0.306132	0.427777
Medtr0009s0400.1	2OG-Fe(II) oxygenase family oxidoreductase	453	0.140656	0.349761	0.156141	0.215519	0.175276	0.382304	0.955303	0.504294
Medtr7g056393.1	2OG-Fe(II) oxygenase family oxidoreductase	1122	0.10437	0.259532	0.115861	0.159921	0.0867059	0.189119	0.157524	0.14445
Medtr1g070080.1	2OG-Fe(II) oxygenase family oxidoreductase	1029	0.0479814	0.0795419	0.159792	0.0957716	0.0797215	0.0869426	0.144835	0.103833
Medtr5g055800.1	2OG-Fe(II) oxygenase family oxidoreductase	1053	0.0907495	0.0805936	0.115132	0.0954917	0.129241	0.079283	0.14675	0.118425
Medtr2g072890.1	2OG-Fe(II) oxygenase family oxidoreductase	1080	0.106966	0.0664969	0.0593714	0.0776115	0.133294	0	0	0.0444314
Medtr7g016080.1	2OG-Fe(II) oxygenase family oxidoreductase	990	0.113364	0.0281896	0.0251689	0.055574	0.0282532	0.0308124	0.0513294	0.0367983
Medtr8g074050.1	2OG-Fe(II) oxygenase family oxidoreductase	1065	0	0.132947	0	0.0443155	0	0	0.0605195	0.0201732
Medtr4g115990.1	2OG-Fe(II) oxygenase family oxidoreductase	972	0	0.0336309	0.0900814	0.0412374	0.134827	0.03676	0	0.0571958
Medtr2g027110.2	2OG-Fe(II) oxygenase family oxidoreductase	771	0.0989274	0	0	0.0329758	0.0410922	0	0.0746549	0.0385824
Medtr2g007120.1	2OG-Fe(II) oxygenase family oxidoreductase	1494	0.0280682	0	0.0623167	0.0301283	0.0349767	0.114434	0.0635443	0.0709852
Medtr7g062570.1	2OG-Fe(II) oxygenase family oxidoreductase	1077	0	0.0500595	0	0.0166865	0	0	0	0
Medtr6g035160.1	2OG-Fe(II) oxygenase family oxidoreductase	537	0	0	0.0458986	0.0152995	0.0515233	0	0.0936057	0.0483763
Medtr4g024660.1	2OG-Fe(II) oxygenase family oxidoreductase	1122	0	0.0446486	0	0.0148829	0	0.0244014	0	0.0081338
Medtr1g093110.1	2OG-Fe(II) oxygenase family oxidoreductase	1125	0.0398997	0	0	0.0132999	0	0	0	0
Medtr8g469400.1	2OG-Fe(II) oxygenase family oxidoreductase	1083	0.0373639	0	0	0.0124546	0	0	0	0
Medtr8g062600.1	2OG-Fe(II) oxygenase family oxidoreductase	1122	0	0.0183741	0	0.00612471	0	0	0	0
Medtr0009s0480.2	2OG-Fe(II) oxygenase family oxidoreductase	813	0	0	0	0	0	0	0	0
Medtr1g034130.1	2OG-Fe(II) oxygenase family oxidoreductase	264	0	0	0	0	0	0	0	0
Medtr1g043775.2	2OG-Fe(II) oxygenase family oxidoreductase	930	0	0	0	0	0	0	0	0
Medtr1g043810.1	2OG-Fe(II) oxygenase family oxidoreductase	1074	0	0	0	0	0	0	0	0
Medtr1g043810.2	2OG-Fe(II) oxygenase family oxidoreductase	990	0	0	0	0	0	0	0	0
Medtr1g048940.1	2OG-Fe(II) oxygenase family oxidoreductase	1071	0	0	0	0	0.0307249	0	0	0.0102416
Medtr1g070110.1	2OG-Fe(II) oxygenase family oxidoreductase	714	0	0	0	0	0	0	0	0
Medtr1g089865.2	2OG-Fe(II) oxygenase family oxidoreductase	1134	0	0	0	0	0	0	0	0
Medtr1g089865.3	2OG-Fe(II) oxygenase family oxidoreductase	1134	0	0	0	0	0	0	0	0
Medtr2g027110.1	2OG-Fe(II) oxygenase family oxidoreductase	747	0	0	0	0	0	0	0	0
Medtr2g069020.1	2OG-Fe(II) oxygenase family oxidoreductase	1179	0	0	0	0	0	0	0	0
Medtr2g069060.1	2OG-Fe(II) oxygenase family oxidoreductase	1050	0	0	0	0	0	0	0	0
Medtr2g072910.1	2OG-Fe(II) oxygenase family oxidoreductase	1077	0	0	0	0	0	0	0	0
Medtr2g072910.2	2OG-Fe(II) oxygenase family oxidoreductase	837	0	0	0	0	0	0	0	0
Medtr2g437380.2	2OG-Fe(II) oxygenase family oxidoreductase	810	0	0	0	0	0	0	0	0
Medtr3g026150.1	2OG-Fe(II) oxygenase family oxidoreductase	1083	0	0	0	0	0	0	0	0
Medtr3g026150.2	2OG-Fe(II) oxygenase family oxidoreductase	858	0	0	0	0	0	0	0	0
Medtr3g026150.3	2OG-Fe(II) oxygenase family oxidoreductase	774	0	0	0	0	0	0	0	0
Medtr3g117430.1	2OG-Fe(II) oxygenase family oxidoreductase	390	0	0	0	0	0	0	0	0
Medtr3g117485.1	2OG-Fe(II) oxygenase family oxidoreductase	1062	0	0	0	0	0	0	0	0
Medtr3g117485.2	2OG-Fe(II) oxygenase family oxidoreductase	846	0	0	0	0	0	0	0	0
Medtr3g464530.2	2OG-Fe(II) oxygenase family oxidoreductase	759	0	0	0	0	0	0	0	0
Medtr4g100590.2	2OG-Fe(II) oxygenase family oxidoreductase	801	0	0	0	0	0	0	0	0
Medtr4g100600.1	2OG-Fe(II) oxygenase family oxidoreductase	969	0	0	0	0	0	0.0548639	0	0.018288
Medtr4g100600.2	2OG-Fe(II) oxygenase family oxidoreductase	690	0	0	0	0	0	0	0	0
Medtr6g088665.2	2OG-Fe(II) oxygenase family oxidoreductase	1026	0	0	0	0	0	0	0	0
Medtr7g056347.1	2OG-Fe(II) oxygenase family oxidoreductase	1122	0	0	0	0	0	0	0	0
Medtr7g062550.1	2OG-Fe(II) oxygenase family oxidoreductase	1125	0	0	0	0	0	0	0	0
Medtr7g078010.1	2OG-Fe(II) oxygenase family oxidoreductase	1122	0	0	0	0	0	0	0	0
Medtr7g078010.2	2OG-Fe(II) oxygenase family oxidoreductase	909	0	0	0	0	0	0	0	0
Medtr8g041600.1	2OG-Fe(II) oxygenase family oxidoreductase	1146	0	0	0	0	0	0	0	0
Medtr8g041600.2	2OG-Fe(II) oxygenase family oxidoreductase	927	0	0	0	0	0	0	0	0
Medtr8g063070.1	2OG-Fe(II) oxygenase family oxidoreductase	1122	0	0	0	0	0	0	0	0
Medtr8g074070.1	2OG-Fe(II) oxygenase family oxidoreductase	1065	0	0	0	0	0	0	0	0
Medtr8g074070.2	2OG-Fe(II) oxygenase family oxidoreductase	1008	0	0	0	0	0	0	0	0
Medtr8g102600.1	2OG-Fe(II) oxygenase family oxidoreductase	984	0	0	0	0	0	0	0	0
Medtr8g102600.2	2OG-Fe(II) oxygenase family oxidoreductase	834	0	0	0	0	0	0	0	0
Medtr7g045650.1	2OG-Fe(II) oxygenase family oxidoreductase, putative	972	5.16294	5.45378	5.53476	5.38382	2.32564	3.35087	2.37471	2.68374
Medtr0009s0410.1	2OG-Fe(II) oxygenase family oxidoreductase, putative	501	0	0	0	0	0	0	0	0
Medtr8g009180.1	2OG-Fe(II) oxygenase family oxidoreductase, putative	885	0	0	0	0	0	0	0	0
Medtr3g085290.1	2OG-Fe(II) oxygenase family protein	1080	8.97328	9.5228	8.72341	9.07317	9.27965	7.90133	8.77506	8.65201
Medtr1g101840.1	2OG-Fe(II) oxygenase family protein	462	9.98352	8.37861	6.99593	8.45269	9.01957	7.8862	11.301	9.40225
Medtr4g029340.1	2OG-Fe(II) oxygenase family protein	978	2.67658	2.1839	2.8784	2.57963	2.60576	2.34921	2.90355	2.6195
Medtr6g059320.1	2OG-Fe(II) oxygenase family protein	801	2.36246	2.54086	2.55819	2.48717	2.78139	2.69847	3.05156	2.84381
Medtr3g109420.1	2-on-2 hemoglobin	513	26.0412	23.8512	28.0852	25.9925	31.0073	27.7076	32.8346	30.5165
Medtr1g008700.1	2-on-2 hemoglobin	510	21.4303	27.7032	17.1276	22.087	10.7138	11.3083	21.488	14.5034
Medtr5g055667.1	2-oxoacid dehydrogenase acyltransferase domain protein	225	0	0	0.0516289	0.0172096	0.0579558	0	0	0.0193186
Medtr4g120220.1	2-oxoacid dehydrogenase acyltransferase family protein	1563	29.1311	20.989	24.0998	24.74	25.6047	24.2785	23.8864	24.5899
Medtr1g096240.1	2-oxoacid dehydrogenase acyltransferase family protein	1374	12.6501	11.8174	17.155	13.8741	14.0808	13.4047	13.0036	13.4964
Medtr2g006820.1	2-oxoacid dehydrogenase acyltransferase family protein	1362	9.48056	11.9918	10.352	10.6081	10.0158	10.2279	8.87067	9.70476
Medtr1g111140.1	2-oxoacid dehydrogenase acyltransferase family protein	1413	8.24565	8.60492	9.02975	8.62677	7.49809	7.43694	5.35361	6.76288
Medtr5g093300.1	2-oxoacid dehydrogenase acyltransferase family protein	1368	3.61603	4.39254	4.18716	4.06524	4.38952	5.33784	5.01066	4.91267
Medtr8g036165.1	2-oxoglutarate (2OG) and Fe(II)-dependent oxygenase superfamily protein	1059	17.6669	15.9303	19.0337	17.5436	20.1201	19.2811	17.1683	18.8565
Medtr2g069480.1	2-oxoglutarate (2OG) and Fe(II)-dependent oxygenase superfamily protein	1401	0	0	0	0	0	0	0	0
Medtr2g069480.2	2-oxoglutarate (2OG) and Fe(II)-dependent oxygenase superfamily protein	1086	0	0	0	0	0	0	0	0
Medtr8g041610.1	2-oxoglutarate (2OG) and Fe(II)-dependent oxygenase superfamily protein, putative	258	0	0	0	0	0	0	0	0
Medtr5g092530.1	2-oxoglutarate dehydrogenase E2 subunit	177	1.87484	2.42244	1.83639	2.04456	2.61115	2.49795	2.33031	2.47981
Medtr2g009220.1	2-oxoglutarate/malate translocator	1704	12.0483	12.4475	13.0443	12.5134	10.9528	11.6894	9.29314	10.6451
Medtr4g065007.1	2-oxoglutarate/malate translocator	1674	6.81668	6.05382	6.33776	6.40275	3.71188	4.33354	3.93377	3.99306
Medtr4g011690.1	2-oxoglutarate-dependent dioxygenase	948	8.15526	4.05585	9.75267	7.32126	25.7297	28.967	19.3861	24.6943
Medtr4g099380.1	2-oxoglutarate-dependent dioxygenase	849	5.30533	4.69653	5.46538	5.15575	6.37314	6.40246	5.52501	6.1002
Medtr7g090520.1	2-oxoglutarate-dependent dioxygenase	966	2.34192	1.75805	3.48269	2.52755	1.98227	2.16182	1.80066	1.98158
Medtr1g011600.1	2-oxoglutarate-dependent dioxygenase	897	0.064593	0	0	0.021531	0.0804914	0	0	0.0268305
Medtr1g034100.1	2-oxoglutarate-dependent dioxygenase	219	0	0	0	0	0	0	0	0
Medtr2g069070.1	2-oxoglutarate-dependent dioxygenase	573	0	0	0	0	0	0.161303	0	0.0537678
Medtr4g011720.1	2-oxoglutarate-dependent dioxygenase	945	0	0	0	0	0	0	0	0
Medtr4g011720.2	2-oxoglutarate-dependent dioxygenase	798	0	0	0	0	0	0	0	0
Medtr5g024940.1	2-oxoglutarate-dependent dioxygenase	861	0	0	0	0	0	0	0.0449505	0.0149835
Medtr6g035155.1	2-oxoglutarate-dependent dioxygenase	387	0	0	0	0	0	0.264254	0	0.0880846
Medtr7g056370.1	2-oxoglutarate-dependent dioxygenase	660	0	0	0	0	0	0	0	0
Medtr8g075470.1	2-oxoisovalerate dehydrogenase E1 component, alpha subunit	1098	1.65646	1.72853	1.54331	1.64277	3.428	3.13552	2.94652	3.17001
Medtr7g118200.1	2-oxoisovalerate dehydrogenase E1 component, alpha subunit	312	0	0	0.803226	0.267742	0	0	0	0
Medtr3g096390.1	2-oxoisovalerate dehydrogenase E1 component, alpha subunit	1350	0	0	0	0	0	0	0	0
Medtr3g096390.2	2-oxoisovalerate dehydrogenase E1 component, alpha subunit	1005	0	0	0	0	0	0	0	0
Medtr3g088845.1	2-oxoisovalerate dehydrogenase subunit alpha	1407	0	0	0	0	0	0	0	0
Medtr3g088845.2	2-oxoisovalerate dehydrogenase subunit alpha	1143	0	0	0	0	0	0	0	0
Medtr3g088845.3	2-oxoisovalerate dehydrogenase subunit alpha	996	0	0	0	0	0	0	0	0
Medtr2g095260.1	2-phosphoglycerate kinase	2211	6.22519	6.39063	6.07651	6.23077	5.91465	6.20729	5.69674	5.93956
Medtr4g036835.1	2-phosphoglycerate kinase	1341	0.373505	0.309592	0.322486	0.335194	0.517151	0.507595	0.211397	0.412048
Medtr1g056720.1	2-phosphoglycerate kinase	1209	0.160387	0.181285	0.161859	0.167844	0.181694	0.0792608	0.132038	0.130998
Medtr0372s0010.1	2-phosphoglycerate kinase	891	0	0	0	0	0	0	0	0
Medtr4g036835.2	2-phosphoglycerate kinase	1341	0	0	0	0	0	0	0	0
Medtr4g036835.3	2-phosphoglycerate kinase	1161	0	0	0	0	0	0	0	0
Medtr2g083110.1	2S albumin seed storage protein (Conglutin / Ara h 6 allergen)	426	0	0	0	0	0	0	0	0
Medtr2g083130.1	2S albumin seed storage protein (Conglutin / Ara h 6 allergen)	426	0	0	0	0	0	0	0	0
Medtr2g083160.1	2S albumin seed storage protein (Conglutin / Ara h 6 allergen)	423	0	0	0	0	0	0	0	0
Medtr2g030240.1	2-succinylbenzoate-CoA ligase/peroxisomal protein	1665	0.0408528	0.0253966	0	0.0220831	0.025454	0.0832787	0	0.0362442
Medtr2g030240.2	2-succinylbenzoate-CoA ligase/peroxisomal protein	1383	0	0	0	0	0	0	0	0
Medtr4g094672.1	3'(2'),5'-bisphosphate nucleotidase	813	17.3996	18.7611	14.8956	17.0188	19.5997	18.1688	16.9138	18.2275
Medtr2g012510.1	3'(2'),5'-bisphosphate nucleotidase	1401	3.80273	3.1328	3.96399	3.63317	4.18008	3.57134	3.77961	3.84367
Medtr8g464260.1	3'(2'),5'-bisphosphate nucleotidase	1137	0.997597	1.0719	1.08008	1.04986	0.705979	0.903826	0.724946	0.778251
Medtr4g090525.1	3'(2'),5'-bisphosphate nucleotidase	1353	0.204278	0.0317479	0.0850378	0.107021	0.127279	0.347018	0.231235	0.235177
Medtr2g009270.1	3,4-dihydroxy-2-butanone 4-phosphate synthase	1626	22.2575	30.4346	27.0654	26.5858	14.7466	14.9808	14.8636	14.8637
Medtr2g096330.1	3,4-dihydroxy-2-butanone 4-phosphate synthase	1524	0.0529562	0	0	0.0176521	0	0	0	0
Medtr4g094130.1	3,4-dihydroxy-2-butanone 4-phosphate synthase	1608	0	0	0	0	0	0	0	0
Medtr4g094130.2	3,4-dihydroxy-2-butanone 4-phosphate synthase	1224	0	0	0	0	0	0	0	0
Medtr6g073003.1	3,4-dihydroxy-2-butanone kinase, putative	1782	1.99252	1.89012	2.15454	2.01239	2.45535	2.84825	2.55619	2.61993
Medtr6g073003.2	3,4-dihydroxy-2-butanone kinase, putative	1248	0	0	0	0	0	0	0	0
Medtr4g102550.1	3,5-epimerase/4-reductase	897	73.5683	74.611	74.563	74.2475	71.6552	76.5316	78.8701	75.6856
Medtr2g020160.1	3,8-divinyl protochlorophyllide A 8-vinyl reductase	1239	2.3471	1.84621	1.96742	2.05357	2.68604	2.08308	1.62663	2.13192
Medtr2g033020.1	30S ribosomal protein S1	1230	11.3422	11.4147	10.9179	11.2249	12.8983	10.9138	11.4922	11.7681
Medtr1g097610.1	30S ribosomal protein S1	1536	2.81283	2.61333	2.62496	2.68371	3.17775	2.64645	3.04406	2.95608
Medtr3g058430.1	30S ribosomal protein S10	567	8.47729	9.24097	9.01519	8.91115	9.61693	9.97169	9.78414	9.79092
Medtr2g101550.1	30S ribosomal protein S11P	378	0	0.177873	0	0.059291	0	0	0	0
Medtr3g108030.1	30S ribosomal protein S11P	417	0	0	0	0	0	0	0	0
Medtr3g073140.1	30S ribosomal protein S13	501	23.9086	22.1993	24.0739	23.3939	30.1753	33.4292	28.1046	30.5697
Medtr8g079770.1	30S ribosomal protein S14	165	0	0	0	0	0	0	0	0
Medtr4g009100.1	30S ribosomal protein S15	1272	4.63591	4.59743	4.19669	4.47668	5.17519	5.79396	4.43554	5.1349
Medtr4g006090.1	30S ribosomal protein S15	276	0	0	0.230761	0.0769204	0	0	0.470614	0.156871
Medtr0002s0210.1	30S ribosomal protein S15	471	0	0	0	0	0	0	0	0
Medtr4g009100.2	30S ribosomal protein S15	1143	0	0	0	0	0	0	0	0
Medtr6g042190.1	30S ribosomal protein S15	276	0	0	0	0	0	0	0	0
Medtr2g101770.1	30S ribosomal protein S17	456	43.203	44.7824	39.8788	42.6214	43.9411	45.6087	37.24	42.2633
Medtr3g035720.1	30S ribosomal protein S19P	279	0.83612	1.29946	0.580108	0.905229	0.781437	1.84647	2.12953	1.58581
Medtr4g051420.1	30S ribosomal protein S19P	279	0	0	0	0	0	0	0	0
Medtr4g051110.1	30S ribosomal protein S2	711	0	0.263182	0.11749	0.126891	0.263776	0.287669	0.958438	0.503294
Medtr3g029540.1	30S ribosomal protein S2	264	0	0	0	0	0	0	0	0
Medtr7g116690.1	30S ribosomal protein S2	633	0	0	0	0	0	0	0	0
Medtr8g061350.1	30S ribosomal protein S20	522	11.4149	13.0056	11.921	12.1138	13.2332	13.0806	12.2459	12.8532
Medtr4g051410.1	30S ribosomal protein S3	645	0.456411	1.064	0.633324	0.717912	1.0664	2.24846	1.80824	1.7077
Medtr0002s0790.1	30S ribosomal protein S3	720	0	0	0	0	0	0	0	0
Medtr8g038470.1	30S ribosomal protein S3	600	0	0	0	0	0	0	0	0
Medtr3g117570.2	30S ribosomal protein S31	261	4.77783	6.21541	5.69672	5.56332	4.46536	6.31273	5.80895	5.52901
Medtr3g117570.1	30S ribosomal protein S31	276	0	0	0	0	0	0	0	0
Medtr4g051220.1	30S ribosomal protein S4	606	0.248353	0.154391	0.413542	0.272095	0.46422	1.01254	1.1245	0.867087
Medtr0002s0590.1	30S ribosomal protein S4, putative	1011	0	0.0259892	0.0232043	0.0163978	0	0	0	0
Medtr8g093680.1	30S ribosomal protein S5	1509	3.75082	4.17163	4.16376	4.02874	4.6375	4.46021	4.11311	4.40361
Medtr8g093680.2	30S ribosomal protein S5	1242	0	0	0	0	0	0	0	0
Medtr2g033490.1	30S ribosomal protein S6	885	23.4588	23.9585	26.1823	24.5332	33.4088	30.1899	26.382	29.9936
Medtr0002s0300.1	30S ribosomal protein S7	399	0	0	0	0	0	0	0	0
Medtr4g034810.1	30S ribosomal protein S8	462	0.163234	0.304429	0.36241	0.276691	1.11876	1.99652	1.29342	1.46957
Medtr4g085580.1	30S ribosomal protein S9P	432	199.945	258.254	191.362	216.52	243.017	226.439	216.687	228.714
Medtr5g075240.1	30S ribosomal protein S9P	423	110.907	122.944	94.5815	109.477	100.747	94.5188	100.903	98.7231
Medtr3g078370.1	30S ribosomal protein S9P	1218	11.3116	11.4895	13.0677	11.9563	10.7749	10.5523	9.8528	10.3933
Medtr1g021760.1	30S ribosomal protein S9P	618	8.44944	7.46435	7.79289	7.90223	12.8249	10.4468	9.20489	10.8255
Medtr8g106020.1	30S ribosomal protein S9P	423	0.241446	0.500327	0.536057	0.425943	0.200583	0	0	0.0668609
Medtr8g106080.1	30S ribosomal protein S9P	423	0	0	0	0	0	0	0	0
Medtr2g039750.1	30S ribosomal S16-like protein	393	7.26728	7.87505	6.98185	7.37473	8.97291	8.9702	7.44644	8.46318
Medtr5g014070.1	30S ribosomal S16-like protein	393	5.28076	5.58084	6.20034	5.68731	7.39043	6.98337	6.25352	6.87577
Medtr1g076310.1	30S ribosomal S16-like protein	378	3.16022	4.35711	4.09862	3.87198	4.36695	4.29476	3.96686	4.20952
Medtr5g014070.2	30S ribosomal S16-like protein	393	0.0803104	0	0	0.0267701	0.150116	0.109142	0	0.0864194
Medtr4g014360.1	30S ribosomal S17-like protein	312	11.2533	12.854	10.918	11.6751	12.427	13.3661	13.1526	12.9819
Medtr6g005030.1	30S ribosomal S17-like protein	465	7.46131	7.53246	5.94659	6.98012	7.54948	9.70663	9.52874	8.92828
Medtr4g014360.2	30S ribosomal S17-like protein	312	0	0	0	0	0	0	0	0
Medtr4g104470.1	31 kDa ribonucleoprotein	903	27.0493	30.4986	27.9066	28.4848	29.3255	26.5636	24.5703	26.8198
Medtr3g075500.1	31 kDa ribonucleoprotein	876	4.50675	4.38683	4.80543	4.56634	4.212	5.4397	3.69186	4.44785
Medtr3g075500.2	31 kDa ribonucleoprotein	816	0	0	0	0	0	0	0	0
Medtr7g106440.1	33 kDa ribonucleoprotein	957	1.15197	1.68503	1.16596	1.33432	1.0133	1.56553	1.15058	1.24314
Medtr7g086370.3	3'-5' exonuclease	1317	0	0.0112711	0	0.00375702	0	0	0	0
Medtr1g016970.1	3'-5' exonuclease	1059	0	0	0	0	0	0	0	0
Medtr1g016970.2	3'-5' exonuclease	873	0	0	0	0	0	0	0	0
Medtr1g016970.3	3'-5' exonuclease	1059	0	0	0	0	0	0	0	0
Medtr1g016970.4	3'-5' exonuclease	654	0	0	0	0	0	0	0	0
Medtr1g016970.5	3'-5' exonuclease	945	0	0	0	0	0	0	0	0
Medtr7g086370.1	3'-5' exonuclease	2082	0	0	0	0	0	0	0	0
Medtr7g086370.2	3'-5' exonuclease	1797	0	0	0	0	0	0	0	0
Medtr4g048230.2	3'-5' exonuclease domain protein	2727	0.0269877	0	0.0199726	0.0156535	0	0	0	0
Medtr4g048230.1	3'-5' exonuclease domain protein	2793	0	0	0	0	0	0	0	0
Medtr7g103280.1	35 kDa seed maturation protein, putative	1035	0	0	0	0	0	0	0	0
Medtr8g028485.1	39S ribosomal protein L46	690	2.91698	3.35975	2.82094	3.03255	4.05864	3.08866	3.20062	3.44931
Medtr8g087440.1	39S ribosomal protein L46	690	1.79074	1.7317	2.23085	1.91776	2.50424	2.3525	2.5676	2.47478
Medtr5g015850.1	39S ribosomal protein L47	414	20.5489	25.9038	25.029	23.8272	30.1115	28.9604	29.2911	29.4543
Medtr3g113260.1	39S ribosomal protein L53/MRP-L53	387	6.56538	6.98355	7.12302	6.89065	7.48604	7.53222	7.36861	7.46229
Medtr1g013440.1	39S ribosomal protein L53/MRP-L53	387	0	0	0	0	0	0	0	0
Medtr1g013440.2	39S ribosomal protein L53/MRP-L53	387	0	0	0	0	0	0	0	0
Medtr1g026540.1	3-beta-hydroxy-delta5-steroid dehydrogenase	1440	0	0	0	0	0	0	0	0
Medtr1g026540.2	3-beta-hydroxy-delta5-steroid dehydrogenase	1173	0	0	0	0	0	0	0	0
Medtr3g105440.1	3beta-hydroxysteroid-dehydrogenase/decarboxylase	1689	5.06908	4.51236	4.80818	4.79654	6.62813	5.61139	5.19923	5.81292
Medtr4g068110.1	3beta-hydroxysteroid-dehydrogenase/decarboxylase	1734	0.010331	0.0256895	0	0.0120068	0	0.0140399	0	0.00467995
Medtr3g105440.2	3beta-hydroxysteroid-dehydrogenase/decarboxylase	1584	0	0	0	0	0	0	0	0
Medtr4g068110.2	3beta-hydroxysteroid-dehydrogenase/decarboxylase	1734	0	0	0	0	0	0	0	0
Medtr4g068110.3	3beta-hydroxysteroid-dehydrogenase/decarboxylase	1599	0	0	0	0	0	0	0	0
Medtr4g090620.1	3-dehydroquinate dehydratase/shikimate dehydrogenase	1524	13.6081	13.3742	12.6212	13.2012	12.2299	11.3202	12.3497	11.9666
Medtr5g022580.1	3-dehydroquinate synthase	1332	20.816	17.7045	21.1242	19.8815	18.7315	18.6007	16.3898	17.9074
Medtr1g039990.1	3-dehydroquinate synthase	1197	0	0	0	0	0	0	0	0
Medtr1g039990.2	3-dehydroquinate synthase	1197	0	0	0	0	0	0	0	0
Medtr5g091910.1	3-demethylubiquinone-9 3-methyltransferase	912	2.70437	2.6382	3.10987	2.81748	3.57739	3.44908	3.83048	3.61898
Medtr7g052690.1	3-demethylubiquinone-9 3-methyltransferase domain protein	498	47.2811	48.5042	56.9143	50.8999	110.199	103.787	92.945	102.31
Medtr1g061560.1	3-deoxy-D-manno-octulosonic-acid transferase	1533	1.36098	1.60401	1.3377	1.43423	2.13762	1.73398	1.76525	1.87895
Medtr1g057850.1	3-deoxy-manno-octulosonate cytidylyltransferase	1791	4.99466	5.30998	4.46548	4.92338	4.188	4.28627	4.07353	4.1826
Medtr1g100753.1	3-hexulose-6-phosphate isomerase, putative	621	0	0	0	0	0	0	0	0
Medtr5g011040.1	3-hydroxy-3-methylglutaryl coenzyme A synthase	1416	31.1887	34.2668	34.9757	33.4771	36.0099	44.0508	32.2784	37.4464
Medtr6g089570.1	3-hydroxy-3-methylglutaryl coenzyme A synthase	1380	0.842098	0.916125	1.53205	1.09676	2.49224	1.7961	1.61519	1.96784
Medtr5g011040.2	3-hydroxy-3-methylglutaryl coenzyme A synthase	1284	0	0	0	0	0	0	0	0
Medtr8g072640.1	3-hydroxy-3-methylglutaryl-coenzyme A reductase-like protein	1752	332.831	305.177	280.755	306.254	264.833	267.801	257.155	263.263
Medtr5g087550.1	3-hydroxy-3-methylglutaryl-coenzyme A reductase-like protein	1698	33.7849	30.1391	44.216	36.0467	35.5141	36.5864	29.312	33.8042
Medtr5g026500.1	3-hydroxy-3-methylglutaryl-coenzyme A reductase-like protein	1653	4.39865	5.25861	5.37121	5.00949	6.78838	6.62156	4.2131	5.87435
Medtr5g091050.1	3-hydroxy-3-methylglutaryl-coenzyme A reductase-like protein	1638	2.5906	5.59833	3.76594	3.98496	3.61255	4.27507	3.70049	3.8627
Medtr5g026430.1	3-hydroxy-3-methylglutaryl-coenzyme A reductase-like protein	1629	0.0369601	0	0.0820585	0.0396729	0.0460572	0.050229	0.083675	0.0599871
Medtr5g024880.1	3-hydroxy-3-methylglutaryl-coenzyme A reductase-like protein	1704	0.0223495	0	0	0.00744984	0	0	0.0505977	0.0168659
Medtr5g024880.2	3-hydroxy-3-methylglutaryl-coenzyme A reductase-like protein	1704	0	0	0	0	0	0	0	0
Medtr5g024880.3	3-hydroxy-3-methylglutaryl-coenzyme A reductase-like protein	1467	0	0	0	0	0	0	0	0
Medtr5g026450.1	3-hydroxy-3-methylglutaryl-coenzyme A reductase-like protein	1629	0	0	0	0	0	0	0	0
Medtr5g026460.1	3-hydroxy-3-methylglutaryl-coenzyme A reductase-like protein	1629	0	0	0	0	0	0	0	0
Medtr5g026480.1	3-hydroxy-3-methylglutaryl-coenzyme A reductase-like protein	1629	0	0	0	0	0	0	0	0
Medtr8g471160.1	3-hydroxyacyl-CoA dehydratase	666	0.0244321	0.030377	0.0271219	0.0273103	0	0	0	0
Medtr8g471160.2	3-hydroxyacyl-CoA dehydratase	471	0	0	0	0	0	0	0	0
Medtr0837s0020.1	3-hydroxyacyl-CoA dehydrogenase NAD-binding protein, putative	2889	0	0	0	0	0	0	0	0
Medtr8g058775.1	3-hydroxyacyl-CoA dehyrogenase	891	0.0292748	0	0.0162489	0.0151746	0	0	0.033138	0.011046
Medtr8g061230.1	3-hydroxyacyl-CoA dehyrogenase	891	0	0	0	0	0	0	0	0
Medtr2g030400.1	3-hydroxyisobutyrate dehydrogenase	1059	0	0	0	0	0	0	0	0
Medtr2g030400.2	3-hydroxyisobutyrate dehydrogenase	966	0	0	0	0	0	0	0	0
Medtr2g030400.3	3-hydroxyisobutyrate dehydrogenase	897	0	0	0	0	0	0	0	0
Medtr2g030400.4	3-hydroxyisobutyrate dehydrogenase	1059	0	0	0	0	0	0	0	0
Medtr2g030400.5	3-hydroxyisobutyrate dehydrogenase	840	0	0	0	0	0	0	0	0
Medtr3g046330.1	3-hydroxyisobutyryl-CoA hydrolase-like protein	1179	0.883891	0.678372	0.666249	0.742838	0.815886	0.845298	1.40816	1.02311
Medtr8g010580.1	3-hydroxyisobutyryl-CoA hydrolase-like protein	1149	0	0	0	0	0	0	0	0
Medtr8g010580.2	3-hydroxyisobutyryl-CoA hydrolase-like protein	1026	0	0	0	0	0	0	0	0
Medtr8g010580.3	3-hydroxyisobutyryl-CoA hydrolase-like protein	975	0	0	0	0	0	0	0	0
Medtr8g103840.1	3-hydroxyisobutyryl-CoA hydrolase-like protein	1134	0	0	0	0	0	0	0	0
Medtr8g103840.2	3-hydroxyisobutyryl-CoA hydrolase-like protein	1245	0	0	0	0	0	0	0	0
Medtr8g103840.3	3-hydroxyisobutyryl-CoA hydrolase-like protein	807	0	0	0	0	0	0	0	0
Medtr8g103840.4	3-hydroxyisobutyryl-CoA hydrolase-like protein	903	0	0	0	0	0	0	0	0
Medtr8g103840.5	3-hydroxyisobutyryl-CoA hydrolase-like protein	951	0	0	0	0	0	0	0	0
Medtr1g073200.1	3-isopropylmalate dehydratase large subunit	1584	0.507813	0.352396	0.288415	0.382875	0.60337	0.770367	0.668402	0.680713
Medtr1g045750.1	3-isopropylmalate dehydratase, large subunit	1518	14.5284	14.8409	12.2757	13.8817	14.1838	14.1708	14.7856	14.3801
Medtr4g011180.1	3-isopropylmalate dehydratase, small subunit	747	0.177299	0.251932	0.18276	0.203997	0.0946878	0.068843	0.0573418	0.0736242
Medtr4g011180.2	3-isopropylmalate dehydratase, small subunit	747	0	0	0	0	0	0	0	0
Medtr2g104610.1	3-isopropylmalate dehydrogenase	1218	14.3565	15.5119	15.6691	15.1792	17.7951	17.6631	14.9567	16.8049
Medtr2g105100.1	3-ketoacyl carrier synthase III	1191	6.9769	6.72039	8.0429	7.24673	8.5986	7.94478	6.46561	7.66966
Medtr4g007180.1	3-ketoacyl carrier synthase III	1131	0	0.0276972	0	0.0092324	0	0	0	0
Medtr3g085740.1	3-ketoacyl-(acyl-carrier) reductase	963	15.3384	15.0958	18.1487	16.1943	18.4738	17.0856	14.775	16.7781
Medtr4g070270.1	3-ketoacyl-CoA synthase	1515	59.1599	70.5327	55.8297	61.8407	49.446	49.0394	65.8817	54.789
Medtr7g081695.1	3-ketoacyl-CoA synthase	2289	2.24429	1.52636	1.91644	1.8957	2.70107	2.32009	1.60678	2.20931
Medtr4g113280.1	3-ketoacyl-CoA synthase-like protein	1470	19.7156	20.445	19.7636	19.9748	24.5683	24.0219	23.5679	24.0527
Medtr7g118170.1	3-ketoacyl-CoA synthase-like protein	1605	10.2577	8.16237	16.8529	11.7577	12.2712	12.379	12.819	12.4897
Medtr1g041085.1	3-ketoacyl-CoA synthase-like protein	1566	8.24288	6.37471	13.0251	9.21422	8.60072	9.59416	9.50922	9.2347
Medtr1g076430.1	3-ketoacyl-CoA synthase-like protein	1551	4.48314	4.27454	6.90023	5.2193	5.20958	4.48536	4.67002	4.78832
Medtr2g054940.1	3-ketoacyl-CoA synthase-like protein	1536	2.91366	4.52828	4.26075	3.90089	2.19943	2.66517	2.02963	2.29808
Medtr3g105550.1	3-ketoacyl-CoA synthase-like protein	1614	0.457396	0.38671	0.588993	0.4777	0.729569	0.522147	0.538466	0.596728
Medtr6g074880.1	3-ketoacyl-CoA synthase-like protein	1413	0.299539	0.206902	0.406409	0.304283	0.497687	0.678458	0.452089	0.542745
Medtr7g086260.1	3-ketoacyl-CoA synthase-like protein	255	0.295101	0.366906	0	0.220669	0	0	0	0
Medtr2g013740.1	3-ketoacyl-CoA synthase-like protein	1518	0.210534	0.186973	0.166937	0.188148	0.187395	0.245243	0.136181	0.189606
Medtr7g118160.1	3-ketoacyl-CoA synthase-like protein	1287	0.106966	0.199491	0.178114	0.161524	0.133294	0.0726839	0	0.0686594
Medtr4g062270.1	3-ketoacyl-CoA synthase-like protein	1395	0.166392	0.0517198	0.0461777	0.0880965	0.103673	0	0.0941749	0.0659494
Medtr2g007020.1	3-ketoacyl-CoA synthase-like protein	1371	0.109775	0.068243	0	0.0593394	0.205191	0	0	0.0683971
Medtr2g436480.1	3-ketoacyl-CoA synthase-like protein	1368	0	0.0683926	0.061064	0.0431522	0	0.074756	0.124534	0.06643
Medtr2g096210.1	3-ketoacyl-CoA synthase-like protein	1443	0.0319672	0.0397456	0.0354866	0.0357331	0	0	0	0
Medtr5g056510.1	3-ketoacyl-CoA synthase-like protein	1491	0	0	0.0947652	0.0315884	0.0531891	0.058007	0	0.0370654
Medtr1g115560.1	3-ketoacyl-CoA synthase-like protein	1455	0.0435479	0	0.0483423	0.0306301	0.108533	0	0	0.0361776
Medtr1g110930.1	3-ketoacyl-CoA synthase-like protein	1491	0	0.0458858	0.0409689	0.0289516	0	0	0	0
Medtr4g062190.1	3-ketoacyl-CoA synthase-like protein	1422	0.052919	0	0	0.0176397	0	0	0	0
Medtr1g102290.1	3-ketoacyl-CoA synthase-like protein	1464	0.0514008	0	0	0.0171336	0	0	0	0
Medtr6g032965.1	3-ketoacyl-CoA synthase-like protein	1182	0.0241498	0	0	0.00804994	0.150469	0.0328197	0	0.0610963
Medtr3g072940.1	3-ketoacyl-CoA synthase-like protein	1464	0	0	0	0	0	0	0	0
Medtr3g072980.1	3-ketoacyl-CoA synthase-like protein	1464	0	0	0	0	0	0	0	0
Medtr4g053905.1	3-ketoacyl-CoA synthase-like protein	486	0	0	0	0	0	0	0	0
Medtr4g054265.1	3-ketoacyl-CoA synthase-like protein	360	0	0	0	0	0	0	0	0
Medtr4g054415.1	3-ketoacyl-CoA synthase-like protein	1284	0	0	0	0	0	0	0	0
Medtr4g054630.1	3-ketoacyl-CoA synthase-like protein	1407	0	0	0	0	0	0	0	0
Medtr4g062170.1	3-ketoacyl-CoA synthase-like protein	1419	0	0	0	0	0	0	0	0
Medtr6g051440.1	3-ketoacyl-CoA synthase-like protein	1461	0	0	0	0	0.0641838	0	0	0.0213946
Medtr7g113405.1	3-ketoacyl-CoA synthase-like protein	912	0	0	0	0	0	0	0	0
Medtr1g047210.1	3-ketoacyl-CoA thiolase 2, peroxisomal-like protein	1389	71.0047	63.2051	68.74	67.6499	73.2138	78.3828	70.161	73.9192
Medtr4g022430.1	3-ketoacyl-CoA thiolase 2, peroxisomal-like protein	1308	7.62052	7.27875	7.46333	7.4542	8.14718	8.45928	7.54586	8.05077
Medtr3g098750.1	3-ketodihydrosphingosine reductase-like protein	1380	0.28565	0.310761	0.356735	0.317715	0.177979	0.266887	0.242509	0.229125
Medtr4g037305.2	3-methyl-2-oxobutanoate hydroxymethyltransferase	651	6.63207	6.23229	6.91706	6.59381	8.24521	9.85143	8.20561	8.76742
Medtr8g028555.1	3-methyl-2-oxobutanoate hydroxymethyltransferase	1053	5.13139	4.24144	5.02804	4.80029	5.67993	5.68795	5.3867	5.58486
Medtr4g037245.1	3-methyl-2-oxobutanoate hydroxymethyltransferase	561	0.243925	0.101093	0.0451299	0.130049	0.151981	0.0552492	0.276114	0.161115
Medtr4g037305.1	3-methyl-2-oxobutanoate hydroxymethyltransferase	744	0.0313741	0	0	0.010458	0	0	0	0
Medtr4g037275.1	3-methyl-2-oxobutanoate hydroxymethyltransferase	261	0.0194447	0	0	0.00648155	0.0242306	0	0	0.00807687
Medtr4g037315.1	3-methyl-2-oxobutanoate hydroxymethyltransferase	330	0	0	0	0	0.202096	0	0	0.0673653
Medtr2g015430.1	3'-N-debenzoyl-2'-deoxytaxol benzoyltransferase	1350	7.52169	8.93064	6.46921	7.64051	4.60207	5.75564	5.9063	5.42134
Medtr8g079980.1	3'-N-debenzoyl-2'-deoxytaxol benzoyltransferase	1311	0	0	0.127438	0.0424793	0	0.156013	0	0.0520042
Medtr7g110610.1	3'-N-debenzoyl-2'-deoxytaxol benzoyltransferase	1173	0	0	0.0823415	0.0274472	0	0	0	0
Medtr7g066760.1	3-oxo-5-alpha-steroid 4-dehydrogenase	798	3.59606	4.71946	4.13981	4.15177	3.56833	3.43904	2.26145	3.08961
Medtr8g107030.3	3-oxo-5-alpha-steroid 4-dehydrogenase	762	3.26007	2.34275	4.64824	3.41702	6.33598	6.58471	4.53668	5.81912
Medtr4g064025.1	3-oxo-5-alpha-steroid 4-dehydrogenase	786	0.574434	0.238069	0.850234	0.554246	0.954427	0.13011	0.216746	0.433761
Medtr8g023760.1	3-oxo-5-alpha-steroid 4-dehydrogenase	990	0.475479	0.684518	0.388925	0.516307	0.374217	0.57816	0.169966	0.374114
Medtr8g107030.1	3-oxo-5-alpha-steroid 4-dehydrogenase	924	0	0	0	0	0	0	0	0
Medtr8g107030.2	3-oxo-5-alpha-steroid 4-dehydrogenase	1017	0	0	0	0	0	0	0	0
Medtr6g037340.1	3-oxo-5-alpha-steroid 4-dehydrogenase family protein	807	13.2288	13.7	15.5204	14.1497	17.2662	18.7236	15.9681	17.3193
Medtr4g072070.1	3-oxo-5-alpha-steroid 4-dehydrogenase family protein	1455	4.79112	4.73895	5.02202	4.8507	5.28233	5.54295	4.75805	5.19444
Medtr6g037330.1	3-oxo-5-alpha-steroid 4-dehydrogenase family protein	387	0	0	0	0	0	0	0	0
Medtr6g043740.1	3-oxo-5-alpha-steroid 4-dehydrogenase family protein	813	0	0	0	0	0.0390069	0	0	0.0130023
Medtr4g096690.1	3-oxoacyl-(acyl carrier) synthase II	1413	12.0346	11.9573	14.653	12.8816	12.2661	12.6208	10.2367	11.7079
Medtr1g103020.1	3-oxoacyl-(acyl carrier) synthase II	1419	5.47765	5.63748	6.86229	5.99247	4.87813	5.33913	4.14429	4.78718
Medtr2g043530.1	3-oxoacyl-(acyl carrier) synthase II	1467	1.62953	1.49909	1.67103	1.59988	2.44038	2.57205	2.18371	2.39871
Medtr1g069385.1	3-oxoacyl-(acyl carrier) synthase II	1422	0	0.0156065	0	0.00520218	0	0	0	0
Medtr1g069385.2	3-oxoacyl-(acyl carrier) synthase II	1053	0	0	0	0	0	0	0	0
Medtr2g043530.2	3-oxoacyl-(acyl carrier) synthase II	1356	0	0	0	0	0	0	0	0
Medtr4g124880.1	3-oxoacyl-(acyl carrier) synthase II	1476	0	0	0	0	0	0	0	0
Medtr4g124880.2	3-oxoacyl-(acyl carrier) synthase II	1038	0	0	0	0	0	0	0	0
Medtr8g099695.1	3-oxoacyl-(acyl carrier) synthase II	1449	0	0	0	0	0.0285196	0.0311029	0	0.0198742
Medtr5g009640.1	3-oxoacyl-(acyl carrier) synthase III	1068	0.205105	0.226677	0.126492	0.186092	0.113595	0.123884	0.257968	0.165149
Medtr1196s0010.1	3-oxoacyl-(acyl-carrier) reductase	1553	0	0	0	0	0.0573181	0	0	0.019106
Medtr4g070500.1	3-oxoacyl-(acyl-carrier) reductase, putative	651	0	0	0.111381	0.0371269	0	0	0	0
Medtr4g070490.1	3-oxoacyl-[acyl-carrier] reductase FabG-like protein	774	0	0	0	0	0	0	0	0
Medtr8g099700.1	3-oxoacyl-[acyl-carrier] synthase	876	0	0	0	0	0	0.0748655	0.124716	0.0665272
Medtr8g099715.1	3-oxoacyl-[acyl-carrier] synthase I	1185	0	0.0245181	0	0.00817271	0.049147	0.0535987	0.0446442	0.04913
Medtr8g099705.1	3-oxoacyl-[acyl-carrier] synthase I	462	0	0	0	0	0	0	0	0
Medtr3g091130.1	3-oxoacyl-[acyl-carrier] synthase-like protein	897	0	0	0	0	0	0	0	0
Medtr3g091130.2	3-oxoacyl-[acyl-carrier] synthase-like protein	738	0	0	0	0	0	0	0	0
Medtr4g073090.1	3-oxo-delta(4,5)-steroid 5-beta-reductase-like protein	1131	41.0589	29.0526	29.4862	33.1992	22.9974	23.3955	28.7176	25.0369
Medtr3g102760.1	3-oxo-delta(4,5)-steroid 5-beta-reductase-like protein	1173	18.0871	15.2713	21.7468	18.3684	23.766	21.9746	20.8846	22.2084
Medtr4g121570.1	3-oxo-delta(4,5)-steroid 5-beta-reductase-like protein	1131	13.0596	19.5765	13.9128	15.5163	15.2897	15.458	12.8755	14.5411
Medtr3g102770.1	3-oxo-delta(4,5)-steroid 5-beta-reductase-like protein	1170	10.5931	9.94009	9.87339	10.1355	12.2664	12.1552	11.1991	11.8736
Medtr3g102730.1	3-oxo-delta(4,5)-steroid 5-beta-reductase-like protein	1173	3.1185	3.42776	4.01372	3.52	3.09759	3.1939	3.17191	3.15447
Medtr3g463660.1	3-oxo-delta(4,5)-steroid 5-beta-reductase-like protein	1128	1.06739	1.32711	1.92546	1.43999	4.32284	2.62919	2.56752	3.17318
Medtr3g013890.1	3-oxo-delta(4,5)-steroid 5-beta-reductase-like protein	1173	0.968139	1.03957	1.31898	1.1089	1.04192	0.717658	0.69739	0.818988
Medtr1g018610.1	3-oxo-delta(4,5)-steroid 5-beta-reductase-like protein	1272	0.0253199	0	0	0.00843997	0.0946559	0	0.0573225	0.0506595
Medtr1g018580.1	3-oxo-delta(4,5)-steroid 5-beta-reductase-like protein	1095	0	0	0	0	0	0.0755848	0	0.0251949
Medtr1g018590.1	3-oxo-delta(4,5)-steroid 5-beta-reductase-like protein	1185	0	0	0	0	0	0	0	0
Medtr4g121590.1	3-oxo-delta(4,5)-steroid 5-beta-reductase-like protein	1131	0	0	0	0	0	0.0904211	0	0.0301404
Medtr1g090917.1	3-phosphoinositide-dependent kinase	1494	0	0	0	0	0	0	0	0
Medtr1g090917.2	3-phosphoinositide-dependent kinase	1467	0	0	0	0	0	0	0	0
Medtr1g090917.3	3-phosphoinositide-dependent kinase	1119	0	0	0	0	0	0	0	0
Medtr1g090917.4	3-phosphoinositide-dependent kinase	1092	0	0	0	0	0	0	0	0
Medtr6g093070.1	3-phosphoinositide-dependent kinase, putative	1050	4.01556	3.20956	3.52518	3.58343	4.77415	4.17641	5.00929	4.65328
Medtr6g093070.2	3-phosphoinositide-dependent kinase, putative	924	0	0	0	0	0	0	0	0
Medtr4g024620.1	3-phosphoshikimate 1-carboxyvinyltransferase	1569	14.1286	13.7371	15.0193	14.295	11.514	12.4573	11.2616	11.7443
Medtr1g077030.1	4,5-DOPA dioxygenase extradiol-like protein	798	17.8838	24.9259	21.983	21.5976	18.8766	20.087	29.0254	22.663
Medtr6g064960.1	4,5-DOPA dioxygenase extradiol-like protein	801	5.53578	6.09051	5.39367	5.67332	4.83875	4.43812	4.23764	4.50484
Medtr2g038090.1	4/1 protein short form protein	756	0.880332	0.700505	0.938162	0.839666	1.49193	1.00496	0.956644	1.15118
Medtr8g076830.1	40S ribosomal protein S11-1	483	116.324	138.096	126.579	127	159.759	161.736	148.805	156.767
Medtr4g116410.1	40S ribosomal protein S11-1	483	111.887	155.196	110.349	125.811	116.034	116.498	104.449	112.327
Medtr1g017780.1	40S ribosomal protein S11-1	486	29.7132	41.5452	33.286	34.8481	37.8729	37.6576	39.2079	38.2462
Medtr1g070450.1	40S ribosomal protein S15-4	459	144.097	190.557	129.224	154.626	172.249	178.038	168.586	172.957
Medtr8g105110.1	40S ribosomal protein S15-4	465	117.857	161.371	111.42	130.216	143.293	142.296	135.641	140.41
Medtr4g075450.1	40S ribosomal protein S15-4	459	0.163945	0.611511	0.363989	0.379815	0.408595	0.222802	0.74232	0.457906
Medtr1g058250.1	40S ribosomal protein S17	435	531.482	661.798	542.053	578.444	601.05	586.722	571.167	586.313
Medtr8g040740.1	40S ribosomal protein S19-1	432	28.6958	35.0924	27.6957	30.4947	30.0273	31.1921	30.3747	30.5314
Medtr3g013635.2	40S ribosomal protein S19-1	432	15.8193	20.2845	15.2299	17.1113	18.0224	18.5166	15.7837	17.4409
Medtr3g013635.1	40S ribosomal protein S19-1	432	0	0	0	0	0	0	0	0
Medtr7g092720.1	40S ribosomal protein S20-2	369	146.682	179.001	154.138	159.94	159.604	165.028	156.612	160.415
Medtr2g085090.1	40S ribosomal protein S20-2	372	5.6596	7.21792	6.22876	6.36876	6.62885	7.46035	6.21399	6.76773
Medtr4g034030.1	40S ribosomal protein S20-2	369	4.55537	5.75666	4.3937	4.90191	4.65295	5.37887	5.24105	5.09096
Medtr1g091057.1	40S ribosomal protein S20-2	372	0.8486	0.775797	0.775786	0.800061	0.839753	0.644464	0.395535	0.626584
Medtr0157s0070.1	40S ribosomal protein S20-2	369	0	0	0	0	0	0	0	0
Medtr1g091057.2	40S ribosomal protein S20-2	372	0	0	0	0	0	0	0	0
Medtr4g034030.2	40S ribosomal protein S20-2	264	0	0	0	0	0	0	0	0
Medtr7g100720.1	40S ribosomal protein S23-1	429	41.5002	52.1835	39.8784	44.5207	47.6534	46.9008	49.6002	48.0514
[truncated: 61,609 more rows]

## Sheet: weighted log2FC
	IMGAG	Functional Annotation	Length	log2FoldChange	RPKM_control	RPKM*log2FC
[truncated: 1,738 more rows]

## Sheet: PCR Calibration
	Quantitative PCR validation of the RNA-seq. Data are means of 3 replicates. Each replicate was measured three time using qPCR.
[truncated: 14 more rows]
