# Supplementary material for: Nitrate application or P deficiency induce a decline in Medicago truncatula N2-fixation by similar changes in the nodule transcriptome
Source: Sci Rep. 2017 Apr 10;7:46264. doi: 10.1038/srep46264 (PMC5385875; doi:10.1038/srep46264)
Supplement: Supplementary Dataset 3 [file srep46264-s3.xls]

## Sheet: Expressed TUs
IMGAG	Functional Annotation	Length	Nitrat	Pdef	log2FoldChange	FDR
Medtr0082s0180.1	hypothetical protein	423	0.793123	80.5416	6.66605	0.0851265
Medtr0141s0020.1	cytochrome C biogenesis protein B	621	0.236017	21.8195	6.53058	0.0865575
Medtr0212s0020.1	cytochrome C biogenesis Fn protein	2130	0.817152	52.6297	6.00913	0.102292
Medtr0052s0070.1	senescence-associated protein	3294	7.02706	444.6	5.98344	0.0512326
Medtr0082s0060.1	NADH-quinone oxidoreductase protein	1041	1.5252	78.0505	5.67733	0.109127
Medtr0082s0030.1	ribosomal protein S4	1050	0.817152	37.3758	5.51536	0.169404
Medtr0082s0040.1	ribosomal protein S12C	1089	1.54923	69.0564	5.47815	0.0751861
Medtr0082s0080.1	hypothetical protein	558	0.496063	21.6839	5.44996	0.111642
Medtr5g065040.1	hypothetical protein	213	28.3288	1207.12	5.41316	0.1236
Medtr4g091430.1	hypothetical protein	504	79.1578	3265.91	5.36661	0.122395
Medtr0021s0120.1	hypothetical protein	603	0.992126	38.979	5.29603	0.157852
Medtr5g080940.1	signal anchor, putative	1347	9.74573	376.825	5.27298	0.193378
Medtr3g110480.1	hypothetical protein	492	7.9163	304.401	5.265	0.0924496
Medtr0082s0160.1	cytochrome C oxidase subunit 3	975	1.54923	58.8878	5.24834	0.166776
Medtr0082s0050.1	hypothetical protein	1005	1.31322	43.1013	5.03656	0.179355
Medtr3g463160.1	hypothetical protein	1023	14.2901	445.999	4.96395	0.149253
Medtr0024s0110.1	cytochrome O ubiquinol oxidase subunit I	531	2.92832	90.4905	4.94962	0.133511
Medtr4g006040.1	ycf68 protein	714	17.6428	483.037	4.77498	0.284993
Medtr0212s0080.1	NADH dehydrogenase [ubiquinone] iron-sulfur protein	663	2.75335	74.476	4.75752	0.106981
Medtr0002s0270.1	hypothetical protein	300	115.178	3012.09	4.70883	0.270261
Medtr0052s0150.1	senescence-associated protein	1848	2.6024	65.4982	4.65354	0.127315
Medtr6g465360.1	hypothetical protein	870	17.39	365.989	4.39547	0.241271
Medtr0082s0070.1	hypothetical protein	333	1.02914	20.7177	4.33135	0.432547
Medtr0152s0090.1	senescence-associated protein, putative	1860	4.27855	81.9066	4.25879	0.220945
Medtr8g093560.1	cysteine desulfurylase	1989	10.0597	189.388	4.23469	1
Medtr0082s0090.1	NADH-quinone oxidoreductase protein	1671	10.7768	188.655	4.12975	0.283246
Medtr2g044070.2	sucrose synthase	2415	6.23533	105.476	4.08031	0.875509
Medtr8g007495.1	hypothetical protein	156	1.20411	20.0841	4.06001	0.448174
Medtr2g089925.1	wound-responsive family protein	255	1.78525	28.383	3.99083	1
Medtr4g006070.1	hypothetical protein	1128	1.46416	23.0698	3.97786	0.77499
Medtr4g113820.1	early nodulin 93	324	132.961	1971.73	3.89039	0.933417
Medtr2g089835.1	wound-responsive family protein	270	63.1277	860.456	3.76876	0.833136
Medtr3g072170.1	hypoxia-responsive family protein	300	64.8953	839.243	3.6929	0.80565
Medtr3g035635.1	hypothetical protein	249	2.1544	24.9676	3.5347	0.156175
Medtr2g016650.1	hypothetical protein	177	57.9859	663.209	3.51569	0.864896
Medtr3g035620.1	hypothetical protein	297	13.2961	145.21	3.44907	0.305466
Medtr2g089940.1	wound-responsive family protein	276	9.04971	90.3912	3.32024	1
Medtr2g089905.1	wound-responsive family protein	279	54.4615	537.486	3.30292	0.944463
Medtr1g056370.1	disease resistance response protein	561	47.2485	448.655	3.24726	0.767483
Medtr3g452940.1	hypothetical protein	225	11.493	95.7376	3.05833	0.471154
Medtr2g439250.1	hypothetical protein	156	7.2193	59.6104	3.04563	8.26e-13
Medtr3g086200.1	transmembrane protein, putative	156	7.7173	62.7924	3.02442	1
Medtr2g089965.1	wound-responsive family protein	291	86.3328	669.853	2.95586	0.997308
Medtr4g094640.1	hypothetical protein	354	4.96878	35.3772	2.83186	1
Medtr8g070055.1	RALF related	255	4.06989	28.9442	2.83022	0.641337
Medtr3g077870.1	inactive poly [ADP-ribose] polymerase SRO4	984	48.9021	345.369	2.82017	1
Medtr7g024890.1	calcium-binding EF-hand protein	414	18.1721	126.966	2.80465	1
Medtr7g024873.1	calcium-binding EF-hand protein	414	10.6278	68.6981	2.69243	1
Medtr4g057310.1	RING finger and CHY zinc finger protein	837	4.22372	26.8368	2.66763	0.446538
Medtr5g089310.1	hypothetical protein	174	66.0019	416.424	2.65747	0.315835
Medtr4g094332.1	vacuolar iron transporter-like protein	675	3.75846	23.1615	2.62352	0.00080703
Medtr3g103960.1	zinc finger CCCH domain protein	837	825.624	5001.43	2.59878	0.443785
Medtr1g042260.1	hypothetical protein	303	21.2768	124.494	2.54872	0.579095
Medtr2g007970.1	auxin-induced 5NG4-like protein	1188	19.7363	115.44	2.54821	1
Medtr4g025690.1	pectinesterase/pectinesterase inhibitor	1542	5.02361	28.8944	2.52399	1
Medtr1g070495.1	photosystem II reaction center W	414	21.493	121.357	2.49731	0.000326755
Medtr1g074070.1	auxin-induced 5NG4-like protein	1059	28.7211	159.248	2.47109	0.507587
Medtr5g004990.1	hypothetical protein	159	4.8467	26.5816	2.45535	1
Medtr0212s0040.1	ATP synthase F1, alpha subunit	2571	168.116	921.339	2.45427	0.592909
Medtr4g068453.1	hypothetical protein	216	203.801	1082.26	2.40881	1
Medtr2g090755.1	glutaredoxin-C1 protein	423	7.83606	41.5228	2.4057	1
Medtr1g054150.1	hypothetical protein	336	289.816	1527	2.39749	0.00620279
Medtr4g060890.1	hypothetical protein	165	31.3447	161.551	2.3657	0.11402
Medtr8g091590.1	hypothetical protein	228	1217.95	6250.54	2.35953	0.793784
Medtr4g082883.1	hypothetical protein	303	6.26129	31.6479	2.33758	7.73e-05
Medtr7g086320.1	hypothetical protein	207	130.408	650.527	2.31858	1
Medtr6g026830.1	hypothetical protein	363	15.1073	73.4255	2.28104	0.469816
Medtr7g024880.1	calcium-binding EF-hand protein	414	24.4046	118.494	2.27959	1
Medtr7g105780.1	ovate transcriptional repressor	864	18.3143	86.2427	2.23543	1.92e-11
Medtr7g086380.1	2-aminoethanethiol dioxygenase-like protein	852	349.794	1627.07	2.2177	0.942364
Medtr1g070330.1	inhibitor of trypsin and hageman factor-like protein	165	4.81784	22.3823	2.2159	0.00440332
Medtr7g068550.1	GDSL-like lipase/acylhydrolase	768	60.0099	278.385	2.21381	5.28e-24
Medtr3g095540.1	photosystem I reaction center subunit N	519	10.1447	46.7218	2.20337	2.95e-06
Medtr4g029730.1	hypothetical protein	237	103.859	477.847	2.20193	1.15e-21
Medtr8g083450.1	hypothetical protein	309	65.1329	297.873	2.19324	1.17e-22
Medtr2g089970.1	wound-responsive family protein	273	16.4618	72.4375	2.13762	0.826023
Medtr4g092570.1	kinase superfamily protein, putative	405	5.73788	25.2111	2.13547	0.00354016
Medtr3g080860.1	hypothetical protein	396	131.362	576.392	2.1335	1
Medtr8g005880.1	hypothetical protein	324	20.2476	86.3326	2.09215	0.0253275
Medtr4g063935.2	kinase 1B	1251	8.08312	34.0202	2.07341	0.000586559
Medtr5g090280.1	MATE family efflux protein	1263	38.2702	159.361	2.05801	0.408088
Medtr4g122860.1	F-box protein	1023	5.10813	21.019	2.04082	0.380328
Medtr8g027985.1	ubiquitin ligase cop1, putative	2895	4.95097	20.2632	2.03308	0.0132325
Medtr6g078280.1	Kunitz type trypsin inhibitor / miraculin	639	7.05109	28.7986	2.03008	1
Medtr2g093760.1	transmembrane protein, putative	228	127.912	495.854	1.95476	0.566185
Medtr1g084050.1	nicotianamine synthase-like protein	1026	293.679	1134.59	1.94986	5.94e-06
Medtr4g051097.1	ATP synthase subunit C	246	9.96781	38.4266	1.94676	0.523909
Medtr1g090290.1	ethylene response factor	594	27.2411	104.808	1.94389	0.6373
Medtr5g089380.1	hypothetical protein	207	45.2472	173.607	1.93993	0.471663
Medtr3g086230.1	photosystem II core complex family psbY protein	594	8.62285	32.3857	1.90912	0.00103251
Medtr3g104370.1	MYB-like transcription factor family protein	699	22.1522	81.2424	1.87478	0.354331
Medtr4g090350.1	hypothetical protein	177	27.3146	99.4309	1.86402	0.0556005
Medtr8g010440.1	NBS-LRR type disease resistance protein	2910	8.9435	32.1936	1.84786	0.129074
Medtr7g031847.1	hypothetical protein	708	27.4633	98.7902	1.84686	0.617234
Medtr5g012390.1	L-lactate dehydrogenase A-like protein	1053	166.567	598.181	1.84448	1
Medtr1g029500.1	F-box SKP2A-like protein	1059	131.274	470.923	1.84291	1.11e-06
Medtr5g037890.1	thioredoxin-like protein	381	6.63816	23.7934	1.8417	0.0442614
Medtr7g096830.1	ethylene-responsive transcription factor	723	38.3625	134.733	1.81233	1
Medtr6g092620.1	1-aminocyclopropane-1-carboxylate oxidase	912	1338.24	4638.79	1.79341	1
Medtr1g030600.1	auxin-induced 5NG4-like protein	1170	1843.81	6356.34	1.78551	0.000942703
Medtr4g094605.1	light-harvesting complex I chlorophyll A/B-binding protein	801	549.796	1888.46	1.78024	0.00230494
Medtr4g069220.1	Lipid transfer protein	315	309.084	1059.42	1.7772	0.347585
Medtr2g028855.1	hypothetical protein	369	13.262	45.3171	1.77276	1
Medtr2g022480.1	extracellular dermal glycoprotein	1293	72.4012	246.633	1.76828	0.922724
Medtr7g055630.1	ankyrin repeat protein	561	304.478	1033.87	1.76364	1
Medtr3g111880.1	MYB family transcription factor	276	7.72835	25.9158	1.7456	0.0196536
Medtr1g111240.1	cytochrome P450 family cinnamate 4-hydroxylase	1614	103.95	347.895	1.74276	1
Medtr2g014235.1	hypothetical protein	162	16.3753	54.488	1.73441	0.149396
Medtr5g022380.1	MFS transporter	1614	11.1239	36.6443	1.71993	1
Medtr2g027550.1	transmembrane protein, putative	228	6.61413	21.7438	1.71698	0.0474344
Medtr3g068150.1	thylakoid lumenal 15 kDa protein	675	12.3549	40.3729	1.7083	0.0556005
Medtr1g103150.1	acetyltransferase (GNAT) domain protein	573	235.36	767.867	1.70599	1.17e-13
Medtr7g084000.1	light-regulated protein, putative	435	44.2118	143.396	1.6975	3.52e-10
Medtr4g117550.1	F-box protein interaction domain protein	1125	17.577	56.7235	1.69026	0.000116219
Medtr4g051370.1	photosystem II CP47 chlorophyll A apoprotein	1527	10.5408	33.9867	1.68899	0.368471
Medtr2g011690.1	wound-responsive family protein	270	323.208	1042.12	1.68899	1
Medtr2g101120.1	Avr9/Cf-9 rapidly elicited protein	588	17.2693	55.4149	1.68207	7.66e-05
Medtr2g101820.1	photosystem I reaction center subunit VI	444	9.32896	29.9109	1.68088	0.00800416
Medtr3g064350.1	hypothetical protein	618	308.499	986.551	1.67713	0.312828
Medtr3g089977.1	zinc-binding alcohol dehydrogenase family protein	1143	1075.68	3435.91	1.67544	1
Medtr4g125600.1	ultraviolet-B-repressible protein	354	20.8431	66.3544	1.67062	0.000159876
Medtr8g087140.1	transmembrane protein, putative	249	12.4336	39.5238	1.66847	0.0016361
Medtr1g049240.1	beta-1,3-N-acetylglucosaminyltransferase family protein	372	49.6814	157.085	1.66076	1
Medtr2g089930.1	wound-responsive family protein	276	301.062	949.958	1.6578	1
Medtr1g086320.1	cationic peroxidase	1002	7.72835	24.3386	1.65502	1
Medtr8g103580.1	GRF zinc finger protein	441	12.7548	39.3548	1.62549	0.489213
Medtr7g015340.1	RALF	384	21.307	65.0772	1.61083	0.000225434
Medtr6g089060.1	hypothetical protein	432	14.3828	43.613	1.60041	0.0769327
Medtr2g033630.1	plant invertase/pectin methylesterase inhibitor	537	237.742	720.527	1.59966	1
Medtr7g088880.1	thylakoid lumenal 29.8 kDa protein	780	10.324	31.1998	1.59554	0.0502169
Medtr3g072520.1	nodulin MtN21/EamA-like transporter family protein	1164	77.8412	234.599	1.59159	0.116928
Medtr2g089945.1	wound-responsive family protein	276	162.109	485.684	1.58305	1
Medtr5g063080.1	trehalose-6-phosphate phosphatase	1140	135.914	407.166	1.58292	1
Medtr2g013140.1	stem-specific TSJT1-like protein	756	794.69	2376.57	1.58042	0.0159388
Medtr4g094610.1	LRR receptor-like kinase family protein	3489	87.2898	260.943	1.57985	1
Medtr5g068640.1	transmembrane protein, putative	765	16.2772	48.5417	1.57637	0.000288544
Medtr4g053775.1	transmembrane protein, putative	195	37.6439	112.236	1.57604	0.743093
Medtr5g035665.1	DUF1262 family protein	1140	14.7093	43.5712	1.56665	1
Medtr7g069180.1	disease resistance protein (TIR-NBS-LRR class), putative	3390	14.1516	41.8823	1.56537	0.777174
Medtr4g101260.1	Lipid transfer protein	399	1652.49	4877.36	1.56146	9.35e-10
Medtr2g089795.1	photosystem II biogenesis protein	864	17.9663	52.705	1.55265	0.00102583
Medtr3g064900.1	oxidoreductase family, NAD-binding rossmann fold protein	1092	9.70294	28.0797	1.53303	0.0216649
Medtr4g050860.1	apocytochrome protein F	801	9.73995	28.0199	1.52446	0.324699
Medtr3g061120.1	transmembrane protein, putative	282	9.09156	25.856	1.5079	0.621727
Medtr8g045570.1	pathogenesis-related protein bet V I family protein	459	56.6207	160.424	1.50249	0.030459
Medtr2g089990.1	wound-responsive family protein	273	33.9293	96.0618	1.50143	1
Medtr1g062110.1	leucoanthocyanidin dioxygenase-like protein	1140	79.9538	226.206	1.5004	1
Medtr3g479490.1	UDP-glucosyltransferase family protein	1440	20.3135	57.4081	1.49882	0.00109424
Medtr2g039235.1	Nodule-specific Glycine Rich Peptide	309	70.1219	197.482	1.49379	1.45e-09
Medtr7g079900.1	photosystem I reaction center subunit XI	645	77.3726	217.612	1.49187	0.000403688
Medtr1g014320.1	NADP-dependent glyceraldehyde-3-phosphate dehydrogenase	1491	263.549	739.314	1.48812	1
Medtr8g041390.1	nodulin MtN21/EamA-like transporter family protein	1188	5007.18	14034	1.48686	0.211871
Medtr1g013700.1	CBL-interacting kinase	1272	420.096	1171.78	1.47991	1
Medtr1g009030.1	plant/F12B17-70 protein	654	115.249	320.563	1.47586	0.407224
Medtr1g041605.1	YUC7, putative	207	26.0707	71.8379	1.46232	0.272845
Medtr2g013780.1	DUF506 family protein	954	36.3336	99.8661	1.45869	0.00264181
Medtr7g100160.1	aluminum sensitive-like protein	864	177.174	484.233	1.45054	1.69e-06
Medtr3g035600.1	photosystem I P700 chlorophyll A apoprotein A2	4512	19.7963	53.8097	1.44264	0.517076
Medtr8g045490.1	pathogenesis-related protein bet V I family protein	471	221.107	599.61	1.43928	0.0276147
Medtr0040s0030.1	Nodule Cysteine-Rich (NCR) secreted peptide	174	8.12829	22.0099	1.43713	0.442132
Medtr1g053180.1	hypothetical protein	387	7.45725	20.144	1.43363	0.210202
Medtr1g022395.1	hypothetical protein	432	703.696	1892.76	1.42747	0.206027
Medtr2g481160.1	wound-responsive family protein	270	685.014	1840.95	1.42624	1
Medtr4g101280.1	Lipid transfer protein	432	14254.7	38237.3	1.42355	9.4e-22
Medtr7g022840.1	hypothetical protein	309	31.0696	83.2699	1.42229	2.58e-05
Medtr2g015050.1	ethylene response factor	831	10.6999	28.6701	1.42195	0.0634979
Medtr8g024260.1	PRR response regulator	1923	32.3919	86.0949	1.41029	0.000245673
Medtr4g017820.1	ammonium transporter 1 protein	1464	124.385	328.478	1.40099	0.340094
Medtr5g006430.1	DUF1677 family protein	336	66.8034	176.217	1.39936	7.8e-08
Medtr3g065625.1	hypothetical protein	231	12.3904	32.6489	1.39781	0.0190233
Medtr0088s0100.1	arginase family protein	1089	1674.72	4402.43	1.39438	0.000384206
Medtr7g109520.1	calvin cycle protein CP12-1	387	14.5001	38.0567	1.39209	0.00762856
Medtr2g481150.1	wound-responsive family protein	270	482.254	1261.63	1.38742	1
Medtr5g039180.1	transcription factor	282	9.94378	25.9982	1.38655	0.814574
Medtr3g080870.1	oligopeptide transporter OPT family protein	2214	19.8314	51.6508	1.38101	0.5918
Medtr5g013610.1	receptor-like kinase plant	1056	116.95	303.593	1.37625	5.03e-09
Medtr8g061970.1	multidrug resistance protein ABC transporter family protein	4497	10.0452	26.0547	1.37505	0.0655421
Medtr6g027740.1	hypothetical protein	285	232.329	602.053	1.37372	0.498715
Medtr4g068770.1	structural constituent of ribosome protein	789	29.3498	75.7618	1.36812	0.199918
Medtr2g096670.1	fusaric acid resistance-like protein	2385	96.2324	248.271	1.36732	0.0276484
Medtr3g071590.1	lateral organ boundaries (LOB) domain protein	480	8.75749	22.584	1.36671	0.196983
Medtr8g086770.1	hypothetical protein	261	33.6138	86.6143	1.36555	0.000207475
Medtr5g032960.1	PB1 domain protein	672	330.311	849.759	1.36323	4.55e-05
Medtr8g097410.1	tubby C 2 protein	618	9.16226	23.4858	1.35801	0.13768
Medtr8g101650.1	MYB-like transcription factor family protein	843	219.433	562.334	1.35765	0.00592494
Medtr7g115120.1	transcription factor bZIP88	1170	700.783	1792.78	1.35515	8.84e-08
Medtr3g055250.1	Lipid transfer protein	321	58.1545	147.547	1.34322	0.000881723
Medtr4g090545.1	hypothetical protein	183	317.847	806.024	1.34249	0.271439
Medtr5g033680.1	polygalacturonase	1413	94.9153	240.676	1.34238	2.42e-09
Medtr8g045640.1	pathogenesis-related protein bet V I family protein	471	35.467	89.5849	1.33678	0.390704
Medtr4g068560.1	hypothetical protein	225	1986.28	5016	1.33647	0.0488908
Medtr6g406390.1	Nodule Cysteine-Rich (NCR) secreted peptide	141	80.1125	202.268	1.33617	0.000564898
Medtr1g098680.1	ABA/WDS induced protein	774	17.1265	43.1389	1.33276	0.0103364
Medtr6g018270.1	seed specific protein Bn15D17A	837	1095.58	2759.17	1.33254	1
Medtr4g128580.1	xyloglucan endotransglucosylase/hydrolase family protein	867	94.7201	238.397	1.33162	1
Medtr7g103390.1	Myb/SANT-like DNA-binding domain protein	1368	628.481	1580.83	1.33074	1
Medtr5g074600.1	orcinol O-methyltransferase	1080	29.8492	74.7425	1.32424	0.700268
Medtr4g038340.1	hypothetical protein	186	32.0502	80.2109	1.32346	0.000382415
Medtr5g010580.1	hypothetical protein	369	62.815	156.845	1.32016	1
Medtr2g073310.1	Nodule Cysteine-Rich (NCR) secreted peptide	171	95.5942	237.702	1.31416	0.000234217
Medtr8g064150.1	Nodule Cysteine-Rich (NCR) secreted peptide	150	36.9766	91.9196	1.31376	0.00994242
Medtr1g010250.1	wall-associated receptor kinase-like protein, putative	1884	47.8318	118.741	1.31178	0.436248
Medtr8g078870.1	photosystem II oxygen-evolving enhancer protein	990	87.0469	214.582	1.30167	6.25e-08
Medtr8g042980.1	Clavata3/ESR (CLE) gene family member	258	10.2476	25.2404	1.30045	1
Medtr7g084710.1	DUF761 domain protein	633	26.493	65.14	1.29793	0.0756685
Medtr1g105835.1	receptor-like kinase	1089	10.249	25.1877	1.29724	0.611114
Medtr4g088770.1	plant-specific domain TIGR01615 family protein	975	72.1992	177.404	1.29699	4.14e-07
Medtr5g083690.1	early response-like dehydration-protein	405	9412.47	22954.7	1.28615	0.0587044
Medtr1g043350.1	ethylene-responsive transcription factor 1B	657	23.2692	56.687	1.2846	1
Medtr7g053110.1	eukaryotic translation initiation factor 3A	621	11.3887	27.6265	1.27844	0.102561
Medtr0055s0090.1	senescence-associated protein	5316	16.5147	40.0381	1.27762	0.227678
Medtr4g039540.1	hypothetical protein	357	18.6792	45.276	1.27731	0.0121755
Medtr4g005320.1	SAUR-like auxin-responsive family protein	495	14.8473	35.9731	1.27672	1
Medtr5g025800.1	transmembrane protein, putative	1092	15.187	36.5644	1.26761	0.0317175
Medtr4g051350.1	50S ribosomal protein L33	630	13.7214	33.0339	1.26751	0.54221
Medtr5g032790.1	hypothetical protein	243	32.2675	77.1963	1.25845	0.0253185
Medtr1g026125.1	CDSP32 protein (drought-induced stress protein of 32 kDa)	897	14.6477	34.9383	1.25414	0.0468524
Medtr4g129020.1	transmembrane protein	525	195.066	463.066	1.24726	0.695382
Medtr5g080450.1	ribulose bisphosphate carboxylase/oxygenase activase	1431	9.15882	21.732	1.24659	0.535536
Medtr5g027910.1	disease resistance protein (CC-NBS-LRR class) family protein	2856	57.7709	136.611	1.24165	0.224136
Medtr2g100350.1	inorganic pyrophosphatase	816	470.347	1111.69	1.24096	0.0421822
Medtr6g078920.1	hypothetical protein	618	20.4514	48.2797	1.23921	0.0328547
Medtr1g115900.1	cationic peroxidase	993	144.731	341.308	1.2377	0.551022
Medtr1g093600.1	AP2/ERF and B3 domain transcription factor	1155	297.254	699.7	1.23504	1
Medtr4g050850.1	cytochrome b559 subunit alpha	411	10.586	24.9065	1.23437	0.903642
Medtr5g097280.1	light-harvesting complex I chlorophyll A/B-binding protein	798	15.9499	37.4445	1.23121	0.0497674
Medtr4g060730.1	Nodule Cysteine-Rich (NCR) secreted peptide	174	516.026	1208.91	1.22819	2.16e-06
Medtr1g030770.1	NB-ARC domain disease resistance protein	2907	23.4984	55.0161	1.22729	0.0216649
Medtr5g030975.1	hypothetical protein	162	25.6404	59.8197	1.2222	0.379387
Medtr3g435480.1	DOF-type zinc finger DNA-binding family protein	1398	17.6535	41.0311	1.21676	0.045703
Medtr1g095950.1	hypothetical protein	414	80.2804	186.459	1.21574	0.0424904
Medtr0185s0010.1	transmembrane protein, putative	570	189.251	437.838	1.2101	3.97e-08
Medtr1g077160.1	eukaryotic translation initiation factor 6-like protein	1470	18.0721	41.7659	1.20856	0.0307258
Medtr6g090490.1	hypothetical protein	270	1091.07	2506.86	1.20014	2.45e-14
Medtr4g122530.1	WRKY family transcription factor	1263	97.3905	223.565	1.19884	2.98e-07
Medtr8g031150.1	Ripening related protein family	441	257.724	590.294	1.19561	0.0705656
Medtr5g018670.1	photosystem II oxygen-evolving enhancer protein	990	8.83634	20.1753	1.19107	0.738576
Medtr2g013110.1	CBS domain CBSX5-like protein	1191	16.5777	37.8311	1.19033	0.897586
Medtr4g081230.1	disease resistance protein (TIR-NBS-LRR class)	3132	12.614	28.7329	1.18768	0.405099
Medtr4g029710.1	LRR receptor-like kinase	3117	45.2817	103.056	1.18644	0.000167295
Medtr3g100470.1	AT hook motif DNA-binding family protein	873	47.554	108.215	1.18626	1
Medtr1g030580.1	nodulin MtN21/EamA-like transporter family protein	1149	17040.2	38773.2	1.18612	0.000237349
Medtr2g079710.1	NADPH-protochlorophyllide oxidoreductase	1200	38.7152	88.0057	1.1847	0.00102614
Medtr5g061400.1	Nodule Cysteine-Rich (NCR) secreted peptide	180	26.6387	60.4637	1.18254	0.00877234
Medtr1g034060.1	gibberellin 2-beta-dioxygenase	1059	221.453	501.442	1.17908	1.3e-10
Medtr5g048740.1	2OG-Fe(II) oxygenase family oxidoreductase	1062	18.9935	43.0062	1.17904	0.0302839
Medtr2g024300.1	chaperonin-like RbcX protein	522	45.6158	103.064	1.17594	0.169946
Medtr8g090020.1	transmembrane protein	888	9.17663	20.721	1.17506	1
Medtr4g023070.1	F-box protein interaction domain protein	1122	9.78469	22.0647	1.17314	0.292377
Medtr4g066170.1	linoleate 13S-lipoxygenase 2-1, related protein	2721	15.8148	35.6627	1.17314	0.115385
Medtr4g118020.1	hypothetical protein	1122	45.639	102.804	1.17155	0.000159876
Medtr2g099950.2	cell-wall invertase	1530	24.2949	54.6315	1.16908	1
Medtr2g088900.1	zinc finger constans-like protein	1566	73.0647	164.152	1.16779	0.00552536
Medtr2g064370.1	plant/F3O9-12 protein	867	39.1921	88.0261	1.16737	0.00134041
Medtr4g034770.1	photosystem I assembly protein Ycf4	1425	41.8094	93.7901	1.16561	0.504131
Medtr8g045695.1	polyketide cyclase/dehydrase and lipid transporter	471	58.2521	130.264	1.16106	0.000241957
Medtr2g089865.1	wound-responsive family protein	912	76.3115	170.583	1.1605	1
Medtr1g041430.1	IQ calmodulin-binding motif protein	1299	13.2672	29.6397	1.15967	0.122306
Medtr1g103060.1	hypothetical protein	291	143.957	321.556	1.15944	0.668377
Medtr4g094395.1	hypothetical protein	321	67.7193	150.864	1.15561	1
Medtr6g027730.1	2-aminoethanethiol dioxygenase-like protein	612	510.08	1134.09	1.15274	0.842891
Medtr5g029910.1	TPR repeat protein	762	974.363	2164.74	1.15166	0.687448
Medtr4g051380.1	DNA-directed RNA polymerase subunit alpha	1329	11.9732	26.592	1.15119	1
Medtr3g069290.1	hypothetical protein	204	10.9181	24.2286	1.14999	0.185118
Medtr1g083950.1	universal stress family protein	498	3771.5	8359.88	1.14834	0.880092
Medtr7g061018.1	metallothionein	237	484.365	1073.49	1.14815	1.92e-11
Medtr8g076480.1	NAD-dependent aldehyde dehydrogenase family protein	1467	24.2829	53.7758	1.14701	0.0168217
Medtr5g096840.1	transmembrane amino acid transporter family protein	1404	17.1712	37.9675	1.14477	0.0357864
Medtr4g082860.1	nodulin-like protein	378	2462.37	5442.31	1.14417	5.68e-14
Medtr3g058710.1	disease resistance protein (TIR-NBS-LRR class), putative	1017	28.8845	63.8285	1.14391	0.0136704
Medtr4g063930.1	kinase 1B	1497	400.584	883.933	1.14183	0.0132324
Medtr7g107710.1	flavin-binding monooxygenase-like protein	1155	59.6594	131.609	1.14144	0.000158144
Medtr5g070410.1	Nodule Cysteine-Rich (NCR) secreted peptide	183	545.145	1196.66	1.1343	9.81e-10
Medtr2g068760.1	LOB domain protein	480	11.021	24.1804	1.13359	0.296297
Medtr4g091570.1	G-type lectin S-receptor-like Serine/Threonine-kinase	3207	234.974	515.34	1.13302	1
Medtr1g102500.1	LRR receptor-like kinase family protein	2982	10.2957	22.4037	1.1217	0.446753
Medtr4g131390.1	temperature-induced lipocalin	555	105.799	229.972	1.12013	0.000809511
Medtr3g463720.2	RING/U-box protein	729	105.416	229.013	1.11933	0.162255
Medtr3g050180.1	hypothetical protein	201	23.2831	50.3331	1.11223	0.0247714
Medtr4g111975.1	MYB-like transcription factor family protein	912	27.7995	59.9892	1.10964	0.00714205
Medtr3g088970.1	argininosuccinate synthase	1434	32.5881	70.3113	1.10941	0.101271
Medtr8g096860.1	hypothetical protein	465	52.6319	113.555	1.10938	0.584364
Medtr2g044880.1	pectinesterase/pectinesterase inhibitor	1584	10.037	21.6496	1.10901	0.229444
Medtr2g017875.1	GDSL-like lipase/acylhydrolase	1086	41.5389	89.3063	1.1043	0.0700878
Medtr6g011400.1	auxin efflux carrier family transporter	1086	17.7798	38.1872	1.10285	0.118287
Medtr7g017280.1	agenet domain protein	1569	9.46554	20.3143	1.10174	0.728282
Medtr7g058830.1	Serine/Threonine kinase, plant-type protein	2394	11.88	25.4128	1.09702	0.364341
Medtr6g033335.1	tetraspanin family protein	852	10.7609	23.0041	1.09609	0.651354
Medtr5g044260.1	PPR containing plant-like protein	1698	11.3401	24.1591	1.09113	0.235805
Medtr4g079700.1	Pmr5/Cas1p GDSL/SGNH-like acyl-esterase family protein	1098	170.413	362.855	1.09036	0.0661309
Medtr5g019350.1	PPR containing plant-like protein	1032	74.2787	157.99	1.08881	0.0357864
Medtr7g106770.1	E3 ubiquitin-protein ligase RHF2A-like protein	873	23.3071	49.5359	1.0877	0.0224668
Medtr1g051315.1	DNA topoisomerase IV	3537	31.0576	65.7564	1.08219	0.157371
Medtr7g102820.1	leucoanthocyanidin dioxygenase-like protein	1152	105.915	223.876	1.07979	1
Medtr8g045665.1	pathogenesis-related protein bet V I family protein	471	33.1222	69.8515	1.07649	0.20934
Medtr1g023720.1	cytochrome P450 family 71 protein	1545	14.9668	31.5521	1.07597	0.125451
Medtr1g046250.1	coenzyme F420-reducing hydrogenase, beta subunit	1347	14.2593	30.0352	1.07474	0.156744
Medtr6g074610.1	hypothetical protein	981	12.0569	25.3915	1.07449	0.297092
Medtr3g080130.1	RNA-binding (RRM/RBD/RNP motif) family protein	408	108.22	227.391	1.07121	0.728476
Medtr1g015650.1	hypothetical protein	888	668.418	1401.09	1.06773	3.52e-10
Medtr4g116277.1	plant/F18G18-20 protein	612	2186.77	4582.13	1.06722	1
Medtr8g010150.1	hypothetical protein	309	13.7022	28.6982	1.06655	0.342533
Medtr5g095740.1	nuclear transcription factor Y protein	555	23.7931	49.754	1.06427	0.0543371
Medtr1g099640.1	metal ion-binding protein, putative	393	19.9539	41.7107	1.06375	0.153941
Medtr6g090380.1	zinc finger CCCH domain protein	1134	2992.05	6241.32	1.06072	8.69e-10
Medtr5g064870.1	transmembrane protein, putative	324	38.4547	80.2093	1.06061	0.00867326
Medtr7g056030.1	Nodule Cysteine-Rich (NCR) secreted peptide	198	381.921	796.323	1.06008	3.25e-09
Medtr5g017850.1	class III peroxidase	981	27.1127	56.5058	1.05943	1
Medtr7g058970.1	hypothetical protein	366	16.5627	34.4617	1.05705	0.239696
Medtr8g027755.1	cyclic nucleotide-gated ion channel-like protein	2169	124.823	259.709	1.05701	0.000737378
Medtr3g035660.1	NAD(P)H-quinone oxidoreductase subunit 2	2616	18.7191	38.8836	1.05465	0.261037
Medtr3g057800.1	cytochrome P450 family 71 protein	1506	17.6597	36.672	1.05422	0.160464
Medtr8g079360.1	LRR and NB-ARC domain disease resistance protein	2418	13.2658	27.5152	1.05251	1
Medtr7g016950.1	pollen protein Ole E I-like protein	1398	36.5988	75.7677	1.04979	0.00472173
Medtr3g101430.1	vacuolar sorting receptor protein, putative	243	12.5351	25.9321	1.04876	0.767103
Medtr8g103530.1	hypothetical protein	612	10.5489	21.8048	1.04755	0.493197
Medtr7g101250.1	senescence regulator	483	307.678	634.883	1.04507	0.0214196
Medtr1g069235.1	photosystem I reaction center subunit IV A	447	11.331	23.3766	1.04479	0.329884
Medtr4g013255.1	F-box/LRR protein	2010	1655.52	3409.42	1.04224	1
Medtr2g034370.1	transmembrane protein, putative	342	44.3473	91.3237	1.04214	0.256732
Medtr3g060950.1	E3 ubiquitin-protein ligase BRE1-like protein, putative	657	22.9211	47.1867	1.0417	0.140049
Medtr8g064880.1	limonoid UDP-glucosyltransferase-like protein	1461	297.96	611.88	1.03813	7.62e-08
Medtr2g079470.1	late nodulin	174	721.919	1480.85	1.03651	0.000907264
Medtr0127s0050.1	hypothetical protein	603	13.1802	27.0339	1.0364	0.449476
Medtr5g008820.1	fatty acyl-CoA synthetase family protein	1647	37.0891	75.9999	1.035	0.683293
Medtr3g095450.1	nodulin MtN21/EamA-like transporter family protein	1083	18.4825	37.86	1.03451	0.0678894
Medtr4g060660.1	Nodule Cysteine-Rich (NCR) secreted peptide	171	275.031	563.289	1.03428	2.18e-05
Medtr2g461570.1	leguminosin group486 secreted peptide	393	15.3668	31.4391	1.03274	0.901428
Medtr2g032540.1	ribose-5-phosphate isomerase A	888	26.5949	54.3462	1.03103	0.0826001
Medtr8g012240.1	DUF506 family protein	918	541.209	1104.89	1.02965	0.000455626
Medtr4g120800.1	phosphoglucomutase, putative	423	51.1988	104.516	1.02954	0.0011381
Medtr5g026730.1	zinc finger, C3HC4 type (RING finger) protein	528	22.9366	46.7444	1.02714	0.730024
Medtr7g102990.2	CHY and CTCHY and RING-type zinc finger protein	663	104.171	211.979	1.02496	1
Medtr4g129270.1	trehalose-6-phosphate synthase domain protein	2538	163.018	331.711	1.0249	2.21e-06
Medtr7g079220.1	hypothetical protein	162	21.3426	43.4163	1.0245	0.120736
Medtr8g005295.1	DUF247 domain protein	1539	46.8435	95.0961	1.02154	0.00397226
Medtr8g095040.1	ammonium transporter 1 protein	1458	22.5341	45.7376	1.02127	0.106981
Medtr5g025150.1	heavy metal transport/detoxification superfamily protein	438	39.5281	80.2105	1.02091	0.0169925
Medtr5g016150.1	sigma factor sigb regulation rsbq-like protein	918	24.6929	50.0665	1.01975	0.0548543
Medtr1g027360.1	wall-associated receptor kinase galacturonan-binding protein	936	14.9885	30.3624	1.01843	0.58083
Medtr0542s0020.1	transmembrane protein, putative	408	171.657	346.009	1.01128	1.36e-06
Medtr0022s0200.1	hypothetical protein	405	17.7735	35.8167	1.0109	0.14509
Medtr6g043380.1	Nodule Cysteine-Rich (NCR) secreted peptide	354	326.822	658.13	1.00987	0.00247591
Medtr6g034090.1	Nodule Cysteine-Rich (NCR) secreted peptide	702	55.7485	112.098	1.00776	0.0150674
Medtr1g048710.1	transcription factor ORG2-like protein	723	45.8163	92.1166	1.0076	0.00621594
Medtr7g095690.1	emp24/gp25L/p24 family/GOLD protein	636	219.3	440.61	1.00659	0.633957
Medtr5g089450.1	hypothetical protein	645	25.3702	50.9596	1.00622	0.849486
Medtr3g058720.1	disease resistance protein (TIR-NBS-LRR class), putative	2289	30.9341	62.1212	1.00589	0.0520596
Medtr4g026812.1	hypothetical protein	255	16.6319	33.3967	1.00575	0.142707
Medtr6g014270.1	UDP-glucosyltransferase family protein	1458	72.0334	144.545	1.00479	1
Medtr7g064970.1	late nodulin	174	88.5206	177.083	1.00034	0.000188821
Medtr7g008090.1	Nodule Cysteine-Rich (NCR) secreted peptide	189	43.415	86.8449	1.00025	0.00692178
Medtr4g089155.1	serine carboxypeptidase-like protein	1467	3161.53	6307.41	0.996427	0.0128807
Medtr4g060605.1	Nodule Cysteine-Rich (NCR) secreted peptide	258	18.7219	37.2926	0.994165	0.0756685
Medtr3g072530.1	nodulin MtN21/EamA-like transporter family protein	1092	44.6148	88.8639	0.994075	0.249829
Medtr8g069575.1	carboxyl-terminal peptidase	1236	11.4339	22.7414	0.992	0.399946
Medtr7g086770.1	transmembrane protein, putative	288	36.7055	73.0013	0.991924	0.0313095
Medtr4g045990.1	wound-responsive family protein	270	1392.08	2768.41	0.991814	1
Medtr8g465910.1	E3 ubiquitin-protein ligase RMA1H1-like protein	735	113.933	226.384	0.990583	0.00264692
Medtr8g044980.1	hypothetical protein	267	13.1095	25.9886	0.987268	0.329486
Medtr1g035720.1	phototropic-responsive NPH3 family protein	1587	318.962	632.067	0.986692	0.0570877
Medtr8g032710.1	response regulator receiver domain protein	1431	127.755	252.882	0.985085	0.00109424
Medtr8g066103.1	hypothetical protein	330	33.4821	66.2586	0.984718	0.0728487
Medtr1g073840.1	ethylene receptor ETR2	2280	703.837	1392.11	0.983955	1
Medtr2g083290.1	hypothetical protein	249	10.6437	21.011	0.981149	0.485613
Medtr1g107315.1	limonoid UDP-glucosyltransferase-like protein	1458	61.7981	121.955	0.980721	1
Medtr2g090800.2	hypothetical protein	930	12.2333	24.1407	0.980659	0.483608
Medtr0009s0370.1	sugar porter (SP) family MFS transporter	1539	800.658	1579.97	0.980643	0.912985
Medtr8g075450.1	hypothetical protein	408	18.2826	36.0564	0.979789	0.198695
Medtr7g071110.1	CASP-like protein	609	35.3016	69.5406	0.978122	0.0523278
Medtr2g093720.1	hypothetical protein	246	12.527	24.6768	0.978114	0.474713
Medtr7g084720.1	plant/MAC12-16 protein	573	45.5683	89.6879	0.976883	0.0137931
Medtr7g050405.1	hypothetical protein	456	23.9609	47.1419	0.976328	0.108204
Medtr4g088255.1	late nodulin	216	14.5545	28.6224	0.975685	0.238825
Medtr8g064010.1	Nodule Cysteine-Rich (NCR) secreted peptide	150	525.641	1032.97	0.974648	0.00245924
Medtr6g082960.1	hypothetical protein	237	26.779	52.6008	0.973981	0.229821
Medtr6g445020.1	Nodule Cysteine-Rich (NCR) secreted peptide	183	274.523	538.93	0.97317	2.29e-07
Medtr4g029200.1	class III peroxidase	1017	2756.64	5407.76	0.972121	1.35e-10
Medtr2g086290.1	alpha/beta fold hydrolase	1017	25.4499	49.8251	0.969212	0.0743856
Medtr3g093830.1	WRKY family transcription factor	933	190.744	373.094	0.967899	0.0903165
Medtr7g096700.1	AP2 domain class transcription factor	432	13.6604	26.6962	0.966637	1
Medtr7g028625.1	late nodulin	216	22.6202	44.0717	0.962239	0.0887822
Medtr1g027320.1	stress-induced receptor-like kinase	999	11.058	21.509	0.95985	0.401246
Medtr7g071720.2	Nodule Cysteine-Rich (NCR) secreted peptide	210	23.3571	45.4262	0.959663	0.159376
Medtr2g089815.1	wound-responsive family protein	207	407.519	792.379	0.959322	3.69e-08
Medtr8g074810.1	prolyl 4-hydroxylase alpha-like protein	837	43.2596	84.0549	0.958311	1
Medtr1g016120.1	ZIP zinc/iron transport family protein	1125	80.1902	155.747	0.957708	0.345671
Medtr2g044320.1	hypothetical protein	441	16.3171	31.691	0.957692	0.217733
Medtr8g039190.1	organic cation/carnitine transporter	1581	18.1812	35.289	0.956771	0.235904
Medtr3g030850.1	photosystem II 5 kDa protein	321	193.723	375.891	0.956321	1.25e-06
Medtr2g070020.1	LRR receptor-like kinase	3351	14.4967	28.1194	0.955839	0.265638
Medtr0048s0220.1	transmembrane protein, putative	594	31.5748	61.2031	0.954833	0.0570108
Medtr0018s0170.2	galactose oxidase/kelch repeat protein	1257	29.8395	57.7909	0.953619	1
Medtr7g086660.1	ENT domain protein	1362	18.9503	36.6803	0.952789	0.175849
Medtr3g008960.1	glycoside hydrolase family 5 protein	1470	92.9761	179.864	0.951973	0.0567282
Medtr2g039280.1	Nodule-specific Glycine Rich Peptide	351	95.8134	185.325	0.951763	0.00200862
Medtr3g466790.1	expansin A10	765	11.9428	23.0715	0.949967	1
Medtr1g047940.1	TAZ zinc finger protein	603	10.5119	20.2846	0.948354	0.703078
Medtr2g045050.1	acyl-CoA thioesterase	486	175.895	339.04	0.946742	0.000103119
Medtr3g095040.1	WRKY family transcription factor	618	11.7132	22.5706	0.946316	1
Medtr4g063070.1	zinc finger, C3HC4 type (RING finger) protein	1191	99.712	192.121	0.946178	1
Medtr3g078240.1	NHL domain protein	432	182.121	350.711	0.945388	7.73e-05
Medtr8g080150.1	polynucleotide 5-hydroxyl-kinase NOL9-like protein	1143	20.9998	40.421	0.944726	0.348222
Medtr7g065990.1	transmembrane protein, putative	612	17.528	33.7093	0.943488	0.215309
Medtr4g132400.1	C4-dicarboxylate transporter/malic acid protein	1110	64.5167	123.934	0.941832	0.0326813
Medtr0025s0110.1	cytochrome P450 family 72 protein	1581	58.3288	111.945	0.940506	0.00593503
Medtr8g069865.1	phosphoribulokinase/uridine kinase-like protein	1965	32.3463	62.0618	0.940103	0.0616644
Medtr1g103110.1	acetyltransferase (GNAT) domain protein	573	11.2392	21.5253	0.937496	0.588915
Medtr1g051860.1	hypothetical protein	270	19.8525	37.9822	0.936003	0.194795
Medtr8g471140.2	hypothetical protein	474	21.6377	41.3914	0.935781	0.249829
Medtr7g087880.1	alpha-L-arabinofuranosidase-like protein	1032	11.7352	22.4422	0.935363	0.315775
Medtr7g063490.1	legume-specific protein	261	1068.19	2040.72	0.93391	1
Medtr2g010800.1	regulator of ribonuclease activity protein A	510	21.4085	40.7612	0.929013	0.248244
Medtr7g010580.1	gibberellin-regulated family protein	330	305.886	581.377	0.92648	0.000482455
Medtr7g056700.1	Nodule Cysteine-Rich (NCR) secreted peptide	183	697.487	1325.28	0.926053	3.07e-08
Medtr2g034870.1	hypothetical protein	255	44.3811	84.2943	0.925488	1
Medtr2g437880.1	cytochrome P450 family 81 protein	1512	10.6278	20.1674	0.924181	0.486534
Medtr5g041095.1	ribonuclease T2 family protein	687	50.5255	95.8702	0.924072	0.0101065
Medtr7g071220.1	Nodule Cysteine-Rich (NCR) secreted peptide	273	630.979	1194.94	0.921279	0.00140867
Medtr6g015720.1	disease resistance protein (TIR-NBS-LRR class)	2613	84.1581	159.089	0.918661	0.156175
Medtr3g016080.1	transmembrane protein, putative	207	176.106	332.035	0.914893	4.39e-05
Medtr7g059285.1	LRR receptor-like kinase family protein	3402	29.3771	55.3706	0.914426	0.055291
Medtr4g010530.1	transmembrane protein, putative	384	17.7337	33.4209	0.914256	1
Medtr0176s0070.1	alpha-L-arabinofuranosidase-like protein	1968	90.8534	171.154	0.913685	0.0168217
Medtr3g014180.1	transmembrane protein, putative	234	10.8508	20.4314	0.912984	1
Medtr1g070455.2	WRKY transcription factor	1083	19.3022	36.3426	0.912901	0.332066
Medtr1g078190.1	NB-ARC domain disease resistance protein	2829	13.1436	24.7445	0.912746	0.523846
Medtr1g036820.1	Rpp4C4, putative	2517	18.6071	35.0257	0.912563	0.402824
Medtr3g074410.1	sugar porter (SP) family MFS transporter	1530	18.0529	33.9771	0.912333	0.364396
Medtr3g072110.1	transmembrane amino acid transporter family protein	1317	1132.6	2128.81	0.910407	0.0040893
Medtr3g069830.1	Nodule Cysteine-Rich (NCR) secreted peptide	252	521.488	979.218	0.908997	8.17e-06
Medtr1g073700.1	cyclopropane-fatty-acyl-phospholipid synthase	2583	118.584	222.651	0.908881	0.00264692
Medtr5g073480.1	exocyst subunit exo70 family protein	1878	55.232	103.673	0.908462	0.517076
Medtr4g051410.1	30S ribosomal protein S3	645	12.49	23.4394	0.908163	0.618146
Medtr2g094440.1	hypothetical protein	702	16.3959	30.7645	0.907931	0.347577
Medtr7g015730.1	hypothetical protein	177	11.8785	22.2882	0.907928	0.36433
Medtr7g056490.1	leguminosin group567 LEED...PEED secreted peptide	201	129.681	243.188	0.90711	0.0204623
Medtr6g038570.1	hypothetical protein	543	114.538	214.766	0.906943	0.00145176
Medtr4g034690.1	ATP-dependent Clp protease proteolytic protein	588	29.9939	56.2368	0.906846	0.730798
Medtr5g026360.1	glycosyltransferase family protein	1461	10.9859	20.5909	0.906352	0.485462
Medtr4g034790.1	cytochrome B(amine-terminal)/b6/petB protein	729	23.8546	44.7015	0.906056	0.689036
Medtr2g018430.1	hypothetical protein	516	16.3787	30.675	0.905245	0.524765
Medtr4g072980.1	SAUR-like auxin-responsive family protein	288	1032.08	1932.88	0.9052	0.0874501
Medtr7g090420.1	hypothetical protein	216	105.23	196.888	0.903827	1
Medtr6g078930.1	disease resistance protein (TIR-NBS-LRR class), putative	4380	87.3023	163.311	0.903531	0.0284187
Medtr3g105210.1	hypothetical protein	603	14.1757	26.5067	0.902941	0.264612
Medtr1g100697.1	F-box/LRR plant protein	918	602.548	1126.62	0.90285	0.00553858
Medtr5g090410.1	oxygen-evolving enhancer protein 2-1	810	12.6779	23.6858	0.901705	0.654078
Medtr5g074870.1	F-box and associated interaction domain protein	462	12.0631	22.5229	0.900792	0.575955
Medtr0384s0020.1	hypothetical protein	557	29.3531	54.7981	0.900613	0.0734441
Medtr6g090460.1	hypothetical protein	516	25.0352	46.7088	0.899737	0.0877576
Medtr1g088640.2	universal stress family protein	495	40.1689	74.8404	0.897739	0.636729
Medtr1g041595.1	hypothetical protein	327	12.3299	22.9644	0.897235	1
Medtr8g102375.1	hypothetical protein	345	100.206	186.575	0.896788	0.00208163
Medtr3g030060.1	Nodule Cysteine-Rich (NCR) secreted peptide	204	21.5651	40.1264	0.895853	0.118364
Medtr1g063420.1	hypothetical protein	246	58.7342	109.25	0.895362	0.0129554
Medtr1g048750.1	transcription factor ORG2-like protein	816	29.6872	55.1865	0.894474	0.137104
Medtr5g074760.1	peroxidase family protein	972	99.432	184.74	0.893718	0.16
Medtr5g074400.1	WRKY transcription factor	1746	634.466	1178.65	0.893526	0.570187
Medtr8g009120.1	1-aminocyclopropane-1-carboxylate oxidase-like protein	1062	51.3553	95.4003	0.893481	0.0306592
Medtr8g010450.1	transmembrane protein, putative	342	11.8011	21.909	0.892603	0.844167
Medtr1g040430.1	ethylene response factor	606	1321.13	2449.17	0.890521	0.00446883
Medtr5g023210.1	divergent CRAL/TRIO domain protein	612	2996.97	5551.78	0.889444	0.001387
Medtr0032s0170.1	Nodule Cysteine-Rich (NCR) secreted peptide	171	1017.95	1883.44	0.887709	0.000332343
Medtr1g061640.1	Myb/SANT-like DNA-binding domain protein	1491	2127.3	3934.49	0.887157	1
Medtr4g063945.1	kinase 1B	1248	37.4852	69.3154	0.886857	0.248458
Medtr4g117260.1	cell cycle control protein, G10 family protein	438	19.2733	35.6329	0.886608	0.361897
Medtr3g006700.1	hypothetical protein	213	17.987	33.2427	0.886082	0.337862
Medtr8g432540.1	homeobox leucine zipper protein	2433	38.2668	70.7068	0.885756	0.0731777
Medtr5g048335.1	Nodule Cysteine-Rich (NCR) secreted peptide	186	296.994	548.321	0.884588	7.58e-06
Medtr4g037005.2	RALF related	312	19.8271	36.6042	0.884537	0.298589
Medtr5g036270.1	matrixin family protein	1020	69.2948	127.891	0.884091	0.00444308
Medtr2g011450.1	B-box type zinc finger protein	369	17.9787	33.1703	0.883601	0.473518
Medtr1g116970.1	C3HC4-type RING zinc finger protein	516	12.8865	23.7704	0.883306	0.435222
Medtr8g078495.2	BTB/POZ domain plant protein	1629	13.5513	24.9893	0.882881	0.649529
Medtr6g084470.1	hypothetical protein	504	4378.34	8071.81	0.882507	1.22e-05
Medtr4g110130.1	transmembrane protein, putative	393	279.104	514.476	0.8823	1.56e-05
Medtr5g010230.1	gamma glutamyl cysteine synthetase	420	11.93	21.9639	0.88054	0.573866
Medtr1g087920.1	ethylene response factor	918	2816.2	5181.42	0.879598	1
Medtr7g087890.1	alpha-L-arabinofuranosidase-like protein	2349	312.822	575.19	0.878698	0.00836615
Medtr5g088550.1	hypothetical protein	336	22.6299	41.6019	0.878421	0.17078
Medtr8g027765.1	trehalose-6-phosphate phosphatase	960	225.885	415.029	0.877626	5.86e-05
Medtr1g023810.1	papain family cysteine protease	804	11.7723	21.6232	0.877191	0.399051
Medtr7g051040.1	LRR receptor-like kinase family protein	2889	54.2916	99.4021	0.872546	0.0212797
Medtr5g027870.1	disease resistance protein (CC-NBS-LRR class) family protein	2841	29.6515	54.2554	0.871658	0.0969748
Medtr5g027000.1	calcium-binding EF-hand protein	483	135.465	247.856	0.871584	0.0205166
Medtr4g101330.1	Lipid transfer protein	510	6326.74	11564.2	0.870135	8.94e-08
Medtr8g038650.1	glycoside hydrolase family 1 protein	486	49.3347	90.1293	0.869393	0.381176
Medtr7g084820.1	Nodule Cysteine-Rich (NCR) secreted peptide	171	50.9201	92.9849	0.868761	0.0342888
Medtr7g072550.1	WEB family plant protein	1713	158.023	288.517	0.868522	0.187144
Medtr6g038600.1	hypothetical protein	246	135.642	247.606	0.868245	0.0369081
Medtr7g056500.1	leguminosin group567 LEED...PEED secreted peptide	219	105.541	192.61	0.867887	0.00224197
Medtr1g042200.1	Nodule Cysteine-Rich (NCR) secreted peptide	192	210.586	384.282	0.867751	5.96e-05
Medtr5g018750.1	DUF4228 domain protein	495	11.2541	20.5361	0.867708	0.955469
Medtr8g009063.1	UDP-glucosyltransferase family protein	1449	49.1624	89.6268	0.866375	0.0493655
Medtr3g087280.1	hypothetical protein	600	21.2897	38.8103	0.866282	1
Medtr8g101550.1	phospholipase A2 family protein	477	437.839	797.148	0.864445	4.81e-07
Medtr7g070647.1	hypothetical protein	255	12.0534	21.9392	0.864063	0.399863
Medtr7g056460.1	leguminosin group567 LEED...PEED secreted peptide	270	13.1965	24.0185	0.863989	0.4333
Medtr1g105755.1	cysteine-rich receptor-kinase-like protein	1818	42.804	77.8659	0.863245	1
Medtr8g094290.1	transmembrane amino acid transporter family protein	1428	20.0674	36.4849	0.862449	0.380686
Medtr8g038880.1	peptide/nitrate transporter plant	1719	616.461	1120.72	0.862342	3.1e-06
Medtr7g071315.1	Nodule Cysteine-Rich (NCR) secreted peptide	216	102.862	186.987	0.862226	0.00553389
Medtr5g076370.1	seven in absentia family protein	1023	15.0476	27.3172	0.860275	0.350969
Medtr8g064050.1	Nodule Cysteine-Rich (NCR) secreted peptide	165	62.9335	114.217	0.85988	0.444915
Medtr2g010580.1	CAP, cysteine-rich secretory protein, antigen 5	495	1645.15	2984.57	0.859304	1.11e-06
Medtr4g046850.1	Nodule Cysteine-Rich (NCR) secreted peptide	264	1045.74	1897.12	0.85929	0.000678471
Medtr5g092820.1	eukaryotic translation initiation factor SUI1	333	38.1851	69.2179	0.858138	0.236551
Medtr4g079590.1	heat shock cognate 70 kDa protein	1857	15.4264	27.9621	0.858066	0.618146
Medtr8g064070.1	Nodule Cysteine-Rich (NCR) secreted peptide	165	390.239	707.182	0.857723	6.54e-05
Medtr1g019360.1	cold regulated protein, putative	525	112.411	203.692	0.857601	0.0197107
Medtr6g406400.1	hypothetical protein	186	15.9041	28.7978	0.856555	0.320936
Medtr1g060360.1	purple acid phosphatase superfamily protein	1311	642.57	1162.01	0.854703	0.00857838
Medtr1g007600.1	pentatricopeptide (PPR) repeat protein	2484	11.069	20.01	0.854194	0.74725
Medtr2g041550.1	auxin-binding protein ABP19a	633	58.7637	106.193	0.853696	0.00661878
Medtr3g046650.1	hypothetical protein	738	25.09	45.2693	0.851419	0.215015
Medtr3g094830.1	DUF617 family protein	780	17.7475	32.0003	0.850465	0.345671
Medtr8g066165.1	hypothetical protein	384	18.5873	33.4377	0.847155	0.464901
Medtr1g041695.1	phosphate transporter PHO1-like protein	2322	1259.38	2260.86	0.844158	0.000151893
Medtr8g027860.1	WRKY family transcription factor	1047	97.4814	174.878	0.84315	1
Medtr7g103340.1	homeobox leucine zipper protein	699	16.9674	30.434	0.842916	0.237305
Medtr6g034975.1	vacuolar iron transporter-like protein	633	131.529	235.907	0.842834	0.00446883
Medtr4g074210.1	DUF3067 family protein	672	19.6612	35.1797	0.839393	0.443814
Medtr5g093430.1	DUF4408 domain protein	585	26.1725	46.8227	0.839157	0.58243
Medtr4g127690.1	transmembrane protein, putative	591	31.373	56.1079	0.838681	0.224754
Medtr7g085330.1	transmembrane protein, putative	792	102.756	183.77	0.838677	0.554181
Medtr4g101025.1	hypothetical protein	573	51.9221	92.8238	0.838147	0.997901
Medtr7g056493.1	leguminosin group567 LEED...PEED secreted peptide	213	43.2379	77.2578	0.837384	0.0700479
Medtr3g071950.1	hypothetical protein	1488	17.8942	31.9572	0.836646	0.471902
Medtr2g103070.1	hypothetical protein	246	25.7283	45.9426	0.836475	0.212882
Medtr3g092720.1	sigma 54 modulation protein/S30EA ribosomal protein	1062	343.901	613.846	0.835886	1.94e-05
Medtr8g442580.1	stigma-specific Stig1 family protein	378	33.9815	60.5779	0.834044	0.0947149
Medtr4g081500.1	hypothetical protein	369	115.667	206.182	0.833943	0.000770443
Medtr8g064100.1	Nodule Cysteine-Rich (NCR) secreted peptide	165	460.58	820.824	0.833619	7.1e-06
Medtr4g033830.2	Nodule Cysteine-Rich (NCR) secreted peptide	180	105.566	187.803	0.83107	0.003295
Medtr8g102350.1	hypothetical protein	474	31.5821	56.1376	0.829861	0.241363
Medtr7g027125.1	Nodule Cysteine-Rich (NCR) secreted peptide	198	846.537	1502.12	0.827354	0.0124133
Medtr3g088645.1	NAD(P)H-quinone oxidoreductase subunit M	645	29.6757	52.6556	0.827304	0.261471
Medtr1g015730.1	F-box protein interaction domain protein	1191	23.2399	41.2131	0.826503	0.236665
Medtr7g073430.1	WRKY transcription factor	852	57.6396	102.215	0.826475	1
Medtr7g056277.1	F-box/RNI/FBD-like domain protein, putative	1887	11.7531	20.834	0.825905	0.886918
Medtr2g033920.2	GDSL-like lipase/acylhydrolase	945	15.5019	27.4675	0.825283	0.58243
Medtr4g079110.1	glutaredoxin-C1 protein	468	330.807	586.036	0.825001	6.63e-05
Medtr1g090820.1	leghemoglobin Lb120-1	447	23.5864	41.7672	0.824417	0.24101
Medtr8g099750.1	NAC transcription factor-like protein	684	114.947	203.344	0.822956	0.00276129
Medtr7g011460.1	hypothetical protein	192	17.5774	31.0738	0.821977	0.478325
Medtr7g406880.1	alpha/beta hydrolase fold protein	1056	333.429	589.31	0.821646	0.168438
Medtr7g088330.1	cytochrome P450 family protein	1527	66.8026	118.04	0.821294	0.00810127
Medtr3g012470.1	disease resistance protein (TIR-NBS-LRR class), putative	4185	51.6542	91.245	0.82086	0.0383982
Medtr6g047880.1	albumin I	414	221.507	391.201	0.820558	0.391617
Medtr6g464020.1	hypothetical protein	210	25.5547	45.1057	0.819718	0.167152
Medtr8g102150.1	myo-inositol oxygenase	951	212.711	375.346	0.819325	0.0761642
Medtr7g110060.2	glycogen synthase kinase	1239	20.9634	36.9879	0.819183	0.398641
Medtr1g033440.1	VAC14-like protein, putative	1131	52.7622	93.0711	0.81883	0.0478215
Medtr6g033445.1	hypothetical protein	180	32.7101	57.6972	0.818766	0.941472
Medtr5g046620.1	pyruvate decarboxylase	498	23.7537	41.8739	0.817896	1
Medtr7g106500.1	glutaredoxin (GRX) family protein	840	12.004	21.16	0.817823	0.571919
Medtr3g061570.1	hypothetical protein	429	400.634	706.155	0.817703	1.85e-05
Medtr8g033010.1	Nodule Cysteine-Rich (NCR) secreted peptide	66	154.028	271.432	0.8174	0.00058568
Medtr3g067615.1	F-box/LRR protein	855	19.2343	33.893	0.817302	0.368658
Medtr7g117900.1	ATP synthase delta chain	678	154.673	272.418	0.816597	0.0122489
Medtr7g091880.1	galactinol-raffinose galactosyltransferase	2313	1076.6	1895.52	0.816105	0.641909
Medtr6g006220.1	Nodule Cysteine-Rich (NCR) secreted peptide	183	35.6448	62.7313	0.815496	0.570874
Medtr2g083390.1	UDP-glucosyltransferase family protein	1314	59.4902	104.696	0.815476	0.0427402
Medtr1g086950.1	transmembrane protein, putative	891	92.8165	163.09	0.813215	0.00665232
Medtr2g081860.1	indole-3-acetic acid-amido synthetase	1824	233.627	410.411	0.812861	0.312238
Medtr4g061827.1	histone H4 domain protein	312	13.5623	23.8248	0.812856	0.750218
Medtr6g084730.1	Nodule Cysteine-Rich (NCR) secreted peptide	165	217.647	382.061	0.811814	0.0174394
Medtr1g085190.1	hypothetical protein	303	20.9729	36.8042	0.811344	0.380328
Medtr5g071350.1	Pmr5/Cas1p GDSL/SGNH-like acyl-esterase family protein	1206	69.7805	122.423	0.810978	0.0195503
Medtr3g102470.1	F-box GID2-like protein	525	1332.32	2336.64	0.810497	9.34e-06
Medtr1g101250.1	LRR receptor-like kinase	3501	137.075	240.341	0.810118	1
Medtr4g039930.1	hypothetical protein	477	50.9283	89.2497	0.80938	0.0527026
Medtr7g056480.1	leguminosin group567 LEED...PEED secreted peptide	216	108.765	190.492	0.808509	0.00264181
Medtr5g067320.1	transmembrane protein, putative	393	343.617	601.586	0.807972	3.18e-05
Medtr6g033760.1	heat shock cognate 70 kDa protein	1890	13.4325	23.505	0.807238	1
Medtr3g464030.1	disease resistance protein (TIR-NBS-LRR class)	2274	72.4224	126.726	0.807205	0.0149649
Medtr5g064915.1	transmembrane protein, putative	228	84.1028	146.934	0.804946	0.011829
Medtr5g061410.1	F-box/RNI superfamily protein	819	73.6058	128.587	0.804853	0.0163087
Medtr2g090745.1	C2H2-like zinc finger protein, putative	1290	98.2383	171.566	0.804402	0.331454
Medtr7g027060.1	pollen Ole e I family allergens	219	260.942	455.575	0.803956	0.0884377
Medtr1g075045.1	Nodule Cysteine-Rich (NCR) secreted peptide	168	159.127	277.615	0.80291	0.000907597
Medtr3g103410.1	plant/MWF20 protein	2124	15.5231	27.0557	0.801515	0.769316
Medtr4g068280.1	trigger factor-like protein, putative	657	43.6912	76.1447	0.801402	0.0639335
Medtr3g102400.1	Serine/Threonine kinase, plant-type protein	2436	312.909	545.019	0.800565	1
Medtr4g032815.1	potato type II proteinase inhibitor family protein	243	477.227	830.839	0.799893	4.86e-06
Medtr2g081930.1	organic cation/carnitine transporter	1584	229.109	398.813	0.799677	0.000324313
Medtr7g033050.1	hypothetical protein	156	12.4452	21.6299	0.797434	0.699963
Medtr2g033650.1	transmembrane protein, putative	675	18.3994	31.9622	0.796709	0.503659
Medtr4g064520.1	rotundifolia-like protein	309	24.5016	42.5459	0.796146	0.976622
Medtr4g034720.1	50S ribosomal protein L20	360	16.6079	28.8338	0.795888	0.814715
Medtr1g103550.1	DUF1677 family protein	375	330.154	573.17	0.795825	0.0101913
Medtr4g134180.1	hypothetical protein	237	45.4938	78.9803	0.795821	0.070918
Medtr6g015780.1	RALF	321	393.484	681.664	0.792756	9.13e-05
Medtr2g090585.1	alpha-L-arabinofuranosidase-like protein	1872	44.7102	77.4123	0.791957	0.0418852
Medtr3g088655.1	EF hand calcium-binding family protein	480	325.172	562.532	0.790733	0.519749
Medtr2g435310.1	pathogenesis-related protein bet V I family protein	483	84.3735	145.886	0.789981	0.198915
Medtr6g055160.1	Nodule Cysteine-Rich (NCR) secreted peptide	183	2637.63	4557.8	0.789094	0.000108442
Medtr6g033850.1	heat shock cognate 70 kDa-like protein	2028	110.413	190.772	0.788933	1
Medtr7g095680.1	heat shock transcription factor A3	1086	1004.88	1735.95	0.788707	0.799961
Medtr7g032240.1	CCT motif protein	1059	23.399	40.4222	0.788705	0.355355
Medtr7g084740.1	plant/MAC12-16 protein	660	199.866	345.246	0.78859	0.00056124
Medtr1g015300.1	thermospermine synthase ACAULIS protein	1014	139.213	240.373	0.787986	0.107488
Medtr5g056140.1	S1/P1 nuclease family protein	885	1015.16	1751.17	0.786604	0.0012758
Medtr2g095060.1	Ripening related protein family	660	64.9077	111.929	0.786124	0.523846
Medtr4g037655.1	RALF related	225	473.86	816.928	0.785749	2.85e-05
Medtr8g085590.1	DUF538 family protein	486	56.0712	96.6657	0.785744	0.0782246
Medtr1g054450.1	C2H2 and C2HC zinc finger protein, putative	789	20.9167	35.9874	0.782835	0.318697
Medtr8g089820.1	lysine ketoglutarate reductase trans-splicing protein	1173	96.5174	165.895	0.781409	0.0733557
Medtr4g021810.1	SAUR-like auxin-responsive family protein	315	12.9124	22.1823	0.780647	0.567847
Medtr4g109310.1	soluble N-ethylmaleimide-sensitive factor adaptor protein	903	204.509	351.32	0.780622	0.00154694
Medtr4g064005.1	core histone H2A/H2B/H3/H4	447	44.9367	77.1917	0.780552	0.118364
Medtr2g099630.1	DUF3511 domain protein	327	89.3659	153.426	0.779747	0.0120084
Medtr7g100050.1	nodulin MtN21/EamA-like transporter family protein	1140	29.617	50.8319	0.779308	1
Medtr2g435320.1	Nodule Cysteine-Rich (NCR) secreted peptide	171	60.8634	104.453	0.779201	0.271012
Medtr8g020610.1	auxin-binding protein ABP19a	624	21.6406	37.1336	0.77898	0.423326
Medtr4g127530.1	DUF4228 domain protein	558	16.0417	27.5235	0.778839	1
Medtr8g060850.1	metallothionein-like protein type 3	192	349.578	599.675	0.778565	0.00308589
Medtr3g084110.1	sugar porter (SP) family MFS transporter	1491	993.048	1702.71	0.777898	2.8e-06
Medtr1g043080.1	myb-related transcription factor LBM1	768	47.9088	82.035	0.775948	0.542573
Medtr4g073040.1	heavy metal transport/detoxification superfamily protein	471	44.6345	76.4142	0.77568	0.321435
Medtr7g024765.1	acetyltransferase (GNAT) domain protein	534	27.5006	47.0708	0.775369	0.301871
Medtr2g054850.1	hypothetical protein	183	15.3317	26.2418	0.775348	0.578388
Medtr1g069945.1	AP2 domain class transcription factor	744	29.1431	49.8753	0.775173	1
Medtr7g092400.1	zinc finger A20 and AN1 domain stress-associated protein	783	803.698	1374.12	0.773779	4.47e-05
Medtr5g013960.1	hypothetical protein	204	108.783	185.836	0.77258	0.010342
Medtr7g082530.1	wall associated kinase-like protein	2052	22.6237	38.6421	0.772341	0.511768
Medtr1g109350.1	B-box zinc finger protein, putative	1035	22.9764	39.2246	0.771608	0.313267
Medtr7g007940.1	Nodule Cysteine-Rich (NCR) secreted peptide	174	250.241	426.756	0.77009	0.0284441
Medtr4g108800.2	ribulose-phosphate 3-epimerase	846	24.3892	41.5785	0.769597	0.428276
Medtr7g077830.1	phosphate transporter	1605	29.0224	49.461	0.769128	0.302024
Medtr5g072735.1	transmembrane protein, putative	462	20.2952	34.5809	0.768835	0.576057
Medtr5g042910.2	DUF1336 family protein	1515	31.8362	54.2353	0.768564	0.231795
Medtr7g083410.1	glycerophosphoryl diester phosphodiesterase family protein	1272	26641.3	45379.5	0.768375	2.11e-05
Medtr4g117510.1	armadillo/beta-catenin-like repeat protein	870	13.0101	22.1476	0.76752	0.696733
Medtr3g451410.1	phosphatase 2C family protein	531	66.1509	112.598	0.767352	0.0377725
Medtr3g015830.1	transmembrane protein, putative	261	186.617	317.522	0.766777	0.0011841
Medtr8g012005.1	hypothetical protein	855	19.1671	32.5778	0.765256	0.478325
Medtr1g090450.1	zinc finger, C3HC4 type (RING finger) protein	471	379.661	644.798	0.764136	0.000147034
Medtr4g134460.1	NAC transcription factor-like protein	1305	607.273	1030.8	0.763347	6.35e-05
Medtr3g109920.1	Avr9/Cf-9 rapidly elicited protein	564	33.4793	56.8126	0.76294	0.594294
Medtr7g101270.1	hypothetical protein	297	55.9692	94.9735	0.762892	0.0706045
Medtr7g109460.1	RING/FYVE/PHD zinc finger protein	660	15.8908	26.9616	0.762716	0.483747
Medtr4g080350.1	DnaJ heat shock amine-terminal domain protein	1026	13.8098	23.4264	0.762437	0.731378
Medtr7g021220.1	SAM domain protein	738	246.33	417.851	0.762392	0.0113609
Medtr7g107670.1	short-chain dehydrogenase/reductase	897	25.1034	42.5049	0.759747	0.367918
Medtr8g099065.1	P-loop nucleoside triphosphate hydrolase superfamily protein	2583	262.762	444.788	0.759363	0.0799038
Medtr8g006765.1	calcium ion-binding protein, putative	507	25.3077	42.8322	0.759119	0.58243
Medtr7g027180.1	Nodule Cysteine-Rich (NCR) secreted peptide	216	4286.52	7252.38	0.758648	0.0129554
Medtr1g100040.1	pectin lyase superfamily protein	1446	15.3207	25.8945	0.757165	0.577224
Medtr1g014240.1	lectin receptor kinase	2037	302.096	510.419	0.756674	1
Medtr4g115150.1	hypothetical protein	204	13.4114	22.6585	0.756593	0.863523
Medtr7g076797.1	hypothetical protein	345	13.7214	23.1581	0.755087	0.801586
Medtr4g019580.1	peptide/nitrate transporter plant	1782	159.029	268.017	0.753031	0.00744342
Medtr1g054370.1	hypothetical protein	873	12.391	20.8784	0.75272	1
Medtr7g016060.1	NADH-ubiquinone reductase complex 1 MLRQ subunit	261	6402.94	10787.3	0.752521	0.296146
Medtr5g086360.1	hypothetical protein	246	177.415	298.828	0.752184	0.704424
Medtr2g103440.1	DUF761 domain protein	291	64.5123	108.653	0.752077	0.0710989
Medtr7g065785.1	transmembrane protein, putative	378	13.4416	22.6372	0.751984	0.653339
Medtr8g012550.1	polyketide cyclase/dehydrase and lipid transporter	471	7083.79	11926.4	0.75157	2.09e-05
Medtr3g092470.1	DUF4228 domain protein	426	18.6594	31.4081	0.751234	0.495738
Medtr5g048570.1	2OG-Fe(II) oxygenase family oxidoreductase	1059	119.805	201.542	0.750393	0.012916
Medtr7g407120.1	hypothetical protein	717	14.1983	23.8796	0.750059	0.676023
Medtr6g025480.1	late nodulin	168	24.5016	41.1947	0.749585	0.379468
Medtr1g043190.1	cryptochrome 2B apoprotein	1803	5046.85	8480.46	0.748761	0.399528
Medtr5g011370.1	subtilisin-like serine protease	2331	11.928	20.0234	0.747333	0.771863
Medtr8g105550.1	papain family cysteine protease	543	48.8673	82.017	0.747055	0.174797
Medtr1g074370.1	ethylene-responsive transcription factor 1B	642	217.955	365.799	0.747026	1
Medtr0085s0020.1	hypothetical protein	444	25.4216	42.6656	0.747019	0.270528
Medtr1g090680.1	LRR and NB-ARC domain disease resistance protein	4461	22.0631	37.0176	0.746577	0.462408
Medtr7g037690.1	Nodule Cysteine-Rich (NCR) secreted peptide	213	609.482	1022.28	0.746134	0.000107996
Medtr6g006245.1	Nodule Cysteine-Rich (NCR) secreted peptide	192	1971.46	3302.95	0.744489	3.16e-05
Medtr8g027900.1	Pmr5/Cas1p GDSL/SGNH-like acyl-esterase family protein	1677	51.9585	87.0352	0.74424	0.0674634
Medtr1g009640.1	hypothetical protein	738	1093.37	1830.92	0.74379	0.160809
Medtr5g011480.1	hypothetical protein	249	64.169	107.439	0.743564	0.0469159
Medtr8g104510.1	calmodulin-binding-like protein	1425	63.0661	105.565	0.743191	1
Medtr8g464480.1	P-loop nucleoside triphosphate hydrolase superfamily protein	3537	596.897	999.058	0.743088	0.000288544
Medtr3g491890.1	thylakoid lumenal 17.4 kDa protein	723	59.037	98.7702	0.742457	0.0834614
Medtr5g018540.1	hypothetical protein	294	741.997	1240.36	0.741279	1
Medtr3g062880.1	Nodule Cysteine-Rich (NCR) secreted peptide	213	305.276	509.825	0.739886	0.0016625
Medtr3g023110.1	EARLY responsive TO dehydration protein, putative	510	2826.38	4719.86	0.739787	1.81e-05
Medtr3g435150.1	NAC transcription factor-like protein	912	39.1542	65.3517	0.739058	0.653308
Medtr7g092500.1	tRNA-splicing endonuclease subunit Sen2	741	34.1392	56.9728	0.738845	0.777057
Medtr7g106850.1	glycosyltransferase family 1 protein	549	121.83	203.234	0.73827	0.0110603
Medtr3g109990.1	hypothetical protein	891	15.8566	26.4452	0.737917	0.795887
Medtr1g109420.1	ATP synthase CF0 B subunit	669	22.19	37.0009	0.737649	0.643993
Medtr5g036480.1	two-component response regulator ARR3-like protein	714	4025.74	6711.93	0.737472	0.000157478
Medtr3g052100.1	Nodule Cysteine-Rich (NCR) secreted peptide	195	334.14	556.74	0.736553	0.000869137
Medtr6g463200.1	Nodule Cysteine-Rich (NCR) secreted peptide	210	1727.42	2876.07	0.735474	0.000144236
Medtr3g061480.1	transmembrane protein, putative	438	114.115	189.994	0.735466	0.00810127
Medtr2g436880.1	flowering-promoting factor-like protein	339	233.638	388.915	0.735183	0.203022
Medtr3g091510.1	ubiquitin ligase SINAT3	975	545.493	906.812	0.733242	0.00020958
Medtr5g039000.1	homeobox leucine zipper ATHB-like protein	852	33.4826	55.6217	0.732233	0.305466
Medtr1g019110.1	dehydration-responsive element-binding protein	543	28.7169	47.7018	0.732145	1
Medtr1g077460.1	plant/F9H3-4 protein	1035	14.8756	24.7048	0.731846	0.929022
Medtr4g093080.1	receptor lectin kinase	2436	117.139	194.501	0.731556	1
Medtr6g083860.2	disease resistance protein (TIR-NBS-LRR class)	2643	42.1118	69.9209	0.731499	0.302772
Medtr0036s0270.1	hypothetical protein	1137	19.1911	31.8551	0.731084	0.407526
Medtr7g063940.1	Nodule Cysteine-Rich (NCR) secreted peptide	87	47.4376	78.7053	0.73043	0.150812
Medtr6g027810.1	hypothetical protein	303	4305.35	7140.96	0.729988	2.43e-05
Medtr8g064840.1	protein disulfide isomerase (PDI)-like protein	1521	13.1355	21.7852	0.729878	0.762801
Medtr5g043900.1	transmembrane protein, putative	546	250.099	414.751	0.729745	0.00170362
Medtr3g466130.1	Nodule Cysteine-Rich (NCR) secreted peptide	213	291.636	483.481	0.729287	0.000616584
Medtr1g076190.1	cryptochrome 2B apoprotein	1893	19.1363	31.7124	0.728734	0.684829
Medtr7g056473.1	leguminosin group567 LEED...PEED secreted peptide	231	505.722	837.854	0.728355	0.000215128
Medtr7g105890.1	Myb/SANT-like DNA-binding domain protein	1071	17.9918	29.7933	0.727645	0.943969
Medtr1g089890.1	hypothetical protein	669	51.0649	84.5035	0.726681	0.149253
Medtr7g098410.1	salt stress response/antifungal domain protein	861	74.5989	123.369	0.725755	0.05898
Medtr5g026640.1	sodium:solute symporter family protein	2136	200.58	331.572	0.725142	0.00560079
Medtr4g035590.1	NAC transcription factor-like protein	1065	14.0152	23.1665	0.725051	0.826023
Medtr7g113160.1	histone H2A 6	435	131.035	216.551	0.724752	0.0107656
Medtr4g076610.1	hypothetical protein	348	24.7645	40.9169	0.724421	0.427441
Medtr7g076540.1	hypothetical protein	372	60.6958	100.259	0.724057	0.155747
Medtr5g025890.1	LRR receptor-like kinase	3054	20.7879	34.3349	0.723933	0.68162
Medtr2g016150.1	plant/F28N24-12 protein	561	38.8686	64.1617	0.723105	0.18073
Medtr5g077640.1	hypothetical protein	270	22.4563	37.0691	0.723098	0.39564
Medtr3g012150.1	hypothetical protein	426	21.1864	34.95	0.722154	0.880464
Medtr3g462790.1	MYB transcription factor MYB51	969	29.5347	48.6835	0.721022	0.347115
Medtr1g055035.1	Nodule Cysteine-Rich (NCR) secreted peptide	411	383.72	632.291	0.720533	0.000358005
Medtr4g094528.1	hypothetical protein	813	12.7212	20.9495	0.719685	1
Medtr7g090760.1	hypothetical protein	588	20.8927	34.4056	0.719645	0.578272
Medtr8g037800.1	transmembrane protein, putative	276	2307.71	3797.81	0.718706	0.00066574
Medtr3g111270.1	transmembrane protein, putative	327	41.049	67.5391	0.718375	0.228345
Medtr7g107040.1	gibberellin receptor GID1, putative	972	979.719	1611.63	0.718078	0.0106062
Medtr3g045180.1	Cyclin 4	1497	24.4425	40.2021	0.717882	0.46593
Medtr4g019520.1	glyoxal oxidase amine-terminal protein	1599	12.614	20.7449	0.71773	0.776492
Medtr1g094000.1	phosphoenolpyruvate carboxylase	1029	617.186	1014.72	0.717303	0.000108224
Medtr6g060170.2	RmlC-like cupins superfamily protein	297	16.306	26.8059	0.717145	0.651706
Medtr1g106630.1	hypothetical protein	252	24.0253	39.4862	0.716795	0.325437
Medtr5g036240.1	TIR-NBS-LRR class disease resistance protein	2931	319.68	525.391	0.716764	0.00140364
Medtr1g022420.1	ornithine carbamoyltransferase	1104	12.7649	20.9713	0.716227	0.916604
Medtr6g086020.1	heavy metal transport/detoxification superfamily protein	408	50.7341	83.3423	0.716092	0.141742
Medtr7g017880.1	BZIP transcription factor	576	495.864	814.473	0.715922	0.000406477
Medtr2g435450.1	DnaJ heat shock amine-terminal domain protein	813	14.6314	24.0286	0.715683	0.66174
Medtr8g071980.1	hypothetical protein	210	13.1	21.5056	0.715151	0.899562
Medtr6g008680.1	hypothetical protein	288	834.513	1369.43	0.714574	0.000108381
Medtr8g023400.1	zinc finger, C3HC4 type (RING finger) protein	966	248.76	407.913	0.713506	0.0113485
Medtr4g031825.1	hypothetical protein	1041	44.3959	72.7765	0.713046	0.178348
Medtr1g009180.1	nucleotide-diphospho-sugar transferase-like protein	879	28.4687	46.6159	0.711446	0.381355
Medtr8g010770.1	SPFH domain/band 7 family protein	366	20.4918	33.5373	0.71072	0.440699
Medtr7g112403.1	protein dehydration-induced-like protein	372	560.319	916.305	0.709579	0.000352441
Medtr3g088565.1	1-aminocyclopropane-1-carboxylate oxidase	927	2895.85	4733.74	0.708994	0.000262659
Medtr5g076600.1	hypothetical protein	183	47.5054	77.5721	0.707446	0.20447
Medtr3g069210.1	NB-ARC domain disease resistance protein	2742	43.0939	70.3499	0.707065	0.210017
Medtr6g009110.1	ABC transporter B family protein	3825	238.591	389.375	0.70662	0.564462
Medtr1g105630.1	tyrosine kinase family protein	726	28.921	47.193	0.706456	0.526075
Medtr5g035530.1	LRR and NB-ARC domain disease resistance protein	3006	13.3331	21.7488	0.705922	0.902244
Medtr2g094410.1	senescence regulator	471	63.9683	104.332	0.705759	0.247087
Medtr5g037335.1	hypothetical protein	414	47.0026	76.6423	0.705401	0.222254
Medtr2g010730.1	salt stress response/antifungal domain protein	846	138.423	225.568	0.704483	0.0454387
Medtr6g088805.1	MATE efflux family protein	1470	561.587	915.137	0.704478	0.000166625
Medtr2g451110.1	leguminosin proline-rich group669 secreted peptide	294	56.9323	92.7724	0.704448	0.379918
Medtr2g055740.1	Nodule Cysteine-Rich (NCR) secreted peptide	150	178.651	291.014	0.703941	0.00599864
Medtr4g036950.1	RALF related	237	248.72	405.084	0.703701	0.901355
Medtr3g105820.1	translocon at the inner envelope membrane ofs protein 55-II	1659	22.2659	36.2468	0.703021	0.961488
Medtr2g031390.1	FAD-binding berberine family protein	1638	74.9392	121.99	0.702973	0.804766
Medtr7g069500.1	pyruvate decarboxylase	1728	1810.23	2946.49	0.702822	1
Medtr2g015390.1	magnesium-chelatase subunit ChlI	1269	87.0959	141.758	0.702757	0.0298988
Medtr6g465460.1	dehydration-responsive element-binding protein 1B	816	29.3756	47.8064	0.702585	0.998821
Medtr8g083220.1	subtilisin-like serine protease	2346	59.7059	97.144	0.702251	0.0962324
Medtr3g027940.1	DNA-damage-repair/toleration DRT100-like protein	1110	133.378	216.932	0.701727	0.00931203
Medtr3g010110.1	transducin/WD40 repeat protein	888	96.8701	157.518	0.701394	0.0449667
Medtr1g086310.1	autophagy protein Atg8 ubiquitin-like protein	366	429.873	698.534	0.700421	0.000927502
Medtr2g021630.1	hypothetical protein	504	55.4175	90.0352	0.700148	0.220162
Medtr6g048870.1	transmembrane protein, putative	573	20.6183	33.4925	0.699915	0.642877
Medtr4g015745.1	hypothetical protein	333	176.278	286.258	0.699461	0.0193915
Medtr5g030990.1	hypothetical protein	372	55.6049	90.2833	0.699249	0.198941
Medtr1g034270.1	hypothetical protein	204	888.983	1443.18	0.699022	0.000217491
Medtr1g097580.1	LRR receptor-like kinase	3204	127.846	207.501	0.698712	0.0110603
Medtr1g032120.1	tRNA guanosine-2'-O-methyltransferase TRM13-like protein	1377	225.227	365.346	0.697887	1
Medtr4g014470.1	hypothetical protein	249	24.5804	39.8648	0.697606	0.427958
Medtr7g087070.1	alpha/beta fold hydrolase	1311	453.8	735.848	0.697351	1
Medtr6g043300.1	Nodule Cysteine-Rich (NCR) secreted peptide	210	143.159	232.011	0.696578	0.00592494
Medtr7g008130.1	Nodule Cysteine-Rich (NCR) secreted peptide	189	192.31	311.64	0.696445	0.00620568
Medtr2g086580.1	PAK-box/P21-Rho-binding domain Rho GTPase activating protein	1356	125.576	203.349	0.695398	0.0137292
Medtr2g007050.1	PPR containing plant-like protein	1116	19.9395	32.2714	0.694628	0.763096
Medtr7g016840.1	RING-finger ubiquitin ligase	684	63.1669	102.205	0.694218	0.0947149
Medtr1g055175.1	F-box protein interaction domain protein	606	12.8212	20.7265	0.692948	0.870644
Medtr6g048880.1	albumin-2 protein	537	58.1126	93.8641	0.691722	0.0808343
Medtr2g041380.2	Nodule Cysteine-Rich (NCR) secreted peptide	192	122.632	198.062	0.691615	0.0140889
Medtr5g011450.1	Na+-bile acid cotransporter	993	13.3153	21.5006	0.691295	0.912654
Medtr1g021110.1	disease resistance protein (CC-NBS-LRR class) family protein	2472	1014.31	1637.84	0.691288	0.843781
Medtr3g020880.1	subtilisin inhibitor 1	246	38.708	62.4807	0.690778	0.158378
Medtr5g023775.1	Nodule Cysteine-Rich (NCR) secreted peptide	186	22.475	36.2715	0.690513	0.665314
Medtr2g063130.1	Nodule Cysteine-Rich (NCR) secreted peptide	180	897.613	1447.9	0.689793	0.00124478
Medtr6g091760.1	1-aminocyclopropane-1-carboxylate synthase	1335	76.6748	123.561	0.688395	0.101497
Medtr8g011710.1	disease resistance protein (TIR-NBS-LRR class)	3414	260.202	419.221	0.68808	0.00479256
Medtr4g064120.1	GRAS family transcription factor	1887	13.9204	22.4221	0.687715	0.842846
Medtr2g072690.1	late nodulin	303	325.788	524.704	0.687571	0.00202713
Medtr8g105740.1	trehalose-6-phosphate synthase domain protein	2562	2152.45	3465.57	0.687113	9.96e-05
Medtr4g127440.1	clathrin assembly plant-like protein	1740	15.0424	24.2185	0.687079	0.953664
Medtr4g478140.1	S-norcoclaurine synthase-like protein	489	139.452	224.369	0.686102	0.00628432
Medtr1g111660.1	hypothetical protein	4707	96.9571	155.958	0.68574	0.0572009
Medtr5g055310.1	wall-associated kinase family protein	1899	50.0212	80.4373	0.685324	0.198695
Medtr2g084985.1	stress responsive A/B barrel domain protein	336	64.9435	104.428	0.685249	0.10526
Medtr5g013080.1	hypothetical protein	621	17.4601	28.0747	0.685204	0.764929
Medtr4g435298.1	Nodule Cysteine-Rich (NCR) secreted peptide	219	376.079	604.608	0.684966	0.000799156
Medtr5g071190.1	PPR containing plant-like protein	2664	25.3236	40.7102	0.684908	0.448174
Medtr5g012260.1	PPR superfamily protein, putative	540	131.648	211.55	0.684315	1
Medtr7g115240.1	E3 ubiquitin protein ligase DRIP2, putative	1287	465.367	746.959	0.68266	0.000724564
Medtr5g012050.1	TPR protein	981	31.1163	49.9427	0.682605	0.360867
Medtr2g090235.1	ethylene response factor	1281	216.502	347.307	0.681827	0.00230586
Medtr6g029250.1	transmembrane protein, putative	687	1605.97	2576.06	0.681721	0.000461095
Medtr1g044210.1	ethylene receptor	2283	46.8619	75.1425	0.681214	1
Medtr4g051662.1	NB-ARC domain protein	2931	20.3534	32.6355	0.681173	0.739891
Medtr2g013720.1	lectin receptor kinase	2064	233.152	373.718	0.680677	0.215142
Medtr4g037165.1	hypothetical protein	411	18.1711	29.1233	0.680531	1
Medtr2g075480.1	hypothetical protein	198	38.2914	61.3228	0.679403	1
Medtr1g009760.1	plasma membrane H+-ATPase	2856	94.5883	151.329	0.677956	0.214555
Medtr1g011540.1	leghemoglobin Lb120-1	441	6590.34	10543.2	0.677887	0.00173424
Medtr6g084620.1	transmembrane protein, putative	516	194.925	311.829	0.677834	0.00356649
Medtr6g065920.1	salt stress response/antifungal domain protein	726	17.7399	28.3776	0.677753	0.616913
Medtr4g082305.1	rubisco large subunit N-methyltransferase	1473	87.1753	139.414	0.677386	0.0502946
Medtr5g046650.1	hypothetical protein	522	42.4664	67.9127	0.677362	0.361897
Medtr2g090295.1	E3 ubiquitin-protein ligase RMA1H1-like protein	744	664.891	1062.81	0.6767	0.00112366
Medtr6g080680.1	F-box protein interaction domain protein	1194	62.431	99.7841	0.676548	0.144751
Medtr7g112550.1	F-box protein PP2-A13	858	94.9769	151.732	0.675877	1
Medtr8g094980.1	SAUR-like auxin-responsive family protein	324	48.9537	78.1977	0.675708	0.171778
Medtr8g096700.1	heavy metal-associated domain protein	966	51.7648	82.6866	0.675682	0.963231
Medtr6g060370.1	Nodule Cysteine-Rich (NCR) secreted peptide	177	162.6	259.709	0.675569	0.0086726
Medtr4g063190.1	transmembrane protein, putative	402	1540.75	2459.67	0.674833	0.000307929
Medtr3g070970.1	transcription factor	789	54.0397	86.2623	0.67471	0.132155
Medtr3g101970.1	HXXXD-type acyl-transferase family protein	1317	145.983	233.007	0.674568	1
Medtr4g063645.1	Nodule Cysteine-Rich (NCR) secreted peptide	168	47.1444	75.2446	0.674501	0.230714
Medtr1g083290.1	respiratory burst oxidase-like protein	2658	1279.87	2042.05	0.674027	1
Medtr7g066900.1	transmembrane protein, putative	426	42.6597	68.0605	0.673943	0.171049
Medtr2g020040.1	CHY and CTCHY and RING-type zinc finger protein	804	1069.85	1706.46	0.673603	0.00017459
Medtr3g108910.1	hypothetical protein	705	747.546	1191.93	0.673066	0.0307878
Medtr5g061280.1	cytochrome b6-F complex subunit VI PetL protein	183	32.7015	52.138	0.672976	0.364771
Medtr1g102350.1	subtilisin-like serine protease	2349	144.239	229.942	0.672804	0.00810127
Medtr8g104490.1	calmodulin-binding-like protein	1464	37.4806	59.7305	0.672326	1
Medtr8g009535.1	gamma-thionin family protein	231	52.5721	83.7758	0.672235	0.140207
Medtr3g116590.1	receptor-like kinase plant	1353	61.1255	97.3972	0.672107	0.136375
Medtr8g071170.1	hypothetical protein	255	48.9841	78.0408	0.671916	0.163549
Medtr5g095960.1	nicotinamide mononucleotide adenylyltransferase, putative	750	17.2102	27.4164	0.671777	0.639751
Medtr7g029190.1	viral movement protein	813	23.0759	36.7578	0.67166	0.898187
Medtr5g036093.1	matrix metalloproteinase	945	51.3013	81.6714	0.670836	0.237305
Medtr3g015870.1	Nodule Cysteine-Rich (NCR) secreted peptide	177	1439.92	2290.64	0.669769	0.00229734
Medtr8g079010.1	extra-large GTP-binding protein	2361	20.6408	32.7928	0.667883	0.545492
Medtr5g033220.1	hypothetical protein	348	515.53	818.794	0.667444	0.00203186
Medtr7g079320.1	LysM type receptor kinase	2040	236.571	375.599	0.666923	0.732995
Medtr7g028800.1	Nodule Cysteine-Rich (NCR) secreted peptide	174	174.438	276.668	0.665439	0.00675158
Medtr7g020980.1	ethylene response factor	531	16.6449	26.3925	0.665043	0.683672
Medtr1g019285.1	hypothetical protein	168	85.318	135.27	0.664922	0.0669796
Medtr2g461190.1	stress induced protein	426	34.1854	54.1989	0.664881	0.525908
Medtr1g099590.1	pentatricopeptide (PPR) repeat protein	2739	28.3211	44.8923	0.664591	0.390612
Medtr5g006450.1	acetyltransferase (GNAT) domain protein	573	95.0726	150.659	0.664186	1
Medtr4g070080.1	RNA-binding (RRM/RBD/RNP motif) family protein	486	13.7455	21.7801	0.664058	0.959637
Medtr8g098665.2	anaphase-promoting complex subunit 11 RING-H2 finger protein	624	14.5996	23.1217	0.663318	0.938491
Medtr7g445910.1	hypothetical protein	882	31.8257	50.3976	0.663162	0.38475
Medtr4g097540.1	1-aminocyclopropane-1-carboxylate synthase	1422	91.133	144.275	0.662781	1
Medtr3g097190.1	hypothetical protein	549	20.9446	33.1397	0.661983	1
Medtr1g043050.1	myb-related transcription factor LBM1	765	33.9719	53.7457	0.661805	0.434801
Medtr1g055115.1	transmembrane protein, putative	351	12.6875	20.0716	0.661749	0.660339
Medtr4g099050.1	ethphon-induced protein	474	1241.59	1963.7	0.66138	1
Medtr3g099740.1	purine permease-like protein	1116	53.2813	84.2412	0.660897	0.120338
Medtr7g107200.1	MATH (meprin and TRAF-C-like) domain protein	1137	18.8604	29.8017	0.660035	0.829277
Medtr4g050150.1	hypothetical protein	615	19.7977	31.2788	0.659856	0.863118
Medtr3g111290.1	BHLH transcriptional factor	1014	278.185	439.499	0.659813	1
Medtr7g065635.1	Nodule Cysteine-Rich (NCR) secreted peptide	192	337.313	532.814	0.659544	0.0127134
Medtr5g027020.1	histone-lysine N-methyltransferase	1074	38.7109	61.1336	0.659226	0.369312
Medtr4g018680.1	Nodule Cysteine-Rich (NCR) secreted peptide	183	265.404	419.133	0.65922	0.0307055
Medtr3g090940.1	bidirectional sugar transporter	753	128.275	202.563	0.659131	0.0345406
Medtr7g116795.1	thylakoid membrane phosphoprotein 14 kDa protein	486	190.921	301.487	0.659119	0.231795
Medtr7g053310.1	DUF506 family protein	870	26.9742	42.5807	0.65862	1
Medtr3g040540.2	RINT-1/TIP-1 family protein	1986	39.4031	62.1694	0.657894	0.306114
Medtr4g105580.1	hypothetical protein	339	30.4764	48.0718	0.657496	0.391273
Medtr4g128840.1	xylose isomerase	1443	2782.91	4386.87	0.656597	0.0906636
Medtr8g069310.1	Nodule Cysteine-Rich (NCR) secreted peptide	183	85.4015	134.576	0.656082	0.0599419
Medtr2g048203.1	Nodule Cysteine-Rich (NCR) secreted peptide	117	108.268	170.589	0.65592	0.0342809
Medtr5g054930.1	hypothetical protein	279	14.7554	23.241	0.655428	0.865673
Medtr8g091390.1	L-ascorbate oxidase	1734	919.742	1448.46	0.655218	1
Medtr0291s0030.1	hypothetical protein	180	40.8686	64.3562	0.655085	0.302024
Medtr4g070590.1	DUF241 domain protein	906	107.161	168.735	0.654981	0.029503
Medtr4g070190.1	RNA-binding (RRM/RBD/RNP motif) family protein	495	7458.25	11742	0.654769	0.000297642
Medtr2g010740.1	sulfite exporter TauE/SafE family protein, putative	1401	76.5811	120.552	0.65459	0.133481
Medtr4g108230.1	hypothetical protein	156	12.7533	20.0615	0.653556	0.815554
Medtr1g106030.1	phytosulfokine precursor protein	252	44.2571	69.6142	0.653472	1
Medtr8g072800.1	vacuolar sorting protein 39 domain 1 protein	417	15.2274	23.944	0.652992	0.903146
Medtr0672s0010.1	Nodule Cysteine-Rich (NCR) secreted peptide	171	1458.92	2293.94	0.652926	0.00936502
Medtr2g102520.1	carboxy-terminal domain cyclin	1440	35.5375	55.8698	0.652727	0.379257
Medtr3g011830.1	Nodule Cysteine-Rich (NCR) secreted peptide	198	2148.72	3377.95	0.652673	0.00194132
Medtr8g075440.1	disease resistance protein (TIR-NBS-LRR class)	3120	24.3285	38.2299	0.652052	1
Medtr1g083420.1	hypoxia-responsive family protein	273	298.682	469.299	0.651897	1
Medtr6g477750.1	resistance protein, putative	813	20.138	31.6362	0.65166	0.768482
Medtr4g046713.1	peroxidase family protein	981	6853.67	10765.6	0.651483	0.000159876
Medtr7g084370.1	AP2 domain class transcription factor	849	82.2387	129.167	0.651346	0.289938
Medtr7g074730.1	dihydroflavonol 4-reductase-like protein	987	24.0192	37.7185	0.651087	1
Medtr5g044470.1	transmembrane protein, putative	576	15.6158	24.5165	0.650747	0.752132
Medtr6g461840.1	Nodule Cysteine-Rich (NCR) secreted peptide	171	105.693	165.911	0.65053	0.0668869
Medtr1g105655.1	cysteine-rich receptor-kinase-like protein	2010	521.396	818.325	0.650294	0.137742
Medtr8g089880.1	zinc finger, C3HC4 type (RING finger) protein	828	64.351	100.943	0.64951	0.945621
Medtr7g051290.1	Nodule Cysteine-Rich (NCR) secreted peptide	192	95.9125	150.445	0.64944	0.0778267
Medtr8g079080.1	deoxyhypusine synthase	321	16.2965	25.5618	0.649428	1
Medtr7g095970.1	Defensin related	240	69.7801	109.43	0.649123	0.171483
Medtr3g053590.1	Nodule Cysteine-Rich (NCR) secreted peptide	189	193.681	303.718	0.649053	0.0162126
Medtr4g057120.1	Nodule Cysteine-Rich (NCR) secreted peptide	183	1535.1	2407.04	0.648931	0.00371092
Medtr3g015940.1	Nodule Cysteine-Rich (NCR) secreted peptide	177	346.881	543.839	0.64874	0.0931855
Medtr3g106530.1	plant/F18G18-20 protein	672	5573.44	8737.96	0.64873	0.000921511
Medtr5g019650.1	homeobox leucine zipper protein	666	16.4378	25.7639	0.648337	0.679626
Medtr5g076350.1	ubiquitin-60S ribosomal protein	255	172.886	270.864	0.647748	0.0205166
Medtr5g028750.1	CC-NBS-LRR resistance protein, putative	3237	67.2927	105.394	0.647271	0.161531
Medtr1g099630.1	DUF4228 domain protein	612	34.3618	53.7871	0.646455	0.472476
Medtr1g096810.1	tRNA nucleotidyltransferase	1653	24.0181	37.5934	0.646361	0.660047
Medtr0009s0120.1	phosphatidylinositol 3- and 4-kinase	1923	3436.27	5378.44	0.646347	0.801586
Medtr1g089500.1	Rac GTPase activating protein	1452	264.412	413.719	0.645866	0.0103934
Medtr8g467180.1	transmembrane amino acid transporter family protein	1230	49.9747	78.1417	0.644894	0.18656
Medtr2g450150.1	Nodule Cysteine-Rich (NCR) secreted peptide	141	153.133	239.399	0.644637	0.121424
Medtr1g048460.1	hypothetical protein	408	16.8075	26.2715	0.644395	1
Medtr2g013080.1	RING zinc finger protein	756	278.861	435.818	0.644181	0.00467043
Medtr2g436530.1	E3 ubiquitin-protein ligase LIN-like protein, putative	3450	533.909	833.946	0.643361	0.00160949
Medtr1g080950.1	GDP-D-mannose-3,5-epimerase	1143	39.2273	61.2709	0.643344	0.522394
Medtr4g055130.1	transmembrane protein, putative	384	65.2853	101.971	0.64333	0.197443
Medtr1g015810.1	DUF3511 domain protein	360	183.756	286.948	0.642994	0.207414
Medtr4g006080.1	membrane protein Ycf1, putative	2733	16.8709	26.3427	0.642868	0.912654
Medtr2g026500.3	NADH-ubiquinone oxidoreductase complex I, 21 kDa subunit	288	17.849	27.8512	0.641893	0.987656
Medtr2g050260.1	Nodule Cysteine-Rich (NCR) secreted peptide	189	776.842	1212.08	0.641787	0.000939762
Medtr7g072410.1	regulator of chromosome condensation (RCC1) family protein	3327	18.9441	29.5485	0.641339	0.994579
Medtr7g095960.1	DUF506 family protein	1071	621.382	969.118	0.641191	0.0102587
Medtr2g091120.1	hypothetical protein	264	58.3991	91.0693	0.641018	0.826547
Medtr7g067000.1	transmembrane protein, putative	774	36.7992	57.3256	0.639506	0.313776
Medtr2g084745.1	Nodule Cysteine-Rich (NCR) secreted peptide	159	504.469	785.811	0.639418	0.000876944
Medtr1g009980.1	plastid lipid-associated protein	705	115.556	179.965	0.63913	0.0695124
Medtr5g069545.1	Nodule Cysteine-Rich (NCR) secreted peptide	189	847.372	1319.56	0.638992	0.00117951
Medtr3g115080.1	transmembrane protein, putative	327	734.123	1142.95	0.638668	0.00182884
Medtr7g024460.1	pyruvate dehydrogenase (acetyl-transferring) kinase	1137	334.576	520.802	0.6384	0.00682736
Medtr1g008700.1	2-on-2 hemoglobin	510	343.412	534.487	0.638217	1
Medtr8g066770.1	transcription factor	939	155.368	241.674	0.637377	0.0109468
Medtr3g107050.1	TPX2 (targeting protein for Xklp2) family protein	1362	25.0703	38.9911	0.637167	0.767103
Medtr8g062140.1	disease resistance protein (TIR-NBS-LRR class), putative	4083	13.6205	21.1813	0.637014	0.96448
Medtr3g091820.1	Dof-type zinc finger DNA-binding family protein	921	288.458	448.546	0.636894	0.224778
Medtr4g081880.1	casparian strip membrane protein	570	443.523	689.611	0.636774	0.427441
Medtr0240s0030.1	nucleosome/chromatin assembly factor group protein	261	15.9739	24.8358	0.636704	0.746829
Medtr4g092760.2	palmitoyltransferase TIP1	1356	171.217	266.082	0.636041	0.0326096
Medtr7g092875.1	acid phosphatase	300	14.5324	22.5811	0.635845	0.762801
Medtr7g082640.1	Lipid transfer protein	285	557.998	865.998	0.634105	0.00610576
Medtr2g100490.1	basic helix loop helix (BHLH) DNA-binding family protein	1179	58.8821	91.3789	0.634033	0.167817
Medtr4g019210.1	GDP-fucose O-fucosyltransferase-like protein	1932	77.5532	120.342	0.633886	1
Medtr8g092840.1	RING-H2 finger protein ATL1L	687	56.1245	87.0859	0.633807	0.302024
Medtr0094s0020.1	hypothetical protein	525	20.8489	32.3443	0.633538	0.922724
Medtr3g117625.1	hypothetical protein	303	14.5064	22.4932	0.632799	0.973056
Medtr8g069250.1	hypothetical protein	207	103.173	159.922	0.632309	0.0570108
Medtr0039s0080.1	MATE efflux family protein	1584	288.416	446.902	0.631807	0.355603
Medtr4g086470.1	CXE carboxylesterase	963	27.2885	42.2786	0.631634	0.559428
Medtr6g090060.1	DUF1005 family protein	1272	150.191	232.634	0.631266	0.303928
Medtr4g009760.1	SAM domain protein	627	31.2633	48.4027	0.630617	0.399528
Medtr4g100975.1	transmembrane protein, putative	351	518.633	802.812	0.63035	0.0031584
Medtr7g095860.1	Nodule Cysteine-Rich (NCR) secreted peptide	189	1940.15	3003.16	0.630311	0.00264692
Medtr4g035040.1	NAD(P)H-quinone oxidoreductase subunit J	477	15.2466	23.5934	0.629889	0.860375
Medtr4g069040.1	dehydration-responsive RD22-like protein	1554	149.763	231.616	0.629056	1
Medtr7g065025.1	Nodule Cysteine-Rich (NCR) secreted peptide	195	838.166	1295.84	0.628581	0.000976176
Medtr6g018400.1	F-box SKIP23-like protein	1107	385.571	595.689	0.627561	0.00877234
Medtr7g011790.2	DUF1336 family protein	1659	13.5383	20.9135	0.627389	1
Medtr8g098915.1	heavy metal transport/detoxification superfamily protein	384	99.8927	154.253	0.626851	0.995499
Medtr8g039130.1	Nodule Cysteine-Rich (NCR) secreted peptide	180	1441.2	2224.94	0.6265	0.0298302
Medtr6g006500.1	Nodule Cysteine-Rich (NCR) secreted peptide	171	271.397	418.956	0.626393	0.0993019
Medtr8g037270.2	CCAAT-binding transcription factor	885	28.7557	44.3876	0.626311	0.607578
Medtr8g027050.1	hypothetical protein	279	37.3078	57.5884	0.626301	0.509818
Medtr8g009270.1	transmembrane protein, putative	639	14.0041	21.6132	0.62606	0.976288
Medtr2g037970.1	hypothetical protein	528	389.42	601.003	0.626047	0.46399
Medtr4g128570.1	xyloglucan endotransglucosylase/hydrolase family protein	828	18.9249	29.1995	0.62566	1
Medtr5g083980.1	WEB family plant protein	1608	141.471	218.218	0.625262	0.0302839
Medtr8g055970.1	hypothetical protein	309	234.179	361.14	0.624945	0.0334433
Medtr6g464120.1	gibberellin receptor GID1, putative	1575	68.5064	105.579	0.624018	0.160129
Medtr4g088810.1	linoleate 13S-lipoxygenase 2-1, related protein	2688	349.523	538.609	0.623851	0.00432812
Medtr3g088855.1	receptor-like kinase	1803	37.6179	57.9579	0.623589	0.256328
Medtr3g109900.1	DUF761 domain protein	585	54.5079	83.9612	0.623257	0.220392
Medtr7g029655.1	2OG-Fe(II) oxygenase family oxidoreductase	1119	25.1885	38.781	0.622587	0.76709
Medtr2g073090.1	Nodule Cysteine-Rich (NCR) secreted peptide	81	84.1147	129.494	0.622453	0.577087
Medtr5g048310.2	Nodule Cysteine-Rich (NCR) secreted peptide	183	443.16	682.237	0.622445	0.00329599
Medtr6g017175.1	hypothetical protein	180	27.1843	41.8417	0.622165	0.633957
Medtr8g066097.1	hypothetical protein	543	21.9877	33.8281	0.621526	0.921143
Medtr4g122740.1	plant invertase/pectin methylesterase inhibitor	540	70.53	108.46	0.62085	1
Medtr8g099565.1	phosphatidylinositol 3- and 4-kinase family protein	1782	24.9827	38.4057	0.620389	0.628362
Medtr8g100035.1	hypothetical protein	180	47.904	73.6134	0.619823	0.418559
Medtr6g074780.1	disease resistance protein (TIR-NBS-LRR class), putative	3036	38.4673	59.089	0.619257	0.497061
Medtr5g019820.1	hypothetical protein	258	216.339	332.301	0.619196	0.393739
Medtr1g105010.1	paired amphipathic helix protein	360	24.8021	38.0948	0.619132	0.643529
Medtr7g064965.1	hypothetical protein	627	316.761	486.519	0.619104	0.00554371
Medtr8g011080.1	DnaJ heat shock amine-terminal domain protein	2247	152.528	234.261	0.619036	0.0342077
Medtr4g122800.1	plant invertase/pectin methylesterase inhibitor	549	625.639	960.673	0.618715	0.00513954
Medtr2g026575.1	hypothetical protein	510	17.8985	27.4759	0.618327	0.812709
Medtr2g026760.1	Lipid transfer protein	384	9740.06	14947.4	0.617889	0.0166885
Medtr2g087900.1	cellulose synthase H1-like protein	2268	525.9	806.987	0.617757	0.00392553
Medtr3g436990.1	Nodule Cysteine-Rich (NCR) secreted peptide	177	718.791	1102.85	0.617598	0.0429718
Medtr1g077750.1	yippee family zinc-binding protein, putative	318	19.2762	29.5753	0.617572	0.753195
Medtr8g096840.1	transmembrane protein, putative	210	1106.33	1696.78	0.617016	0.182486
Medtr7g112400.1	drought-induced protein	450	443.329	679.512	0.61612	0.00647492
Medtr8g089340.1	cationic amino acid transporter	1386	1181.04	1810.03	0.615956	0.00418685
Medtr1g017400.1	AP2-like ethylene-responsive transcription factor	1983	22.9221	35.1237	0.615704	0.652059
Medtr8g013090.1	plant acid phosphatase	753	22.0007	33.7026	0.615311	0.783131
Medtr8g014590.1	elongation factor Tu (EF-Tu) GTP-binding family protein	1350	260.99	399.773	0.615188	0.161642
Medtr7g031915.1	Nodule Cysteine-Rich (NCR) secreted peptide	234	330.48	506.041	0.614692	0.0108215
Medtr1g043170.1	F-box/RNI/FBD-like domain protein	267	21.0696	32.2614	0.614646	1
Medtr5g043280.1	hypothetical protein	237	73.0747	111.889	0.614625	0.121424
Medtr7g076030.1	shaggy-like kinase	1413	378.137	578.539	0.613503	0.00675158
Medtr8g099615.1	hypothetical protein	468	61.4133	93.9524	0.613379	0.573848
Medtr1g070350.1	zein-binding protein	2601	14.6025	22.3376	0.613253	1
Medtr8g038715.1	Nodule Cysteine-Rich (NCR) secreted peptide	189	262.898	401.966	0.612571	0.0126838
Medtr4g132230.1	hypothetical protein	354	192.12	293.704	0.612351	0.118287
Medtr2g009770.1	zein-binding protein	819	444.259	679.146	0.612321	1
Medtr4g056030.1	F-box/RNI/FBD-like domain protein	1395	22.824	34.8868	0.612127	0.911722
Medtr1g082290.1	histidine phosphotransfer protein	459	60.6587	92.7146	0.612082	0.253794
Medtr3g031335.1	Nodule Cysteine-Rich (NCR) secreted peptide	204	106.05	162.081	0.611965	0.195611
Medtr8g027820.1	transmembrane protein, putative	333	457.4	698.974	0.611783	0.0433413
Medtr5g080770.1	mannose-1-phosphate guanylyltransferase-like protein	1086	1082.95	1654.38	0.611328	0.943543
Medtr5g082130.1	hypothetical protein	1251	275.719	420.473	0.608814	0.00936502
Medtr2g044330.1	Nodule Cysteine-Rich (NCR) secreted peptide	258	1349.02	2056.88	0.60854	0.0418852
Medtr7g077350.1	trypsin inhibitor, putative	408	151.432	230.872	0.608427	0.0427019
Medtr8g012210.1	transcription termination factor family protein	1113	37.9581	57.865	0.608283	0.357581
Medtr1g054270.1	hypothetical protein	1143	50.8996	77.5805	0.608041	0.369685
Medtr3g056190.1	NB-ARC domain disease resistance protein	2787	88.279	134.542	0.607914	0.175601
Medtr3g065750.1	Nodule Cysteine-Rich (NCR) secreted peptide	180	925.866	1410.93	0.607771	0.00229744
Medtr1g030480.1	chlorophyllide A oxygenase	1596	17.4654	26.6038	0.607131	1
Medtr2g036650.1	plasma membrane H+-ATPase	2877	18.1302	27.6064	0.606606	0.988008
Medtr3g052090.1	hypothetical protein	237	15.834	24.1043	0.606265	1
Medtr5g027530.1	phosphoribulokinase	1236	134.372	204.54	0.606145	1
Medtr5g096680.1	late embryogenesis abundant protein	717	126.591	192.688	0.606089	0.0670359
Medtr3g096250.1	F-box protein interaction domain protein	1047	23.6493	35.997	0.606076	0.728207
Medtr8g086410.3	MYB-like transcription factor family protein	1308	19.7901	30.1209	0.605991	1
Medtr8g447290.1	MYND finger protein	1536	272.694	414.923	0.605562	0.789675
Medtr3g064290.1	SWIB/MDM2 domain; plus-3; GYF protein, putative	1233	105.843	160.992	0.605067	0.104074
Medtr2g020920.2	Cox19-like CHCH family protein	405	14.2285	21.6395	0.604882	1
Medtr8g066820.1	PLATZ transcription factor family protein	708	2915.16	4433.29	0.604803	0.0336102
Medtr6g084580.1	syntaxin-81 protein	930	466.577	709.209	0.604095	0.00936502
Medtr1g100777.1	heat shock transcription factor B2A	912	34.7589	52.8209	0.603728	0.644268
Medtr8g442420.1	peptidyl-prolyl cis-trans isomerase-like protein	1818	202.23	307.177	0.603076	0.0383524
Medtr8g445390.1	hypothetical protein	183	13.6604	20.7444	0.602725	1
Medtr8g010590.1	non-specific phospholipase C4	1572	30.6971	46.6109	0.602564	0.616518
Medtr4g097180.3	hypothetical protein	216	13.4162	20.3624	0.601929	1
Medtr1588s0010.1	ATP synthase F1, gamma subunit	303	29.8174	45.2446	0.601591	0.482584
Medtr3g031140.1	DUF4228 domain protein	513	13.6706	20.7394	0.601298	1
Medtr6g076220.1	functional resistance protein KR1, putative	3198	110.15	166.975	0.600157	0.616629
Medtr7g070780.1	UDP-glucosyltransferase family protein	1494	81.3458	123.275	0.59974	0.174007
Medtr4g113485.1	hypothetical protein	279	15.9595	24.1855	0.599723	1
Medtr5g035670.1	DUF1262 family protein	1146	753.72	1140.62	0.597715	1
Medtr1g010150.1	CHY and CTCHY and RING-type zinc finger protein	618	176.183	266.62	0.597713	0.036681
Medtr5g041080.1	ribonuclease T2 family protein	708	72.5064	109.717	0.597604	0.134978
Medtr7g053260.1	plant U-box protein	1380	792.502	1199.14	0.597515	0.00438184
Medtr7g051340.1	Lipid transfer protein	192	732.256	1107.46	0.596841	0.0453661
Medtr4g082830.1	nodulin-like protein	426	485.633	734.06	0.596032	0.00651698
Medtr4g074995.1	lignin-forming anionic peroxidase	927	14.5002	21.9141	0.595785	1
Medtr4g023440.1	galactose oxidase	999	120.232	181.694	0.595692	0.299745
Medtr7g084760.1	xyloglucan endotransglucosylase/hydrolase family protein	882	307.008	463.948	0.595688	0.114046
Medtr4g087140.1	senescence-associated nodulin	1059	22.9188	34.6027	0.594354	0.672655
Medtr1g072860.1	cyclin-dependent kinase inhibitor family protein	669	191.159	288.477	0.593682	1
Medtr6g074865.1	Defensin	177	191.727	289.315	0.593588	0.0198565
Medtr3g054380.1	histone H4 domain protein	312	579.565	874.487	0.593467	0.0045379
Medtr5g067410.1	glutamyl-tRNA reductase	1629	110.178	166.211	0.593185	0.554849
Medtr8g095520.1	respiratory burst oxidase-like protein D	2697	2629.01	3964.94	0.592782	0.113752
Medtr1g113900.1	F-box protein interaction domain protein	744	24.4748	36.9105	0.592737	0.908432
Medtr8g461040.1	MAP kinase-like protein	1743	486.577	733.709	0.592541	0.00742046
Medtr2g022190.1	RING zinc finger protein, putative	483	357.778	539.443	0.592407	0.0345406
Medtr3g045760.1	hypothetical protein	297	37.4188	56.4142	0.592294	0.424756
Medtr1999s0010.1	Nodule Cysteine-Rich (NCR) secreted peptide	174	17.4121	26.2485	0.592146	0.854265
Medtr8g087130.1	functional resistance protein KR1, putative	2451	149.127	224.806	0.592134	0.100259
Medtr5g009810.1	GDT1-like protein	1056	53.6297	80.8432	0.592094	0.206896
Medtr4g068920.1	ternary complex factor MIP1 leucine-zipper protein	1905	67.8971	102.316	0.591608	0.10649
Medtr6g016660.1	DUF1262 family protein	1197	176.781	266.324	0.591222	0.0384627
Medtr5g036180.1	disease resistance protein (TIR-NBS-LRR class)	561	48.9351	73.7009	0.590814	0.584439
Medtr8g012690.1	Defensin related	228	42.315	63.726	0.590714	0.383454
Medtr1g083780.1	protein dehydration-induced-like protein	660	1791.46	2697.29	0.590374	0.00316546
Medtr1g015980.1	fructan exohydrolase	1680	680.7	1024.64	0.590021	0.00844682
Medtr5g027900.1	disease resistance protein (CC-NBS-LRR class) family protein	2823	54.9262	82.6769	0.58999	0.585108
Medtr1g105970.1	tubulin alpha-6 chain, putative	645	334.532	503.479	0.589787	0.0140124
Medtr6g009097.1	hypothetical protein	408	29.7626	44.7847	0.589507	0.486333
Medtr4g119790.1	flowering-promoting factor-like protein	336	72.282	108.761	0.589459	0.46399
Medtr6g461980.1	Nodule Cysteine-Rich (NCR) secreted peptide	183	263.199	396.01	0.589381	0.0294736
Medtr2g104930.1	transmembrane protein, putative	345	14.2656	21.4609	0.589171	1
Medtr2g020450.1	ankyrin repeat protein	2088	13.4821	20.2766	0.588772	0.98624
Medtr4g114640.1	EIN3-binding F-box-like protein	1902	243.334	365.875	0.588415	1
Medtr2g026550.1	hypothetical protein	1164	192.267	288.917	0.587541	0.0196381
Medtr5g459510.1	Nodule Cysteine-Rich (NCR) secreted peptide	189	709.76	1066.39	0.587339	0.00368593
Medtr2g041020.1	hypothetical protein	531	20.6759	31.0441	0.58637	0.882137
Medtr6g023805.1	kelch repeat F-box protein	1218	462.029	693.72	0.586368	0.67103
Medtr0115s0030.1	Nodule Cysteine-Rich (NCR) secreted peptide	147	1045.14	1568.97	0.586122	0.152807
Medtr8g061940.1	core histone H2A/H2B/H3/H4	411	591.828	888.239	0.585768	0.15648
Medtr6g022230.1	TPX2 (targeting protein for Xklp2) family protein, putative	1719	161.927	243.008	0.585662	0.0239999
Medtr1g097270.1	integral membrane protein, putative	642	16.3609	24.5479	0.585349	0.931756
Medtr1g100647.1	carboxy-terminal region remorin	630	861.498	1292.48	0.585223	0.0283227
Medtr1g072095.1	Nodule Cysteine-Rich (NCR) secreted peptide	195	121.299	181.972	0.585154	0.0825009
Medtr1g086170.1	hypothetical protein	1494	135.869	203.722	0.584383	0.154243
Medtr2g073340.1	late nodulin	174	29.6915	44.5081	0.584021	0.753195
Medtr4g079630.1	Clavata3/ESR (CLE) gene family member MtCLE12	246	627.696	940.576	0.58348	0.126643
Medtr7g082660.1	plastid movement impaired-like protein	1893	23.4937	35.1965	0.583158	0.771863
Medtr1g102070.1	gibberellin 20-oxidase	1134	40.0295	59.9398	0.582449	0.375785
Medtr5g066070.1	leghemoglobin Lb120-1	444	13065.2	19562.3	0.582345	0.0680598
Medtr8g092890.1	transducin/WD-like repeat-protein	1938	20.4404	30.5992	0.582073	0.815554
Medtr8g442540.1	hypothetical protein	213	40.6952	60.9039	0.581677	0.451179
Medtr7g446010.1	LCR	180	1262.7	1889.19	0.581252	0.00177621
Medtr3g048283.1	hypothetical protein	198	23.6282	35.3501	0.581202	0.929428
Medtr6g088845.1	hypothetical protein	312	15.5355	23.236	0.580788	1
Medtr1g029670.1	MADS-box transcription factor	543	24.7616	37.013	0.579928	0.553734
Medtr8g066155.1	hypothetical protein	339	93.1574	139.246	0.579898	0.2446
Medtr4g007300.1	chaperone DnaJ domain protein	486	4352.28	6505.05	0.579788	0.142041
Medtr1g085480.1	hypothetical protein	321	185.174	276.65	0.579183	0.340541
Medtr5g088570.1	urease accessory protein UreF	1056	62.3166	93.1008	0.579177	0.361219
Medtr4g118657.1	hypothetical protein	270	25.7845	38.5195	0.579082	1
Medtr3g020980.1	Nodule Cysteine-Rich (NCR) secreted peptide	201	117.69	175.808	0.579011	0.235547
Medtr7g064020.1	Nodule Cysteine-Rich (NCR) secreted peptide	165	405.385	605.195	0.578107	0.0122489
Medtr6g072515.1	hypothetical protein	525	25.7441	38.4304	0.578006	0.739142
Medtr4g079850.1	ATP synthase I, related protein	1026	817.409	1219.89	0.577619	0.168016
Medtr3g110032.1	SAUR-like auxin-responsive family protein	282	26.3013	39.2346	0.576993	0.681494
Medtr3g072870.1	auxin influx transporter	1398	64.5724	96.3188	0.576901	0.215142
Medtr5g079780.1	hypothetical protein	417	169.102	252.205	0.576702	1
Medtr8g099110.1	hypothetical protein	225	36.3282	54.1792	0.576648	0.583415
Medtr1g097330.1	F-box protein interaction domain protein	1251	31.6728	47.2348	0.576606	0.456092
Medtr4g060650.1	Nodule Cysteine-Rich (NCR) secreted peptide	174	259.998	387.728	0.576542	0.020471
Medtr2g009900.1	hypothetical protein	255	117.478	175.127	0.576009	1
Medtr3g053770.1	hypothetical protein	354	71.6624	106.818	0.575872	0.206881
Medtr2g071725.1	hypothetical protein	162	157.117	234.184	0.575802	0.0914693
Medtr8g009067.2	UDP-glucosyltransferase family protein	1068	17.6996	26.3791	0.575676	1
Medtr2g091215.1	DUF538 family protein	411	19.4896	29.0376	0.575218	0.858313
Medtr7g016040.1	cytochrome P450 family protein	1392	60.8409	90.6403	0.575112	1
Medtr1g080910.1	twin arginine translocase	420	13.5335	20.159	0.574892	1
Medtr2g026160.1	inositol transporter, putative	1749	219.715	327.278	0.574886	0.0286681
Medtr3g015665.2	Nodule Cysteine-Rich (NCR) secreted peptide	150	29.3579	43.7126	0.5743	0.702588
Medtr7g072560.2	saposin B domain protein	729	18.8892	28.1245	0.574262	0.859689
Medtr1g076500.1	DUF506 family protein	1155	1048.29	1560.75	0.574208	0.00304858
Medtr3g058610.1	naringenin 3-dioxygenase (flavanone-3-hydroxylase)	1065	19.8558	29.5569	0.573931	0.911722
Medtr7g075600.1	cytochrome P450 family protein	1512	1119.93	1666.86	0.573731	0.0606859
Medtr4g073090.1	3-oxo-delta(4,5)-steroid 5-beta-reductase-like protein	1131	275.918	410.651	0.573672	0.0666842
Medtr5g061825.1	Nodule Cysteine-Rich (NCR) secreted peptide	270	314.71	468.323	0.573481	0.024353
Medtr3g111820.1	hypothetical protein	330	38.2135	56.8653	0.573468	0.882137
Medtr4g077787.1	early nodulin-like protein	549	17.8558	26.5707	0.573443	1
Medtr2g105010.1	CBL-interacting kinase	1335	2352.64	3500.55	0.573299	1
Medtr4g133577.1	hypothetical protein	282	40.6923	60.5377	0.57308	0.931731
Medtr4g129320.1	hypothetical protein	432	117.65	175.024	0.573051	0.144211
Medtr4g094010.1	white-brown-complex ABC transporter family protein, putative	1998	510.798	759.868	0.572995	1
Medtr3g020820.1	plant calmodulin-binding-like protein	2028	740.247	1101.14	0.572919	0.00732081
Medtr8g465870.1	lycopene beta/epsilon cyclase	1740	75.8757	112.853	0.572732	0.325795
Medtr5g076850.1	NAC transcription factor-like protein	1935	32.1698	47.8399	0.572507	0.69925
Medtr5g066960.1	MADS-box transcription factor family protein	186	32.1348	47.7541	0.571491	0.565077
Medtr4g098850.1	type I inositol-1,4,5-trisphosphate 5-phosphatase	2568	61.9306	92.02	0.571294	1
Medtr8g102100.1	zinc finger CCCH domain protein	1146	780.043	1158.95	0.571197	0.125451
Medtr1g110550.1	transmembrane protein, putative	729	24.4612	36.3426	0.571166	0.938189
Medtr7g012860.1	cytochrome P450 family 71 protein	1506	13.8743	20.6072	0.570731	1
Medtr4g132450.1	wall-associated receptor kinase galacturonan-binding protein	1005	28.2662	41.9773	0.570528	0.672474
Medtr2g014650.1	receptor-like kinase	1023	129.152	191.777	0.570365	0.932033
Medtr8g079810.1	short-chain dehydrogenase-reductase	750	46.8623	69.5769	0.570181	1
Medtr7g071310.1	Nodule Cysteine-Rich (NCR) secreted peptide	219	652.79	969.032	0.569926	0.00556622
Medtr7g011850.1	plant/MXO21-9 protein	876	178.411	264.841	0.569921	0.0743452
Medtr5g070685.1	cytochrome P450 family 71 protein	351	144.807	214.912	0.569619	1
Medtr2g039760.1	transmembrane protein, putative	222	47.6213	70.644	0.568961	0.516816
Medtr4g059390.1	major intrinsic protein (MIP) family transporter	858	7502.98	11129.6	0.56886	0.00165622
Medtr4g124650.1	ATP-binding microtubule motor family protein	3114	340.112	504.48	0.568786	1
Medtr3g062960.1	hypothetical protein	270	33.9268	50.3068	0.568328	0.526134
Medtr1g105860.3	cysteine-rich RLK (receptor-like kinase) protein	849	47.4016	70.2817	0.568213	0.507723
Medtr3g464520.1	hypothetical protein	399	44.2965	65.6748	0.568148	0.497695
Medtr7g008020.1	Nodule Cysteine-Rich (NCR) secreted peptide	180	287.413	426.108	0.568095	0.0243532
Medtr8g095130.1	MAC/perforin domain protein	1425	14.5175	21.5169	0.567684	1
Medtr8g007395.1	nucleotide-diphospho-sugar transferase family protein	1077	19.9087	29.5058	0.5676	0.756029
Medtr4g086450.1	cyclin-dependent kinase inhibitor family protein	462	114.295	169.345	0.567209	0.0927021
Medtr3g031340.1	Nodule Cysteine-Rich (NCR) secreted peptide	204	420.353	622.409	0.566262	0.276028
Medtr5g077090.1	glutamate decarboxylase	1488	68.6149	101.591	0.566179	0.216169
Medtr6g011530.1	2-aminoethanethiol dioxygenase-like protein	840	128.239	189.848	0.566011	1
Medtr8g015960.1	2,3-diketo-5-methylthio-1-phosphopentane phosphatase	825	1425.27	2109.51	0.565677	0.00658518
Medtr1g102230.1	alpha-L-fucosidase-like protein	1473	70.2953	104.041	0.565653	0.189077
Medtr1g096910.1	sucrose proton symporter, putative	1578	1071.14	1585.1	0.56542	0.00503285
Medtr2g010815.1	regulator of ribonuclease activity protein A	501	21.9026	32.3907	0.564476	0.952394
Medtr7g029105.1	plant/MOJ10-14 protein	549	160.195	236.871	0.564272	0.055291
Medtr2g436020.1	DUF581 family protein	435	490.367	725.026	0.56417	0.00733344
Medtr8g087590.1	NB-ARC domain disease resistance protein	765	28.3528	41.9191	0.564115	0.955469
Medtr8g077180.1	soluble inorganic pyrophosphatase	681	228.412	337.682	0.564024	0.0444087
Medtr5g054560.1	60S ribosomal L23-like protein	306	23.2879	34.4269	0.563955	1
Medtr8g051600.1	Serine/Threonine kinase family protein	2391	18.0884	26.7331	0.563562	0.945669
Medtr7g025100.1	hypothetical protein	930	75.7802	111.988	0.563453	0.162255
Medtr3g053600.1	Nodule Cysteine-Rich (NCR) secreted peptide	189	657.851	972.148	0.563416	0.00721347
Medtr7g082570.1	class I glutamine amidotransferase	1275	240.217	354.948	0.563267	0.409707
Medtr8g107010.1	FKBP-type peptidyl-prolyl cis-trans isomerase	771	21.1527	31.2546	0.563224	0.687928
Medtr4g088875.1	E3 ubiquitin-protein ligase RMA1H1-like protein	696	350.199	517.385	0.563064	0.0275362
Medtr3g010320.1	zinc finger SWIM domain protein	396	29.0642	42.9238	0.562535	0.514328
Medtr7g109660.1	eukaryotic peptide chain release factor subunit 1-1, putative	366	158.883	234.589	0.56217	0.0826001
Medtr8g445520.1	hypothetical protein	177	14.1805	20.9349	0.562	1
Medtr3g020950.1	Nodule Cysteine-Rich (NCR) secreted peptide	213	25.6975	37.9295	0.561689	0.633957
Medtr0036s0280.1	hypothetical protein	1059	49.1004	72.4635	0.561521	0.622346
Medtr7g082720.1	hypothetical protein	153	25.8374	38.1312	0.561508	0.739682
Medtr7g051320.1	Nodule Cysteine-Rich (NCR) secreted peptide	375	789.438	1164.7	0.56106	0.00304397
Medtr1g103560.1	ERG2 and Sigma1 receptor-like protein	1083	20.5846	30.3578	0.560504	0.769045
Medtr4g071110.1	zinc finger, LRP1 type protein	795	39.8579	58.7618	0.560014	0.431522
Medtr3g069870.1	Nodule Cysteine-Rich (NCR) secreted peptide	234	700.842	1032.69	0.559246	0.0050815
Medtr2g098160.2	zinc finger A20 and AN1 domain stress-associated protein	519	210.413	309.956	0.558835	0.0468746
Medtr4g017830.1	DUF674 family protein	1596	19.1348	28.1856	0.558758	0.883491
Medtr3g026980.1	hypothetical protein	156	13.6426	20.0929	0.55857	1
Medtr8g022040.1	fluorescent IN BLUE LIGHT protein	903	254.578	374.873	0.558294	1
Medtr1g057150.1	double Clp-N motif P-loop nucleoside triphosphate hydrolase superfamily protein	2427	139.576	205.527	0.558282	0.124962
Medtr3g436500.1	Nodule Cysteine-Rich (NCR) secreted peptide	207	244.603	360.133	0.558086	0.246937
Medtr1g029150.1	stearoyl-acyl-carrier desaturase	1173	3959.31	5829.14	0.558034	1
Medtr7g105390.2	lysosomal pro-X carboxypeptidase-like protein	1404	18.1495	26.7168	0.557811	1
Medtr1g069140.2	RNA recognition motif, a.k.a. RRM, RBD protein	852	176.02	258.985	0.557131	0.0609308
Medtr7g117715.1	transmembrane protein, putative	1281	421.234	619.704	0.556958	0.0261247
Medtr1g115400.1	F-box plant-like protein	1173	71.3971	105.014	0.55665	0.638125
Medtr3g083310.1	hypothetical protein	756	281.035	413.327	0.556535	0.0279891
Medtr5g077770.1	potassium outward rectifying channel protein	2508	844.281	1241.42	0.556196	0.0179447
Medtr8g038890.1	late nodulin	168	21.4306	31.5107	0.556169	0.922724
Medtr8g027430.1	transmembrane protein, putative	1119	103.108	151.538	0.555531	1
Medtr8g087700.1	hypothetical protein	240	51.1116	75.1124	0.555401	0.481126
Medtr5g033700.1	ubiquinone/menaquinone biosynthesis methyltransferase	789	90.9646	133.657	0.555163	0.179256
Medtr3g058870.1	disease resistance protein (TIR-NBS-LRR class)	3321	200.974	295.283	0.555089	0.0709708
Medtr3g463760.1	non-specific phospholipase C4	1596	3012.46	4426	0.555063	0.00619436
Medtr7g052690.1	3-demethylubiquinone-9 3-methyltransferase domain protein	498	1117.65	1641.68	0.5547	0.00190488
Medtr7g106860.1	transmembrane protein, putative	303	22.8818	33.6067	0.554553	0.83458
Medtr4g080100.1	phospholipase A1	1329	292.713	429.855	0.554364	0.0152503
Medtr1g019270.1	triacylglycerol lipase-like protein	1416	412.712	606.023	0.554235	0.393739
Medtr8g069915.1	EF hand calcium-binding family protein	510	59.3057	87.0507	0.553684	1
Medtr3g006650.1	Nodule Cysteine-Rich (NCR) secreted peptide	213	1021.04	1498.67	0.553644	0.286526
Medtr1g061100.1	Nodule Cysteine-Rich (NCR) secreted peptide	213	2591.32	3802.67	0.553322	0.00571142
Medtr5g027860.1	disease resistance protein (CC-NBS-LRR class) family protein	2835	71.9101	105.518	0.553222	0.34735
Medtr4g011680.1	leguminosin group567 LEED...PEED secreted peptide	225	503.849	739.325	0.553218	0.706055
Medtr1g075500.1	Nodule Cysteine-Rich (NCR) secreted peptide	180	587.568	862.044	0.553006	0.0120404
Medtr3g462340.3	glycogen/starch/alpha-glucan phosphorylase family protein	2523	21.2124	31.1186	0.552869	1
Medtr3g074180.1	trehalose-6-phosphate phosphatase	1107	28.9149	42.4066	0.552474	1
Medtr7g009040.1	Nodule Cysteine-Rich (NCR) secreted peptide	228	1080.36	1584.43	0.552452	0.0296677
Medtr1g070435.1	linker histone H1 and h5 family protein	765	2859.73	4193.8	0.552382	0.009295
Medtr0291s0040.1	late nodulin	180	125.877	184.582	0.552249	0.14969
Medtr4g116170.1	F-box/LRR-like protein	1731	1324.69	1942.22	0.552047	0.00787428
Medtr3g021000.1	pre-mRNA-splicing factor CWC22-like protein, putative	306	35.1295	51.5044	0.552013	0.641732
Medtr7g070125.1	transmembrane protein, putative	228	23.845	34.9596	0.552002	1
Medtr2g038550.1	transmembrane-like protein	312	715.101	1047.87	0.551245	0.0180254
Medtr8g096530.1	omega-hydroxypalmitate O-feruloyl transferase	1338	27.283	39.977	0.551171	1
Medtr5g064610.1	thylakoid lumenal 29 kDa protein	1062	118.817	174.047	0.55073	0.0940948
Medtr1g098820.1	hypothetical protein	300	47.5478	69.6456	0.550652	1
Medtr5g017450.1	DUF1685 family protein	519	2459.97	3602.29	0.55027	0.0543962
Medtr1g053625.1	Nodule Cysteine-Rich (NCR) secreted peptide	126	185.086	271.033	0.550267	0.0402089
Medtr2g015560.1	pyruvate decarboxylase	1749	2604.93	3813.02	0.54969	1
Medtr1g102580.1	hypothetical protein	213	54.6181	79.9448	0.549625	0.364479
Medtr2g073170.1	Nodule Cysteine-Rich (NCR) secreted peptide	168	2114.62	3094.23	0.549182	0.0239834
Medtr7g498320.1	hypothetical protein	678	84.0255	122.951	0.54918	0.274475
Medtr5g034970.1	nodulin MtN21/EamA-like transporter family protein	1014	81.1639	118.718	0.548628	0.159843
Medtr3g098660.1	transcription initiation factor IID, 31 kDa subunit	387	20.6442	30.1954	0.548592	1
Medtr7g007010.1	seed specific protein Bn15D17A	906	3555.01	5197.76	0.548039	1
Medtr2g022610.1	hypothetical protein	348	23.2606	34.0005	0.54767	0.852557
Medtr4g113600.1	plant/MSJ11-3 protein, putative	342	2393.47	3495.97	0.546593	0.012916
Medtr2g093010.2	frigida-LIKE protein	2583	17.2274	25.1551	0.54614	0.826023
Medtr8g024100.1	Serine/Threonine kinase family protein	2091	574.357	838.599	0.546032	0.0132339
Medtr5g011470.1	nonsense-mediated mRNA decay protein	1056	71.7682	104.758	0.545649	0.411433
Medtr1g042850.1	Nodule Cysteine-Rich (NCR) secreted peptide	195	583.739	852.066	0.545642	0.0121208
Medtr1g492660.1	hypothetical protein	738	120.46	175.818	0.545531	1
Medtr1g073380.1	ARID/bright DNA-binding domain protein	1779	123.831	180.728	0.545441	0.17078
Medtr6g044730.1	Nodule Cysteine-Rich (NCR) secreted peptide	198	23.1821	33.8285	0.545227	0.679894
Medtr2g027780.1	zinc finger, C3HC4 type (RING finger) protein	1665	435.105	634.856	0.545065	0.0148714
Medtr4g020900.1	hypothetical protein	279	61.7109	90.0356	0.544971	0.383241
Medtr5g023170.1	rhodanese-related sulfurtransferase	558	15.3673	22.4187	0.544836	1
Medtr4g051658.1	hypothetical protein	195	30.5976	44.6324	0.544675	0.698524
Medtr3g014720.1	Nodule Cysteine-Rich (NCR) secreted peptide	183	743.74	1084.76	0.544513	0.00458882
Medtr7g079130.1	papain family cysteine protease	294	15.9109	23.2063	0.544498	0.990033
Medtr5g017950.1	lateral organ boundaries (LOB) domain protein	957	65.5885	95.6585	0.544449	0.355214
Medtr6g007747.1	nodulin MtN21/EamA-like transporter family protein	1086	14.5785	21.2608	0.544356	1
Medtr7g111450.1	low temperature and salt responsive family protein	165	62.5825	91.245	0.543986	0.38528
Medtr6g016375.1	BZIP transcription factor	603	546.72	797.074	0.543911	0.0269729
Medtr4g023900.1	Nodule Cysteine-Rich (NCR) secreted peptide	222	606.18	883.687	0.54379	0.0304312
Medtr3g020920.1	Nodule Cysteine-Rich (NCR) secreted peptide	219	213.728	311.556	0.543718	0.0258077
Medtr3g058810.1	disease resistance protein, putative	948	15.6687	22.8372	0.543502	1
Medtr5g063560.1	hypothetical protein	231	317.978	463.362	0.543211	0.0203505
Medtr8g054260.1	late nodulin	219	14.0858	20.513	0.542304	1
Medtr1g103050.1	zinc finger, C3HC4 type (RING finger) protein	486	607.085	884.078	0.542274	0.012916
Medtr2g054230.1	hypothetical protein	258	31.7228	46.1929	0.542149	0.810564
Medtr5g019680.1	homeobox leucine zipper protein	624	32.9572	47.9876	0.54207	0.440699
Medtr1g051840.1	Nodule Cysteine-Rich (NCR) secreted peptide	141	265.629	386.699	0.541797	0.0281045
Medtr7g112360.2	chaperone DnaJ domain protein	495	22.3871	32.5907	0.541794	1
Medtr5g015470.1	transmembrane protein, putative	159	78.0573	113.629	0.541721	0.350739
Medtr8g467170.1	Nodule Cysteine-Rich (NCR) secreted peptide	213	283.946	413.242	0.541369	0.419514
Medtr7g083770.1	complex 1 protein, LYR family protein	399	32.8308	47.7755	0.54122	0.718031
Medtr7g104270.1	inosine-uridine preferring nucleoside hydrolase	1005	51.8182	75.4053	0.541207	0.502425
Medtr8g023100.1	hypothetical protein	402	1366.57	1988.45	0.541088	0.0200222
Medtr3g028440.1	Nodule Cysteine-Rich (NCR) secreted peptide	240	162.672	236.651	0.54079	0.0889952
Medtr1g026100.1	LYR family of Fe/S cluster biogenesis protein	234	26.4589	38.4885	0.540676	0.665992
Medtr2g049575.1	Nodule Cysteine-Rich (NCR) secreted peptide	168	847.613	1232.8	0.540461	0.00369325
Medtr7g008985.1	Nodule Cysteine-Rich (NCR) secreted peptide	207	304.897	443.443	0.540426	0.0226294
Medtr4g015720.1	late nodulin	189	282.19	410.365	0.540241	0.0286681
Medtr5g092500.1	toll interleukin receptor	249	24.4843	35.6016	0.540083	0.943969
Medtr1g102940.1	epidermal patterning factor-like protein	369	17.9692	26.1259	0.539954	1
Medtr4g093250.1	class I glutamine amidotransferase	795	236.679	344.098	0.539887	0.0572009
Medtr4g014790.1	Nodule Cysteine-Rich (NCR) secreted peptide	192	225.638	327.992	0.539648	0.0590904
Medtr2g022520.1	aluminum induced protein with YGL and LRDR motif protein	711	6989.11	10159.5	0.539642	0.0200402
Medtr1g112020.1	nucleic acid-binding, OB-fold-like protein	324	29.9409	43.5222	0.539636	0.918355
Medtr4g052650.1	Nodule Cysteine-Rich (NCR) secreted peptide	228	210.166	305.492	0.539603	0.144469
Medtr5g011820.1	DUF1442 family protein	699	65.4475	95.1195	0.539402	1
Medtr3g067865.1	hypothetical protein	306	31.4585	45.7058	0.538926	0.896688
Medtr1g082210.1	gibberellin receptor GID1c-like protein	1038	279.684	406.209	0.538428	0.0368124
Medtr5g056360.1	Nodule Cysteine-Rich (NCR) secreted peptide	210	299.485	434.937	0.538325	0.1236
Medtr5g098300.1	transmembrane protein, putative	228	73.2169	106.33	0.538302	0.342651
Medtr3g099757.1	glutathione S-transferase, amine-terminal domain protein	672	51.8757	75.3208	0.537989	0.435807
Medtr4g101050.1	plant/MNJ7-17 protein, putative	2265	21.9877	31.9241	0.537949	1
Medtr7g053220.1	histidine triad nucleotide-binding protein	612	206.977	300.487	0.537832	0.0895821
Medtr4g092640.1	squalene monooxygenase	1578	98.314	142.667	0.537182	0.121828
Medtr8g096220.1	hypothetical protein	408	31.9863	46.4121	0.537048	0.934211
Medtr6g015680.1	disease resistance protein (TIR-NBS-LRR class)	3330	32.264	46.8076	0.536815	0.778756
Medtr2g022460.1	eukaryotic aspartyl protease family protein	1254	1690.97	2452.93	0.536653	0.00675158
Medtr3g437870.1	ABC transporter A family protein	2820	1181.38	1713.57	0.536536	0.801437
Medtr4g079610.1	Clavata3/ESR (CLE) gene family member MtCLE13	255	215.344	312.329	0.53642	0.02927
Medtr5g015520.1	hypothetical protein	429	34.1517	49.5322	0.536407	0.849459
Medtr7g008940.1	Nodule Cysteine-Rich (NCR) secreted peptide	189	918.275	1331.81	0.536388	0.00974171
Medtr3g084910.1	Nodule Cysteine-Rich (NCR) secreted peptide	195	609.578	884.078	0.536364	0.0136088
Medtr4g094428.1	G1-like protein	705	18.5715	26.9297	0.536113	1
Medtr7g106580.1	dihydroneopterin aldolase	402	30.9682	44.9019	0.535988	0.887393
Medtr7g091290.2	kinesin motor catalytic domain protein	3099	23.8676	34.6044	0.535903	0.679756
Medtr1g070520.1	auxin-responsive AUX/IAA family protein	738	20.212	29.3008	0.535728	0.713612
Medtr4g114340.1	peptide/nitrate transporter	1734	25.2832	36.649	0.535593	0.815554
Medtr4g063780.1	Dof domain zinc finger protein	1005	312.608	453.113	0.535516	0.0348828
Medtr2g076020.1	transmembrane protein, putative	219	117.056	169.667	0.535502	0.332066
Medtr1g018550.1	syntaxin 6, amine-terminal protein	975	14.3876	20.8537	0.53547	1
Medtr6g007740.1	nodulin MtN21/EamA-like transporter family protein	1449	87.5011	126.8	0.535182	0.260889
Medtr1g084120.1	rab9 effector protein with kelch motif protein, putative	1929	648.3	939.418	0.535105	0.011829
Medtr3g006660.1	Nodule Cysteine-Rich (NCR) secreted peptide	237	19.5438	28.3195	0.535081	1
Medtr7g073980.1	phototropic-responsive NPH3 family protein	1926	74.6191	108.122	0.535044	0.27638
Medtr5g070080.1	F-box protein interaction domain protein	1161	73.1128	105.874	0.534147	0.399946
Medtr7g070090.1	Nodule Cysteine-Rich (NCR) secreted peptide	210	64.418	93.2779	0.534071	0.376839
Medtr3g030420.1	late nodulin	165	878.245	1271.64	0.533995	0.053558
Medtr4g133720.1	hypothetical protein	450	31.7839	46.0154	0.533824	0.641909
Medtr2g062900.1	Nodule Cysteine-Rich (NCR) secreted peptide	177	801.204	1159.9	0.533765	0.0122489
Medtr7g115560.1	hypothetical protein	987	18.7931	27.2064	0.53374	0.944816
Medtr8g096640.1	transmembrane protein, putative	633	762.876	1104.02	0.533244	0.0234805
Medtr7g099950.1	hypothetical protein	1008	1978.61	2863.23	0.533159	0.00845438
Medtr5g069740.1	glycoside hydrolase family 3 protein	1779	39.3421	56.9302	0.533121	0.664606
Medtr7g057170.1	LRR receptor-like kinase	2703	21.9458	31.7488	0.532752	1
Medtr7g056827.1	hypothetical protein	534	162.102	234.445	0.532349	0.331454
Medtr1g007860.1	alpha/beta fold hydrolase	1236	2020.04	2921.09	0.532124	0.00592494
Medtr2g044970.1	hypothetical protein	237	119.74	173.094	0.53165	1
Medtr1g083990.1	Lon protease S16 carboxy-terminal proteolytic domain protein	1419	25.4154	36.7398	0.53164	0.915053
Medtr7g060310.1	DUF247 domain protein	1479	28.7999	41.63	0.531559	0.899686
Medtr0240s0040.1	Nodule Cysteine-Rich (NCR) secreted peptide	195	437.732	632.176	0.530278	0.0210115
Medtr8g104870.1	plant cadmium resistance protein	576	693.574	1001.52	0.53007	0.499006
Medtr1g030810.1	pathogenesis-related protein bet V I family protein	462	250.641	361.92	0.530053	0.270082
Medtr6g090130.1	6-phosphofructokinase	1518	2257.94	3260.41	0.530046	1
Medtr1g098310.1	DUF3511 domain protein	261	374.98	540.994	0.528799	0.452002
Medtr7g073370.1	transmembrane protein, putative	678	1059.48	1528.45	0.528711	0.266509
Medtr4g074030.1	amidase C869.01-like protein, putative	1530	54.0316	77.9098	0.528002	0.459921
Medtr4g127770.1	lysine-tRNA ligase-like protein	3267	49.5396	71.4299	0.527948	0.465932
Medtr6g006275.1	Nodule Cysteine-Rich (NCR) secreted peptide	180	2045.99	2949.96	0.527896	0.0434152
Medtr4g059890.1	hypothetical protein	156	56.8028	81.8814	0.527576	0.578282
Medtr5g024730.1	anaphase-promoting complex subunit 11 RING-H2 finger protein	648	1285.32	1851.31	0.526415	0.39662
Medtr8g468210.1	homeobox leucine zipper ATHB-like protein	849	335.682	483.471	0.526333	0.868575
Medtr5g038107.1	RNA recognition motif, a.k.a. RRM, RBD protein	390	70.7577	101.903	0.52624	0.397439
Medtr3g061530.1	transmembrane protein, putative	456	119.277	171.767	0.526138	0.161642
Medtr2g066255.1	late nodulin	174	352.981	508.313	0.526129	0.0377725
Medtr8g468070.1	Nodule Cysteine-Rich (NCR) secreted peptide	213	217.002	312.47	0.526007	0.0731777
Medtr5g006390.1	CDPK adapter protein, putative	1410	611.225	879.679	0.525275	0.238258
Medtr3g061440.1	histone H4 domain protein	312	380.76	547.85	0.524899	0.0321356
Medtr5g072340.1	disease resistance protein RGA3	2979	16.4008	23.595	0.52472	1
Medtr6g016895.2	zinc finger, C3HC4 type (RING finger) protein, putative	1389	20.5365	29.5405	0.524505	0.906099
Medtr1g082260.1	hypothetical protein	555	31.6949	45.5886	0.524422	0.707979
Medtr5g096040.1	transducin/WD-like repeat-protein	1266	179.799	258.615	0.524419	0.0868206
Medtr6g088180.1	cleavage stimulation factor, 50 kDa subunit, putative	540	20.8946	30.0515	0.524305	1
Medtr1g028620.1	hypothetical protein	1749	56.1461	80.7374	0.524051	0.313333
Medtr2g020030.1	hypothetical protein	513	19.3805	27.8679	0.524003	1
Medtr1g090810.1	leghemoglobin Lb120-1	468	683.779	982.872	0.523473	0.00732081
Medtr2g047858.1	F-box/RNI/FBD-like domain protein	1605	213.414	306.755	0.523429	0.301238
Medtr1g061840.1	transmembrane protein, putative	1236	52.1359	74.9371	0.523403	0.539566
Medtr1g067380.1	phosphatidic acid phosphohydrolase	2778	312.3	448.716	0.522868	0.0586106
Medtr2g059035.1	Nodule Cysteine-Rich (NCR) secreted peptide	183	2162.04	3106.24	0.522778	0.00438292
Medtr3g113170.2	polyamine oxidase	5793	42.8967	61.6253	0.522658	0.471297
Medtr3g091070.1	rossmann-fold NAD(P)-binding domain protein	975	38.6456	55.5174	0.522637	0.727466
Medtr3g063360.1	disease resistance RGA4-like protein, putative	345	218.371	313.651	0.522376	0.078471
Medtr4g052460.1	F-box plant-like protein	1035	136.94	196.62	0.521862	0.637967
Medtr1g085230.1	hypothetical protein	261	14.5593	20.9018	0.521686	1
Medtr1g057400.1	harpin-induced-like protein	630	36.0377	51.7333	0.521587	1
Medtr3g072680.1	aspartate aminotransferase family protein	1209	853.4	1224.71	0.521146	0.0959355
Medtr1g114690.2	GRAM domain protein/ABA-responsive-like protein	618	25.7812	36.9963	0.521061	0.886947
Medtr4g015740.1	hypothetical protein	294	61.5147	88.2672	0.520947	0.603126
Medtr7g092940.1	hypothetical protein	699	17.2199	24.7031	0.52062	1
Medtr7g029760.1	Nodule Cysteine-Rich (NCR) secreted peptide	186	2843.6	4079.33	0.520614	0.00936502
Medtr1g105600.1	cysteine-rich receptor-kinase-like protein	2751	51.8729	74.396	0.520243	0.600319
Medtr7g107000.1	zein-binding protein	1446	381.6	547.153	0.519886	0.0437363
Medtr3g026060.1	hypothetical protein	687	85.8231	123.056	0.519874	0.139671
Medtr1g080020.1	phosphoenolpyruvate carboxylase-related kinase	825	5067.04	7262.77	0.519378	0.0103317
Medtr1g101540.1	TraB family protein	1143	15.7125	22.5196	0.51927	1
Medtr8g089320.1	cationic amino acid transporter-like protein	1815	36.6691	52.5464	0.519027	0.816467
Medtr6g018820.1	delta(7)-sterol-C5(6)-desaturase-like protein	828	89.9541	128.885	0.518822	0.219324
Medtr2g047875.1	charged multivesicular body protein	651	271.527	388.993	0.518651	0.043796
Medtr6g011060.1	DUF247 domain protein	1278	49.4853	70.8809	0.518397	0.435244
Medtr8g015940.1	2,3-diketo-5-methylthio-1-phosphopentane phosphatase	804	790.994	1132.96	0.518355	0.11237
Medtr2g049540.1	PPR containing plant-like protein	1545	26.7877	38.3676	0.518316	0.921109
Medtr2g101840.1	D-glycerate dehydrogenase/hydroxypyruvate reductase	945	154.432	221.158	0.518104	0.280436
Medtr6g086635.1	regulator of Vps4 activity in the MVB pathway protein	1902	1019.96	1460.6	0.518053	0.0227017
Medtr0149s0080.1	Nodule Cysteine-Rich (NCR) secreted peptide	156	104.515	149.655	0.517935	0.446968
Medtr2g022140.1	adenylate isopentenyltransferase	1020	88.4174	126.603	0.517914	1
Medtr5g007820.1	ADP-ribosylation factor-like protein A1D	567	19.7207	28.2337	0.517703	0.853859
Medtr1g080780.1	Chitinase / Hevein / PR-4 / Wheatwin2	426	65.651	93.9616	0.517254	1
Medtr1g042910.1	Nodule Cysteine-Rich (NCR) secreted peptide	192	5606.2	8022.49	0.517026	0.00620568
Medtr5g025825.1	hypothetical protein	342	64.6354	92.4874	0.516932	0.39171
Medtr1g069190.1	DUF3741 family protein	2526	610.909	874.075	0.5168	0.0248639
Medtr7g105660.1	hypothetical protein	1230	22.1641	31.7107	0.516748	1
Medtr6g461820.1	Nodule Cysteine-Rich (NCR) secreted peptide	186	166.007	237.507	0.516723	0.120392
Medtr7g116810.1	hypothetical protein	513	18.6984	26.7431	0.516254	0.96448
Medtr3g083620.1	flavonoid O-methyltransferase-like protein	1086	30.1598	43.1339	0.516196	0.703078
Medtr5g061930.1	DNA topoisomerase	1317	32.9447	47.1068	0.515886	1
Medtr5g068730.1	zinc finger with UFM1-specific peptidase domain protein	1329	16.4459	23.5105	0.515575	1
Medtr8g098620.1	hypothetical protein	228	1279.16	1828.59	0.515538	0.122091
Medtr2g062770.1	CTP synthase-like protein	1818	282.928	404.358	0.515201	0.180212
Medtr4g007250.1	plastocyanin-like domain protein	516	388.105	554.612	0.515033	0.0335079
Medtr3g016090.1	Nodule Cysteine-Rich (NCR) secreted peptide	177	1490.26	2129.45	0.514917	0.00640147
Medtr3g074210.1	hypothetical protein	1077	121.514	173.586	0.514525	0.115594
Medtr8g106910.1	pentatricopeptide (PPR) repeat protein	2364	72.7964	103.947	0.51391	0.272845
Medtr2g104100.1	formamidopyrimidine-DNA glycosylase	1191	162.924	232.598	0.513641	0.112259
Medtr5g034100.1	hypothetical protein	606	69.3085	98.9451	0.513596	0.547392
Medtr2g099840.1	hypothetical protein	252	35.1794	50.2168	0.513439	1
Medtr5g057460.1	Nodule Cysteine-Rich (NCR) secreted peptide	195	197.082	281.298	0.513301	0.228345
Medtr7g116360.1	polyubiquitin 3	834	16.4584	23.4908	0.513277	0.945621
Medtr4g133938.1	nuclear transcription factor Y protein	411	33.0063	47.1017	0.513037	1
Medtr6g048070.1	hypothetical protein	351	180.241	257.2	0.512966	0.171138
Medtr3g027240.1	transmembrane protein, putative	486	72.5133	103.467	0.512848	0.446968
Medtr8g066310.1	transcription factor KAN2	1068	271.596	387.406	0.512387	0.0377725
Medtr4g127580.1	heavy metal transporting P-type ATPase, putative	3102	77.4076	110.413	0.512363	0.380328
Medtr4g037145.1	hypothetical protein	258	35.8264	51.0851	0.51188	1
Medtr6g043650.1	late nodulin	189	271.464	387.074	0.511849	0.240542
Medtr1g102130.1	serine carboxypeptidase-like protein	1494	202.307	288.438	0.511719	0.101271
Medtr0058s0010.1	hypothetical protein	189	124.42	177.38	0.511619	0.222254
Medtr7g075120.1	hypothetical protein	288	15.1856	21.6479	0.511525	1
Medtr6g011770.1	cullin 3B	2118	64.7704	92.3238	0.511367	0.342379
Medtr7g081120.1	transmembrane protein, putative	456	21.7147	30.9482	0.511188	0.994665
Medtr7g110580.1	MYB family transcription factor	264	91.4202	130.276	0.51099	0.336265
Medtr3g099430.1	transmembrane protein, putative	183	126.737	180.592	0.510903	0.209552
Medtr6g044562.1	Nodule Cysteine-Rich (NCR) secreted peptide	210	317.383	452.224	0.51081	0.0326096
Medtr8g013670.1	PPR containing plant-like protein, putative	720	60.6683	86.4393	0.510746	0.385937
Medtr3g095660.1	TLD-domain nucleolar protein	1596	504.433	718.607	0.510539	0.030459
Medtr8g064180.1	xyloglucan endotransglucosylase/hydrolase family protein	936	68.6348	97.7692	0.51044	0.564462
Medtr3g110045.1	SAUR-like auxin-responsive family protein	456	14.5833	20.7712	0.510267	1
Medtr8g007450.1	transmembrane protein, putative	645	16.9352	24.121	0.510264	1
Medtr1g083380.1	translationally-controlled tumor-like protein	507	444.955	633.68	0.510093	0.0418744
Medtr7g405900.1	hypothetical protein	423	14.1373	20.1327	0.510035	1
Medtr2g081590.1	embryonic abundant-like protein	822	163.394	232.668	0.509916	0.901355
Medtr2g090355.2	hypothetical protein	168	53.3958	76.0288	0.509822	0.628512
Medtr5g026080.1	Nodule Cysteine-Rich (NCR) secreted peptide	204	1098.53	1563.89	0.509569	0.0877872
Medtr8g026730.1	SAUR-like auxin-responsive family protein	327	105.79	150.537	0.50891	0.134223
Medtr4g060720.1	Nodule Cysteine-Rich (NCR) secreted peptide	240	335.261	477.016	0.508753	0.0357864
Medtr1g093210.1	hypothetical protein	201	67.8435	96.5088	0.508451	0.438589
Medtr3g069885.1	Nodule Cysteine-Rich (NCR) secreted peptide	144	115.304	164.015	0.508389	0.133923
Medtr5g044135.1	late nodulin	225	237.461	337.75	0.508265	0.0802681
Medtr4g063740.1	Nodule Cysteine-Rich (NCR) secreted peptide	180	648.658	922.572	0.508205	0.0320337
Medtr4g007830.1	Ulp1 protease family, carboxy-terminal domain protein	1083	17.9211	25.4823	0.507833	1
Medtr4g108910.1	plasma-membrane choline transporter family protein	405	18.3062	26.025	0.507571	1
Medtr2g041200.1	zinc finger, C3HC4 type (RING finger) protein	540	23.4129	33.2774	0.50724	1
Medtr1g029230.1	Nodule Cysteine-Rich (NCR) secreted peptide	297	64.6972	91.953	0.507193	0.357108
Medtr5g092190.1	disease resistance protein (TIR-NBS-LRR class)	5688	256.957	365.208	0.507191	0.0714738
Medtr6g033955.1	heat shock cognate 70 kDa protein	1956	44.7481	63.5921	0.50702	1
Medtr6g471160.2	disease resistance protein (TIR-NBS-LRR class), putative	2031	32.282	45.871	0.506855	1
Medtr5g009490.1	plant/K16L22-9 protein, putative	576	75.6243	107.41	0.506204	0.602797
Medtr1g067220.1	hypothetical protein	726	170.229	241.771	0.506167	0.363779
Medtr7g089940.1	transmembrane protein, putative	474	46.9666	66.6933	0.505908	0.962238
Medtr7g096960.1	pollen Ole e I family allergens	456	28.8681	40.9767	0.505329	0.671288
Medtr7g016100.1	hyoscyamine 6-dioxygenase-like protein, putative	243	158.719	225.287	0.505288	0.731856
Medtr8g098460.1	serine/threonine dehydratase serine racemase	1002	139.768	198.384	0.505255	0.399946
Medtr2125s0010.1	Nodule Cysteine-Rich (NCR) secreted peptide	210	2951.95	4189.06	0.504961	0.0122489
Medtr7g103380.1	F-box protein PP2-A13	891	393.333	558.155	0.504915	0.455927
Medtr1g090640.1	double Clp-N motif P-loop nucleoside triphosphate hydrolase superfamily protein	2550	195.199	276.963	0.50475	0.13131
Medtr3g071460.1	Mad3/BUB1 hoMad3/BUB1-like region protein	1521	54.4445	77.2499	0.504746	0.468407
Medtr6g033870.1	heat shock cognate 70 kDa-like protein	2046	49.0623	69.6096	0.504671	1
Medtr3g116270.1	BURP domain protein	1539	1597.34	2266.14	0.504563	0.0309227
Medtr6g055360.1	flap endonuclease GEN-like protein	1716	37.1473	52.697	0.504463	0.745516
Medtr5g029890.1	SNARE associated family protein	783	2758.24	3912.81	0.504458	0.00955366
Medtr7g052020.1	cysteine-rich RLK (receptor-like kinase) protein	774	514.027	729.053	0.504181	0.0482243
Medtr3g015845.1	Nodule Cysteine-Rich (NCR) secreted peptide	171	123.437	175.057	0.504048	0.239058
Medtr6g089155.1	Nodule Cysteine-Rich (NCR) secreted peptide	174	26.1888	37.1403	0.504036	0.963213
Medtr7g063990.1	Nodule Cysteine-Rich (NCR) secreted peptide	156	102.1	144.715	0.50323	0.229167
Medtr4g112530.1	extracellular calcium sensing receptor	1179	28.4143	40.2733	0.503205	0.900919
Medtr3g062820.1	Nodule Cysteine-Rich (NCR) secreted peptide	216	1527.39	2164.48	0.502951	0.0086726
Medtr5g017495.1	transmembrane protein, putative	315	54.4796	77.1846	0.502597	1
Medtr1g101840.1	2OG-Fe(II) oxygenase family protein	462	83.2026	117.867	0.502457	0.479694
Medtr3g064080.1	cysteine-rich RLK (receptor-like kinase) protein	1935	295.006	417.894	0.502394	0.344306
Medtr4g068380.1	transmembrane protein, putative	369	97.6983	138.358	0.502001	0.171124
Medtr4g085880.1	thioredoxin	513	638.64	904.319	0.501829	1
Medtr3g008230.1	hypothetical protein	663	50.5818	71.6103	0.501548	0.616518
Medtr8g098885.1	hypothetical protein	426	58.7927	83.2192	0.501281	1
Medtr5g075340.1	ATP-dependent zinc metalloprotease FTSH protein	2592	20.9254	29.6129	0.500971	1
Medtr8g104140.1	hypothetical protein	561	877.851	1242.15	0.500792	0.171663
Medtr1g016330.1	hypothetical protein	159	35.5268	50.262	0.500559	0.643892
Medtr3g464150.1	double Clp-N motif P-loop nucleoside triphosphate hydrolase superfamily protein	3243	74.3071	105.125	0.500539	0.771249
Medtr5g025640.1	transmembrane protein, putative	552	52.7526	74.5993	0.49992	0.743608
Medtr8g077185.1	alpha/beta fold hydrolase	1125	143.182	202.478	0.49992	0.225241
Medtr8g464730.1	Nodule Cysteine-Rich (NCR) secreted peptide	225	1032.91	1460.52	0.499773	0.166222
Medtr4g129820.1	UDP-D-glucuronate 4-epimerase	1305	1811.78	2561.24	0.499439	1
Medtr5g014150.1	peptide transporter	1818	1724.33	2436.38	0.4987	0.0247728
Medtr7g024860.1	transcription initiation factor TFIID subunit-like protein	1689	37.4525	52.9179	0.498694	1
Medtr8g040300.1	Serine/Threonine-kinase aurora-like protein	816	56.1586	79.341	0.498558	0.481656
Medtr0753s0030.1	VAMP-associated protein	269	78.6414	111.101	0.498516	0.336265
Medtr3g082740.1	hypothetical protein	867	68.1723	96.2971	0.498306	0.50165
Medtr1g029190.1	auxin efflux carrier family transporter	1584	26.2114	37.0243	0.498279	0.994665
Medtr4g027305.1	receptor-like kinase	963	23.1308	32.6702	0.498163	1
Medtr4g119780.1	C2 domain protein	702	14.5035	20.4804	0.497842	1
Medtr7g090190.1	S-adenosylmethionine-dependent methyltransferase	1104	60.6366	85.6137	0.497652	0.527585
Medtr4g100630.1	MYB-like transcription factor family protein	981	2820.96	3981.76	0.497221	0.0186376
Medtr3g034300.1	biogenesis of lysosome-related organelles complex-1 protein	384	37.5992	53.064	0.497031	0.936447
Medtr7g074810.1	hypothetical protein	246	93.4319	131.845	0.496856	0.764967
Medtr1g082600.1	transmembrane protein, putative	189	537.102	757.728	0.496484	0.0752013
Medtr8g023990.1	B3 DNA-binding domain protein	1554	514.543	725.565	0.495813	0.441369
Medtr8g021233.1	nucleoside diphosphate kinase-like protein	648	300.409	423.54	0.49557	0.0736557
Medtr1g093980.1	hypothetical protein	204	239.954	338.176	0.495017	0.728629
Medtr5g037930.1	thioredoxin	387	25.8388	36.4121	0.494878	1
Medtr8g103245.1	core histone H2A/H2B/H3/H4	411	1145.33	1613.99	0.494866	0.0149764
Medtr3g103570.1	myb transcription factor	1044	43.415	61.1797	0.49486	1
Medtr1g083350.1	translationally-controlled tumor-like protein	507	16.3835	23.082	0.494524	1
Medtr5g064860.1	Nodule Cysteine-Rich (NCR) secreted peptide	186	68.7109	96.8018	0.494494	0.3559
Medtr1g099420.1	CAAX amino terminal protease family protein	1029	424.692	598.275	0.494393	0.067033
Medtr7g107310.1	serine/threonine protein phosphatase 2A	942	3770.37	5310.94	0.494259	0.0151141
Medtr3g090620.1	hypothetical protein	201	18.9757	26.7268	0.494135	0.881892
Medtr3g011620.1	NB-ARC domain disease resistance protein	3699	28.3418	39.9176	0.494094	1
Medtr2g104570.1	Nodule Cysteine-Rich (NCR) secreted peptide	213	939.359	1323	0.494065	0.0175523
Medtr6g044410.1	hypothetical protein	1146	101.853	143.451	0.494063	0.250341
Medtr5g093440.1	DUF4408 domain protein	597	45.3415	63.8382	0.493588	0.918355
Medtr2g039930.1	casein kinase I-like protein	1416	31.3153	44.0896	0.493574	0.981371
Medtr6g008950.1	anti-virus transcriptional factor, putative	942	22.4659	31.6295	0.493531	1
Medtr5g096340.1	receptor-like protein	3156	31.2686	44.0173	0.493355	0.668803
Medtr2g035630.1	pentatricopeptide (PPR) repeat protein	1638	65.0176	91.5216	0.493281	0.412831
Medtr4g114660.1	epidermal patterning factor-like protein	345	15.3716	21.6362	0.493177	1
Medtr5g049630.1	lipase, putative	312	50.6376	71.273	0.493147	0.573439
Medtr1g012520.1	EIN3-binding F-box-like protein	1932	4051.86	5702.98	0.493131	1
Medtr5g027950.1	transmembrane protein, putative	252	68.1983	95.9824	0.493035	0.647203
Medtr1g019440.1	alpha amylase domain protein	1266	252.506	355.328	0.492838	0.130327
Medtr1g082950.1	peptidoglycan-binding LysM domain protein	789	447.765	630.025	0.492666	0.05293
Medtr3g020520.1	NB-ARC domain protein	1581	30.1991	42.4886	0.492571	0.777983
Medtr8g101520.1	SAUR-like auxin-responsive family protein	480	122.676	172.582	0.492433	0.248527
Medtr1g102860.1	heat shock transcription factor A3	993	19.7223	27.7453	0.492421	1
Medtr0221s0060.1	eukaryotic aspartyl protease family protein	408	17.4717	24.5792	0.492417	1
Medtr5g073530.1	Nodule Cysteine-Rich (NCR) secreted peptide	219	501.167	704.817	0.491957	0.0523123
Medtr5g072820.1	UDP-glucosyltransferase family protein	1353	96.4187	135.593	0.491901	0.203294
Medtr4g026755.1	Nodule Cysteine-Rich (NCR) secreted peptide	204	214.211	301.166	0.491522	0.0598933
Medtr1g115370.1	DUF966 domain protein	765	116.405	163.64	0.491375	0.425625
Medtr1g093680.1	NAC transcription factor-like protein	1446	44.0892	61.966	0.491051	0.594826
Medtr3g049150.1	spermidine hydroxycinnamoyl transferase	1371	222.603	312.861	0.491049	0.155617
Medtr4g072410.1	60S ribosomal L35-like protein	366	229.071	321.879	0.49072	0.3851
Medtr5g017040.1	helix loop helix DNA-binding domain protein	1035	81.4652	114.451	0.490476	0.303046
Medtr8g012585.1	cytochrome P450 family 82 protein	1377	21.9877	30.8884	0.49037	1
Medtr1g048610.1	ethylene response factor	696	864.377	1214.21	0.490281	1
Medtr2g437530.1	DREPP plasma membrane protein	645	3875.83	5441.88	0.489599	0.266145
Medtr4g096840.1	plant gibberellin 2-oxidase	999	55.6054	78.0571	0.489304	0.580566
Medtr5g025900.1	LRR receptor-like kinase family protein	1530	19.4285	27.2708	0.489181	1
Medtr6g089480.1	pfkB family carbohydrate kinase	948	64.0437	89.8854	0.489028	1
Medtr2g105790.1	hypothetical protein	288	21.0609	29.5569	0.488927	1
Medtr3g078570.1	mannose-1-phosphate guanyltransferase	1248	77.5809	108.866	0.488774	1
Medtr2g096880.1	PPR containing plant-like protein	1539	45.216	63.4482	0.488746	0.665483
Medtr4g115690.1	hypothetical protein	1083	316.827	444.564	0.488695	0.0738726
Medtr1g094010.1	phosphoenolpyruvate carboxylase	1932	463.927	650.779	0.48827	0.0540318
Medtr6g004420.1	hypothetical protein	507	68.1155	95.5426	0.48816	0.568109
Medtr4g013185.1	F-box protein interaction domain protein	1284	195.914	274.734	0.487814	0.166776
Medtr3g093350.1	transmembrane protein, putative	372	41.7503	58.5379	0.487585	0.922724
Medtr3g065720.1	PIF1 helicase	195	19.4525	27.2742	0.487576	0.981371
Medtr5g082580.1	phosphoinositide-specific phospholipase C family protein	1824	59.4426	83.339	0.487495	0.701579
Medtr5g088980.1	carboxy-terminal domain cyclin	1266	397.076	556.645	0.487342	0.0400623
Medtr4g050880.1	photosystem II reaction center protein K	186	26.47	37.0988	0.487018	0.902244
Medtr6g463320.1	Nodule Cysteine-Rich (NCR) secreted peptide	189	495.467	694.292	0.486754	0.0395713
Medtr1g110820.1	Clavata3/ESR (CLE) gene family member MtCLE03	300	16.6901	23.385	0.486588	1
Medtr5g034990.1	nodulin MtN21/EamA-like transporter family protein	1059	328.874	460.748	0.486443	0.064673
Medtr2g069210.1	1-aminocyclopropane-1-carboxylate oxidase-like protein	1104	122.911	172.186	0.486354	1
Medtr4g089020.1	cytochrome P450 family 71 protein	1494	64.987	90.9801	0.4854	0.978096
Medtr6g038320.1	Nodule Cysteine-Rich (NCR) secreted peptide	297	93.5269	130.924	0.485276	0.423326
Medtr5g058510.1	Nodule Cysteine-Rich (NCR) secreted peptide	234	162.811	227.902	0.485213	0.156175
Medtr5g074640.1	tRNA pseudouridine synthase	1506	39.4786	55.248	0.484849	0.756672
Medtr2g009740.1	flavonoid glucosyltransferase	918	17.0381	23.8432	0.484812	1
Medtr4g063770.1	late nodulin	189	1460.9	2044.32	0.48476	0.0275262
Medtr3g047140.1	legume lectin beta domain protein	846	191.378	267.793	0.484694	0.13096
Medtr3g069070.1	mannose-1-phosphate guanylyltransferase-like protein	1086	86.0001	120.323	0.484503	0.863523
Medtr8g015910.1	2,3-diketo-5-methylthio-1-phosphopentane phosphatase	822	2220.8	3106.62	0.484262	0.0298988
Medtr4g079750.1	CMV 1a interacting protein	1113	14.5179	20.3046	0.483978	1
Medtr6g472230.1	disease resistance protein (TIR-NBS-LRR class), putative	3804	36.7863	51.4395	0.483707	0.961488
Medtr5g081000.1	leghemoglobin Lb120-1	441	6521	9116.14	0.483329	0.18656
Medtr6g461910.1	DUF3475 domain protein	1560	315.333	440.773	0.483158	1
Medtr4g104055.1	hypothetical protein	225	111.824	156.295	0.483037	0.274151
Medtr8g445560.1	transcriptional coactivator p15, PC4 protein	360	56.505	78.9652	0.482838	0.495898
Medtr3g095560.1	RING-H2 zinc finger protein	723	637.007	890.099	0.482657	0.0247714
Medtr2g096970.1	kinase 1B	1068	15.3365	21.4295	0.482624	1
Medtr3g053350.2	PPR containing plant-like protein	2559	38.0784	53.205	0.48259	0.718148
Medtr4g035980.1	pectinesterase/pectinesterase inhibitor	1620	19.8039	27.6641	0.482234	1
Medtr1g062090.1	defects in morphology protein 1 precursor	1167	96.8302	135.262	0.48223	0.259014
Medtr1g089180.1	ankyrin repeat, PH and SEC7 domain secG-like protein	1395	592.596	827.771	0.482181	1
Medtr2g087840.1	kinesin motor domain protein	4083	288.263	402.627	0.482057	0.0681402
Medtr3g065690.1	Nodule Cysteine-Rich (NCR) secreted peptide	249	2033.92	2840.54	0.4819	0.0173424
Medtr7g027120.1	Nodule Cysteine-Rich (NCR) secreted peptide	198	400.445	559.24	0.481864	0.121424
Medtr7g085660.1	hypothetical protein	195	93.4728	130.518	0.481627	0.343312
Medtr8g468380.1	myb transcription factor	1311	87.2124	121.773	0.481591	0.34916
Medtr1g067410.1	membrane-associated kinase regulator-like protein, putative	996	828.056	1155.71	0.480975	0.0551376
Medtr5g027745.1	hypothetical protein	252	73.0308	101.914	0.480772	0.323378
Medtr6g005030.1	30S ribosomal S17-like protein	465	78.4717	109.505	0.480747	0.514278
Medtr8g020510.1	AP2 domain transcription factor	1725	23.1581	32.3145	0.480665	1
Medtr8g006735.1	hypothetical protein	708	631.661	881.401	0.480648	0.0611971
Medtr5g006970.1	alba DNA/RNA-binding protein	417	14.5194	20.2582	0.480525	1
Medtr4g088440.1	hypothetical protein	792	52.1464	72.7564	0.480508	0.940705
Medtr7g055743.1	quinone-oxidoreductase-like protein	1110	78.3088	109.243	0.480301	0.432115
Medtr8g008970.1	UDP-glucosyltransferase family protein	2388	40.3938	56.3489	0.480253	1
Medtr5g037140.1	transmembrane protein, putative	375	49.3392	68.8078	0.479839	0.679781
Medtr7g016440.1	Nodule Cysteine-Rich (NCR) secreted peptide	186	1062.02	1481	0.479759	0.124906
Medtr4g088485.2	pentameric polyubiquitin	645	283.27	394.926	0.479407	0.090056
Medtr1g006695.1	E3 ubiquitin-protein ligase HERC2-like protein	1344	103.114	143.724	0.479054	0.325795
Medtr1g055165.1	F-box protein interaction domain protein	957	34.6686	48.3128	0.478778	1
Medtr2g090675.1	transcription activator GLK1-like protein	1275	113.153	157.685	0.478769	0.431115
Medtr1g071795.1	hypothetical protein	432	158.777	221.22	0.478481	0.137213
Medtr7g085420.1	HNH endonuclease domain protein	822	52.4112	73.0046	0.478112	0.764967
Medtr5g035760.1	DUF1262 family protein	1143	14.8054	20.6223	0.478078	1
Medtr6g008480.1	matrix metalloproteinase	1002	561.766	782.457	0.478041	0.66472
Medtr8g066850.1	transmembrane protein, putative	897	83.8747	116.795	0.477666	1
Medtr2g096570.1	core histone H2A/H2B/H3/H4	462	3081.77	4290.57	0.477409	0.0243532
Medtr8g036790.1	DIS3-exonuclease-like protein	237	47.8867	66.654	0.477066	0.795388
Medtr8g075470.1	2-oxoisovalerate dehydrogenase E1 component, alpha subunit	1098	60.1016	83.6553	0.477054	0.483901
Medtr1g010170.1	hypothetical protein	219	74.3726	103.498	0.47676	0.573251
Medtr8g087400.1	UNE1-like protein	1401	77.717	108.147	0.476688	0.43995
Medtr5g069800.1	glycoside hydrolase family 3 protein	1815	131.783	183.369	0.476583	0.141204
Medtr6g078480.2	disease resistance protein (TIR-NBS-LRR class)	3672	37.7429	52.502	0.476166	0.766769
Medtr5g011580.1	translation factor EF-1 alpha-like protein	1326	776.244	1079.77	0.476147	0.091075
Medtr5g009120.1	phosphatidylinositol 3- and 4-kinase family protein	1749	52.578	73.1343	0.476088	0.494819
Medtr1g089980.1	hypothetical protein	1242	575.27	800.073	0.475892	0.0777873
Medtr3g008445.1	Nodule Cysteine-Rich (NCR) secreted peptide	186	32.7789	45.5869	0.475854	0.850148
Medtr2g069950.1	Di-glucose-binding protein with kinesin motor domain protein	2973	195.989	272.541	0.4757	0.0927021
Medtr6g464360.1	Nodule Cysteine-Rich (NCR) secreted peptide	324	279.522	388.682	0.475631	0.162396
Medtr1g083395.1	hypothetical protein	198	108.351	150.649	0.475476	0.961488
Medtr2g090245.1	epoxide hydrolase-like protein	942	618.584	859.977	0.475329	0.0324393
Medtr2g033600.1	hypothetical protein	258	61.3451	85.281	0.475277	0.6539
Medtr1g075640.1	phosphate transporter PHO1-like protein	2319	785.678	1091.77	0.474653	0.257976
Medtr5g071680.1	hypothetical protein	435	110.367	153.359	0.47461	0.451986
Medtr8g027805.1	abscisic acid receptor PYL9-like protein	573	2444.37	3396.53	0.474598	0.139001
Medtr1g011510.1	2Fe-2S iron-sulfur cluster-binding domain protein	492	103.954	144.423	0.474364	0.385937
Medtr3g030950.1	PsaB RNA-binding protein	1143	30.3774	42.1936	0.474025	1
Medtr5g459320.1	hypothetical protein	237	29.1171	40.4306	0.473582	0.893545
Medtr7g405740.1	SAUR-like auxin-responsive family protein	489	308.856	428.837	0.473493	0.967922
Medtr3g012380.2	Nodule Cysteine-Rich (NCR) secreted peptide	216	2608.11	3621.22	0.473473	0.124259
Medtr3g006690.1	NLI interacting factor-like phosphatase	1410	606.453	841.69	0.472894	0.0970968
Medtr4g094620.1	hypothetical protein	345	1571.79	2181.02	0.472592	1
Medtr7g114120.1	hypothetical protein	192	25.4918	35.3718	0.47257	0.917573
Medtr6g079230.1	hypothetical protein	192	84.3165	116.988	0.472469	0.392965
Medtr4g093840.1	flavonol synthase/flavanone 3-hydroxylase	1101	170.348	236.291	0.472077	0.156175
Medtr4g032660.1	50S ribosomal protein L18 family protein	600	242.047	335.738	0.472049	0.168552
Medtr3g008446.1	Nodule Cysteine-Rich (NCR) secreted peptide	180	1195.33	1657.75	0.471819	0.0174151
Medtr2g103303.2	embryo-specific protein	510	14.7616	20.4716	0.471774	1
Medtr4g118580.1	hypothetical protein	525	191.749	265.91	0.471717	0.910712
Medtr8g089670.1	E3 ubiquitin-protein ligase RGLG2-like protein	1428	101.884	141.268	0.47151	0.380328
Medtr6g091605.1	late nodulin	195	84.6979	117.375	0.470733	0.556456
Medtr7g024290.1	seven in absentia family protein	954	84.7465	117.434	0.470625	0.368242
Medtr5g036460.1	disease resistance protein (CC-NBS-LRR class) family protein	5757	76.7163	106.277	0.470224	0.61645
Medtr7g088520.1	hypothetical protein	426	167.685	232.261	0.469994	0.179439
Medtr4g079140.1	seven transmembrane MLO family protein	1707	49.0148	67.8747	0.469657	0.839088
Medtr3g058220.1	cytochrome P450 family 71 protein	1524	64.4879	89.2966	0.469578	0.461666
Medtr1g052100.1	PPR containing plant-like protein	2202	30.5764	42.338	0.469532	0.899562
Medtr4g082820.1	UDP-glucosyltransferase family protein	1410	219.294	303.619	0.469398	0.0854594
Medtr0512s0030.1	Nodule Cysteine-Rich (NCR) secreted peptide	207	490.889	679.574	0.469235	0.0840163
Medtr7g094470.1	transmembrane protein, putative	1254	746.262	1032.95	0.469014	0.379743
Medtr4g055080.1	histone deacetylase family protein	1293	22.514	31.1617	0.46895	1
Medtr2g435590.1	ethylene response factor	780	2406.54	3329.52	0.468354	0.281204
Medtr4g092690.1	glyoxysomal malate dehydrogenase	1071	328.67	454.554	0.467812	0.0907894
Medtr1g048630.1	Serine/Threonine kinase domain protein	4026	363.263	502.333	0.46763	0.0480871
Medtr8g031190.1	syntaxin of plants protein	690	68.4544	94.6512	0.467477	0.529657
Medtr3g104810.1	substrate carrier family protein	1047	291.638	403.239	0.467454	1
Medtr4g016720.1	vacuolar cation/proton exchanger 3	1371	16.9213	23.3963	0.467438	1
Medtr1g086390.1	polygalacturonase/glycoside hydrolase family protein	1434	353.891	489.305	0.467429	0.105653
Medtr5g041610.1	leghemoglobin Lb120-1	444	3050.74	4217.88	0.467356	0.0834614
Medtr2g034440.1	glucan endo-1,3-beta-glucosidase, basic protein	1008	88.011	121.677	0.467304	0.278155
Medtr7g085055.1	hypothetical protein	291	85.4684	118.148	0.467137	0.438021
Medtr3g462510.1	histone H4 domain protein	312	93.3193	128.997	0.467095	0.299878
Medtr2g095520.1	myb transcription factor	963	580.455	802.268	0.466899	0.0688937
Medtr4g086340.1	BEST plant protein match is: (TAIR:plant.1) protein, putative	408	74.8576	103.445	0.466647	0.52257
Medtr4g069050.1	transmembrane protein, putative	183	41.6027	57.4885	0.466596	1
Medtr1g030262.1	GDSL-like lipase/acylhydrolase	294	25.3832	35.0555	0.465764	1
Medtr8g012420.1	DUF760 family protein	1119	1699.07	2345.98	0.465441	0.96448
Medtr1g095530.1	tetraspanin family protein	852	686.157	947.236	0.465185	0.0859719
Medtr8g015950.1	2,3-diketo-5-methylthio-1-phosphopentane phosphatase	825	1038.47	1433.5	0.465088	0.0764937
Medtr4g105450.1	Sec14p-like phosphatidylinositol transfer family protein	783	23.9718	33.0874	0.464944	0.774327
Medtr7g089780.1	family 31 glycosyl hydrolase, alpha-glucosidase	2616	170.044	234.67	0.46472	0.122088
Medtr3g084240.1	SAUR-like auxin-responsive family protein	279	21.0634	29.0656	0.464574	1
Medtr3g082770.1	nudix family hydrolase	1041	238.486	329.089	0.464573	0.238854
Medtr6g084035.1	Lipid transfer protein	222	69.6713	96.1335	0.464475	0.397412
Medtr1g080590.1	GRF1-interacting factor-like protein	636	177.925	245.473	0.464294	0.229071
Medtr2g025580.1	blue copper-like protein	516	52.6415	72.6159	0.464085	0.77051
Medtr2g015887.1	transmembrane protein, putative	315	108.559	149.741	0.464	0.512512
Medtr4g109220.1	plant calmodulin-binding-like protein	2304	558.496	770.359	0.463984	0.0531381
Medtr1g077000.1	peroxidase family protein	984	117.281	161.769	0.463964	1
Medtr4g106930.1	hypothetical protein	312	24.7193	34.0863	0.463552	1
Medtr1g088980.1	DegP protease	1791	135.151	186.362	0.463536	0.289116
Medtr2g100280.1	RNA exonuclease-like protein	1101	218.626	301.409	0.463255	0.161874
Medtr8g007020.1	plastocyanin-like domain protein	564	259.294	357.464	0.463207	0.161982
Medtr4g088495.2	polyubiquitin 3	2514	18.6148	25.661	0.463125	1
Medtr1g114610.1	F-box/LRR protein	1251	685.11	943.819	0.462174	0.0681402
Medtr5g038450.1	receptor-like kinase plant	1479	595.697	820.58	0.462065	0.0731777
Medtr3g082510.1	RING-H2 zinc finger protein	468	442.771	609.865	0.461928	0.116009
Medtr1g006660.1	AP2 domain class transcription factor	774	14.6223	20.1356	0.461579	1
Medtr3g031320.1	Nodule Cysteine-Rich (NCR) secreted peptide	207	479.151	659.712	0.461357	0.10649
Medtr2g073350.1	NAD/NADH kinase family protein	930	144.659	199.157	0.461251	0.759648
Medtr4g052380.1	nitrilase/nitrile hydratase NIT4A-like protein	993	484.207	666.603	0.461205	0.0656024
Medtr5g009740.1	lactoylglutathione lyase/glyoxalase I family protein	351	33.0692	45.5191	0.460986	0.852344
Medtr0024s0010.1	transmembrane protein, putative	271	16.1407	22.2137	0.460744	1
Medtr4g124850.1	transmembrane protein, putative	558	4365.79	6008.38	0.460733	0.042659
Medtr3g108500.1	hypothetical protein	792	48.2005	66.3251	0.460507	0.641819
Medtr8g069785.1	hypothetical protein	312	119.77	164.797	0.460423	0.347544
Medtr7g065130.1	hypothetical protein	240	1868.71	2570.94	0.46025	0.0449
Medtr4g059755.2	Nodule Cysteine-Rich (NCR) secreted peptide	177	79.3104	109.103	0.460113	0.426268
Medtr6g471310.1	hypothetical protein	363	22.9909	31.6233	0.459925	1
Medtr4g036505.1	LRR receptor-like kinase family protein	3039	37.6544	51.7806	0.459591	0.862016
Medtr6g079550.1	RAB GTPase-like protein A1D	651	253.606	348.616	0.459047	0.35763
Medtr3g096200.1	glucan synthase-like protein	5796	45.7409	62.8577	0.458606	0.701349
Medtr4g090520.1	Novel GRP family	468	148.755	204.372	0.458261	0.292377
Medtr4g082040.1	myb transcription factor	1284	21.1142	29.0045	0.458062	1
Medtr5g017650.1	plant cadmium resistance protein	582	975.849	1339.83	0.457321	0.764967
Medtr3g020780.1	cytochrome P450 family protein	1545	47.5853	65.3195	0.457	0.715243
Medtr2g100340.1	2,3-diketo-5-methylthio-1-phosphopentane phosphatase	831	5614.53	7705.55	0.456731	0.115375
Medtr4g030060.1	cytoplasmic membrane protein	537	90.2314	123.831	0.456672	0.35763
Medtr1g017700.1	phytosulfokine precursor protein	252	202.212	277.494	0.45659	0.644137
Medtr2g029510.1	patatin-like phospholipase	1320	422.616	579.731	0.456036	0.0556005
Medtr6g088885.1	glucan endo-1,3-beta-glucosidase-like protein	1524	319.181	437.834	0.456009	0.125358
Medtr1g019290.1	RNA cap guanine-N2 methyltransferase	2106	279.958	383.966	0.455767	0.137742
Medtr1g022295.1	Maf DDB-G0281937-like protein	612	59.6247	81.7576	0.455441	0.653339
Medtr7g062990.1	L-type lectin-domain receptor kinase IV.2-like protein	2034	35.3481	48.4534	0.454963	1
Medtr7g056047.1	Nodule Cysteine-Rich (NCR) secreted peptide	219	374.648	513.417	0.454597	0.312238
Medtr3g010490.1	Nodule Cysteine-Rich (NCR) secreted peptide	189	2061.42	2824.49	0.454354	0.0316064
Medtr3g056610.1	NB-ARC domain disease resistance protein	1989	83.8943	114.948	0.454331	0.463644
Medtr7g039810.1	peroxisomal adenine nucleotide carrier protein	780	14.7198	20.1674	0.454269	1
Medtr5g038280.1	homeobox leucine zipper family protein	975	1016.73	1392.98	0.454243	0.0645137
Medtr3g087770.1	heavy metal transport/detoxification superfamily protein	459	14.6785	20.1092	0.454154	1
Medtr2g086830.1	hypothetical protein	648	30.9037	42.3367	0.45413	1
Medtr5g078330.1	linker histone H1 and h5 family protein	615	2213.8	3032.71	0.454084	0.0216649
Medtr8g089342.1	cationic amino acid transporter	429	266.696	365.33	0.454001	0.21764
Medtr7g007080.1	F-box/RNI/FBD-like domain protein	1173	49.9766	68.4521	0.453842	0.832311
Medtr8g074000.1	carboxy-terminal domain cyclin	1305	199.76	273.576	0.453673	0.185666
Medtr8g086630.1	DUF177 domain protein	954	30.6332	41.9509	0.453606	0.922724
Medtr1g083580.1	F-box protein	846	47.9781	65.7016	0.453551	0.940779
Medtr7g108840.1	E3 ubiquitin-protein ligase BAH1-like protein	951	28.4177	38.907	0.453237	1
Medtr7g086960.1	myb transcription factor	1071	33.473	45.8229	0.453072	1
Medtr7g033305.1	transmembrane protein, putative	540	23.6378	32.3576	0.453014	1
Medtr8g088410.1	receptor Serine/Threonine kinase	1149	157.712	215.882	0.45295	0.290171
Medtr3g464510.1	Pre-mRNA-splicing factor ini1	333	207.146	283.472	0.452555	0.195611
Medtr4g108750.1	hypothetical protein	264	26.4748	36.2238	0.45232	0.925806
Medtr3g018865.1	Nodule Cysteine-Rich (NCR) secreted peptide	189	478.174	654.249	0.452304	0.113936
Medtr4g064750.1	plastid transcriptionally active protein	1662	87.8034	120.128	0.452224	0.902244
Medtr3g107703.1	hypothetical protein	240	109.794	150.187	0.451963	0.386141
Medtr4g022850.4	antheraxanthin epoxidase/zeaxanthin epoxidase	1401	17.5938	24.0612	0.451638	1
Medtr3g087270.1	hypothetical protein	600	468.205	640.054	0.451054	0.25381
Medtr2g089310.1	B-box type zinc finger protein	702	30.4096	41.5701	0.451019	1
Medtr5g020170.1	MYB family transcription factor	294	78.1146	106.774	0.450898	0.375429
Medtr3g055575.1	hypothetical protein	402	29.7448	40.6507	0.450645	0.787551
Medtr1g061110.1	Nodule Cysteine-Rich (NCR) secreted peptide	186	621.038	848.651	0.450489	0.106369
Medtr6g015875.1	COBRA-like protein 2 precursor	1341	37.9342	51.8333	0.45038	1
Medtr4g080797.1	polyubiquitin 3	1146	7596.82	10379.7	0.450301	0.0338726
Medtr4g094662.1	ATP-dependent zinc metalloprotease FTSH protein	2085	662.505	905.173	0.450262	0.106506
Medtr1g112830.1	DHHC-type zinc finger protein	1905	21.705	29.6498	0.449993	0.966006
Medtr5g033940.1	transmembrane protein, putative	987	23.2	31.691	0.449952	1
Medtr5g009330.1	transmembrane protein, putative	210	49.0839	67.0465	0.449911	0.537122
Medtr7g007430.1	MATE family efflux protein	558	69.4567	94.8613	0.449707	0.580566
Medtr6g049050.1	F-box protein	1098	222.923	304.437	0.4496	0.746829
Medtr1g418545.1	acyl-CoA-binding domain protein	966	2855.87	3899.93	0.449519	0.0425143
Medtr3g087930.1	hypothetical protein	165	68.8725	94.0457	0.449435	0.526075
Medtr5g056185.1	late nodulin	309	3810.33	5201.44	0.448996	0.0848047
Medtr8g059615.1	LRR receptor-like kinase	2943	163.175	222.733	0.448894	0.390612
Medtr5g090740.1	AAA domain protein	573	57.7113	78.7568	0.44855	0.763546
Medtr2g028220.1	DUF566 family protein	1488	55.2977	75.4568	0.448431	0.580517
Medtr5g035080.1	Pmr5/Cas1p GDSL/SGNH-like acyl-esterase family protein	1302	255.98	349.203	0.448032	0.207414
Medtr5g061940.1	DNA topoisomerase I	912	31.3426	42.7564	0.448016	0.96001
Medtr8g010750.1	TCP-1/cpn60 chaperonin family protein	1464	48.2245	65.7668	0.447594	1
Medtr1g027730.1	stress-induced receptor-like kinase	1059	27.5347	37.5503	0.447573	1
Medtr2g105480.1	ribulose bisphosphate carboxylase/oxygenase activase	1257	69.9047	95.3308	0.447554	0.703786
Medtr2g088980.1	cysteine-rich RLK (receptor-like kinase) protein	741	3881.28	5292.36	0.44738	0.239058
Medtr3g011480.1	LRR and NB-ARC domain disease resistance protein	2838	16.6771	22.738	0.447236	1
Medtr3g098650.1	glycoside hydrolase family 38 amine-terminal domain protein	3051	1869.89	2549.14	0.447057	0.284993
Medtr8g062333.1	hypothetical protein	237	17.329	23.6214	0.446909	1
Medtr4g063775.1	hypothetical protein	327	39.0345	53.208	0.446892	1
Medtr2g034360.1	hypothetical protein	234	17.4958	23.8411	0.446443	1
Medtr7g106260.1	aluminum activated malate transporter family protein	1440	115.163	156.924	0.446393	1
Medtr2g084315.1	C2H2-type zinc finger protein	882	80.9708	110.327	0.446316	0.454482
Medtr1g066950.1	LRR receptor-like kinase	2775	131.141	178.665	0.446145	0.306592
Medtr1g075610.1	cyclin-dependent kinase	951	913.574	1244.63	0.446128	0.0305109
Medtr5g062510.1	Nodule Cysteine-Rich (NCR) secreted peptide	186	1498.64	2041.48	0.445964	0.0373648
Medtr0256s0050.1	NBS-LRR type disease resistance protein	3435	43.2294	58.8873	0.445946	0.810564
Medtr8g086320.1	hypothetical protein	282	367.207	500.186	0.445873	0.101497
Medtr7g009940.1	LRR receptor-like kinase family protein	2427	67.1759	91.4981	0.445799	0.642739
Medtr6g093070.1	3-phosphoinositide-dependent kinase, putative	1050	130.304	177.482	0.445791	0.367918
Medtr2g090210.1	plant/F9H3-4 protein	945	1887.34	2570.33	0.445601	0.75378
Medtr8g075780.1	chaperone DnaJ domain protein	423	23.4005	31.8664	0.445497	1
Medtr8g079330.1	hypothetical protein	261	15.2212	20.7214	0.44504	1
Medtr7g032820.1	Nodule Cysteine-Rich (NCR) secreted peptide	231	497.981	677.755	0.444672	0.0613647
Medtr4g007880.1	hypothetical protein	249	27.5808	37.5307	0.444404	0.96448
Medtr5g056890.1	Nodule Cysteine-Rich (NCR) secreted peptide	216	2066.07	2811.19	0.44429	0.0567366
Medtr4g021730.1	metallothionein	228	5197.99	7071.35	0.444033	0.50573
Medtr4g120410.1	catalytic/protein phosphatase type 2C	1089	91.3583	124.283	0.444026	1
Medtr6g007180.1	calcium homeostasis regulator CHoR1, putative	903	78.2092	106.363	0.443583	0.802388
Medtr6g027480.1	transmembrane protein, putative	267	816.383	1110.2	0.443503	1
Medtr5g075580.1	ubiquitin-conjugating enzyme E2	447	89.2187	121.319	0.443393	0.576127
Medtr1g028510.1	tetrahydrofolylpolyglutamate synthase	1644	84.9374	115.48	0.443175	0.495738
Medtr3g069990.1	hypothetical protein	405	71.845	97.6751	0.443102	0.580517
Medtr3g097180.1	hypothetical protein	1110	57.443	78.0655	0.442554	0.643735
Medtr4g065390.1	Nodule Cysteine-Rich (NCR) secreted peptide	192	1183.8	1608.63	0.442404	0.153511
Medtr2g027860.1	myb-like transcription factor family protein	993	95.0774	129.183	0.44224	0.443785
Medtr7g009710.1	2-aminoethanethiol dioxygenase-like protein	837	1787.73	2428.97	0.442219	1
Medtr3g462960.1	hypothetical protein	357	26.4152	35.8849	0.442005	0.93016
Medtr4g094742.1	NAD(P)-binding rossmann-fold protein, putative	1005	46.9777	63.8185	0.441998	0.961409
Medtr4g101090.1	gaba-receptor-associated protein ubiquitin domain protein	369	193.121	262.32	0.44182	0.307156
Medtr5g044140.1	hypothetical protein	432	617.177	838.226	0.441655	0.0889952
Medtr2g041100.1	Nodule-specific Glycine Rich Peptide	372	29.0065	39.3882	0.441389	1
Medtr3g099490.1	hypothetical protein	483	67.5182	91.6772	0.441286	1
Medtr7g097190.1	phytochelatin synthase	1506	257.301	349.356	0.441242	0.239696
Medtr5g009290.1	hypothetical protein	429	348.871	473.551	0.440824	0.162255
Medtr5g062610.1	Nodule Cysteine-Rich (NCR) secreted peptide	201	580.052	787.285	0.440703	0.144502
Medtr4g113335.1	hypothetical protein	438	19.0646	25.8744	0.440626	1
Medtr5g037950.1	thioredoxin	384	427.745	580.508	0.440563	0.633957
Medtr6g004440.1	Serine/Threonine-kinase HT1-like protein	945	274.03	371.871	0.440466	0.260889
Medtr5g076255.1	Nodule Cysteine-Rich (NCR) secreted peptide	183	1134.44	1539.3	0.440291	0.0622236
Medtr4g109660.1	TCP family transcription factor	921	16.3643	22.2003	0.440026	1
Medtr1g105840.1	cysteine-rich receptor-kinase-like protein	2061	512.943	695.789	0.439852	1
Medtr5g092990.1	TIR-like domain protein TSDC protein	1611	291.634	395.581	0.439815	1
Medtr4g123593.1	transmembrane protein 14C	687	1993.62	2704.01	0.43971	0.768697
Medtr1g095070.1	major intrinsic protein (MIP) family transporter	666	879.754	1193.15	0.439601	0.043762
Medtr3g068135.1	hypothetical protein	618	97.1989	131.821	0.439566	0.553734
Medtr5g097670.1	E3 ubiquitin-protein ligase ARI3, putative	1017	85.404	115.814	0.439436	0.562252
Medtr4g115140.1	transmembrane protein, putative	219	32.3555	43.8746	0.439376	1
Medtr8g035860.1	cytochrome P450 family protein	1533	76.671	103.953	0.439176	0.629697
Medtr4g033290.1	Nodule Cysteine-Rich (NCR) secreted peptide	186	1157.12	1568.42	0.438771	0.364341
Medtr7g062580.1	2OG-Fe(II) oxygenase family oxidoreductase	1092	559.525	758.373	0.438706	0.735161
Medtr0045s0060.1	cytochrome P450 family 90 protein	1434	30.7384	41.6613	0.438666	0.993587
Medtr5g084680.1	IQ-domain protein	1194	209.886	284.458	0.438612	0.18974
Medtr7g102930.1	hypothetical protein	372	20.7931	28.1805	0.438593	1
Medtr3g009560.1	P-loop nucleoside triphosphate hydrolase superfamily protein	2970	98.5861	133.609	0.438565	0.433513
Medtr5g036330.1	structural maintenance of chromosomes family protein	726	23.71	32.1308	0.438465	1
Medtr3g101280.1	DUF572 family protein	600	87.5319	118.615	0.438404	0.468407
Medtr3g100990.1	PIF1 helicase	1518	551.095	746.745	0.438315	0.0741065
Medtr4g116470.1	hypothetical protein	1458	130.263	176.489	0.438145	0.257606
Medtr3g105900.1	proton gradient regulation protein	3741	88.2554	119.558	0.437956	0.43995
Medtr6g013805.1	hypothetical protein	180	21.4527	29.0526	0.43751	1
Medtr8g073260.1	ankyrin repeat protein	1353	61.136	82.7912	0.437455	0.835468
Medtr0003s0130.1	Nodule Cysteine-Rich (NCR) secreted peptide	231	229.317	310.498	0.437239	0.211274
Medtr7g091990.1	carboxy-terminal region remorin	840	290.439	393.216	0.437086	0.234742
Medtr4g033830.1	Nodule Cysteine-Rich (NCR) secreted peptide	180	32.6308	44.1759	0.437023	0.94735
Medtr7g085440.1	protein phosphatase inhibitor protein	900	195.821	265.092	0.43696	0.34735
Medtr1g021845.1	LysM-domain receptor-like kinase	1905	283.913	384.327	0.436884	1
Medtr2g044350.1	Nodule Cysteine-Rich (NCR) secreted peptide	114	296.215	400.934	0.43672	0.342389
Medtr7g066410.1	DUF674 family protein	1551	404.016	546.703	0.436343	0.157371
Medtr2g025180.1	calcium-binding EF hand protein	1623	447.893	605.886	0.435893	0.0924163
Medtr7g111770.1	hypothetical protein	402	22.5049	30.4402	0.435741	1
Medtr3g108040.1	PsbP domain protein	882	86.0981	116.438	0.435509	0.46399
Medtr5g070295.1	Nodule Cysteine-Rich (NCR) secreted peptide	105	208.643	282.118	0.43526	0.642732
Medtr1g032500.1	cleavage and polyadenylation specificity factor, putative	1605	91.7701	124.052	0.434848	0.674939
Medtr2g009980.2	oligopeptide transporter OPT family protein	1659	31.7844	42.9514	0.434387	1
Medtr5g033510.1	tryptophan aminotransferase-like protein	1206	73.7079	99.6008	0.434339	0.835498
Medtr4g057267.1	hypothetical protein	288	227.491	307.379	0.434209	0.861806
Medtr8g494250.1	hypothetical protein	180	71.9863	97.2357	0.433764	0.360498
Medtr4g099140.1	novel plant SNARE-like protein	792	683.834	923.458	0.433399	0.102076
Medtr7g071345.1	Nodule Cysteine-Rich (NCR) secreted peptide	174	738.129	996.652	0.433218	0.167613
Medtr6g034285.1	CRAL/TRIO domain protein	1203	306.178	413.353	0.433007	0.253092
Medtr4g017440.1	DUF674 family protein	1527	146.18	197.334	0.432894	0.342405
Medtr3g025295.1	Nodule Cysteine-Rich (NCR) secreted peptide	198	62.688	84.6194	0.4328	0.6373
Medtr2g005410.1	chloride channel ClC1 protein	2286	45.0418	60.7997	0.432799	0.833413
Medtr8g062130.1	disease resistance protein (TIR-NBS-LRR class), putative	4221	79.0653	106.707	0.432541	0.6373
Medtr2g022540.1	transmembrane protein, putative	234	58.8927	79.4811	0.432525	0.791682
Medtr1g010040.1	ubiquitin carboxyl-terminal hydrolase	3252	16.3445	22.058	0.432494	1
Medtr6g022260.1	PPR containing plant-like protein	1716	26.9257	36.3313	0.432232	1
Medtr3g103970.1	early flowering protein	2067	860.204	1160.47	0.431953	0.113752
Medtr3g090950.1	bidirectional sugar transporter	753	146.036	196.993	0.431816	1
Medtr4g027000.1	Nodule Cysteine-Rich (NCR) secreted peptide	183	366.087	493.822	0.431804	0.261311
Medtr4g125860.1	glyoxalase/bleomycin resistance protein/dioxygenase	582	278.019	375.017	0.431772	0.258617
Medtr1g070440.1	linker histone H1 and h5 family protein	675	2933.77	3956.59	0.431503	0.11118
Medtr1g074930.1	high affinity inorganic phosphate transporter	1617	6090.69	8213.74	0.431435	0.0695625
Medtr3g462400.1	histone H4 domain protein	312	405.451	546.696	0.431211	0.225492
Medtr5g078030.1	salt stress response/antifungal domain protein	837	254.957	343.733	0.431033	0.241726
Medtr5g081555.1	hypothetical protein	264	36.0248	48.563	0.430866	0.862016
Medtr7g112963.1	epoxide hydrolase	960	43.8403	59.0974	0.430837	0.906649
Medtr7g031810.1	late nodulin	207	186.568	251.489	0.430796	0.13944
Medtr6g033255.1	AP2 domain class transcription factor	636	16.5056	22.2484	0.430748	1
Medtr0330s0020.1	Nodule Cysteine-Rich (NCR) secreted peptide	195	388.087	523.065	0.43061	0.168654
Medtr3g118120.1	DEAD-box ATP-dependent RNA helicase	1614	216.65	291.975	0.43048	0.266345
Medtr8g080200.1	hypothetical protein	354	72.2869	97.4186	0.430462	0.745516
Medtr8g103680.1	trafficking protein particle complex subunit-like protein	642	225.047	303.287	0.430458	0.220162
Medtr2g045230.1	ubiquitin-like modifier-activating enzyme	1284	19.1012	25.7405	0.430375	1
Medtr7g013790.1	serine carboxypeptidase-like protein	1407	228.624	308.075	0.430302	0.438111
Medtr5g014370.1	hypothetical protein	399	482.618	650.325	0.43028	0.106628
Medtr3g436830.1	Nodule Cysteine-Rich (NCR) secreted peptide	207	315.082	424.509	0.430067	0.33168
Medtr8g066158.1	hypothetical protein	369	72.157	97.2047	0.429887	0.983652
Medtr7g100700.1	hypothetical protein	2250	133.178	179.357	0.429483	0.291386
Medtr7g094680.1	small nuclear ribonucleoprotein	348	1440.36	1939.74	0.429432	0.0668629
Medtr5g012900.1	DNA mismatch repair MSH4-like protein, putative	1671	23.3845	31.491	0.429389	0.934699
Medtr2g033390.1	plant tudor-like protein	1416	20.7644	27.9571	0.429102	1
Medtr7g092270.1	hypothetical protein	765	179.827	242.072	0.428832	0.233824
Medtr3g041540.1	lysine decarboxylase family protein	723	17.7812	23.9356	0.428806	1
Medtr8g014490.1	hypothetical protein	1365	59.9636	80.7135	0.428722	0.843781
Medtr3g087070.1	hypothetical protein	420	87.596	117.903	0.428666	1
Medtr1g034290.1	hypothetical protein	219	417.217	561.466	0.4284	0.469145
Medtr1g063090.1	exosome complex exonuclease RRP41	897	110.677	148.91	0.428088	0.426152
Medtr6g043630.1	dentin sialophosphoprotein	3537	94.3993	126.998	0.427952	0.353664
Medtr7g039450.1	DNA polymerase lambda-like protein	1596	100.289	134.917	0.427913	0.941334
Medtr2g059540.1	Dof domain zinc finger protein	621	16.2243	21.8233	0.427712	1
Medtr7g092170.1	DIS3-exonuclease-like protein	201	22.14	29.7803	0.427703	1
Medtr5g083255.1	Nodule Cysteine-Rich (NCR) secreted peptide	180	392.486	527.911	0.427656	0.193439
Medtr2g104920.1	transmembrane protein, putative	390	39.954	53.7373	0.427584	1
Medtr4g125670.1	EEIG1/EHBP1 protein amine-terminal domain protein	3234	100.461	135.113	0.427529	0.46205
Medtr4g069770.1	DUF2775 family protein	285	116.253	156.347	0.427487	1
Medtr4g070240.1	core histone H2A/H2B/H3/H4	447	217.854	292.983	0.427452	0.183413
Medtr4g478150.1	hypothetical protein	408	32.488	43.6783	0.427008	1
Medtr3g065050.1	Nodule Cysteine-Rich (NCR) secreted peptide	180	182.198	244.928	0.426851	0.235777
Medtr6g057520.1	Nodule Cysteine-Rich (NCR) secreted peptide	207	247.004	332.034	0.426795	0.231711
Medtr7g407010.1	regulator of Vps4 activity in the MVB pathway protein	1323	72.6503	97.6365	0.426452	1
Medtr2g101830.1	RHO guanyl-nucleotide exchange factor	1602	24.9112	33.4774	0.426396	1
Medtr3g107393.1	IDS4-like protein	777	233.344	313.519	0.426095	0.311228
Medtr6g033535.1	mRNA-decapping enzyme	963	83.294	111.853	0.425325	0.806508
Medtr3g056625.1	NB-ARC domain disease resistance protein	1758	46.9551	63.046	0.425124	0.944463
Medtr4g094918.1	papain family cysteine protease	1080	69.2259	92.9268	0.424782	0.995525
Medtr5g015670.1	carboxy-terminal domain cyclin	1062	54.8723	73.6503	0.424612	0.72004
Medtr1g017500.1	hypothetical protein	477	22.402	30.0632	0.424371	1
Medtr8g465980.1	S-locus lectin kinase family protein	2430	485.089	650.976	0.424356	0.826288
Medtr2g078750.1	Serine/Threonine-kinase WNK (WNK)-like protein	1248	23.847	32.0003	0.424278	1
Medtr8g077600.1	AP-1 complex subunit sigma-like protein	501	224.716	301.525	0.424174	0.253309
Medtr1g012620.1	myosin heavy chain-like protein	2268	612.869	822.344	0.424164	0.1236
Medtr1g030030.1	hypothetical protein	162	33.5701	45.0425	0.424112	1
Medtr6g007770.1	pathogen-inducible alpha-dioxygenase	1866	30.7427	41.2484	0.424093	1
Medtr1g028980.1	Nodule Cysteine-Rich (NCR) secreted peptide	186	1123.66	1507.61	0.424059	0.0744369
Medtr1g017540.1	kinesin motor domain protein	2451	129.859	174.219	0.423957	0.379567
Medtr6g015695.1	disease resistance protein (TIR-NBS-LRR class)	3231	20.0193	26.8536	0.423723	1
Medtr8g046245.1	hsp20/alpha crystallin family protein	1236	42.4886	56.9834	0.423466	0.83458
Medtr1g052560.1	carboxy-terminal region remorin	822	119.649	160.462	0.423433	0.313333
Medtr8g104420.1	hypothetical protein	213	16.083	21.5667	0.423271	1
Medtr4g063735.1	wuschel-related homeobox protein	774	589.501	790.484	0.423242	0.0760973
Medtr1g083310.1	heavy-metal-associated domain protein	1209	422.649	566.694	0.423111	0.143495
Medtr8g099035.1	late embryogenesis abundant protein	684	336.861	451.602	0.4229	0.781493
Medtr1g080370.1	pre-mRNA processing protein PRP39, putative	1683	339.123	454.631	0.42289	0.224234
Medtr5g098020.1	hypothetical protein	588	2041.98	2737.45	0.422864	0.653983
Medtr8g042490.1	bidirectional sugar transporter	708	27.3419	36.654	0.422855	0.941151
Medtr5g018820.1	electron transporter, putative	1875	445.877	597.724	0.422833	0.195611
Medtr2g436620.1	translationally-controlled tumor-like protein	504	4466.27	5986.6	0.422665	0.0685141
Medtr3g108290.1	DUF581 family protein	1275	304.022	407.386	0.422222	0.858856
Medtr7g103560.1	NLI interacting factor-like phosphatase	789	1285.87	1722.75	0.421971	0.120992
Medtr0337s0030.1	Nodule Cysteine-Rich (NCR) secreted peptide	219	17428.6	23348.1	0.42185	0.0450067
Medtr2g096780.1	hypothetical protein	660	43.0881	57.7161	0.421684	0.950936
Medtr6g009100.1	hypothetical protein	360	17.401	23.3055	0.421494	1
Medtr3g435080.1	hypothetical protein	330	18.011	24.1211	0.421412	1
Medtr5g037343.1	hypothetical protein	1890	338.614	453.469	0.421363	0.171124
Medtr1g070940.1	guanylate-binding family protein	1791	34.3108	45.9472	0.421312	1
Medtr4g082330.1	transmembrane protein, putative	570	25.8731	34.647	0.421281	1
Medtr4g020890.1	disease resistance protein (TIR-NBS-LRR class)	363	95.7348	128.188	0.421148	0.580566
Medtr2g088230.1	gaba-receptor-associated protein ubiquitin domain protein	327	755.796	1011.92	0.421028	0.113219
Medtr4g108360.2	BHLH transcription factor	582	60.8453	81.4613	0.42097	0.883827
Medtr4g108850.1	hypothetical protein	180	16.619	22.2484	0.420872	1
Medtr4g096750.1	cytochrome b561-like protein	777	255.489	342.031	0.420867	0.315206
Medtr5g005850.1	2-hydroxyisoflavanone dehydratase	990	25.1265	33.6348	0.420745	1
Medtr7g076270.1	plant/T1N6-19 protein, putative	477	27.5361	36.859	0.420694	0.981371
Medtr7g021270.1	hypothetical protein	1101	31.6253	42.33	0.420602	0.812709
Medtr8g099345.1	transmembrane protein, putative	546	85.9185	114.999	0.420581	0.529511
Medtr3g060942.1	hypothetical protein	1011	19.8265	26.5364	0.420541	1
Medtr7g094710.1	transmembrane protein, putative	216	309.255	413.872	0.420385	0.199334
Medtr8g005205.1	DUF1639 family protein	1659	131.729	176.269	0.420206	0.631535
Medtr3g112220.1	BZIP transcription factor	291	292.38	391.207	0.42009	0.273696
Medtr1g041155.1	DUF506 family protein	1074	2358.74	3155.69	0.41994	0.0674329
Medtr3g070220.1	LRR receptor-like kinase	3069	92.2565	123.426	0.419919	0.554544
Medtr3g084990.1	transmembrane protein, putative	393	295.893	395.843	0.419853	0.482774
Medtr2g090055.1	formiminotransferase-cyclodeaminase-like protein	909	72.3691	96.813	0.419827	0.796789
Medtr7g064080.1	transmembrane protein, putative	168	65.7101	87.9019	0.419779	0.587339
Medtr1g053640.1	Nodule Cysteine-Rich (NCR) secreted peptide	192	1111.08	1486.27	0.419729	0.137448
Medtr6g462060.1	Nodule Cysteine-Rich (NCR) secreted peptide	201	2480.56	3317.94	0.419625	0.158676
Medtr4g020670.1	viral movement protein	1038	37.7347	50.4653	0.419402	0.994665
Medtr5g063490.1	Nodule Cysteine-Rich (NCR) secreted peptide	204	443.992	593.729	0.419272	0.111903
Medtr7g115250.1	tRNA(his) guanylyltransferase	1560	274.551	367.138	0.41925	0.321738
Medtr5g061800.1	Nodule Cysteine-Rich (NCR) secreted peptide	219	1373.99	1837.22	0.419151	0.0962757
Medtr4g095390.1	zinc-binding protein	243	6545.58	8749.43	0.418668	0.0937803
Medtr4g032670.1	SNARE associated family protein	996	309.101	413.148	0.418583	0.1501
Medtr3g040450.2	hypothetical protein	447	40.724	54.4274	0.418452	0.951105
Medtr1g078150.1	NB-ARC domain disease resistance protein	2244	70.1838	93.7963	0.418394	0.453573
Medtr2g031880.1	MYB transcription factor, putative	327	52.6416	70.3494	0.418336	1
Medtr1g076170.1	cofilin/actin-depolymerizing factor-like protein	444	1077.94	1440.37	0.418164	0.129074
Medtr2g048720.1	inositol transporter 4	1713	68.8134	91.9342	0.417912	1
Medtr6g027155.1	Nodule Cysteine-Rich (NCR) secreted peptide	177	971.104	1297.32	0.417836	0.0629628
Medtr1g055250.1	F-box protein interaction domain protein	987	18.8247	25.1483	0.417833	1
Medtr8g007675.1	alpha/beta fold hydrolase	861	220.699	294.745	0.417385	0.391617
Medtr1g042730.1	aldo/keto reductase family oxidoreductase	1254	34.108	45.5438	0.417147	1
Medtr1g105495.1	xyloglucan endotransglucosylase/hydrolase family protein	903	211.689	282.661	0.417128	1
Medtr8g027955.1	indole-3-acetic acid-amido synthetase	1749	49.7867	66.4782	0.417121	1
Medtr3g102450.1	receptor-like kinase	1008	54.2259	72.4041	0.41709	1
Medtr2g094210.1	transmembrane protein, putative	417	54.0052	72.1033	0.416965	1
Medtr5g030870.1	cysteine-rich TM module stress tolerance protein	201	91.0625	121.557	0.416706	1
Medtr4g066010.1	hypothetical protein	1767	32.1084	42.8585	0.416632	1
Medtr3g067645.1	F-box/LRR protein	1026	2986.32	3985.87	0.416527	0.0362414
Medtr7g066720.1	Nodule Cysteine-Rich (NCR) secreted peptide	180	1144.37	1527.25	0.41638	0.39314
Medtr1g104590.1	copper amine oxidase, enzyme domain protein	2028	3433.66	4582.29	0.416321	0.0523278
Medtr3g063400.1	Nodule Cysteine-Rich (NCR) secreted peptide	201	489.902	653.727	0.416196	0.112082
Medtr5g069180.1	heavy metal transport/detoxification domain protein	969	60.4612	80.6733	0.416082	1
Medtr1g057290.1	transmembrane protein, putative	654	16.868	22.5032	0.415848	1
Medtr1g116650.1	sugar porter (SP) family MFS transporter	1605	210.878	281.322	0.415814	0.303756
Medtr3g010620.1	F-box protein interaction domain protein	1182	170.374	227.265	0.415668	0.328952
Medtr3g461540.1	transmembrane protein, putative	702	306.652	408.969	0.41539	0.208803
Medtr8g022440.1	SAUR-like auxin-responsive family protein	366	46.896	62.5388	0.415287	1
Medtr1g073300.1	pentatricopeptide (PPR) repeat protein	2388	20.2038	26.9381	0.415021	1
Medtr4g070950.1	LRR receptor-like kinase	2016	45.736	60.9751	0.414888	0.850148
Medtr5g059445.1	Nodule Cysteine-Rich (NCR) secreted peptide	216	1264.64	1686	0.41488	0.0531673
Medtr1g079870.1	hypothetical protein	1350	115.986	154.582	0.414426	0.508179
Medtr2g042970.1	DUF581 family protein	768	537.196	715.616	0.413736	1
Medtr8g081040.1	xyloglucan endotransglucosylase/hydrolase family protein	852	843.225	1123.26	0.413698	0.0535247
Medtr8g106070.1	porin/voltage-dependent anion-selective channel protein	849	33.6206	44.7713	0.413229	1
Medtr3g107280.1	EIN3-binding F-box-like protein	1926	5283.96	7035.9	0.413115	0.131043
Medtr6g036520.1	hypothetical protein	648	192.819	256.749	0.413114	0.50573
Medtr3g055480.1	EF-hand pair protein	348	880.145	1171.87	0.413006	0.191442
Medtr5g053920.1	AP2/ERF and B3 domain transcription factor	1137	340.05	452.699	0.412805	1
Medtr4g070010.1	BTB/POZ domain plant-like protein, putative	1464	194.599	259.062	0.412792	0.309401
Medtr7g069540.1	pyruvate decarboxylase	1818	355.006	472.585	0.412731	1
Medtr4g063410.1	core histone H2A/H2B/H3/H4	447	108.233	144.076	0.412685	0.518973
Medtr8g023840.1	NAC transcription factor-like protein	1203	16.3821	21.8065	0.412637	1
Medtr1g011700.1	FAD/NAD(P)-binding oxidoreductase family protein	1191	20.6326	27.4641	0.41262	1
Medtr5g008010.1	anaphase-promoting complex subunit cdc20-like protein	1365	302.93	403.181	0.412445	0.153941
Medtr5g012590.1	glucuronosyltransferase PGSIP8	1425	18.1543	24.1591	0.412259	1
Medtr2g026425.1	hypothetical protein	627	236.842	315.163	0.412173	0.278526
Medtr7g008970.1	Nodule Cysteine-Rich (NCR) secreted peptide	189	728.326	969.157	0.412144	0.0980779
Medtr4g114550.1	IDS4-like protein	858	5908.02	7860	0.411855	0.0852381
Medtr0658s0030.1	Na+ dependent neutral amino acid transporter	378	54.2965	72.2292	0.411724	0.74117
Medtr4g114900.1	hypothetical protein	1221	286.672	381.238	0.411292	0.189347
Medtr8g015580.1	tudor/PWWP/MBT superfamily protein	2349	19.5382	25.9773	0.410958	1
Medtr4g128750.1	CAP, cysteine-rich secretory protein, antigen 5	522	3129.63	4161.05	0.410954	0.0845312
Medtr3g113140.1	LRR receptor-like kinase	3453	62.7635	83.4448	0.410895	0.807117
Medtr7g090650.1	RNA-binding region RNP-1 protein	603	36.6228	48.6886	0.410839	1
Medtr8g073315.2	Sel1 repeat protein	831	58.1379	77.2796	0.410608	0.683833
Medtr2g009660.1	costars family protein abracl protein	453	820.303	1090.27	0.410452	0.156175
Medtr5g012000.1	plant invertase/pectin methylesterase inhibitor	654	222.109	295.182	0.410336	0.393041
[truncated: 14,433 more rows]

## Sheet: FDR<0,01
IMGAG	Functional Annotation	Transcript Length	Nitrat	Pdef	log2FoldChange	FDR
Medtr3g098420.1	110 kDa 4SNc-tudor domain protein	2979	4073.09	2654.01	-0.617952	0.00101782
Medtr5g006750.1	12-oxophytodienoate reductase-like protein	1116	544.355	148.69	-1.87224	9.64e-07
Medtr5g006670.1	12-oxophytodienoate reductase-like protein	1080	36.8047	6.53596	-2.49342	0.00134041
Medtr5g006780.1	12-oxophytodienoate reductase-like protein	1116	392.757	38.8735	-3.33678	8.33e-25
Medtr3g088565.1	1-aminocyclopropane-1-carboxylate oxidase	927	2895.85	4733.74	0.708994	0.000262659
Medtr1g043760.1	1-aminocyclopropane-1-carboxylate oxidase	1071	585.161	370.756	-0.658362	0.00153761
Medtr5g085330.1	1-aminocyclopropane-1-carboxylate oxidase	957	454.536	241.066	-0.914967	4.91e-06
Medtr8g015960.1	2,3-diketo-5-methylthio-1-phosphopentane phosphatase	825	1425.27	2109.51	0.565677	0.00658518
Medtr3g114780.1	24-methylenesterol C-methyltransferase	1083	2388.14	1311.86	-0.864279	4.18e-06
Medtr1g112050.1	2Fe-2S ferredoxin superfamily protein	465	5136.82	829.477	-2.6306	8.04e-68
Medtr6g004200.1	2-hydroxyacyl-CoA lyase	1707	731.317	437.48	-0.741281	0.000347829
Medtr7g063730.1	2OG-Fe(II) oxygenase family oxidoreductase	1113	3945.54	2531.34	-0.640317	0.00063577
Medtr7g045650.1	2OG-Fe(II) oxygenase family oxidoreductase, putative	972	435.773	153.929	-1.50131	6.93e-12
Medtr2g009270.1	3,4-dihydroxy-2-butanone 4-phosphate synthase	1626	1059.33	716.335	-0.564447	0.00551918
Medtr7g052690.1	3-demethylubiquinone-9 3-methyltransferase domain protein	498	1117.65	1641.68	0.5547	0.00190488
Medtr5g011040.1	3-hydroxy-3-methylglutaryl coenzyme A synthase	1416	3270.27	1837.51	-0.831658	1.45e-06
Medtr4g024620.1	3-phosphoshikimate 1-carboxyvinyltransferase	1569	1200.28	750.616	-0.677221	0.000352441
Medtr3g088870.1	4-coumarate:CoA ligase-like protein	1689	138.285	54.8379	-1.3344	5.53e-06
Medtr1g045410.1	60S ribosomal L4-like protein	1221	1323.36	721.817	-0.874503	3.05e-06
Medtr4g094398.1	60S ribosomal protein L3B	1170	381.203	172.429	-1.14456	0.00259261
Medtr4g081190.1	ABC transporter B family protein	3708	1131.96	603.835	-0.906593	3.02e-07
Medtr6g009200.1	ABC transporter B family protein	3831	85.0472	10.5047	-3.01723	3.54e-06
Medtr3g073860.1	acetyl-CoA carboxylase	6771	2642.05	1745.25	-0.598226	0.00058568
Medtr1g103150.1	acetyltransferase (GNAT) domain protein	573	235.36	767.867	1.70599	1.17e-13
Medtr2g045050.1	acyl-CoA thioesterase	486	175.895	339.04	0.946742	0.000103119
Medtr5g012210.1	adenine phosphoribosyltransferase-like protein	561	1673.36	916.168	-0.869062	9.96e-07
Medtr2g098070.1	ADP/ATP carrier protein	1089	290.417	106.497	-1.44731	4.21e-05
Medtr7g044980.1	albumin I	438	2571.07	951.555	-1.43401	1.93e-16
Medtr3g067500.1	albumin I	345	72.4484	10.3657	-2.80513	3.76e-10
Medtr4g072360.1	aldo/keto reductase family oxidoreductase	966	165.372	91.7379	-0.850128	0.00229155
Medtr4g072320.1	aldo/keto reductase family oxidoreductase	948	201.488	56.007	-1.84702	2.42e-12
Medtr7g021850.1	aldo/keto reductase family oxidoreductase	1020	126.272	20.6122	-2.61496	1.03e-17
Medtr5g053950.1	allene oxide cyclase	759	1416.23	861.019	-0.717944	0.000236462
Medtr1g062590.1	allergen Pru protein, putative	729	12440.7	5441.33	-1.19304	0.000799156
Medtr1g007860.1	alpha/beta fold hydrolase	1236	2020.04	2921.09	0.532124	0.00592494
Medtr3g113160.1	alpha/beta fold hydrolase	1161	1198.97	600.331	-0.997962	1.27e-09
Medtr1g077480.1	alpha-galactosidase-like protein	1245	68.2702	28.9451	-1.23794	0.00658518
Medtr5g057990.1	alpha-glucosidase	2781	2030.92	1341.23	-0.598572	0.00494913
Medtr7g087890.1	alpha-L-arabinofuranosidase-like protein	2349	312.822	575.19	0.878698	0.00836615
Medtr7g100160.1	aluminum sensitive-like protein	864	177.174	484.233	1.45054	1.69e-06
Medtr5g063670.1	annexin D8	951	272.732	119.716	-1.18787	0.00082017
Medtr2g089765.1	anthocyanin 5-aromatic acyltransferase	1467	191.345	103.589	-0.8853	0.000976176
Medtr0088s0100.1	arginase family protein	1089	1674.72	4402.43	1.39438	0.000384206
Medtr1g014420.1	armadillo/beta-catenin-like repeat protein	1548	629.077	360.348	-0.803845	4.08e-05
Medtr4g055310.1	arogenate/prephenate dehydratase	1254	357.258	141.904	-1.33205	2.45e-12
Medtr1g086310.1	autophagy protein Atg8 ubiquitin-like protein	366	429.873	698.534	0.700421	0.000927502
Medtr2g041550.1	auxin-binding protein ABP19a	633	58.7637	106.193	0.853696	0.00661878
Medtr1g030600.1	auxin-induced 5NG4-like protein	1170	1843.81	6356.34	1.78551	0.000942703
Medtr1g023180.1	auxin-induced 5NG4-like protein	1203	3312.73	1896.94	-0.804345	0.00703314
Medtr2g101120.1	Avr9/Cf-9 rapidly elicited protein	588	17.2693	55.4149	1.68207	7.66e-05
Medtr2g043730.1	basic blue-like protein	378	34.1954	5.27724	-2.69595	6.16e-05
Medtr6g015020.1	biotin carboxyl carrier acetyl-CoA carboxylase	837	415.239	261.74	-0.665808	0.00467335
Medtr7g013100.1	biotin carboxyl carrier acetyl-CoA carboxylase	864	388.498	227.566	-0.771627	0.000352441
Medtr7g077160.1	Bowman birk trypsin inhibitor	324	3698.59	1687.43	-1.13214	1.36e-13
Medtr7g077313.1	Bowman birk trypsin inhibitor	312	103.643	34.7065	-1.57835	1.8e-07
Medtr8g006190.2	BTB/POZ and MATH domain protein	1296	73.6044	21.8249	-1.75382	0.000159876
Medtr4g068420.1	BURP domain protein	387	86.8613	16.9314	-2.35901	5.53e-06
Medtr7g017880.1	BZIP transcription factor	576	495.864	814.473	0.715922	0.000406477
Medtr5g075390.1	bZIP transcription factor	1077	597.41	356.522	-0.74473	0.000352441
Medtr7g011990.1	caffeic acid O-methyltransferase	1104	9992.74	4409.71	-1.1802	1.21e-05
Medtr1g036490.1	caffeic acid O-methyltransferase	1113	229.25	60.4059	-1.92416	1.2e-05
Medtr2g055940.1	caffeic acid O-methyltransferase	1092	62.4209	6.72805	-3.21377	6.15e-08
Medtr4g094812.1	caffeoyl-CoA 3-O-methyltransferase	741	136.91	44.2072	-1.63088	0.000334696
Medtr1g051895.1	calcium-binding EF-hand protein	918	1758.88	1113.73	-0.659256	0.000669104
Medtr1g032160.1	caleosin	630	102.916	20.7214	-2.31228	1.33e-06
Medtr8g095680.1	Calnexin 2	1623	3061.99	2013.94	-0.604448	0.00955648
Medtr7g109520.1	calvin cycle protein CP12-1	387	14.5001	38.0567	1.39209	0.00762856
Medtr2g010580.1	CAP, cysteine-rich secretory protein, antigen 5	495	1645.15	2984.57	0.859304	1.11e-06
Medtr2g435490.1	CAP, cysteine-rich secretory protein, antigen 5	552	20141.5	11959.7	-0.751992	7.57e-07
Medtr2g010590.1	CAP, cysteine-rich secretory protein, antigen 5	480	3261.16	676.06	-2.27016	0.000660745
Medtr2g093280.1	carbamoyl-phosphate synthase large chain	3501	773.807	512.437	-0.5946	0.00877234
Medtr3g102520.1	carboxy-terminal domain cyclin	1119	78.7788	38.3626	-1.03811	0.00638765
Medtr2g056190.1	carboxy-terminal TIM barrel domain enolase	1476	2000.32	1210.7	-0.724394	0.000158846
Medtr8g089340.1	cationic amino acid transporter	1386	1181.04	1810.03	0.615956	0.00418685
Medtr7g072480.1	cationic peroxidase	951	654.104	277.256	-1.2383	2.55e-09
Medtr5g078780.1	CCAAT-binding factor	1824	243.145	139.505	-0.801501	0.00147671
Medtr2g087900.1	cellulose synthase H1-like protein	2268	525.9	806.987	0.617757	0.00392553
Medtr3g450800.1	cellulose synthase-like protein	1932	1637.52	1020.86	-0.68172	0.000168943
Medtr7g092380.1	chaperone DnaJ domain protein	828	233.19	143.5	-0.700457	0.00844682
Medtr1g099310.1	chitinase	891	2696.64	746.687	-1.85259	1.33e-07
Medtr2g040650.1	chitinase	978	38.9435	0.708041	-5.78141	0.0072526
Medtr3g118390.1	Chitinase (Class I) / Hevein	1149	7932.59	3880.86	-1.03141	1.18e-12
Medtr7g115220.1	Chitinase / Hevein / PR-4 / Wheatwin2	609	8197.87	5432.24	-0.593701	0.000357102
Medtr1g080800.1	Chitinase / Hevein / PR-4 / Wheatwin2	441	651.543	144.354	-2.17425	2.27e-05
Medtr2g020040.1	CHY and CTCHY and RING-type zinc finger protein	804	1069.85	1706.46	0.673603	0.00017459
Medtr5g031310.1	cinnamyl alcohol dehydrogenase-like protein	1089	296.167	68.2207	-2.11813	1.32e-11
Medtr4g029200.1	class III peroxidase	1017	2756.64	5407.76	0.972121	1.35e-10
Medtr7g029345.1	ClC chloride channel family protein	2391	1126.76	639.331	-0.817546	2.2e-06
Medtr4g104730.1	component of high affinity nitrate transporter	621	2131.08	441.874	-2.26988	2.09e-19
Medtr4g104700.1	component of high affinity nitrate transporter	621	1053.89	151.683	-2.79659	8.8e-19
Medtr8g027755.1	cyclic nucleotide-gated ion channel-like protein	2169	124.823	259.709	1.05701	0.000737378
Medtr1g073700.1	cyclopropane-fatty-acyl-phospholipid synthase	2583	118.584	222.651	0.908881	0.00264692
Medtr8g041880.1	cysteine-rich receptor-like kinase	1983	276.737	163.152	-0.762295	0.0039341
Medtr0554s0020.1	cytochrome P450 family 71 protein	1527	560.237	362.894	-0.626487	0.00504257
Medtr0025s0110.1	cytochrome P450 family 72 protein	1581	58.3288	111.945	0.940506	0.00593503
Medtr5g016410.1	cytochrome P450 family 81 protein	1500	60.6066	7.31347	-3.05085	0.00974171
Medtr4g088170.1	cytochrome P450 family flavone synthase	1572	6136.21	3937.6	-0.640033	0.000480478
Medtr2g019640.1	cytochrome P450 family monooxygenase	1548	1581.74	1054.9	-0.584403	0.00307009
Medtr7g056103.1	cytochrome P450 family monooxygenase	1545	4587.97	1141.59	-2.00681	2.64e-26
Medtr7g088330.1	cytochrome P450 family protein	1527	66.8026	118.04	0.821294	0.00810127
Medtr2g039410.1	cytokinin oxidase/dehydrogenase-like protein	1623	487.737	185.205	-1.39698	4.09e-13
Medtr2g088360.1	cytoplasmic-like aconitate hydratase	2940	1990.71	1312.04	-0.601465	0.00652754
Medtr4g005880.1	D-3-phosphoglycerate dehydrogenase family protein	1893	2103.12	1052.11	-0.999244	1.33e-08
Medtr8g099185.1	decarboxylating-like 6-phosphogluconate dehydrogenase	1488	2969.85	1165.02	-1.35004	1.45e-18
Medtr8g010320.1	Defensin related	222	1135.28	369.836	-1.61809	1.28e-08
Medtr3g063110.1	deoxyuridine 5'-triphosphate nucleotidohydrolase	453	692.588	260.004	-1.41346	1.03e-09
Medtr8g011710.1	disease resistance protein (TIR-NBS-LRR class)	3414	260.202	419.221	0.68808	0.00479256
Medtr7g093820.1	disease resistance response protein	585	22.4082	5.29355	-2.08172	0.00371092
Medtr2g035130.1	disease-resistance response protein	474	3691.31	2628.39	-0.489953	0.00543161
Medtr2g035150.1	disease-resistance response protein	477	503.145	43.79	-3.5223	2.65e-06
Medtr5g023210.1	divergent CRAL/TRIO domain protein	612	2996.97	5551.78	0.889444	0.001387
Medtr7g109470.1	DNA mismatch repair MSH3-like protein	3843	283.246	157.81	-0.843864	0.000757147
Medtr5g017070.1	DNA polymerase	4581	464.682	262.677	-0.822957	0.000193322
Medtr1g044120.1	DNA repair helicase rad5,16, putative	3462	293.685	154.748	-0.924348	8.97e-05
Medtr1g070170.1	DNA replication factor CDT1-like protein	1818	343.647	181.904	-0.917748	0.0025569
Medtr4g122270.1	DNA replication licensing factor MCM2, putative	2790	939.921	377.691	-1.31533	1.61e-13
Medtr4g116870.1	DNA replication licensing factor MCM4	2202	787.242	349.814	-1.17022	1.46e-10
Medtr7g109480.1	DNA replication licensing factor Mcm7, putative	2163	681.685	350.412	-0.960052	1.92e-06
Medtr3g027940.1	DNA-damage-repair/toleration DRT100-like protein	1110	133.378	216.932	0.701727	0.00931203
Medtr4g124030.1	DNA-directed RNA polymerase	3576	413.387	254.421	-0.700274	0.00609261
Medtr1g081970.1	DnaJ heat shock amine-terminal domain protein	1995	161.323	76.929	-1.06836	0.000179686
Medtr7g109340.1	DnaJ heat shock family protein	1035	1492.71	925.677	-0.689352	0.0086726
Medtr7g112400.1	drought-induced protein	450	443.329	679.512	0.61612	0.00647492
Medtr4g011630.1	drug resistance transporter-like ABC domain protein	4314	734.755	460.112	-0.675277	0.00190488
Medtr1g011640.1	drug resistance transporter-like ABC domain protein	4275	436.583	177.429	-1.29902	7.54e-05
Medtr4g023950.1	DUF1442 family protein	660	268.436	121.246	-1.14664	1.69e-06
Medtr5g006430.1	DUF1677 family protein	336	66.8034	176.217	1.39936	7.8e-08
Medtr4g065150.1	DUF1680 domain protein	2544	798.749	512.662	-0.639734	0.00855768
Medtr8g005295.1	DUF247 domain protein	1539	46.8435	95.0961	1.02154	0.00397226
Medtr2g013780.1	DUF506 family protein	954	36.3336	99.8661	1.45869	0.00264181
Medtr8g012240.1	DUF506 family protein	918	541.209	1104.89	1.02965	0.000455626
Medtr1g076500.1	DUF506 family protein	1155	1048.29	1560.75	0.574208	0.00304858
Medtr2g436020.1	DUF581 family protein	435	490.367	725.026	0.56417	0.00733344
Medtr2g062430.1	DUF946 family protein	1662	26.112	1.9107	-3.77254	9.2e-05
Medtr7g023770.1	E1 subunit-like 2-oxoglutarate dehydrogenase	3072	3655.87	2535.07	-0.528191	0.00773556
Medtr7g115240.1	E3 ubiquitin protein ligase DRIP2, putative	1287	465.367	746.959	0.68266	0.000724564
Medtr2g436530.1	E3 ubiquitin-protein ligase LIN-like protein, putative	3450	533.909	833.946	0.643361	0.00160949
Medtr8g465910.1	E3 ubiquitin-protein ligase RMA1H1-like protein	735	113.933	226.384	0.990583	0.00264692
Medtr2g090295.1	E3 ubiquitin-protein ligase RMA1H1-like protein	744	664.891	1062.81	0.6767	0.00112366
Medtr3g023110.1	EARLY responsive TO dehydration protein, putative	510	2826.38	4719.86	0.739787	1.81e-05
Medtr4g117390.1	endo-1,3; 1,4-beta-D-glucanase-like protein	690	175.9	20.503	-3.10085	0.00215074
Medtr7g024300.1	enoyl-CoA hydratase/isomerase family protein	702	277.143	156.01	-0.828992	0.00082017
Medtr7g080350.1	ER membrane protein complex subunit-like protein, putative	900	1134.45	757.611	-0.582469	0.00732081
Medtr1g040430.1	ethylene response factor	606	1321.13	2449.17	0.890521	0.00446883
Medtr2g090235.1	ethylene response factor	1281	216.502	347.307	0.681827	0.00230586
Medtr4g078710.1	ethylene response factor	657	226.148	131.149	-0.786059	0.00344665
Medtr4g014680.1	ethylene-overproduction protein	2811	1106.22	690.575	-0.679769	0.00101519
Medtr2g022460.1	eukaryotic aspartyl protease family protein	1254	1690.97	2452.93	0.536653	0.00675158
Medtr3g046300.1	eukaryotic aspartyl protease family protein	1386	349.515	213.527	-0.710938	0.00297819
Medtr7g117430.1	eukaryotic aspartyl protease family protein	1458	2157	1309.62	-0.719877	0.000117203
Medtr4g112440.1	eukaryotic translation initiation factor 5A	282	2989.96	1475.04	-1.01937	8.69e-10
Medtr4g062330.1	exocyst subunit exo70 family protein	1893	929.26	567.347	-0.71185	0.000403305
Medtr5g041700.1	expansin A10	747	3991.69	2443.57	-0.708007	0.00371092
Medtr0118s0070.1	expansin-like protein B1	828	1383.75	463.276	-1.57864	1.46e-10
Medtr6g034870.1	extensin-like region protein	1530	7853.51	5310.33	-0.564536	0.00324992
Medtr6g034920.1	extensin-like region protein	1131	1861.15	956.826	-0.959864	1.75e-08
Medtr6g034905.1	extensin-like region protein	468	4115.35	1789.01	-1.20186	2.03e-07
Medtr4g029600.1	extensin-like repeat protein	666	62887.7	19669	-1.67685	0.00377655
Medtr1g112780.1	FAD/NAD(P)-binding oxidoreductase family protein	2403	893.66	259.843	-1.78209	7.89e-09
Medtr4g094520.1	FAD-binding berberine family protein	1611	677.506	386.314	-0.810462	2.18e-05
Medtr3g102470.1	F-box GID2-like protein	525	1332.32	2336.64	0.810497	9.34e-06
Medtr4g117550.1	F-box protein interaction domain protein	1125	17.577	56.7235	1.69026	0.000116219
Medtr6g018400.1	F-box SKIP23-like protein	1107	385.571	595.689	0.627561	0.00877234
Medtr1g029500.1	F-box SKP2A-like protein	1059	131.274	470.923	1.84291	1.11e-06
Medtr1g100697.1	F-box/LRR plant protein	918	602.548	1126.62	0.90285	0.00553858
Medtr4g116170.1	F-box/LRR-like protein	1731	1324.69	1942.22	0.552047	0.00787428
Medtr2g030200.1	ferredoxin reductase-like NAD(P) binding domain protein	1137	4942.3	1375.22	-1.84552	4e-35
Medtr7g089970.1	ferredoxin-dependent glutamate synthase	4839	2768.45	1574.46	-0.814224	4.32e-07
Medtr4g086020.1	ferredoxin-nitrite reductase	1749	11058.1	1677.16	-2.72102	1.24e-24
Medtr3g086590.1	Fe-S metabolism associated domain protein	585	389.392	93.2122	-2.06263	1.47e-11
Medtr7g107710.1	flavin-binding monooxygenase-like protein	1155	59.6594	131.609	1.14144	0.000158144
Medtr4g031800.1	flavonoid glucosyltransferase	1455	4418.98	1618.05	-1.44946	3.05e-10
Medtr4g485630.1	flavonoid glucosyltransferase	1437	1961.76	419.098	-2.22679	1.1e-09
Medtr3g436390.1	flavonoid hydroxylase	1521	220.203	112.799	-0.965081	0.000144236
Medtr5g015690.1	formin-like 2 domain protein	2727	591.418	370.239	-0.675722	0.00140867
Medtr1g015980.1	fructan exohydrolase	1680	680.7	1024.64	0.590021	0.00844682
Medtr1g109200.1	fructose-bisphosphate aldolase	1176	4007.67	2751.06	-0.542774	0.00700779
Medtr1g069825.1	G1-like protein	669	5085.17	3204.43	-0.666228	0.00142513
Medtr7g068550.1	GDSL-like lipase/acylhydrolase	768	60.0099	278.385	2.21381	5.28e-24
Medtr1g079490.1	germin family protein	669	27608.5	19513.6	-0.500632	0.00506606
Medtr6g005360.1	germin family protein	663	91.4347	47.3285	-0.950031	0.00438376
Medtr1g034060.1	gibberellin 2-beta-dioxygenase	1059	221.453	501.442	1.17908	1.3e-10
Medtr7g010580.1	gibberellin-regulated family protein	330	305.886	581.377	0.92648	0.000482455
Medtr6g007897.1	gibberellin-regulated family protein	747	133.383	56.8561	-1.23018	0.000819258
Medtr4g076255.1	glucan endo-1,3-beta-glucosidase	996	1170.57	291.21	-2.00708	2.2e-07
Medtr4g076430.1	glucan endo-1,3-beta-glucosidase	990	173.805	35.4229	-2.29471	7.09e-05
Medtr1034s0010.1	glucose-6-phosphate 1-dehydrogenase	476	112.216	58.1412	-0.948648	0.0051948
Medtr7g022440.1	glucose-6-phosphate 1-dehydrogenase	1794	6048.78	1719.49	-1.81467	2.78e-28
Medtr2g022700.1	glucose-6-phosphate/phosphate translocator-like protein	1191	44.2103	3.32678	-3.73218	1.25e-05
Medtr8g098350.1	glutamate-cysteine ligase B	1527	3577.41	1728.96	-1.04901	1.37e-09
Medtr4g079110.1	glutaredoxin-C1 protein	468	330.807	586.036	0.825001	6.63e-05
Medtr1g015890.1	glutaredoxin-like protein, putative	450	1398.21	862.709	-0.69664	0.000197718
Medtr7g065590.1	glutathione S-transferase	675	2058.71	708.612	-1.53867	0.000321412
Medtr7g065260.1	glutathione S-transferase	699	691.33	157.39	-2.13503	0.00208163
Medtr7g065720.1	glutathione S-transferase	678	388.302	63.6775	-2.60833	1.87e-14
Medtr1g090100.1	glutathione S-transferase	666	47.9426	2.19023	-4.45215	0.0048582
Medtr7g065680.1	glutathione S-transferase, amine-terminal domain protein	666	921.93	549.112	-0.747559	0.00020958
Medtr5g040430.1	glutathione S-transferase, amine-terminal domain protein	678	1292.35	655.042	-0.980337	0.00357404
Medtr7g065265.1	glutathione S-transferase, amine-terminal domain protein	675	480.268	165.797	-1.53442	2.55e-12
Medtr7g065660.1	glutathione S-transferase, amine-terminal domain protein	678	341.167	107.216	-1.66996	2.22e-11
Medtr1g090070.1	glutathione S-transferase, amine-terminal domain protein	690	2605.06	657.396	-1.98648	1.4e-13
Medtr7g065290.1	glutathione S-transferase, amine-terminal domain protein	675	873.226	212.661	-2.0378	9.75e-06
Medtr2g070140.1	glutathione S-transferase, amine-terminal domain protein	612	827.79	155.744	-2.41009	6.07e-13
Medtr7g065600.1	glutathione S-transferase, amine-terminal domain protein	675	93.8815	17.3252	-2.43797	7.5e-05
Medtr2g070150.1	glutathione S-transferase, amine-terminal domain protein	612	278.224	45.4631	-2.61348	2.67e-07
Medtr1g090060.1	glutathione S-transferase, amine-terminal domain protein	678	1281.69	191.327	-2.74394	7.23e-06
Medtr7g065270.1	glutathione S-transferase, amine-terminal domain protein	675	208.812	26.7862	-2.96264	0.000677264
Medtr3g467430.1	glutathione S-transferase, amine-terminal domain protein	675	200.276	19.656	-3.34895	1.63e-08
Medtr1g090150.1	glutathione S-transferase, amine-terminal domain protein	681	53.2005	4.69473	-3.50233	1.38e-12
Medtr8g030620.1	glycerol-3-phosphate acyltransferase	1518	424.73	251.023	-0.758728	0.000204862
Medtr7g083410.1	glycerophosphoryl diester phosphodiesterase family protein	1272	26641.3	45379.5	0.768375	2.11e-05
Medtr3g117500.1	glycosyl hydrolase family 9 protein	1464	225.562	115.628	-0.964038	0.000209833
Medtr8g078200.1	GNS1/SUR4 membrane family protein	942	251.604	118.978	-1.08046	0.000287627
Medtr3g111610.1	GNS1/SUR4 membrane family protein	900	31.72	8.76931	-1.85486	0.00274557
Medtr4g122240.1	GRAS family transcription factor	354	153.003	84.7325	-0.852576	0.00837312
Medtr1g048030.1	guanine nucleotide-binding-like protein	1800	1047.89	675.183	-0.634131	0.00259023
Medtr3g081170.1	heat shock 70 kDa protein	2655	2817.87	1843.49	-0.612165	0.00190488
Medtr7g024580.1	heat shock cognate 70 kDa protein	1950	13605.5	7037.61	-0.951035	0.000116219
Medtr5g096430.1	heat shock protein 81-2	2100	603.818	385.974	-0.64561	0.00724253
Medtr1g025430.1	heat shock protein 81-2	2457	12532.1	7931.59	-0.659941	0.00677891
Medtr7g101930.1	heavy metal-associated domain protein	1050	1190.83	357.959	-1.7341	1.24e-24
Medtr2g104650.1	helix loop helix DNA-binding domain protein	840	37.6968	7.27874	-2.37268	0.000134354
Medtr8g069775.1	high affinity nitrate transporter 2.7	1533	5366.34	1889.28	-1.5061	0.00405774
Medtr4g057890.1	high affinity nitrate transporter 2.7	1581	426.962	2.33921	-7.51194	9.28e-27
Medtr3g054380.1	histone H4 domain protein	312	579.565	874.487	0.593467	0.0045379
Medtr4g100550.1	homeobox associated leucine zipper protein	843	149.382	59.9285	-1.31769	1.95e-05
Medtr4g107650.1	homeobox leucine zipper family protein	1014	3932.62	1506.97	-1.38384	1.06e-13
Medtr2g101720.1	homeobox leucine zipper protein	2385	99.7456	35.9891	-1.47069	2.83e-05
Medtr1g103290.1	homocysteine S-methyltransferase-like protein	996	47.7267	7.28712	-2.71138	0.000638295
Medtr4g022290.1	HXXXD-type acyl-transferase family protein	1332	310.912	157.743	-0.978929	0.000159073
Medtr3g087640.1	HXXXD-type acyl-transferase family protein	1434	789.569	255.859	-1.62571	9.79e-18
Medtr8g018800.1	hydroxyproline-rich glycoprotein family protein	2055	331.387	210.8	-0.652645	0.00801525
Medtr2g439250.1	hypothetical protein	156	7.2193	59.6104	3.04563	8.26e-13
Medtr1g054150.1	hypothetical protein	336	289.816	1527	2.39749	0.00620279
Medtr4g082883.1	hypothetical protein	303	6.26129	31.6479	2.33758	7.73e-05
Medtr4g029730.1	hypothetical protein	237	103.859	477.847	2.20193	1.15e-21
Medtr8g083450.1	hypothetical protein	309	65.1329	297.873	2.19324	1.17e-22
Medtr7g022840.1	hypothetical protein	309	31.0696	83.2699	1.42229	2.58e-05
Medtr8g086770.1	hypothetical protein	261	33.6138	86.6143	1.36555	0.000207475
Medtr4g038340.1	hypothetical protein	186	32.0502	80.2109	1.32346	0.000382415
Medtr6g090490.1	hypothetical protein	270	1091.07	2506.86	1.20014	2.45e-14
Medtr4g118020.1	hypothetical protein	1122	45.639	102.804	1.17155	0.000159876
Medtr1g015650.1	hypothetical protein	888	668.418	1401.09	1.06773	3.52e-10
Medtr6g038570.1	hypothetical protein	543	114.538	214.766	0.906943	0.00145176
Medtr8g102375.1	hypothetical protein	345	100.206	186.575	0.896788	0.00208163
Medtr6g084470.1	hypothetical protein	504	4378.34	8071.81	0.882507	1.22e-05
Medtr4g081500.1	hypothetical protein	369	115.667	206.182	0.833943	0.000770443
Medtr3g061570.1	hypothetical protein	429	400.634	706.155	0.817703	1.85e-05
Medtr6g027810.1	hypothetical protein	303	4305.35	7140.96	0.729988	2.43e-05
Medtr6g008680.1	hypothetical protein	288	834.513	1369.43	0.714574	0.000108381
Medtr1g034270.1	hypothetical protein	204	888.983	1443.18	0.699022	0.000217491
Medtr5g033220.1	hypothetical protein	348	515.53	818.794	0.667444	0.00203186
Medtr7g064965.1	hypothetical protein	627	316.761	486.519	0.619104	0.00554371
Medtr5g082130.1	hypothetical protein	1251	275.719	420.473	0.608814	0.00936502
Medtr7g099950.1	hypothetical protein	1008	1978.61	2863.23	0.533159	0.00845438
Medtr3g113660.1	hypothetical protein	567	394.751	247.44	-0.673863	0.00260932
Medtr7g090560.1	hypothetical protein	300	408.314	254.703	-0.680862	0.00414599
Medtr0475s0040.1	hypothetical protein	471	540.751	317.917	-0.766314	0.00126242
Medtr4g124170.1	hypothetical protein	516	100.402	54.3048	-0.886633	0.00942119
Medtr5g032670.1	hypothetical protein	438	5074.06	2654.88	-0.934493	0.00135559
Medtr5g016250.1	hypothetical protein	675	2214.98	1154.72	-0.939753	4.77e-07
Medtr8g083310.1	hypothetical protein	3498	270.422	129.188	-1.06574	9.49e-05
Medtr4g116273.1	hypothetical protein	348	256.907	106.028	-1.27681	0.00746632
Medtr6g034880.1	hypothetical protein	558	193.932	77.8965	-1.31592	9.08e-07
Medtr2g090385.1	hypothetical protein	693	527.187	202.539	-1.38011	3.26e-12
Medtr4g029270.1	hypothetical protein	192	29.4416	8.8057	-1.74135	0.00733344
Medtr3g047190.1	hypothetical protein	555	93.7859	25.0145	-1.90661	0.000352441
Medtr8g061120.1	hypothetical protein	192	36.9646	9.6577	-1.93639	0.00102583
Medtr3g100200.1	hypothetical protein	522	29.0167	5.27222	-2.4604	0.000383248
Medtr6g086485.1	hypothetical protein	276	379.784	66.6595	-2.5103	0.00647492
Medtr3g107890.1	hypothetical protein	480	44.6086	7.03394	-2.66492	0.00543241
Medtr6g007640.1	hypothetical protein	318	20.9378	1.9107	-3.45394	0.00020958
Medtr0035s0150.1	indole-3-acetic acid-amido synthetase	1767	588.075	207.318	-1.50416	1.97e-16
Medtr1g070330.1	inhibitor of trypsin and hageman factor-like protein	165	4.81784	22.3823	2.2159	0.00440332
Medtr4g107630.1	integral membrane HPP family protein	690	1595.59	667.105	-1.25811	3.73e-14
Medtr7g014510.1	isoflavone-7-O-methyltransferase	1074	1468.1	861.99	-0.768206	6.88e-05
Medtr7g014570.1	isoflavone-7-O-methyltransferase	1059	260.71	148.609	-0.810926	0.00101464
Medtr7g080060.1	isopentenyl-diphosphate delta-isomerase	864	3789.57	2161.54	-0.809975	1.33e-06
Medtr4g063935.2	kinase 1B	1251	8.08312	34.0202	2.07341	0.000586559
Medtr4g092570.1	kinase superfamily protein, putative	405	5.73788	25.2111	2.13547	0.00354016
Medtr3g106585.1	Kunitz type trypsin inhibitor	636	5231.4	1653.33	-1.66182	9.64e-07
Medtr6g066210.1	Kunitz type trypsin inhibitor / Alpha-fucosidase	651	765.568	440.298	-0.79805	9.19e-05
Medtr6g044780.1	Kunitz type trypsin inhibitor / Alpha-fucosidase	690	1302.37	747.476	-0.801042	0.000660279
Medtr6g059410.1	Kunitz type trypsin inhibitor / Alpha-fucosidase	609	1953.3	686.933	-1.50768	1.48e-21
Medtr6g066190.1	Kunitz type trypsin inhibitor / Alpha-fucosidase	654	964.893	330.93	-1.54384	7.96e-12
Medtr6g059530.1	Kunitz type trypsin inhibitor / Alpha-fucosidase	612	592.1	178.617	-1.72897	0.00163496
Medtr6g059730.1	Kunitz type trypsin inhibitor / Alpha-fucosidase	651	3479.02	628.355	-2.46903	2.48e-20
Medtr6g044810.1	Kunitz type trypsin inhibitor / Alpha-fucosidase	657	296.66	51.3098	-2.5315	9.58e-10
Medtr3g462760.1	laccase/diphenol oxidase family protein	1671	133.012	76.0585	-0.806375	0.00810127
Medtr3g078700.1	L-ascorbate oxidase	1620	2161.92	1510.12	-0.517648	0.00760831
Medtr1g088230.1	late embryogenesis abundant protein	285	956.911	241.984	-1.98347	6.73e-13
Medtr2g079470.1	late nodulin	174	721.919	1480.85	1.03651	0.000907264
Medtr7g064970.1	late nodulin	174	88.5206	177.083	1.00034	0.000188821
Medtr2g072690.1	late nodulin	303	325.788	524.704	0.687571	0.00202713
Medtr7g446010.1	LCR	180	1262.7	1889.19	0.581252	0.00177621
Medtr1g011540.1	leghemoglobin Lb120-1	441	6590.34	10543.2	0.677887	0.00173424
Medtr1g090810.1	leghemoglobin Lb120-1	468	683.779	982.872	0.523473	0.00732081
Medtr3g436100.1	leginsulin related MtN11/16/17 family	465	44.0436	11.2127	-1.9738	0.00169987
Medtr1g090943.1	legume lectin beta domain protein	837	43685.1	23254.9	-0.909606	0.000693742
Medtr7g056500.1	leguminosin group567 LEED...PEED secreted peptide	219	105.541	192.61	0.867887	0.00224197
Medtr7g056480.1	leguminosin group567 LEED...PEED secreted peptide	216	108.765	190.492	0.808509	0.00264181
Medtr7g056473.1	leguminosin group567 LEED...PEED secreted peptide	231	505.722	837.854	0.728355	0.000215128
Medtr3g110450.1	leucine-rich receptor-like kinase family protein	3102	234.726	131.356	-0.837498	0.00163891
Medtr3g070860.1	leucoanthocyanidin dioxygenase-like protein	1080	187.946	35.5551	-2.40219	2.47e-20
Medtr3g058540.1	leucyl-tRNA synthetase	1542	438.281	290.442	-0.593605	0.00948175
Medtr4g094605.1	light-harvesting complex I chlorophyll A/B-binding protein	801	549.796	1888.46	1.78024	0.00230494
Medtr7g084000.1	light-regulated protein, putative	435	44.2118	143.396	1.6975	3.52e-10
Medtr8g064880.1	limonoid UDP-glucosyltransferase-like protein	1461	297.96	611.88	1.03813	7.62e-08
Medtr1g070435.1	linker histone H1 and h5 family protein	765	2859.73	4193.8	0.552382	0.009295
Medtr4g088810.1	linoleate 13S-lipoxygenase 2-1, related protein	2688	349.523	538.609	0.623851	0.00432812
Medtr4g101260.1	Lipid transfer protein	399	1652.49	4877.36	1.56146	9.35e-10
Medtr4g101280.1	Lipid transfer protein	432	14254.7	38237.3	1.42355	9.4e-22
Medtr3g055250.1	Lipid transfer protein	321	58.1545	147.547	1.34322	0.000881723
Medtr4g101330.1	Lipid transfer protein	510	6326.74	11564.2	0.870135	8.94e-08
Medtr7g082640.1	Lipid transfer protein	285	557.998	865.998	0.634105	0.00610576
Medtr2g062600.1	Lipid transfer protein	348	335.715	207.84	-0.691762	0.00297819
Medtr7g096530.1	LOB domain protein	657	174.654	101.798	-0.778795	0.00775035
Medtr1g106420.1	LOB domain protein	585	819.417	454.885	-0.849097	6.54e-05
Medtr4g094290.1	loricrin-like protein	1911	3909.7	2101.46	-0.895663	2.29e-08
Medtr8g103700.1	LRR extensin-like protein	2139	351.232	101.588	-1.78969	5.6e-13
Medtr4g029710.1	LRR receptor-like kinase	3117	45.2817	103.056	1.18644	0.000167295
Medtr4g094958.1	LRR receptor-like kinase	2331	3254.99	2208.6	-0.559524	0.00480622
Medtr8g044230.1	LRR receptor-like kinase	2517	1489.25	998.361	-0.576949	0.00344247
Medtr2g014960.1	LRR receptor-like kinase	2805	2240.85	1412.75	-0.665543	0.00010718
Medtr4g113100.1	LRR receptor-like kinase	1968	1023.62	631.78	-0.696178	0.00074773
Medtr5g090100.1	LRR receptor-like kinase	2904	2472.14	1499.86	-0.720935	6.07e-05
Medtr4g094885.1	LRR receptor-like kinase	1905	779.024	416.547	-0.903191	6.84e-07
Medtr2g010470.1	LRR receptor-like kinase family protein	2940	110.201	40.932	-1.42884	7.38e-05
Medtr4g059390.1	major intrinsic protein (MIP) family transporter	858	7502.98	11129.6	0.56886	0.00165622
Medtr5g012810.1	major intrinsic protein (MIP) family transporter	744	6961.64	4534.54	-0.618468	0.000959931
Medtr1g006490.1	major intrinsic protein (MIP) family transporter	744	1435.99	657.402	-1.1272	7.27e-12
Medtr7g058930.1	male sterility MS5 family protein	903	58.4212	19.8251	-1.55917	0.00109424
Medtr6g015315.1	malonyl-CoA:isoflavone 7-O-glucoside malonyltransferase	1368	245.423	147.305	-0.736461	0.00398217
Medtr8g461040.1	MAP kinase-like protein	1743	486.577	733.709	0.592541	0.00742046
Medtr6g088805.1	MATE efflux family protein	1470	561.587	915.137	0.704478	0.000166625
Medtr5g033100.1	MATE efflux family protein	1554	432.126	252.499	-0.775177	0.000223029
Medtr5g067460.1	MATE efflux family protein	1683	49.8329	18.7199	-1.41252	0.00762856
Medtr5g036270.1	matrixin family protein	1020	69.2948	127.891	0.884091	0.00444308
Medtr5g085900.1	MD-like lipid recognition domain protein/ML domain protein	489	4828.67	2085.5	-1.21123	2.55e-12
Medtr7g061018.1	metallothionein	237	484.365	1073.49	1.14815	1.92e-11
Medtr8g060850.1	metallothionein-like protein type 3	192	349.578	599.675	0.778565	0.00308589
Medtr1g112230.1	mevalonate diphosphate decarboxylase	1257	2341.08	1547.86	-0.596896	0.00288028
Medtr1g054035.1	microsomal omega-3 fatty acid desaturase	1155	39.1663	6.47823	-2.59594	0.00101971
Medtr8g090000.1	minichromosome maintenance (MCM2/3/5) family protein	2508	848.443	491.958	-0.786282	0.000160868
Medtr3g094070.1	mini-chromosome maintenance complex-binding protein	1779	499.133	272.667	-0.872287	2.46e-05
Medtr3g117880.1	minichromosome maintenance protein	1239	162.528	74.2491	-1.13024	6.54e-05
Medtr2g008230.1	mitotic-spindle organizing 1B-like protein	324	511.709	279.729	-0.871294	0.000180492
Medtr4g127220.1	monoglyceride lipase-like protein	981	982.865	614.473	-0.677643	0.000934244
Medtr3g115050.1	multi-copper oxidase-like protein	1635	1035.26	665.726	-0.636995	0.000685849
Medtr2g436730.1	multidrug resistance protein ABC transporter family protein	4500	670.918	334.531	-1.00399	1.69e-06
Medtr2g436680.1	multidrug resistance protein ABC transporter family protein	4497	157.094	74.4245	-1.07778	0.000147507
Medtr3g011820.1	multidrug resistance protein ABC transporter family protein	4956	555.879	200.893	-1.46834	7.69e-06
Medtr7g093010.1	myb-like DNA-binding domain, shaqkyf class protein	1080	100.461	28.548	-1.81518	4.68e-08
Medtr8g101650.1	MYB-like transcription factor family protein	843	219.433	562.334	1.35765	0.00592494
Medtr4g111975.1	MYB-like transcription factor family protein	912	27.7995	59.9892	1.10964	0.00714205
Medtr8g099750.1	NAC transcription factor-like protein	684	114.947	203.344	0.822956	0.00276129
Medtr4g134460.1	NAC transcription factor-like protein	1305	607.273	1030.8	0.763347	6.35e-05
Medtr1g069805.1	NAC transcription factor-like protein	828	231.689	62.7238	-1.88511	0.00896381
Medtr1g027020.1	NADH glutamate synthase	6585	25762.1	16273.1	-0.66276	0.0068134
Medtr2g079710.1	NADPH-protochlorophyllide oxidoreductase	1200	38.7152	88.0057	1.1847	0.00102614
Medtr8g075830.1	naringenin 3-dioxygenase (flavanone-3-hydroxylase)	1098	471.597	102.253	-2.20541	1.03e-17
Medtr3g078240.1	NHL domain protein	432	182.121	350.711	0.945388	7.73e-05
Medtr1g084050.1	nicotianamine synthase-like protein	1026	293.679	1134.59	1.94986	5.94e-06
Medtr3g073150.1	nitrate reductase [NADH]-like protein	2631	5369.3	2673.25	-1.00614	0.00140867
Medtr5g059820.1	nitrate reductase [NADH]-like protein	2655	9694.66	1153.52	-3.07114	4.1e-37
Medtr3g073180.1	nitrate reductase [NADH]-like protein	2709	7669.41	810.44	-3.24234	2.69e-33
Medtr6g406390.1	Nodule Cysteine-Rich (NCR) secreted peptide	141	80.1125	202.268	1.33617	0.000564898
Medtr2g073310.1	Nodule Cysteine-Rich (NCR) secreted peptide	171	95.5942	237.702	1.31416	0.000234217
Medtr8g064150.1	Nodule Cysteine-Rich (NCR) secreted peptide	150	36.9766	91.9196	1.31376	0.00994242
Medtr4g060730.1	Nodule Cysteine-Rich (NCR) secreted peptide	174	516.026	1208.91	1.22819	2.16e-06
Medtr5g061400.1	Nodule Cysteine-Rich (NCR) secreted peptide	180	26.6387	60.4637	1.18254	0.00877234
Medtr5g070410.1	Nodule Cysteine-Rich (NCR) secreted peptide	183	545.145	1196.66	1.1343	9.81e-10
Medtr7g056030.1	Nodule Cysteine-Rich (NCR) secreted peptide	198	381.921	796.323	1.06008	3.25e-09
Medtr4g060660.1	Nodule Cysteine-Rich (NCR) secreted peptide	171	275.031	563.289	1.03428	2.18e-05
Medtr6g043380.1	Nodule Cysteine-Rich (NCR) secreted peptide	354	326.822	658.13	1.00987	0.00247591
Medtr7g008090.1	Nodule Cysteine-Rich (NCR) secreted peptide	189	43.415	86.8449	1.00025	0.00692178
Medtr8g064010.1	Nodule Cysteine-Rich (NCR) secreted peptide	150	525.641	1032.97	0.974648	0.00245924
Medtr6g445020.1	Nodule Cysteine-Rich (NCR) secreted peptide	183	274.523	538.93	0.97317	2.29e-07
Medtr7g056700.1	Nodule Cysteine-Rich (NCR) secreted peptide	183	697.487	1325.28	0.926053	3.07e-08
Medtr7g071220.1	Nodule Cysteine-Rich (NCR) secreted peptide	273	630.979	1194.94	0.921279	0.00140867
Medtr3g069830.1	Nodule Cysteine-Rich (NCR) secreted peptide	252	521.488	979.218	0.908997	8.17e-06
Medtr0032s0170.1	Nodule Cysteine-Rich (NCR) secreted peptide	171	1017.95	1883.44	0.887709	0.000332343
Medtr5g048335.1	Nodule Cysteine-Rich (NCR) secreted peptide	186	296.994	548.321	0.884588	7.58e-06
Medtr1g042200.1	Nodule Cysteine-Rich (NCR) secreted peptide	192	210.586	384.282	0.867751	5.96e-05
Medtr7g071315.1	Nodule Cysteine-Rich (NCR) secreted peptide	216	102.862	186.987	0.862226	0.00553389
Medtr4g046850.1	Nodule Cysteine-Rich (NCR) secreted peptide	264	1045.74	1897.12	0.85929	0.000678471
Medtr8g064070.1	Nodule Cysteine-Rich (NCR) secreted peptide	165	390.239	707.182	0.857723	6.54e-05
Medtr8g064100.1	Nodule Cysteine-Rich (NCR) secreted peptide	165	460.58	820.824	0.833619	7.1e-06
Medtr4g033830.2	Nodule Cysteine-Rich (NCR) secreted peptide	180	105.566	187.803	0.83107	0.003295
Medtr8g033010.1	Nodule Cysteine-Rich (NCR) secreted peptide	66	154.028	271.432	0.8174	0.00058568
Medtr1g075045.1	Nodule Cysteine-Rich (NCR) secreted peptide	168	159.127	277.615	0.80291	0.000907597
Medtr6g055160.1	Nodule Cysteine-Rich (NCR) secreted peptide	183	2637.63	4557.8	0.789094	0.000108442
Medtr7g037690.1	Nodule Cysteine-Rich (NCR) secreted peptide	213	609.482	1022.28	0.746134	0.000107996
Medtr6g006245.1	Nodule Cysteine-Rich (NCR) secreted peptide	192	1971.46	3302.95	0.744489	3.16e-05
Medtr3g062880.1	Nodule Cysteine-Rich (NCR) secreted peptide	213	305.276	509.825	0.739886	0.0016625
Medtr3g052100.1	Nodule Cysteine-Rich (NCR) secreted peptide	195	334.14	556.74	0.736553	0.000869137
Medtr6g463200.1	Nodule Cysteine-Rich (NCR) secreted peptide	210	1727.42	2876.07	0.735474	0.000144236
Medtr3g466130.1	Nodule Cysteine-Rich (NCR) secreted peptide	213	291.636	483.481	0.729287	0.000616584
Medtr1g055035.1	Nodule Cysteine-Rich (NCR) secreted peptide	411	383.72	632.291	0.720533	0.000358005
Medtr2g055740.1	Nodule Cysteine-Rich (NCR) secreted peptide	150	178.651	291.014	0.703941	0.00599864
Medtr6g043300.1	Nodule Cysteine-Rich (NCR) secreted peptide	210	143.159	232.011	0.696578	0.00592494
Medtr7g008130.1	Nodule Cysteine-Rich (NCR) secreted peptide	189	192.31	311.64	0.696445	0.00620568
Medtr2g063130.1	Nodule Cysteine-Rich (NCR) secreted peptide	180	897.613	1447.9	0.689793	0.00124478
Medtr4g435298.1	Nodule Cysteine-Rich (NCR) secreted peptide	219	376.079	604.608	0.684966	0.000799156
Medtr6g060370.1	Nodule Cysteine-Rich (NCR) secreted peptide	177	162.6	259.709	0.675569	0.0086726
Medtr3g015870.1	Nodule Cysteine-Rich (NCR) secreted peptide	177	1439.92	2290.64	0.669769	0.00229734
Medtr7g028800.1	Nodule Cysteine-Rich (NCR) secreted peptide	174	174.438	276.668	0.665439	0.00675158
Medtr0672s0010.1	Nodule Cysteine-Rich (NCR) secreted peptide	171	1458.92	2293.94	0.652926	0.00936502
Medtr3g011830.1	Nodule Cysteine-Rich (NCR) secreted peptide	198	2148.72	3377.95	0.652673	0.00194132
Medtr4g057120.1	Nodule Cysteine-Rich (NCR) secreted peptide	183	1535.1	2407.04	0.648931	0.00371092
Medtr2g050260.1	Nodule Cysteine-Rich (NCR) secreted peptide	189	776.842	1212.08	0.641787	0.000939762
Medtr2g084745.1	Nodule Cysteine-Rich (NCR) secreted peptide	159	504.469	785.811	0.639418	0.000876944
Medtr5g069545.1	Nodule Cysteine-Rich (NCR) secreted peptide	189	847.372	1319.56	0.638992	0.00117951
Medtr7g095860.1	Nodule Cysteine-Rich (NCR) secreted peptide	189	1940.15	3003.16	0.630311	0.00264692
Medtr7g065025.1	Nodule Cysteine-Rich (NCR) secreted peptide	195	838.166	1295.84	0.628581	0.000976176
Medtr5g048310.2	Nodule Cysteine-Rich (NCR) secreted peptide	183	443.16	682.237	0.622445	0.00329599
Medtr3g065750.1	Nodule Cysteine-Rich (NCR) secreted peptide	180	925.866	1410.93	0.607771	0.00229744
Medtr5g459510.1	Nodule Cysteine-Rich (NCR) secreted peptide	189	709.76	1066.39	0.587339	0.00368593
Medtr7g071310.1	Nodule Cysteine-Rich (NCR) secreted peptide	219	652.79	969.032	0.569926	0.00556622
Medtr3g053600.1	Nodule Cysteine-Rich (NCR) secreted peptide	189	657.851	972.148	0.563416	0.00721347
Medtr7g051320.1	Nodule Cysteine-Rich (NCR) secreted peptide	375	789.438	1164.7	0.56106	0.00304397
Medtr3g069870.1	Nodule Cysteine-Rich (NCR) secreted peptide	234	700.842	1032.69	0.559246	0.0050815
Medtr1g061100.1	Nodule Cysteine-Rich (NCR) secreted peptide	213	2591.32	3802.67	0.553322	0.00571142
Medtr3g014720.1	Nodule Cysteine-Rich (NCR) secreted peptide	183	743.74	1084.76	0.544513	0.00458882
Medtr2g049575.1	Nodule Cysteine-Rich (NCR) secreted peptide	168	847.613	1232.8	0.540461	0.00369325
Medtr7g008940.1	Nodule Cysteine-Rich (NCR) secreted peptide	189	918.275	1331.81	0.536388	0.00974171
Medtr2g059035.1	Nodule Cysteine-Rich (NCR) secreted peptide	183	2162.04	3106.24	0.522778	0.00438292
Medtr7g029760.1	Nodule Cysteine-Rich (NCR) secreted peptide	186	2843.6	4079.33	0.520614	0.00936502
Medtr1g042910.1	Nodule Cysteine-Rich (NCR) secreted peptide	192	5606.2	8022.49	0.517026	0.00620568
Medtr3g016090.1	Nodule Cysteine-Rich (NCR) secreted peptide	177	1490.26	2129.45	0.514917	0.00640147
Medtr3g062820.1	Nodule Cysteine-Rich (NCR) secreted peptide	216	1527.39	2164.48	0.502951	0.0086726
Medtr2g039235.1	Nodule-specific Glycine Rich Peptide	309	70.1219	197.482	1.49379	1.45e-09
Medtr2g039280.1	Nodule-specific Glycine Rich Peptide	351	95.8134	185.325	0.951763	0.00200862
Medtr1g030580.1	nodulin MtN21/EamA-like transporter family protein	1149	17040.2	38773.2	1.18612	0.000237349
Medtr3g090550.1	nodulin MtN21/EamA-like transporter family protein	1038	375.958	237.83	-0.660642	0.00801572
Medtr4g082860.1	nodulin-like protein	378	2462.37	5442.31	1.14417	5.68e-14
Medtr4g082830.1	nodulin-like protein	426	485.633	734.06	0.596032	0.00651698
Medtr3g463760.1	non-specific phospholipase C4	1596	3012.46	4426	0.555063	0.00619436
Medtr4g068860.1	Non-symbiotic hemoglobin	483	1631.14	223.349	-2.86851	1.94e-12
Medtr0026s0210.1	Non-symbiotic hemoglobin	1050	92.7949	10.5097	-3.14232	1.93e-16
Medtr8g006960.1	nuclear RNA-binding-like protein	1122	3889.22	2604.48	-0.578488	0.0057954
Medtr3g114530.1	nucleoredoxin, putative	1290	136.658	69.8009	-0.969253	0.00218979
Medtr4g087520.1	O-acetylserine (thiol) lyase	813	1429.62	557.793	-1.35783	4.48e-16
Medtr6g082400.1	octicosapeptide/phox/Bem1p family protein	1920	919.887	581.681	-0.661229	0.00810127
Medtr1g056640.1	O-glycosyl hydrolase family 17 protein	1485	339.725	192.138	-0.82222	0.00218979
Medtr2g081930.1	organic cation/carnitine transporter	1584	229.109	398.813	0.799677	0.000324313
Medtr7g105780.1	ovate transcriptional repressor	864	18.3143	86.2427	2.23543	1.92e-11
Medtr4g047610.1	papain family cysteine protease	1032	175.658	53.4992	-1.71518	0.000455626
Medtr2g075830.1	papain family cysteine protease	1026	55.1013	11.1433	-2.30592	0.00356649
Medtr5g017670.1	patatin-like phospholipase	1200	1938.34	1144.49	-0.760117	0.000715713
Medtr5g010640.1	pathogenesis-related thaumatin family protein	711	1756.69	986.536	-0.832416	7.15e-05
Medtr8g096910.1	pathogenesis-related thaumatin family protein	531	1860.46	637.909	-1.54423	0.000114127
Medtr8g096900.1	pathogenesis-related thaumatin family protein	747	180.5	52.5597	-1.77997	0.000357506
Medtr5g032960.1	PB1 domain protein	672	330.311	849.759	1.36323	4.55e-05
Medtr4g094715.1	pectin lyase superfamily protein	1386	922.912	472.797	-0.964972	3.69e-08
Medtr8g023310.1	pectinesterase/pectinesterase inhibitor	1770	756.857	474.789	-0.672735	0.00371092
Medtr7g005930.1	peptide/nitrate transporter	1758	215.413	129.692	-0.732013	0.00813433
Medtr5g012290.1	peptide/nitrate transporter	1776	316.801	5.69235	-5.79841	3.83e-12
Medtr8g038880.1	peptide/nitrate transporter plant	1719	616.461	1120.72	0.862342	3.1e-06
Medtr4g019580.1	peptide/nitrate transporter plant	1782	159.029	268.017	0.753031	0.00744342
Medtr3g107660.1	peptidyl-prolyl cis-trans isomerase	2688	521.022	301.539	-0.788999	0.000347829
Medtr4g046713.1	peroxidase family protein	981	6853.67	10765.6	0.651483	0.000159876
Medtr6g043240.1	peroxidase family protein	1059	21462.5	8966.08	-1.25927	0.00165622
Medtr8g042510.1	PHD-zinc-finger-like domain protein	969	127.572	46.1945	-1.46552	0.0086726
Medtr7g083790.1	phosphate carrier protein	1122	2922.28	1865.82	-0.647288	0.000687581
Medtr6g033280.1	phosphate carrier protein	1068	23.1066	0.95786	-4.59235	0.000152602
Medtr1g041695.1	phosphate transporter PHO1-like protein	2322	1259.38	2260.86	0.844158	0.000151893
Medtr5g430730.1	phosphoenolpyruvate carboxykinase [ATP] protein	1977	437.624	230.553	-0.924591	6.64e-05
Medtr1g094000.1	phosphoenolpyruvate carboxylase	1029	617.186	1014.72	0.717303	0.000108224
Medtr4g120800.1	phosphoglucomutase, putative	423	51.1988	104.516	1.02954	0.0011381
Medtr3g074040.1	phosphoglycerate/bisphosphoglycerate mutase family protein	1038	875.473	503.445	-0.798228	7.69e-06
Medtr8g101550.1	phospholipase A2 family protein	477	437.839	797.148	0.864445	4.81e-07
Medtr1g088420.1	photolyase/blue-light receptor PHR2	1371	591.962	385.56	-0.618549	0.00733344
Medtr3g095540.1	photosystem I reaction center subunit N	519	10.1447	46.7218	2.20337	2.95e-06
Medtr2g101820.1	photosystem I reaction center subunit VI	444	9.32896	29.9109	1.68088	0.00800416
Medtr7g079900.1	photosystem I reaction center subunit XI	645	77.3726	217.612	1.49187	0.000403688
Medtr3g030850.1	photosystem II 5 kDa protein	321	193.723	375.891	0.956321	1.25e-06
Medtr2g089795.1	photosystem II biogenesis protein	864	17.9663	52.705	1.55265	0.00102583
Medtr3g086230.1	photosystem II core complex family psbY protein	594	8.62285	32.3857	1.90912	0.00103251
Medtr8g078870.1	photosystem II oxygen-evolving enhancer protein	990	87.0469	214.582	1.30167	6.25e-08
Medtr1g070495.1	photosystem II reaction center W	414	21.493	121.357	2.49731	0.000326755
Medtr1g107215.1	plant basic secretory protein (BSP) family protein	675	2075.56	867.396	-1.25874	4.24e-17
Medtr3g020820.1	plant calmodulin-binding-like protein	2028	740.247	1101.14	0.572919	0.00732081
Medtr4g122800.1	plant invertase/pectin methylesterase inhibitor	549	625.639	960.673	0.618715	0.00513954
Medtr7g053260.1	plant U-box protein	1380	792.502	1199.14	0.597515	0.00438184
Medtr3g106530.1	plant/F18G18-20 protein	672	5573.44	8737.96	0.64873	0.000921511
Medtr2g064370.1	plant/F3O9-12 protein	867	39.1921	88.0261	1.16737	0.00134041
Medtr7g084740.1	plant/MAC12-16 protein	660	199.866	345.246	0.78859	0.00056124
Medtr4g088770.1	plant-specific domain TIGR01615 family protein	975	72.1992	177.404	1.29699	4.14e-07
Medtr4g024630.1	plastid transketolase	2208	338.893	135.014	-1.32772	2.86e-10
Medtr4g114870.1	plastocyanin-like domain protein	1113	1903.46	1034.44	-0.879778	0.00120743
Medtr8g464480.1	P-loop nucleoside triphosphate hydrolase superfamily protein	3537	596.897	999.058	0.743088	0.000288544
Medtr8g066220.1	P-loop nucleoside triphosphate hydrolase superfamily protein	1002	107.458	17.8813	-2.58725	0.00304858
Medtr7g016950.1	pollen protein Ole E I-like protein	1398	36.5988	75.7677	1.04979	0.00472173
Medtr3g449620.1	polyamine oxidase-like protein	1473	690.962	456.473	-0.598079	0.00845438
Medtr5g033680.1	polygalacturonase	1413	94.9153	240.676	1.34238	2.42e-09
Medtr7g092730.1	polygalacturonase inhibitor protein	969	239.705	111.848	-1.09973	0.009295
Medtr5g034320.1	polygalacturonase non-catalytic protein	1893	1006.02	645.107	-0.641053	0.00135559
Medtr8g065010.1	polygalacturonase plant-like protein	1566	85.2488	37.5788	-1.18176	0.00257319
Medtr8g045695.1	polyketide cyclase/dehydrase and lipid transporter	471	58.2521	130.264	1.16106	0.000241957
Medtr8g012550.1	polyketide cyclase/dehydrase and lipid transporter	471	7083.79	11926.4	0.75157	2.09e-05
Medtr8g107510.1	potassium transporter-like protein	2349	278.616	152.677	-0.867797	0.00165622
Medtr4g032815.1	potato type II proteinase inhibitor family protein	243	477.227	830.839	0.799893	4.86e-06
Medtr3g045420.1	PPR containing plant-like protein	2712	454.011	258.233	-0.814058	0.000453822
Medtr7g020820.1	proline dehydrogenase	1476	4855.17	2890.92	-0.747993	0.000245324
Medtr4g101310.1	protease inhibitor/seed storage/LTP family protein	405	912.888	581.722	-0.650108	0.000480478
Medtr7g112403.1	protein dehydration-induced-like protein	372	560.319	916.305	0.709579	0.000352441
Medtr1g083780.1	protein dehydration-induced-like protein	660	1791.46	2697.29	0.590374	0.00316546
Medtr1g016620.1	protein phosphatase 2C-like protein	1035	1604.44	286.078	-2.48759	2.1e-25
Medtr7g110640.1	protein transporter Sec23-like protein	2556	826.394	554.737	-0.575025	0.009295
Medtr1g112310.1	protein transporter Sec24-like CEF protein, putative	3336	2759.95	1737.44	-0.667684	0.000479434
Medtr4g045577.1	protein transporter Sec31	3375	2735.04	1821.93	-0.586093	0.00775348
Medtr8g024260.1	PRR response regulator	1923	32.3919	86.0949	1.41029	0.000245673
Medtr1g060360.1	purple acid phosphatase superfamily protein	1311	642.57	1162.01	0.854703	0.00857838
Medtr7g104330.1	purple acid phosphatase superfamily protein	1335	93.325	19.987	-2.2232	0.00646707
Medtr2g017520.1	pyridoxal biosynthesis protein PDX1, putative	945	940.375	604.215	-0.638174	0.00324255
Medtr2g025020.1	pyrophosphate-fructose-6-phosphate 1-phosphotransferase	1698	2352.89	1559.61	-0.593247	0.00194132
Medtr7g024460.1	pyruvate dehydrogenase (acetyl-transferring) kinase	1137	334.576	520.802	0.6384	0.00682736
Medtr8g466030.1	quinone oxidoreductase	612	32.4838	5.40779	-2.58661	3.2e-05
Medtr1g090717.1	RAB GTPase-like protein A5B	639	110.129	41.5621	-1.40586	0.00746632
Medtr7g015340.1	RALF	384	21.307	65.0772	1.61083	0.000225434
Medtr6g015780.1	RALF	321	393.484	681.664	0.792756	9.13e-05
Medtr4g037655.1	RALF related	225	473.86	816.928	0.785749	2.85e-05
Medtr5g013610.1	receptor-like kinase plant	1056	116.95	303.593	1.37625	5.03e-09
Medtr1g009890.1	replication protein A 32 kDa subunit-like protein	819	288.343	174.05	-0.728282	0.00755738
Medtr8g099030.1	respiratory burst oxidase-like protein	2835	482.065	270.837	-0.831801	0.000101955
Medtr3g098350.1	respiratory burst oxidase-like protein D	2754	36.8493	9.43424	-1.96566	0.000252403
Medtr8g032710.1	response regulator receiver domain protein	1431	127.755	252.882	0.985085	0.00109424
Medtr4g094495.1	reticuline oxidase-like protein	1641	400.822	162.724	-1.30053	0.000632499
Medtr4g094492.1	reticuline oxidase-like protein	1629	4073.19	1459.21	-1.48097	0.00137192
Medtr0034s0060.1	rhamnose biosynthetic-like enzyme	2397	6260.64	4064.47	-0.623243	0.000522031
Medtr5g040940.1	ribonuclease T2 family protein	687	29.2411	7.89096	-1.88973	0.00800416
Medtr8g469010.1	ribonucleoside-diphosphate reductase small chain	978	310.735	177.761	-0.805745	0.00145176
Medtr2g013080.1	RING zinc finger protein	756	278.861	435.818	0.644181	0.00467043
Medtr8g099515.1	RING-H2 finger protein ATL21A, putative	1227	159.288	94.0621	-0.759956	0.00844682
Medtr8g098770.1	RING-H2 zinc finger protein	492	390.914	240.533	-0.700615	0.00119927
Medtr4g070190.1	RNA-binding (RRM/RBD/RNP motif) family protein	495	7458.25	11742	0.654769	0.000297642
Medtr5g056140.1	S1/P1 nuclease family protein	885	1015.16	1751.17	0.786604	0.0012758
Medtr8g083090.1	S-adenosyl-L-homocysteine hydrolase	1458	24650.9	17194.8	-0.519669	0.00931203
Medtr3g084340.1	S-adenosyl-L-homocysteine hydrolase	1458	2553.74	1377.76	-0.890287	5.3e-07
Medtr8g018590.1	seed linoleate 9S-lipoxygenase	2472	6800.77	3902.02	-0.801476	7e-06
Medtr8g018420.1	seed linoleate 9S-lipoxygenase	2571	44892.8	22391.6	-1.00353	0.00320506
Medtr8g018550.1	seed linoleate 9S-lipoxygenase	2607	8911.05	3335.99	-1.41748	7.51e-12
Medtr8g018570.1	seed linoleate 9S-lipoxygenase	2613	844.507	124.279	-2.76453	0.00156579
Medtr3g065950.1	senescence-associated protein, putative	417	178.334	63.3059	-1.49417	0.00637382
Medtr1g099020.1	serine decarboxylase	1362	106.169	10.6055	-3.32347	0.00601677
Medtr3g073470.1	serine transhydroxymethyltransferase	1734	221.396	127.214	-0.799368	0.00454694
Medtr4g035180.1	Serine/Threonine-kinase CCR3-like protein	2241	758.175	376.994	-1.00799	1.63e-07
Medtr5g094390.1	Serine/Threonine-kinase WNK11-like protein	918	753.685	456.544	-0.723207	0.00264181
Medtr2g089120.1	sesquiterpene synthase	1704	234.836	139.02	-0.756359	0.00371092
Medtr2g093750.1	seven transmembrane MLO family protein	1782	87.8185	31.7207	-1.4691	2.89e-05
Medtr7g076030.1	shaggy-like kinase	1413	378.137	578.539	0.613503	0.00675158
Medtr7g094520.1	short-chain dehydrogenase/reductase	783	257.77	59.551	-2.11389	0.00792834
Medtr3g092720.1	sigma 54 modulation protein/S30EA ribosomal protein	1062	343.901	613.846	0.835886	1.94e-05
Medtr5g029890.1	SNARE associated family protein	783	2758.24	3912.81	0.504458	0.00955366
Medtr4g478140.1	S-norcoclaurine synthase-like protein	489	139.452	224.369	0.686102	0.00628432
Medtr5g026640.1	sodium:solute symporter family protein	2136	200.58	331.572	0.725142	0.00560079
Medtr4g109310.1	soluble N-ethylmaleimide-sensitive factor adaptor protein	903	204.509	351.32	0.780622	0.00154694
Medtr7g085930.1	spermidine hydroxycinnamoyl transferase	1413	82.3698	24.5131	-1.74856	0.00368593
Medtr4g071520.1	squalene synthase	1242	6899.09	4609.37	-0.581836	0.002722
Medtr8g014640.1	stem 28 kDa glycoprotein	795	12221.4	7115.42	-0.780388	3.18e-06
Medtr8g014650.1	stem 28 kDa glycoprotein	786	10085	5015.04	-1.00787	6.64e-05
Medtr2g030480.1	stress up-regulated Nod 19 protein	1176	26.5201	2.65347	-3.32113	5.12e-05
Medtr1g102350.1	subtilisin-like serine protease	2349	144.239	229.942	0.672804	0.00810127
Medtr6g077820.1	succinyl-CoA ligase [ADP-forming] subunit alpha-2	972	1944.12	1314.46	-0.564651	0.00960924
Medtr6g004780.1	sucrase/ferredoxin family protein	1059	613.515	374.291	-0.71294	0.000450733
Medtr1g096910.1	sucrose proton symporter, putative	1578	1071.14	1585.1	0.56542	0.00503285
Medtr3g098930.1	sugar efflux transporter for intercellular exchange protein	621	988.017	598.09	-0.724174	0.00847369
Medtr3g084110.1	sugar porter (SP) family MFS transporter	1491	993.048	1702.71	0.777898	2.8e-06
Medtr3g013500.1	sulfotransferase	1023	1456.72	716.97	-1.02274	0.000166625
Medtr6g084580.1	syntaxin-81 protein	930	466.577	709.209	0.604095	0.00936502
Medtr4g131390.1	temperature-induced lipocalin	555	105.799	229.972	1.12013	0.000809511
Medtr1g105480.1	thiazole biosynthetic enzyme	1050	11049.2	7029.43	-0.652465	0.000450733
Medtr2g099510.1	threonine synthase-like protein	1599	1282.82	769.051	-0.73817	0.000121124
Medtr5g036240.1	TIR-NBS-LRR class disease resistance protein	2931	319.68	525.391	0.716764	0.00140364
Medtr4g063090.1	tonoplast intrinsic protein	759	453.283	272.244	-0.735513	0.00037519
Medtr7g115120.1	transcription factor bZIP88	1170	700.783	1792.78	1.35515	8.84e-08
Medtr1g048710.1	transcription factor ORG2-like protein	723	45.8163	92.1166	1.0076	0.00621594
Medtr2g059200.1	transducin family protein/WD-40 repeat protein	2862	219.874	110.326	-0.994902	0.000246158
Medtr8g098835.1	transferring glycosyl group transferase	1554	184.277	97.5282	-0.917986	0.00102602
Medtr3g072110.1	transmembrane amino acid transporter family protein	1317	1132.6	2128.81	0.910407	0.0040893
Medtr5g083770.1	transmembrane amino acid transporter family protein	1290	297.072	176.554	-0.750701	0.00188905
Medtr6g016275.1	transmembrane amino acid transporter family protein	1383	268.22	63.5457	-2.07755	1.24e-20
Medtr8g087140.1	transmembrane protein, putative	249	12.4336	39.5238	1.66847	0.0016361
Medtr5g068640.1	transmembrane protein, putative	765	16.2772	48.5417	1.57637	0.000288544
Medtr0185s0010.1	transmembrane protein, putative	570	189.251	437.838	1.2101	3.97e-08
Medtr5g064870.1	transmembrane protein, putative	324	38.4547	80.2093	1.06061	0.00867326
Medtr0542s0020.1	transmembrane protein, putative	408	171.657	346.009	1.01128	1.36e-06
Medtr3g016080.1	transmembrane protein, putative	207	176.106	332.035	0.914893	4.39e-05
Medtr4g110130.1	transmembrane protein, putative	393	279.104	514.476	0.8823	1.56e-05
Medtr1g086950.1	transmembrane protein, putative	891	92.8165	163.09	0.813215	0.00665232
Medtr5g067320.1	transmembrane protein, putative	393	343.617	601.586	0.807972	3.18e-05
Medtr3g015830.1	transmembrane protein, putative	261	186.617	317.522	0.766777	0.0011841
Medtr3g061480.1	transmembrane protein, putative	438	114.115	189.994	0.735466	0.00810127
Medtr5g043900.1	transmembrane protein, putative	546	250.099	414.751	0.729745	0.00170362
Medtr8g037800.1	transmembrane protein, putative	276	2307.71	3797.81	0.718706	0.00066574
Medtr6g029250.1	transmembrane protein, putative	687	1605.97	2576.06	0.681721	0.000461095
Medtr6g084620.1	transmembrane protein, putative	516	194.925	311.829	0.677834	0.00356649
Medtr4g063190.1	transmembrane protein, putative	402	1540.75	2459.67	0.674833	0.000307929
Medtr3g115080.1	transmembrane protein, putative	327	734.123	1142.95	0.638668	0.00182884
Medtr4g100975.1	transmembrane protein, putative	351	518.633	802.812	0.63035	0.0031584
Medtr3g064040.1	transmembrane protein, putative	576	3086.09	2042.76	-0.595259	0.00203164
Medtr7g104905.1	transmembrane protein, putative	870	942.176	596.144	-0.660335	0.0011381
Medtr8g090265.1	transmembrane protein, putative	1431	230.068	127.548	-0.851016	0.00074974
Medtr5g004980.1	transmembrane protein, putative	672	79.5243	37.1666	-1.09739	0.00552266
Medtr5g056395.1	transmembrane protein, putative	282	86.6207	33.3368	-1.37759	5.32e-05
Medtr4g082360.1	transmembrane protein, putative	846	106.473	32.9447	-1.69236	2.66e-08
Medtr2g014550.1	transmembrane protein, putative	633	84.4459	21.6446	-1.96402	0.00787428
Medtr1g108330.1	transmembrane protein, putative	453	267.92	56.7913	-2.23806	0.00855768
Medtr7g021860.1	transmembrane protein, putative	717	33.6096	6.97285	-2.26905	0.000387033
Medtr5g096780.1	transmembrane protein, putative	198	163.871	28.5116	-2.52294	0.000455626
Medtr2g020850.1	transmembrane protein, putative	597	29.2364	3.17781	-3.20166	0.000181519
Medtr1g087390.1	transmembrane protein, putative	372	23.0496	0.673307	-5.09733	0.00132256
Medtr8g027765.1	trehalose-6-phosphate phosphatase	960	225.885	415.029	0.877626	5.86e-05
Medtr4g129270.1	trehalose-6-phosphate synthase domain protein	2538	163.018	331.711	1.0249	2.21e-06
Medtr8g105740.1	trehalose-6-phosphate synthase domain protein	2562	2152.45	3465.57	0.687113	9.96e-05
Medtr5g017260.1	triacylglycerol lipase-like protein	1410	2187.51	1273.18	-0.78086	2.1e-05
Medtr5g036480.1	two-component response regulator ARR3-like protein	714	4025.74	6711.93	0.737472	0.000157478
Medtr1g089260.1	U3 small nucleolar RNA-associated protein, putative	1593	280.354	158.04	-0.826959	0.000778634
Medtr2g025140.1	ubiquinol oxidase	1029	505.364	329.216	-0.61829	0.0038799
Medtr3g091510.1	ubiquitin ligase SINAT3	975	545.493	906.812	0.733242	0.00020958
Medtr8g099535.1	UDP-D-glucose/UDP-D-galactose 4-epimerase	1044	168.315	80.0641	-1.07194	0.000166625
Medtr5g090630.1	UDP-glucose flavonoid 3-O-glucosyltransferase	1410	356.013	191.019	-0.898213	2.68e-05
Medtr5g090580.1	UDP-glucose flavonoid 3-O-glucosyltransferase	1437	347.434	181.595	-0.936015	8.2e-06
Medtr5g090620.1	UDP-glucose flavonoid 3-O-glucosyltransferase	1440	448.01	233.88	-0.937762	2.54e-06
Medtr5g090700.1	UDP-glucose flavonoid 3-O-glucosyltransferase	1449	248.655	94.3358	-1.39827	3.15e-09
Medtr6g033725.1	UDP-glucosyl transferase 88A1	1440	2892.22	1862	-0.635328	0.00432812
Medtr6g033675.1	UDP-glucosyl transferase 88A1	1449	8207.97	5132.92	-0.677244	5.09e-05
Medtr3g479490.1	UDP-glucosyltransferase family protein	1440	20.3135	57.4081	1.49882	0.00109424
Medtr8g032950.1	UDP-glucosyltransferase family protein	1473	966.245	518.087	-0.899195	1.59e-06
Medtr7g070910.1	UDP-glucosyltransferase family protein	1497	192.525	102.215	-0.913446	0.000741344
Medtr6g038220.1	UDP-glucosyltransferase family protein	1371	2012.33	965.268	-1.05987	9.27e-05
Medtr2g008225.1	UDP-glucosyltransferase family protein	1422	153.081	72.1434	-1.08536	0.000284732
Medtr2g035020.1	UDP-glucosyltransferase family protein	1494	775.266	360.12	-1.10621	1.09e-09
Medtr2g008226.1	UDP-glucosyltransferase family protein	1416	607.413	280.349	-1.11545	0.000290033
Medtr7g102460.1	UDP-glucosyltransferase family protein	1512	91.7624	40.7214	-1.17211	0.000445865
Medtr5g016660.1	UDP-glucosyltransferase family protein	1476	2541.34	1087.94	-1.22399	9.92e-11
Medtr0078s0060.1	UDP-glucosyltransferase family protein	1416	57.0095	19.0706	-1.57985	0.000480478
Medtr6g042310.1	UDP-glucosyltransferase family protein	1410	404.797	134.256	-1.59221	3.1e-06
Medtr5g016480.1	UDP-glucosyltransferase family protein	1440	264.031	87.4416	-1.59431	4.43e-07
Medtr2g034990.1	UDP-glucosyltransferase family protein	1476	69.7494	21.5621	-1.69368	0.0013878
Medtr7g102560.1	UDP-glucosyltransferase family protein	1470	545.347	144.002	-1.92108	4.59e-10
Medtr7g102490.1	UDP-glucosyltransferase family protein	1518	44.1181	10.3063	-2.09784	0.00020958
Medtr4g125600.1	ultraviolet-B-repressible protein	354	20.8431	66.3544	1.67062	0.000159876
Medtr4g011090.1	unusual floral organs-like protein	1128	169.148	64.3767	-1.39368	1.36e-06
Medtr7g034345.1	uroporphyrinogen-III C-methyltransferase	1095	250.217	45.3488	-2.46404	3.1e-25
Medtr4g005280.1	vacuolar H+-translocating inorganic pyrophosphatase	2400	1426.13	933.112	-0.611988	0.0050815
Medtr4g115970.1	vacuolar H+-translocating inorganic pyrophosphatase	2298	1317.09	700.262	-0.911383	4.77e-07
Medtr4g094332.1	vacuolar iron transporter-like protein	675	3.75846	23.1615	2.62352	0.00080703
Medtr6g034975.1	vacuolar iron transporter-like protein	633	131.529	235.907	0.842834	0.00446883
Medtr5g015190.1	VQ motif protein	351	35.5547	6.14555	-2.53243	1.09e-05
Medtr4g028830.1	WNK kinase	1863	4003.24	2168.97	-0.884157	0.000328943
Medtr2g089815.1	wound-responsive family protein	207	407.519	792.379	0.959322	3.69e-08
Medtr4g122530.1	WRKY family transcription factor	1263	97.3905	223.565	1.19884	2.98e-07
Medtr3g106060.1	WRKY family transcription factor	885	43.5731	16.7908	-1.37576	0.00610576
Medtr2g088000.1	WRKY1b transcription factor	1809	105.407	34.2089	-1.62353	9.04e-07
Medtr1g102430.1	xyloglucan galactosyltransferase KATAMARI-like protein	1506	306.996	191.142	-0.68358	0.00432812
Medtr7g092400.1	zinc finger A20 and AN1 domain stress-associated protein	783	803.698	1374.12	0.773779	4.47e-05
Medtr6g090380.1	zinc finger CCCH domain protein	1134	2992.05	6241.32	1.06072	8.69e-10
Medtr2g088900.1	zinc finger constans-like protein	1566	73.0647	164.152	1.16779	0.00552536
Medtr1g090450.1	zinc finger, C3HC4 type (RING finger) protein	471	379.661	644.798	0.764136	0.000147034
Medtr3g087900.1	zinc finger, C3HC4 type (RING finger) protein	474	90.2042	36.2811	-1.31398	0.00658518
Medtr0001s0660.1	zinc-binding alcohol dehydrogenase family protein	1386	645.632	329.841	-0.968941	0.0045379

## Sheet: RPKM TUs 4.0
IMGAG	Functional Annotation	Transcript Length	nitrate4h_1	nitrate4h_2	nitrate4h_3	Mean_nitrate4h	Pdef_1	Pdef_2	Pdef_3	Mean_Pdef
Medtr4g092110.1	(2R)-phospho-3-sulfolactate synthase ComA	861	1.11645	0.933017	0.361248	0.803571	1.50804	0.94691	0.581158	1.01203
Medtr2g010960.1	(3S)-linalool/(E)-nerolidol/(E,E)-geranyl linalool synthase	1563	1.10091	1.04028	1.02526	1.05548	0.743046	0.940007	0.539976	0.74101
Medtr4g092010.1	(3S)-linalool/(E)-nerolidol/(E,E)-geranyl linalool synthase	1722	0.605199	0.774259	0.96066	0.78004	0.711044	0.496288	1.18845	0.798595
Medtr3g063170.1	(3S)-linalool/(E)-nerolidol/(E,E)-geranyl linalool synthase	1560	0.119244	0.0735531	0.190288	0.127695	0.0378267	0.206265	0	0.081364
Medtr3g465090.1	(3S)-linalool/(E)-nerolidol/(E,E)-geranyl linalool synthase	1560	0.134305	0	0.0306176	0.0549743	0	0	0	0
Medtr3g063160.1	(3S)-linalool/(E)-nerolidol/(E,E)-geranyl linalool synthase	873	0	0.0786618	0	0.0262206	0	0	0	0
Medtr4g092020.1	(3S)-linalool/(E)-nerolidol/(E,E)-geranyl linalool synthase	1713	0.0754868	0	0	0.0251623	0	0	0	0
Medtr3g063120.1	(3S)-linalool/(E)-nerolidol/(E,E)-geranyl linalool synthase	1488	0	0.045653	0	0.0152177	0	0	0	0
Medtr3g052120.1	(3S)-linalool/(E)-nerolidol/(E,E)-geranyl linalool synthase	1548	0.0198021	0	0	0.00660071	0	0.0274025	0.0456491	0.0243505
Medtr0927s0010.1	(3S)-linalool/(E)-nerolidol/(E,E)-geranyl linalool synthase	279	0	0	0	0	0	0	0	0
Medtr3g063140.1	(3S)-linalool/(E)-nerolidol/(E,E)-geranyl linalool synthase	1560	0	0	0	0	0	0	0	0
Medtr6g064980.1	(3S)-linalool/(E)-nerolidol/(E,E)-geranyl linalool synthase	1560	0	0	0	0	0.0417137	0.0454921	0	0.0290686
Medtr6g065040.1	(3S)-linalool/(E)-nerolidol/(E,E)-geranyl linalool synthase	1209	0	0	0	0	0	0	0	0
Medtr5g094530.1	(E)-beta-caryophyllene synthase	567	3.94025	3.02457	4.71086	3.89189	4.11088	3.39272	4.23887	3.91416
Medtr7g057390.1	(E)-beta-caryophyllene synthase	510	0.400551	0.123535	0.182627	0.235571	0	0	0	0
Medtr7g057340.1	(E)-beta-caryophyllene synthase	519	0.114046	0.281386	0.207992	0.201141	0	0	0	0
Medtr4g045810.1	(E)-beta-ocimene/myrcene synthase	1743	0.158928	0.180981	0.211811	0.183907	0.201661	0.118422	0.140912	0.153665
Medtr7g010710.1	(E)-beta-ocimene/myrcene synthase	1662	0	0.0202283	0.0149521	0.0117268	0	0	0	0
Medtr2g012870.1	(E)-nerolidol/(E,E)-geranyl linalool synthase	2421	0.0206084	0	0.00939616	0.0100015	0	0	0	0
Medtr2g012900.1	(E)-nerolidol/(E,E)-geranyl linalool synthase	2460	0.00913832	0	0.00833304	0.00582378	0	0.0126458	0	0.00421525
Medtr5g087960.2	(R)-specific enoyl-CoA hydratase	495	0.528032	0.566443	0.544306	0.546261	0.786535	0.571852	0.52924	0.629209
Medtr5g087960.1	(R)-specific enoyl-CoA hydratase	495	0	0	0	0	0	0	0	0
Medtr1g102870.1	1,2-dihydroxy-3-keto-5-methylthiopentene dioxygenase	603	41.1416	41.6175	39.8026	40.8539	46.9599	48.2576	53.2014	49.473
Medtr1g102870.2	1,2-dihydroxy-3-keto-5-methylthiopentene dioxygenase	480	0	0	0	0	0	0	0	0
Medtr1g102890.1	1,2-dihydroxy-3-keto-5-methylthiopentene dioxygenase	564	0	0	0	0	0	0	0	0
Medtr1g102890.2	1,2-dihydroxy-3-keto-5-methylthiopentene dioxygenase	492	0	0	0	0	0	0	0	0
Medtr2g090375.1	1,3-beta-glucan synthase component-like protein	5136	0.0140444	0	0.0128068	0.00895039	0	0	0	0
Medtr1g018820.1	1,3-beta-glucan synthase subunit FKS1 domain 1 protein	294	0	0	0	0	0	0	0	0
Medtr3g053220.1	1,4-alpha-glucan-branching enzyme/amyloplastic protein	2757	1.18231	1.1206	0.940071	1.08099	0.841583	1.09738	0.714621	0.88453
Medtr4g094100.1	1,4-dihydroxy-2-naphthoate octaprenyltransferase	1191	0	0.218565	0.242335	0.153633	0.393412	0.122585	0.153158	0.223051
Medtr8g064990.1	1,4-dihydroxy-2-naphthoyl-CoA synthase	987	0.1888	0.29946	0.295135	0.261132	0.513353	0.335911	0.248704	0.365989
Medtr8g064990.2	1,4-dihydroxy-2-naphthoyl-CoA synthase	765	0	0	0	0	0	0	0	0
Medtr2g006950.1	101 kDa heat shock protein	1788	0.0200221	0.0247004	0.0182577	0.0209934	0	0.0277069	0	0.00923564
Medtr2g099075.1	101 kDa heat shock protein	1443	0	0	0	0	0	0	0	0
Medtr7g096480.1	101 kDa heat shock protein	732	0	0	0	0	0	0	0	0
Medtr4g129230.1	101 kDa heat shock protein; HSP101-like protein	3084	12.2647	12.0608	12.9347	12.4201	10.7644	10.2754	11.3816	10.8071
Medtr3g098420.1	110 kDa 4SNc-tudor domain protein	2979	57.1106	57.9336	53.2031	56.0825	38.255	38.4686	34.676	37.1332
Medtr1g059730.1	125 kDa kinesin-like protein	3060	0.473061	0.420188	0.20706	0.366769	0.252109	0.235667	0.327159	0.271645
Medtr1g067630.1	125 kDa kinesin-like protein	3135	0	0	0	0	0	0	0	0
Medtr1g067630.2	125 kDa kinesin-like protein	3135	0	0	0	0	0	0	0	0
Medtr1g067630.3	125 kDa kinesin-like protein	3135	0	0	0	0	0	0	0	0
Medtr7g105030.1	125 kDa kinesin-like protein	3024	0	0	0	0	0	0	0	0
Medtr7g105030.2	125 kDa kinesin-like protein	3024	0	0	0	0	0	0	0	0
Medtr5g008040.1	12-oxophytodienoate reductase-like protein	1116	49.2147	47.6142	34.3977	43.7422	50.4867	48.4164	35.6555	44.8529
Medtr5g006750.1	12-oxophytodienoate reductase-like protein	1116	23.5245	22.5356	33.2463	26.4355	6.57463	5.60005	9.76488	7.31319
Medtr5g006780.1	12-oxophytodienoate reductase-like protein	1116	19.2517	18.387	24.9925	20.8771	1.94374	1.37501	2.95867	2.09248
Medtr5g006800.1	12-oxophytodienoate reductase-like protein	1110	8.4664	8.56812	7.98203	8.33885	7.97521	7.22814	7.93922	7.71419
Medtr5g006730.1	12-oxophytodienoate reductase-like protein	420	2.43762	2.27373	2.60232	2.43789	2.48953	2.38594	2.19292	2.35613
Medtr5g006670.1	12-oxophytodienoate reductase-like protein	1080	1.22397	1.2651	2.20207	1.56371	0.293826	0.0915544	0.457553	0.280978
Medtr4g125470.1	12-oxophytodienoate reductase-like protein	1206	1.52854	1.2093	1.18174	1.30653	1.13842	1.17257	1.34053	1.21717
Medtr5g006710.1	12-oxophytodienoate reductase-like protein	1092	0.0756413	0.139973	0.137951	0.117855	0.04799	0	0	0.0159967
Medtr3g115600.1	12-oxophytodienoate reductase-like protein	1101	0.0642809	0.0793004	0.0195388	0.0543734	0.108753	0.088953	0.0493947	0.082367
Medtr5g006720.1	12-oxophytodienoate reductase-like protein	1059	0	0	0	0	0	0	0	0
Medtr5g006740.1	12-oxophytodienoate reductase-like protein	1098	0	0	0	0	0	0	0	0
Medtr5g006740.2	12-oxophytodienoate reductase-like protein	1047	0	0	0	0	0	0	0	0
Medtr5g044160.1	14-3-like protein GF14	780	25.1288	26.1543	23.9256	25.0696	26.7819	26.6069	22.9201	25.4363
Medtr3g014060.1	14-3-like protein GF14	750	0	0	0	0	0	0	0	0
Medtr4g087310.1	15 kDa selenoprotein, putative	483	30.9397	29.4094	29.2417	29.8636	31.9731	31.7121	34.0961	32.5938
Medtr2g022900.1	15.4 kDa class V heat shock protein	420	18.1385	17.9014	18.6195	18.2198	25.383	17.4986	23.6548	22.1788
Medtr3g084950.1	15-cis-zeta-carotene isomerase	1077	5.10311	4.71337	5.09196	4.96948	7.22109	6.2114	6.46712	6.6332
Medtr8g097190.1	15-cis-zeta-carotene isomerase	1095	0	0	0.0203225	0.00677415	0	0	0	0
Medtr8g097190.2	15-cis-zeta-carotene isomerase	804	0	0	0	0	0	0	0	0
Medtr1g010070.1	16S rRNA (cytosine(1402)-N(4))-methyltransferase	1254	4.40322	3.55082	4.36283	4.10562	5.49042	4.22043	4.48206	4.73097
Medtr8g088030.1	16S rRNA processing protein RimM	1974	3.33971	3.28431	2.99123	3.20508	3.21221	3.00977	2.95901	3.06033
Medtr4g064993.2	17.5 kDa class I heat shock protein	378	4.43964	2.33913	3.50019	3.42632	5.04658	4.22376	4.47761	4.58265
Medtr4g088445.1	17.5 kDa class I heat shock protein	423	0	0.21553	0.159313	0.124947	0.221684	0	0	0.0738948
Medtr4g064993.1	17.5 kDa class I heat shock protein	462	0	0	0	0	0	0	0	0
Medtr4g088490.1	17.6 kDa class I heat shock protein	486	13.6023	15.4321	13.5664	14.2003	15.3334	16.6382	17.2182	16.3966
Medtr4g091590.1	17.6 kDa class I heat shock protein	480	2.92527	3.2289	3.79065	3.31494	5.66542	4.04804	0.709843	3.47443
Medtr4g088450.1	17.6 kDa class I heat shock protein	366	3.29222	2.77889	3.47612	3.18241	3.29798	2.87736	3.79471	3.32335
Medtr6g061850.1	17.6 kDa class I heat shock protein	480	1.9779	2.66187	2.13153	2.2571	2.28157	2.73705	2.07253	2.36372
Medtr5g081530.1	17.6 kDa class I heat shock protein	453	0.460733	0.341031	0.420133	0.407299	0.35077	0.510056	0.637266	0.499364
Medtr5g064060.1	17.6 kDa class I heat shock protein	453	0.355724	0.43884	0.324377	0.37298	0.451372	0.738385	0.410018	0.533258
Medtr4g088475.1	17.6 kDa class I heat shock protein	696	0.504202	0.177717	0.0656815	0.2492	0.274189	0.797398	0.33209	0.467892
Medtr6g061940.1	17.6 kDa class I heat shock protein	480	0.105876	0.130615	0.386185	0.207559	0.268689	0	0.244072	0.17092
Medtr8g033180.1	1-acylglycerophosphocholine O-acyltransferase-like protein	1593	0	0.00937953	0.00693305	0.00543753	0	0	0	0
Medtr8g033180.2	1-acylglycerophosphocholine O-acyltransferase-like protein	1431	0	0	0	0	0	0	0	0
Medtr5g043620.1	1-acyl-sn-glycerol-3-phosphate acyltransferase	1002	8.63355	8.28115	7.75975	8.22482	8.38658	7.97437	7.5706	7.97718
Medtr8g099620.1	1-acyl-sn-glycerol-3-phosphate acyltransferase, putative	441	0	0	0	0	0	0	0	0
Medtr7g092280.1	1-acyl-sn-glycerol-3-phosphate acyltransferase-like protein	1164	10.4524	9.67102	10.6953	10.2729	10.5125	10.7982	9.38284	10.2312
Medtr1g052685.1	1-acyl-sn-glycerol-3-phosphate acyltransferase-like protein	1161	4.90339	5.0393	4.62057	4.85442	4.28307	5.01623	4.09732	4.46554
Medtr2g097980.1	1-acyl-sn-glycerol-3-phosphate acyltransferase-like protein	1131	1.30258	1.50855	1.38172	1.39762	1.5179	1.72896	1.77716	1.67467
Medtr8g107670.1	1-aminocyclopropane-1-carboxylate deaminase, putative	1167	0	0	0	0	0	0	0	0
Medtr8g107670.2	1-aminocyclopropane-1-carboxylate deaminase, putative	888	0	0	0	0	0	0	0	0
Medtr8g107670.3	1-aminocyclopropane-1-carboxylate deaminase, putative	966	0	0	0	0	0	0	0	0
Medtr3g088565.1	1-aminocyclopropane-1-carboxylate oxidase	927	119.368	131.624	154.018	135.004	239.2	195.788	237.252	224.08
Medtr6g092620.1	1-aminocyclopropane-1-carboxylate oxidase	912	59.9753	85.2428	104.911	83.3765	140.997	127.044	604.826	290.956
Medtr2g025120.1	1-aminocyclopropane-1-carboxylate oxidase	954	23.0292	25.0394	29.8684	25.979	20.4302	23.7211	45.5899	29.9137
Medtr5g085330.1	1-aminocyclopropane-1-carboxylate oxidase	957	18.2727	20.6672	20.1737	19.7045	10.1573	10.6099	11.0564	10.6079
Medtr1g043760.1	1-aminocyclopropane-1-carboxylate oxidase	1071	15.7532	19.1294	20.7594	18.5473	11.279	12.4373	12.0671	11.9278
Medtr5g032870.1	1-aminocyclopropane-1-carboxylate oxidase	1044	4.51015	7.27316	6.58571	6.12301	4.03966	4.20161	7.47501	5.23876
Medtr5g032880.1	1-aminocyclopropane-1-carboxylate oxidase	2058	5.41251	4.95081	5.49449	5.28594	6.09007	5.68146	6.71852	6.16335
Medtr4g132770.1	1-aminocyclopropane-1-carboxylate oxidase	489	4.39237	5.55413	4.20557	4.71736	3.62271	5.47041	2.53139	3.87484
Medtr7g016090.2	1-aminocyclopropane-1-carboxylate oxidase	1014	0.110897	0.136808	0.0808995	0.109535	0.112572	0.184153	0.102258	0.132994
Medtr2g025120.2	1-aminocyclopropane-1-carboxylate oxidase	678	0	0	0	0	0	0	0	0
Medtr3g083370.1	1-aminocyclopropane-1-carboxylate oxidase	942	0	0	0	0	0	0	0	0
Medtr3g083370.2	1-aminocyclopropane-1-carboxylate oxidase	690	0	0	0	0	0	0	0	0
Medtr7g016090.1	1-aminocyclopropane-1-carboxylate oxidase	1008	0	0	0	0	0	0	0	0
Medtr8g024120.1	1-aminocyclopropane-1-carboxylate oxidase	1032	0	0	0	0	0	0	0	0
Medtr8g024120.2	1-aminocyclopropane-1-carboxylate oxidase	1032	0	0	0	0	0	0	0	0
Medtr4g099390.1	1-aminocyclopropane-1-carboxylate oxidase-like protein	255	19.0854	20.212	22.4896	20.5957	23.8854	22.9134	18.8845	21.8945
Medtr1g032220.1	1-aminocyclopropane-1-carboxylate oxidase-like protein	1119	6.82665	7.10488	7.17581	7.03578	5.98481	5.94292	5.32204	5.74992
Medtr2g069190.1	1-aminocyclopropane-1-carboxylate oxidase-like protein	1116	5.91836	7.58942	7.36145	6.95641	7.08152	7.9744	8.31766	7.79119
Medtr8g028435.1	1-aminocyclopropane-1-carboxylate oxidase-like protein	1095	5.03245	6.45664	9.0403	6.84313	5.17233	5.95422	6.61264	5.91306
Medtr2g069210.1	1-aminocyclopropane-1-carboxylate oxidase-like protein	1104	4.56734	6.60891	5.07298	5.41641	6.44904	6.32036	10.2914	7.68693
Medtr8g009110.1	1-aminocyclopropane-1-carboxylate oxidase-like protein	1098	2.36485	2.32698	2.97796	2.5566	2.14337	2.61022	1.8172	2.19026
Medtr8g009120.1	1-aminocyclopropane-1-carboxylate oxidase-like protein	1062	2.1684	1.40983	2.21781	1.93201	3.53227	3.40617	3.98548	3.64131
Medtr1g044105.1	1-aminocyclopropane-1-carboxylate oxidase-like protein	534	1.14281	0.626591	0.926313	0.898571	0.161121	1.23001	0.878157	0.756428
Medtr4g117880.1	1-aminocyclopropane-1-carboxylate oxidase-like protein	1101	0.532542	0.544349	0.541112	0.539334	0.52128	0.421109	0.56121	0.5012
Medtr8g008930.1	1-aminocyclopropane-1-carboxylate oxidase-like protein	1098	0.260217	0.233467	0.107857	0.200514	0.0600336	0.0327357	0.0545334	0.0491009
Medtr2g069300.1	1-aminocyclopropane-1-carboxylate oxidase-like protein	1077	0.0365668	0.0902217	0.0333445	0.0533777	0.0231995	0	0.042148	0.0217825
Medtr1g032140.1	1-aminocyclopropane-1-carboxylate oxidase-like protein	1098	0	0.0827305	0.0305759	0.0377688	0	0	0	0
Medtr8g009160.1	1-aminocyclopropane-1-carboxylate oxidase-like protein	1095	0	0.0363079	0	0.0121026	0	0.122182	0.0678464	0.0633428
Medtr1g032250.1	1-aminocyclopropane-1-carboxylate oxidase-like protein	1119	0	0	0.00994969	0.00331656	0.013845	0	0	0.00461501
Medtr8g009080.1	1-aminocyclopropane-1-carboxylate oxidase-like protein	1203	0	0	0	0	0	0	0	0
Medtr8g009080.2	1-aminocyclopropane-1-carboxylate oxidase-like protein	993	0	0	0	0	0	0	0	0
Medtr8g009080.3	1-aminocyclopropane-1-carboxylate oxidase-like protein	1023	0	0	0	0	0	0	0	0
Medtr8g009090.1	1-aminocyclopropane-1-carboxylate oxidase-like protein	1095	0	0	0	0	0	0	0	0
Medtr8g009090.2	1-aminocyclopropane-1-carboxylate oxidase-like protein	1095	0	0	0	0	0	0	0	0
Medtr8g009150.1	1-aminocyclopropane-1-carboxylate oxidase-like protein	1038	0	0	0	0	0.0394168	0	0.0716109	0.0370092
Medtr8g009170.1	1-aminocyclopropane-1-carboxylate oxidase-like protein	1101	0	0	0	0	0	0	0	0
Medtr8g009170.2	1-aminocyclopropane-1-carboxylate oxidase-like protein	894	0	0	0	0	0	0	0	0
Medtr1g032240.1	1-aminocyclopropane-1-carboxylate oxidase-like protein, putative	537	0	0.201034	0.0742991	0.0917778	0.206775	0.112752	0	0.106509
Medtr8g098930.1	1-aminocyclopropane-1-carboxylate synthase	1464	19.3483	21.0839	29.9242	23.4521	19.4873	20.9255	35.3434	25.2521
Medtr6g463260.1	1-aminocyclopropane-1-carboxylate synthase	1599	4.61418	4.60295	4.58183	4.59966	4.51345	4.42316	4.09994	4.34552
Medtr4g097540.1	1-aminocyclopropane-1-carboxylate synthase	1422	2.86413	4.10043	5.44918	4.13791	4.98026	3.62091	11.2488	6.61666
Medtr5g011400.1	1-aminocyclopropane-1-carboxylate synthase	1491	3.44709	3.21233	3.7539	3.47111	3.20966	3.84356	3.31578	3.45633
Medtr6g091760.1	1-aminocyclopropane-1-carboxylate synthase	1335	3.59979	2.87352	2.45503	2.97612	4.29902	4.64656	5.64853	4.8647
Medtr7g079080.1	1-aminocyclopropane-1-carboxylate synthase	1455	0	0	0.0381161	0.0127054	0.0265194	0	0	0.00883979
Medtr3g103550.1	1-aminocyclopropane-1-carboxylate synthase	1446	0.029268	0	0	0.00975598	0	0	0	0
Medtr8g028600.1	1-aminocyclopropane-1-carboxylate synthase	1443	0	0.0238475	0	0.00794917	0	0	0	0
Medtr5g015020.1	1-aminocyclopropane-1-carboxylate synthase	1446	0	0	0	0	0	0	0	0
Medtr7g079080.2	1-aminocyclopropane-1-carboxylate synthase	1140	0	0	0	0	0	0	0	0
Medtr8g101750.1	1-aminocyclopropane-1-carboxylate synthase	1308	0	0	0	0	0	0.0513385	0	0.0171128
Medtr8g101820.1	1-aminocyclopropane-1-carboxylate synthase	1269	0	0	0	0	0	0	0	0
Medtr8g021970.1	1-aminocyclopropane-1-carboxylate synthase, putative	306	0	0	0	0	0	0	0	0
Medtr7g105830.1	1-cys peroxiredoxin PER1	798	21.4363	20.4287	19.1238	20.3296	21.6468	21.7782	21.4137	21.6129
Medtr1g105090.1	1-cys peroxiredoxin PER1	804	13.5208	13.6182	12.8529	13.3307	14.7592	15.686	13.8766	14.7739
Medtr4g094720.1	1-cys peroxiredoxin PER1	657	0	0	0	0	0	0	0	0
Medtr4g106870.1	1-deoxy-D-xylulose 5-phosphate reductoisomerase	1428	17.9665	17.979	21.6291	19.1916	17.463	19.4326	18.4644	18.4534
Medtr8g012565.1	1-deoxy-D-xylulose 5-phosphate reductoisomerase	1413	0	0	0	0	0	0	0	0
Medtr8g012565.2	1-deoxy-D-xylulose 5-phosphate reductoisomerase	1155	0	0	0	0	0	0	0	0
Medtr8g068265.1	1-deoxy-D-xylulose-5-phosphate synthase	2136	1.63062	1.36569	1.3778	1.45804	1.48062	1.40771	1.10356	1.33063
Medtr8g068300.1	1-deoxy-D-xylulose-5-phosphate synthase	2133	0.196983	0.0810032	0.149687	0.142558	0.0833163	0.113579	0.075683	0.0908593
Medtr2g020590.1	1-deoxy-D-xylulose-5-phosphate synthase	2157	0.0204799	0	0.0280127	0.0161642	0.0259866	0	0	0.00866218
Medtr3g107740.1	1-deoxy-D-xylulose-5-phosphate synthase	2127	0	0.0150073	0.0110929	0.00870004	0	0	0	0
Medtr4g118640.1	1-deoxy-D-xylulose-5-phosphate synthase	2154	0	0	0.0154456	0.00514854	0	0	0	0
Medtr3g107740.2	1-deoxy-D-xylulose-5-phosphate synthase	1725	0	0	0	0	0	0	0	0
Medtr4g118640.2	1-deoxy-D-xylulose-5-phosphate synthase	2019	0	0	0	0	0	0	0	0
Medtr4g118640.3	1-deoxy-D-xylulose-5-phosphate synthase	2037	0	0	0	0	0	0	0	0
Medtr2g018600.1	1-O-acylglucose:anthocyanin acyltransferase	1410	15.5126	17.4032	21.7247	18.2135	12.4399	13.8548	14.6402	13.645
Medtr2g018590.1	1-O-acylglucose:anthocyanin acyltransferase	1410	8.40322	8.54641	10.1404	9.03001	7.28352	7.91835	7.46658	7.55615
Medtr4g021530.1	1-O-acylglucose:anthocyanin acyltransferase	1413	3.15516	2.51948	4.07034	3.24833	2.93281	3.62154	4.0596	3.53799
Medtr4g021510.1	1-O-acylglucose:anthocyanin acyltransferase	1410	1.28395	1.60237	1.64729	1.5112	1.40185	1.59081	1.96175	1.65147
Medtr4g021500.1	1-O-acylglucose:anthocyanin acyltransferase	2718	0.173032	0.110174	0.173054	0.152087	0.162898	0.131309	0.115805	0.136671
Medtr4g021520.1	1-O-acylglucose:anthocyanin acyltransferase	1413	0.0115004	0.0709376	0.0314609	0.0379663	0.0145927	0.0159145	0	0.010169
Medtr2g018630.1	1-O-acylglucose:anthocyanin acyltransferase	1398	0	0	0	0	0	0.0288725	0	0.00962415
Medtr2g018630.2	1-O-acylglucose:anthocyanin acyltransferase	1083	0	0	0	0	0	0	0	0
Medtr3g100420.1	1-O-acylglucose:anthocyanin acyltransferase	1491	0	0	0	0	0	0	0	0
Medtr3g100420.2	1-O-acylglucose:anthocyanin acyltransferase	1491	0	0	0	0	0	0	0	0
Medtr4g021500.2	1-O-acylglucose:anthocyanin acyltransferase	2664	0	0	0	0	0	0	0	0
Medtr4g021520.2	1-O-acylglucose:anthocyanin acyltransferase	1287	0	0	0	0	0	0	0	0
Medtr4g021535.1	1-O-acylglucose:anthocyanin acyltransferase	1260	0	0	0	0	0	0	0	0
Medtr4g021535.2	1-O-acylglucose:anthocyanin acyltransferase	1401	0	0	0	0	0	0	0	0
Medtr4g073920.1	1-phosphatidylinositol phosphodiesterase-like protein	954	172.127	147.648	138.593	152.789	226.371	203.353	167.505	199.077
Medtr1g060050.1	1-phosphatidylinositol phosphodiesterase-like protein	954	2.53209	1.96141	3.75876	2.75075	2.39101	3.09651	2.98643	2.82465
Medtr1g060090.1	1-phosphatidylinositol phosphodiesterase-like protein	954	0	0	0	0	0	0	0	0
Medtr4g124590.1	1-phosphatidylinositol-3-phosphate 5-kinase	5406	12.9741	12.0064	12.3398	12.4401	10.9418	11.2001	10.7064	10.9494
Medtr8g023080.1	1-phosphatidylinositol-3-phosphate 5-kinase	5436	0	0	0	0	0	0	0	0
Medtr8g023080.2	1-phosphatidylinositol-3-phosphate 5-kinase	5460	0	0	0	0	0.00791062	0	0	0.00263687
Medtr8g023080.3	1-phosphatidylinositol-3-phosphate 5-kinase	5460	0	0	0	0	0	0	0	0
Medtr7g074570.1	2,3-bisphosphoglycerate-independent phosphoglycerate mutase	1671	0.0910118	0.0935643	0.124488	0.103021	0.0769889	0.0209906	0.279741	0.125907
Medtr7g074570.2	2,3-bisphosphoglycerate-independent phosphoglycerate mutase	1299	0	0	0	0	0	0	0	0
Medtr2g100340.1	2,3-diketo-5-methylthio-1-phosphopentane phosphatase	831	291.684	260.507	184.753	245.648	337.702	348.187	341.589	342.493
Medtr8g015960.1	2,3-diketo-5-methylthio-1-phosphopentane phosphatase	825	107.441	113.141	96.7073	105.763	151.371	148.998	176.228	158.866
Medtr8g015910.1	2,3-diketo-5-methylthio-1-phosphopentane phosphatase	822	72.0579	65.6442	81.3061	73.0027	102.448	102.479	106.078	103.668
Medtr8g015950.1	2,3-diketo-5-methylthio-1-phosphopentane phosphatase	825	65.972	73.9334	75.8006	71.902	90.3501	99.5043	112.166	100.673
Medtr8g015940.1	2,3-diketo-5-methylthio-1-phosphopentane phosphatase	804	73.7167	64.4799	49.46	62.5522	85.4823	87.1694	100.171	90.941
Medtr8g101690.1	2,3-diketo-5-methylthio-1-phosphopentane phosphatase	717	8.96195	9.82278	9.02086	9.26853	8.26632	8.49039	7.70763	8.15478
Medtr2g062320.1	2,3-diketo-5-methylthio-1-phosphopentane phosphatase	819	0	0	0	0	0	0	0	0
Medtr8g442750.1	2,4-dienoyl-CoA reductase	906	29.7808	30.8852	33.4233	31.3631	26.5198	26.5341	25.0331	26.029
Medtr1g031790.1	2,4-dihydroxyhept-2-ene-1,7-dioic acid aldolase, putative	1059	14.1478	17.6589	14.9501	15.5856	11.088	11.171	11.2232	11.1607
Medtr0167s0060.1	20S proteasome alpha subunit E1	708	0.0965193	0.0529207	0.0782345	0.0758915	0.0680398	0.118724	0.123612	0.103459
Medtr0167s0060.2	20S proteasome alpha subunit E1	708	0	0	0	0	0	0	0	0
Medtr5g012470.1	20S proteasome beta protein	615	13.3059	12.674	13.0869	13.0223	13.6993	14.4699	12.0525	13.4073
Medtr5g006840.1	20S proteasome beta protein	612	9.4824	9.63011	8.62449	9.24567	9.54802	8.99063	9.44891	9.32919
Medtr2g050000.1	20S proteasome beta protein	327	0	0	0	0	0	0	0	0
Medtr5g016590.1	20S proteasome subunit alpha	753	50.4426	51.4789	48.8545	50.2587	57.2971	56.8236	55.7944	56.6384
Medtr7g070070.1	20S proteasome subunit alpha	753	41.4163	42.0128	43.8522	42.4271	42.4654	40.6077	39.1404	40.7378
Medtr6g024135.1	20S proteasome subunit alpha	750	33.3653	34.8662	29.9411	32.7242	32.0287	31.4463	29.5178	30.9976
Medtr1g112250.1	20S proteasome subunit alpha	714	0.0315549	0.0583918	0.0431614	0.0443693	0.080079	0.0436662	0.0363711	0.0533721
Medtr1g112250.2	20S proteasome subunit alpha	714	0	0	0	0	0	0	0	0
Medtr1g022410.1	20S proteasome subunit alpha type 1	855	28.5031	28.3493	27.6757	28.176	26.6313	25.1343	24.6714	25.479
Medtr4g012740.1	20S proteasome subunit alpha type 1	1653	6.58257	6.13288	6.45045	6.38863	6.73187	6.06365	5.34506	6.04686
Medtr4g057090.1	20S proteasome subunit alpha type 1	1026	0	0	0.0264895	0.00882983	0.0368602	0.040199	0	0.0256864
Medtr3g113730.1	20S proteasome subunit alpha type 1	498	0	0	0	0	0	0	0	0
Medtr2g082180.1	21.7 kDa class VI heat shock protein	567	9.37759	11.5211	6.58057	9.15975	10.8707	9.93291	6.93904	9.24757
Medtr0769s0020.1	21.7 kDa class VI heat shock protein	273	0	0	0	0	0	0	0	0
Medtr1g076900.1	22.0 kDa class IV heat shock protein	498	0.148397	0.18307	0.541279	0.290915	0.564894	0.205354	0	0.256749
Medtr1g076910.1	22.0 kDa class IV heat shock protein	591	0	0.213761	0.316011	0.176591	0.109933	0	0.399443	0.169792
Medtr1g075470.1	22.0 kDa class IV heat shock protein	513	0.144058	0	0	0.0480192	0	0.199349	0	0.0664498
Medtr1g076860.1	22.0 kDa class IV heat shock protein	585	0	0	0	0	0	0	0	0
Medtr1g076880.1	22.0 kDa class IV heat shock protein	582	0	0	0	0	0	0	0	0
Medtr1g076890.1	22.0 kDa class IV heat shock protein	588	0	0	0	0	0	0	0	0
Medtr5g061730.1	22.0 kDa class IV heat shock protein	411	0	0	0	0	0	0	0	0
Medtr2g100500.1	23S rRNA (uracil-5)-methyltransferase RumA	1683	1.64444	1.38379	1.57897	1.53573	1.43713	1.17547	1.07951	1.2307
Medtr8g064490.1	23S rRNA m2A2503 methyltransferase	1350	5.58481	4.98433	5.91347	5.4942	6.48944	6.4403	7.21535	6.71503
Medtr5g079860.1	23S rRNA m2A2503 methyltransferase	1299	2.02827	2.09112	1.82312	1.98084	1.47065	1.94468	1.6031	1.67281
Medtr5g005050.1	23S rRNA m2A2503 methyltransferase	1143	0	0	0	0	0	0	0	0
Medtr5g005050.2	23S rRNA m2A2503 methyltransferase	1038	0	0	0	0	0	0	0	0
Medtr3g114780.1	24-methylenesterol C-methyltransferase	1083	134.615	129.028	117.648	127.097	79.3014	79.4257	54.3974	71.0415
Medtr1g100663.1	25.3 kDa vesicle transporter-like protein, putative	672	0.035892	0.0442783	0	0.0267234	0	0	0	0
Medtr3g062510.1	26S protease regulatory subunit 6B	1248	0.0238662	0	0.0326446	0.0188369	0	0	0	0
Medtr3g062510.2	26S protease regulatory subunit 6B	1116	0	0	0	0	0	0	0	0
Medtr8g074130.1	26S protease regulatory subunit, putative	285	0	0.155314	0	0.0517712	0	0	0	0
Medtr5g043640.1	26S proteasome non-ATPase regulatory subunit 10	744	8.36064	7.69415	7.31746	7.79075	7.72625	7.16124	6.5381	7.14186
Medtr1g026030.1	26S proteasome non-ATPase regulatory subunit 3	1452	16.0088	16.849	17.0642	16.6407	16.7266	16.5304	15.5388	16.2652
Medtr3g114480.1	26S proteasome non-ATPase regulatory subunit 3	1473	0	0	0	0	0	0	0	0
Medtr3g114480.2	26S proteasome non-ATPase regulatory subunit 3	1272	0	0	0	0	0	0	0	0
Medtr3g114480.3	26S proteasome non-ATPase regulatory subunit 3	1362	0	0	0	0	0	0	0	0
Medtr1g107545.1	26S proteasome non-ATPase regulatory subunit 3, putative	567	0.0427919	0.0527904	0.039021	0.0448678	0	0	0	0
Medtr8g058790.1	26S proteasome non-ATPase regulatory subunit 5	1581	0.0791924	0.0279132	0.0687751	0.0586269	0.0382803	0.0208739	0.060853	0.0400024
Medtr8g061280.1	26S proteasome non-ATPase regulatory subunit 5	1581	0	0	0	0	0.00479851	0.00523315	0	0.00334389
Medtr4g104080.1	26S proteasome non-ATPase regulatory subunit 6	1164	26.2653	28.6026	28.0869	27.6516	26.0732	25.6323	21.7877	24.4977
Medtr8g046560.1	26S proteasome non-ATPase regulatory subunit 6	1572	0.0465962	0	0.0283267	0.0249743	0.0394168	0.0214935	0	0.0203034
Medtr5g027960.1	26S proteasome non-ATPase regulatory subunit-like protein	1161	47.3876	49.7491	46.3029	47.8132	52.5083	49.4787	53.5017	51.8296
Medtr2g017680.1	26S proteasome non-ATPase regulatory subunit-like protein	930	40.9759	45.3832	41.9447	42.7679	39.7084	40.9216	37.7004	39.4434
Medtr1g019930.1	26S proteasome non-ATPase regulatory subunit-like protein	942	33.6255	33.2339	33.0397	33.2997	34.7455	32.739	31.3578	32.9474
Medtr8g075390.1	26S proteasome non-ATPase regulatory subunit-like protein	1170	24.9306	24.9022	24.6145	24.8158	25.4274	23.426	24.5787	24.4774
Medtr5g022440.1	26S proteasome non-ATPase regulatory subunit-like protein	1197	22.2546	21.9453	23.7904	22.6634	23.9376	23.5209	23.2416	23.5667
Medtr3g109300.1	26S proteasome non-ATPase regulatory subunit-like protein	2016	16.4033	17.3413	16.5229	16.7558	17.6022	17.3475	18.356	17.7685
Medtr1g009010.1	26S proteasome non-ATPase regulatory subunit-like protein	1266	1.69933	1.52465	1.3911	1.53836	1.78871	1.25595	1.06838	1.37101
Medtr1g009010.2	26S proteasome non-ATPase regulatory subunit-like protein	1266	0	0	0	0	0	0	0	0
Medtr2g460780.1	26S proteasome non-ATPase regulatory subunit-like protein	684	0	0	0	0	0	0	0	0
Medtr2g460780.2	26S proteasome non-ATPase regulatory subunit-like protein	666	0	0	0	0	0	0	0	0
Medtr2g460780.3	26S proteasome non-ATPase regulatory subunit-like protein	642	0	0	0	0	0	0	0	0
Medtr2g067250.1	26S proteasome regulatory complex component	3000	3.05682	2.44391	2.18928	2.56334	2.43046	2.36013	1.72389	2.17149
Medtr8g106120.1	26S proteasome regulatory complex component	3006	0	0	0	0	0	0	0	0
Medtr8g106120.2	26S proteasome regulatory complex component	2166	0	0	0	0	0	0	0	0
Medtr8g106120.3	26S proteasome regulatory complex component	2340	0	0	0	0	0	0	0	0
Medtr8g023550.1	26S proteasome regulatory complex protein	1236	32.1348	33.7546	32.179	32.6895	31.636	32.6143	30.7026	31.651
Medtr1g095660.1	26S proteasome regulatory complex protein	1158	16.6607	17.2749	16.4695	16.8017	16.1001	15.5812	15.9427	15.8747
Medtr1g016750.1	26S proteasome regulatory particle non-ATPase subunit 12	804	46.7519	45.4983	48.3673	46.8725	60.8745	55.9684	59.9692	58.9374
Medtr3g070180.1	26S proteasome regulatory particle non-ATPase subunit 8	930	16.5894	16.5576	15.4755	16.2075	18.9676	17.728	17.3911	18.0289
Medtr5g081980.1	26S proteasome regulatory particle non-ATPase subunit 8	933	13.2504	14.0995	13.6052	13.6517	14.7139	14.8495	14.4505	14.6713
Medtr4g094270.1	26S proteasome regulatory particle triple-A ATPase protein	1254	60.0324	62.3876	58.2104	60.2101	64.4931	62.7657	63.3244	63.5277
Medtr3g112260.1	26S proteasome regulatory particle triple-A ATPase protein	1200	49.8816	50.1998	52.9037	50.995	52.5827	52.7526	54.7088	53.348
Medtr1g083330.1	26S proteasome regulatory particle triple-A ATPase protein	1272	21.6269	22.1134	22.0779	21.9394	24.0567	22.1054	21.9872	22.7164
Medtr4g033235.1	26S proteasome regulatory particle triple-A ATPase protein	1275	7.29555	8.40363	8.0522	7.91713	8.69696	8.29186	8.19096	8.39326
Medtr3g117230.1	26S proteasome regulatory particle triple-A ATPase protein	1209	0.599202	0.418885	0.400693	0.472927	0.608254	0.552791	0.276263	0.479103
Medtr8g092450.1	26S proteasome regulatory subunit N5	1326	23.2606	23.8107	22.8334	23.3016	23.9822	23.0931	24.1316	23.7356
Medtr8g092390.1	26S proteasome regulatory subunit N5	1317	0.377123	0.23262	0.251304	0.287016	0.312882	0.220791	0.534995	0.356222
Medtr3g009940.1	26S proteasome regulatory subunit rpn2, putative	1077	4.44615	4.27646	5.22255	4.64839	4.17546	4.72747	3.93768	4.2802
Medtr4g078780.1	26S proteasome regulatory subunit S2 1B	2661	0	0	0.00715765	0.00238588	0	0	0	0
Medtr1g058950.1	26S proteasome regulatory subunit S2 1B	306	0	0	0	0	0	0	0	0
Medtr4g078780.2	26S proteasome regulatory subunit S2 1B	2658	0	0	0	0	0	0	0	0
Medtr4g078780.3	26S proteasome regulatory subunit S2 1B	2304	0	0	0	0	0	0	0	0
Medtr6g025300.1	26S proteasome subunit RPN7	2262	0.0163246	0.0402779	0.0148861	0.0238295	0	0.0677709	0	0.0225903
Medtr4g088110.1	28 kDa heat- and acid-stable phosphoprotein-like protein	492	41.4896	41.9947	41.505	41.6631	47.0488	45.4854	44.6368	45.7237
Medtr2g014950.1	28 kDa heat- and acid-stable phosphoprotein-like protein	498	1.03359	1.15365	1.18935	1.12553	0.905562	1.22597	1.24808	1.12654
Medtr3g031280.1	28S ribosomal protein S29	1332	8.4559	8.64162	7.66513	8.25422	6.68745	6.90084	5.11356	6.23395
Medtr7g009710.1	2-aminoethanethiol dioxygenase-like protein	837	35.625	36.2228	40.1399	37.3292	38.3511	42.973	72.6374	51.3205
Medtr6g027730.1	2-aminoethanethiol dioxygenase-like protein	612	23.5439	19.151	24.9218	22.5389	35.2466	36.8673	79.8251	50.6463
Medtr7g086380.1	2-aminoethanethiol dioxygenase-like protein	852	14.8116	13.1732	14.1917	14.0588	33.4164	31.9365	132.32	65.8908
Medtr6g011530.1	2-aminoethanethiol dioxygenase-like protein	840	2.32152	2.57021	2.45619	2.44931	2.73802	2.98603	5.28309	3.66904
Medtr2g058330.1	2-aminoethanethiol dioxygenase-like protein	816	0.522991	0.448049	0.516647	0.495896	0.626747	0.442276	0.535836	0.534953
Medtr2g055320.1	2-aminoethanethiol dioxygenase-like protein	789	0	0	0	0	0	0	0	0
Medtr6g011530.2	2-aminoethanethiol dioxygenase-like protein	840	0	0	0	0	0	0	0	0
Medtr4g055260.1	2-carboxy-D-arabinitol 1-phosphate (CA1P) phosphatase	1530	0.572585	0.455217	0.707773	0.578525	0.500507	0.316941	0.293324	0.370257
Medtr5g010010.1	2-C-methyl-D-erythritol 2,4-cyclodiphosphate synthase	702	11.6362	10.3708	10.4087	10.8052	10.4058	10.6692	9.23344	10.1028
Medtr4g134540.1	2-C-methyl-D-erythritol 4-phosphate cytidylyltransferase	900	2.70351	2.3853	2.94896	2.67926	2.62711	2.20208	1.69613	2.1751
Medtr4g134540.2	2-C-methyl-D-erythritol 4-phosphate cytidylyltransferase	654	0.181242	0.223591	0.289224	0.231352	0.229975	0.188105	0.104453	0.174178
Medtr7g081220.2	2-dehydro-3-deoxyphosphooctonate aldolase	873	0.019736	0.0121737	0.0179969	0.0166355	0	0.0136555	0.0227483	0.0121346
Medtr7g081220.1	2-dehydro-3-deoxyphosphooctonate aldolase	897	0	0	0	0	0.0137014	0	0	0.00456714
Medtr7g081220.3	2-dehydro-3-deoxyphosphooctonate aldolase	873	0	0	0	0	0	0	0	0
Medtr5g082850.1	2-deoxymugineic-acid 2-dioxygenase-like protein, putative	1140	2.48445	2.58102	3.00082	2.68876	1.71451	2.14123	1.55743	1.80439
Medtr1g112050.1	2Fe-2S ferredoxin superfamily protein	465	255.264	219.555	223.847	232.889	38.2351	40.1341	36.2386	38.2026
Medtr2g086510.1	2Fe-2S ferredoxin superfamily protein	468	52.7953	53.9668	56.6102	54.4574	64.0735	64.5334	65.916	64.841
Medtr4g053120.1	2Fe-2S ferredoxin superfamily protein	468	25.923	24.6356	28.5117	26.3567	25.0714	26.045	45.873	32.3298
Medtr5g006320.1	2Fe-2S ferredoxin superfamily protein	462	6.3502	6.13092	4.19609	5.55907	7.59055	7.00454	5.72825	6.77445
Medtr4g098490.1	2Fe-2S ferredoxin superfamily protein	561	1.00284	1.57976	1.36467	1.31575	1.62487	1.1102	1.77831	1.50446
Medtr2g006290.1	2Fe-2S ferredoxin superfamily protein	453	0.429161	1.16476	0.0782686	0.557397	1.74258	0.950209	1.78079	1.49119
Medtr1g112030.1	2Fe-2S ferredoxin superfamily protein	471	0	0	0	0	0	0	0.0622215	0.0207405
Medtr1g112030.2	2Fe-2S ferredoxin superfamily protein	471	0	0	0	0	0	0	0	0
Medtr1g112030.3	2Fe-2S ferredoxin superfamily protein	471	0	0	0	0	0	0	0	0
Medtr1g112030.4	2Fe-2S ferredoxin superfamily protein	483	0	0	0	0	0	0	0	0
Medtr8g088720.1	2Fe-2S ferredoxin superfamily protein	447	0	0	0	0	0	0.144037	0.239947	0.127995
Medtr7g051230.1	2Fe-2S ferredoxin-like protein	465	151.93	146.889	109.272	136.03	100.464	114.851	81.7457	99.0202
Medtr1g011510.1	2Fe-2S iron-sulfur cluster-binding domain protein	492	3.68695	3.21065	3.95535	3.61765	4.7127	5.40218	5.18712	5.10067
Medtr2g101380.1	2Fe-2S iron-sulfur cluster-binding domain protein	576	0	0.136175	0	0.0453916	0.0700317	0	0	0.0233439
Medtr1g112970.1	2Fe-2S iron-sulfur cluster-binding domain protein	387	0.076741	0	0	0.0255803	0.0973753	0	0	0.0324584
Medtr4g131820.1	2Fe-2S iron-sulfur cluster-binding domain protein	615	0	0	0	0	0	0	0	0
Medtr4g131820.2	2Fe-2S iron-sulfur cluster-binding domain protein	531	0	0	0	0	0	0	0	0
Medtr4g131820.3	2Fe-2S iron-sulfur cluster-binding domain protein	432	0	0	0	0	0	0	0	0
Medtr1239s0010.1	2-hydroxy-6-oxo-6-phenylhexa-2,4-dienoate hydrolase, putative	1681	0.0417995	0	0.0381161	0.0266385	0	0	0	0
Medtr6g004200.1	2-hydroxyacyl-CoA lyase	1707	17.7685	17.5833	18.4502	17.934	11.1761	12.1091	9.42543	10.9035
Medtr1g105020.1	2-hydroxyisoflavanone dehydratase	972	77.4397	91.4764	107.423	92.113	77.269	77.7168	134.636	96.5405
Medtr1g104930.1	2-hydroxyisoflavanone dehydratase	975	13.7913	14.4379	17.6866	15.3053	15.9657	16.9557	14.9463	15.9559
Medtr3g450680.1	2-hydroxyisoflavanone dehydratase	1002	7.44332	8.85455	13.9142	10.0707	7.15099	8.53445	8.82452	8.16999
Medtr1g104933.1	2-hydroxyisoflavanone dehydratase	957	5.47809	4.54871	3.84258	4.62313	3.67604	3.93612	3.15711	3.58976
Medtr7g051020.1	2-hydroxyisoflavanone dehydratase	984	2.30607	2.31561	2.15176	2.25782	2.58589	2.67169	1.97808	2.41189
Medtr5g005850.1	2-hydroxyisoflavanone dehydratase	990	1.67373	2.38247	2.17195	2.07605	2.28713	3.65237	2.52279	2.82076
Medtr5g005920.1	2-hydroxyisoflavanone dehydratase	999	0	0.0912603	0.0674567	0.0529057	0	0	0	0
Medtr8g040860.1	2-hydroxyisoflavanone dehydratase	993	0	0	0.135729	0.0452429	0	0	0	0
Medtr5g005900.1	2-hydroxyisoflavanone dehydratase	987	0	0	0	0	0	0	0	0
Medtr7g033125.1	2-isopropylmalate synthase	1311	16.8973	16.2842	17.0272	16.7362	16.1341	15.8641	12.3692	14.7891
Medtr1g116500.1	2-isopropylmalate synthase	1797	13.7081	14.2834	10.4084	12.8	9.69025	10.2531	9.75717	9.90017
Medtr2g078470.1	2-isopropylmalate synthase	1125	0	0	0	0	0	0	0.151433	0.0504777
Medtr4g009880.1	2-methoxy-6-polyprenyl-1,4-benzoquinol methylase	873	13.2435	12.4434	12.3151	12.6673	11.8999	11.9336	12.2828	12.0388
Medtr1g071110.1	2-methyl-6-phytylbenzoquinone methyltranferase	1044	0.889384	0.663419	0.660124	0.737642	0.708608	0.601061	0.429124	0.579598
Medtr1g076570.1	2-methyl-6-phytylbenzoquinone methyltranferase	1023	0.162302	0.200225	0.222	0.194842	0.205942	0.336895	0.187074	0.243304
Medtr1g071110.2	2-methyl-6-phytylbenzoquinone methyltranferase	1044	0	0	0	0	0	0	0	0
Medtr3g069190.1	2-nitropropane dioxygenase-like protein	993	0	0	0	0	0	0	0	0
Medtr3g069190.2	2-nitropropane dioxygenase-like protein	885	0	0	0	0	0	0	0	0
Medtr3g069190.3	2-nitropropane dioxygenase-like protein	900	0	0	0	0	0	0	0	0
Medtr1g071470.1	2OG-Fe(II) oxygenase domain protein, putative	1248	6.94452	6.13902	6.53574	6.53976	8.1992	6.42376	6.59191	7.07162
Medtr5g048550.1	2OG-Fe(II) oxygenase family oxidoreductase	1062	171.773	188.435	222.511	194.24	127.31	126.028	157.888	137.076
Medtr7g063730.1	2OG-Fe(II) oxygenase family oxidoreductase	1113	166.923	175.72	179.809	174.151	112.754	127.297	100.521	113.524
Medtr3g117420.1	2OG-Fe(II) oxygenase family oxidoreductase	1065	43.9603	46.9263	52.1812	47.6893	49.3398	51.0495	62.5451	54.3115
Medtr6g081860.1	2OG-Fe(II) oxygenase family oxidoreductase	1116	19.881	19.7924	18.7918	19.4884	22.6633	20.5154	21.4616	21.5468
Medtr7g062580.1	2OG-Fe(II) oxygenase family oxidoreductase	1092	21.4639	17.0409	18.7246	19.0765	23.3926	23.3426	31.9047	26.2133
Medtr4g119410.1	2OG-Fe(II) oxygenase family oxidoreductase	1122	16.3408	18.373	21.859	18.8576	11.6126	13.7509	13.1222	12.8286
Medtr5g091920.1	2OG-Fe(II) oxygenase family oxidoreductase	690	17.571	16.6673	16.4939	16.9107	20.6093	17.4701	15.9981	18.0258
Medtr1g093140.1	2OG-Fe(II) oxygenase family oxidoreductase	1137	13.7263	13.4948	17.6857	14.9689	10.1649	10.7615	12.9594	11.2953
Medtr1g089865.1	2OG-Fe(II) oxygenase family oxidoreductase	1581	15.3413	16.448	12.6789	14.8228	13.8198	14.1371	10.7774	12.9114
Medtr8g006930.1	2OG-Fe(II) oxygenase family oxidoreductase	1122	10.2754	10.2744	12.4028	10.9842	9.22971	10.3277	11.0333	10.1969
Medtr3g040440.1	2OG-Fe(II) oxygenase family oxidoreductase	774	9.83539	9.37078	11.5903	10.2655	8.06397	7.70557	9.13901	8.30285
Medtr7g062600.1	2OG-Fe(II) oxygenase family oxidoreductase	1083	9.38488	7.77543	10.1684	9.10956	10.0188	10.5429	12.5337	11.0318
Medtr7g062560.1	2OG-Fe(II) oxygenase family oxidoreductase	1080	7.18403	8.60085	10.5313	8.77206	9.50033	10.4448	9.99254	9.97921
Medtr1g093120.1	2OG-Fe(II) oxygenase family oxidoreductase	1113	7.57222	7.55488	8.1501	7.75907	8.40067	8.93255	10.4926	9.27529
Medtr1g109230.1	2OG-Fe(II) oxygenase family oxidoreductase	1188	7.2328	7.9692	7.69048	7.63083	8.28434	7.52576	8.11401	7.9747
Medtr1g014720.1	2OG-Fe(II) oxygenase family oxidoreductase	1572	7.77992	7.29809	7.78271	7.62024	6.60727	7.24839	6.35707	6.73758
Medtr2g069090.1	2OG-Fe(II) oxygenase family oxidoreductase	1119	7.16099	8.01339	6.40861	7.19433	6.36615	6.64952	5.44205	6.15257
Medtr4g094900.1	2OG-Fe(II) oxygenase family oxidoreductase	759	6.68084	6.20682	8.37352	7.08706	7.46552	7.6091	7.09843	7.39102
Medtr1g033810.1	2OG-Fe(II) oxygenase family oxidoreductase	1077	6.66619	6.23416	7.35334	6.75123	8.43588	8.15849	8.262	8.28546
Medtr0032s0040.1	2OG-Fe(II) oxygenase family oxidoreductase	1128	4.85109	4.66797	5.5649	5.02799	5.87232	5.84033	5.88228	5.86498
Medtr2g069010.1	2OG-Fe(II) oxygenase family oxidoreductase	1146	4.61106	4.25353	5.49266	4.78575	4.79668	5.8635	5.36273	5.34097
Medtr3g043900.1	2OG-Fe(II) oxygenase family oxidoreductase	1062	3.40897	5.65739	4.58884	4.55173	2.36877	2.58333	4.3035	3.0852
Medtr2g068950.1	2OG-Fe(II) oxygenase family oxidoreductase	1110	2.88764	3.19931	4.6458	3.57758	3.01061	3.1306	3.39198	3.17773
Medtr0009s0480.1	2OG-Fe(II) oxygenase family oxidoreductase	1062	2.94437	2.73069	2.53257	2.73588	3.25912	2.88969	3.89922	3.34934
Medtr3g045230.1	2OG-Fe(II) oxygenase family oxidoreductase	1065	1.73622	2.90193	2.96217	2.53344	2.70053	2.63513	2.00123	2.44563
Medtr4g100610.1	2OG-Fe(II) oxygenase family oxidoreductase	684	2.33053	2.58103	2.49948	2.47034	3.32681	3.59151	3.05254	3.32362
Medtr7g094250.1	2OG-Fe(II) oxygenase family oxidoreductase	1545	2.13234	2.63057	2.22411	2.32901	1.42697	1.43496	1.24573	1.36922
Medtr5g048570.1	2OG-Fe(II) oxygenase family oxidoreductase	1059	2.37556	2.06032	2.20561	2.21383	3.63544	3.48658	4.21508	3.77903
Medtr6g015950.1	2OG-Fe(II) oxygenase family oxidoreductase	1011	1.90217	1.90057	2.37962	2.06079	1.43621	1.69682	1.59454	1.57586
Medtr6g088665.1	2OG-Fe(II) oxygenase family oxidoreductase	1023	1.63987	2.04194	2.38979	2.02387	1.57519	1.84512	2.89708	2.1058
Medtr8g041620.1	2OG-Fe(II) oxygenase family oxidoreductase	1146	1.30275	2.15504	2.4029	1.95356	2.21658	2.0486	2.11588	2.12702
Medtr2g437380.1	2OG-Fe(II) oxygenase family oxidoreductase	1092	1.23996	1.87386	2.37445	1.82942	0.747348	0.686351	1.6436	1.02577
Medtr3g464530.1	2OG-Fe(II) oxygenase family oxidoreductase	981	1.70812	1.2067	1.37122	1.42868	1.20411	1.17176	0.706758	1.02754
Medtr0314s0030.1	2OG-Fe(II) oxygenase family oxidoreductase	1047	0.945826	1.14721	1.23936	1.1108	1.39176	1.08888	1.52077	1.3338
Medtr2g072930.1	2OG-Fe(II) oxygenase family oxidoreductase	525	0.696587	1.01559	1.55913	1.09044	1.52672	0.350527	1.02188	0.966375
Medtr7g102720.1	2OG-Fe(II) oxygenase family oxidoreductase	1008	0.941821	0.69713	0.858827	0.832592	0.956049	1.47708	1.0132	1.14878
Medtr4g100590.1	2OG-Fe(II) oxygenase family oxidoreductase	942	0.80682	0.842208	0.735721	0.794916	0.570943	0.730013	0.751125	0.684027
Medtr7g029655.1	2OG-Fe(II) oxygenase family oxidoreductase	1119	0.897136	0.664054	0.613559	0.724916	0.996066	1.05525	1.34429	1.13187
Medtr3g092890.1	2OG-Fe(II) oxygenase family oxidoreductase	1017	0.584307	0.589773	0.775007	0.649696	0.572913	0.404287	0.306132	0.427777
Medtr2g069020.2	2OG-Fe(II) oxygenase family oxidoreductase	1113	0.622833	0.709257	0.546104	0.626065	0.273566	0.298346	0.662674	0.411529
Medtr2g007060.1	2OG-Fe(II) oxygenase family oxidoreductase	1176	0.443022	0.546536	0.782715	0.590758	0.667545	0.689694	0.82979	0.72901
Medtr2g068960.1	2OG-Fe(II) oxygenase family oxidoreductase	1113	0.420983	0.660987	0.558378	0.546783	0.388493	0.609043	0.573462	0.523666
Medtr1g043840.1	2OG-Fe(II) oxygenase family oxidoreductase	1023	0.508789	0.62767	0.463954	0.533471	0.484195	0.836084	0.659751	0.66001
Medtr5g048740.1	2OG-Fe(II) oxygenase family oxidoreductase	1062	0.473971	0.514551	0.397628	0.46205	1.17877	0.918245	1.09263	1.06321
Medtr0009s0400.1	2OG-Fe(II) oxygenase family oxidoreductase	453	0.552535	0	0.629806	0.394114	0.175276	0.382304	0.955303	0.504294
Medtr1g070080.1	2OG-Fe(II) oxygenase family oxidoreductase	1029	0.549746	0.155016	0.44401	0.382924	0.0797215	0.0869426	0.144835	0.103833
Medtr2g069060.2	2OG-Fe(II) oxygenase family oxidoreductase	771	0.449888	0.259003	0.410243	0.373045	0.304456	0.415042	0.207422	0.308973
Medtr1g043775.1	2OG-Fe(II) oxygenase family oxidoreductase	1074	0.368525	0.242471	0.380857	0.330618	0.49879	0.373979	0.226546	0.366438
Medtr7g056393.1	2OG-Fe(II) oxygenase family oxidoreductase	1122	0.239164	0.295045	0.311555	0.281921	0.0867059	0.189119	0.157524	0.14445
Medtr2g007120.1	2OG-Fe(II) oxygenase family oxidoreductase	1494	0.0551299	0.0680112	0.150815	0.0913188	0.0349767	0.114434	0.0635443	0.0709852
Medtr5g055800.1	2OG-Fe(II) oxygenase family oxidoreductase	1053	0.0636589	0.0785331	0.0406344	0.0609421	0.129241	0.079283	0.14675	0.118425
Medtr7g056347.1	2OG-Fe(II) oxygenase family oxidoreductase	1122	0	0.0949348	0.0233909	0.0394419	0	0	0	0
Medtr2g072890.1	2OG-Fe(II) oxygenase family oxidoreductase	1080	0.0787863	0.0323984	0	0.0370616	0.133294	0	0	0.0444314
Medtr7g016080.1	2OG-Fe(II) oxygenase family oxidoreductase	990	0.0222662	0.0274688	0.0609123	0.0368824	0.0282532	0.0308124	0.0513294	0.0367983
Medtr2g027110.2	2OG-Fe(II) oxygenase family oxidoreductase	771	0.0323846	0.0399514	0.0295308	0.0339556	0.0410922	0	0.0746549	0.0385824
Medtr3g117430.1	2OG-Fe(II) oxygenase family oxidoreductase	390	0	0.0839494	0	0.0279831	0	0	0	0
Medtr1g093110.1	2OG-Fe(II) oxygenase family oxidoreductase	1125	0.0391843	0	0.0357313	0.0249719	0	0	0	0
Medtr8g074050.1	2OG-Fe(II) oxygenase family oxidoreductase	1065	0	0.0323869	0.0239393	0.0187754	0	0	0.0605195	0.0201732
Medtr4g115990.1	2OG-Fe(II) oxygenase family oxidoreductase	972	0	0.032771	0	0.0109237	0.134827	0.03676	0	0.0571958
Medtr1g048940.1	2OG-Fe(II) oxygenase family oxidoreductase	1071	0.0242141	0	0	0.00807138	0.0307249	0	0	0.0102416
Medtr4g024660.1	2OG-Fe(II) oxygenase family oxidoreductase	1122	0	0	0.0160795	0.00535984	0	0.0244014	0	0.0081338
Medtr3g026150.1	2OG-Fe(II) oxygenase family oxidoreductase	1083	0	0	0.0154847	0.00516155	0	0	0	0
Medtr8g062600.1	2OG-Fe(II) oxygenase family oxidoreductase	1122	0.0145133	0	0	0.00483776	0	0	0	0
Medtr0009s0480.2	2OG-Fe(II) oxygenase family oxidoreductase	813	0	0	0	0	0	0	0	0
Medtr1g034130.1	2OG-Fe(II) oxygenase family oxidoreductase	264	0	0	0	0	0	0	0	0
Medtr1g043775.2	2OG-Fe(II) oxygenase family oxidoreductase	930	0	0	0	0	0	0	0	0
Medtr1g043810.1	2OG-Fe(II) oxygenase family oxidoreductase	1074	0	0	0	0	0	0	0	0
Medtr1g043810.2	2OG-Fe(II) oxygenase family oxidoreductase	990	0	0	0	0	0	0	0	0
Medtr1g070110.1	2OG-Fe(II) oxygenase family oxidoreductase	714	0	0	0	0	0	0	0	0
Medtr1g089865.2	2OG-Fe(II) oxygenase family oxidoreductase	1134	0	0	0	0	0	0	0	0
Medtr1g089865.3	2OG-Fe(II) oxygenase family oxidoreductase	1134	0	0	0	0	0	0	0	0
Medtr2g027110.1	2OG-Fe(II) oxygenase family oxidoreductase	747	0	0	0	0	0	0	0	0
Medtr2g069020.1	2OG-Fe(II) oxygenase family oxidoreductase	1179	0	0	0	0	0	0	0	0
Medtr2g069060.1	2OG-Fe(II) oxygenase family oxidoreductase	1050	0	0	0	0	0	0	0	0
Medtr2g072910.1	2OG-Fe(II) oxygenase family oxidoreductase	1077	0	0	0	0	0	0	0	0
Medtr2g072910.2	2OG-Fe(II) oxygenase family oxidoreductase	837	0	0	0	0	0	0	0	0
Medtr2g437380.2	2OG-Fe(II) oxygenase family oxidoreductase	810	0	0	0	0	0	0	0	0
Medtr3g026150.2	2OG-Fe(II) oxygenase family oxidoreductase	858	0	0	0	0	0	0	0	0
Medtr3g026150.3	2OG-Fe(II) oxygenase family oxidoreductase	774	0	0	0	0	0	0	0	0
Medtr3g117485.1	2OG-Fe(II) oxygenase family oxidoreductase	1062	0	0	0	0	0	0	0	0
Medtr3g117485.2	2OG-Fe(II) oxygenase family oxidoreductase	846	0	0	0	0	0	0	0	0
Medtr3g464530.2	2OG-Fe(II) oxygenase family oxidoreductase	759	0	0	0	0	0	0	0	0
Medtr4g100590.2	2OG-Fe(II) oxygenase family oxidoreductase	801	0	0	0	0	0	0	0	0
Medtr4g100600.1	2OG-Fe(II) oxygenase family oxidoreductase	969	0	0	0	0	0	0.0548639	0	0.018288
Medtr4g100600.2	2OG-Fe(II) oxygenase family oxidoreductase	690	0	0	0	0	0	0	0	0
Medtr6g035160.1	2OG-Fe(II) oxygenase family oxidoreductase	537	0	0	0	0	0.0515233	0	0.0936057	0.0483763
Medtr6g088665.2	2OG-Fe(II) oxygenase family oxidoreductase	1026	0	0	0	0	0	0	0	0
Medtr7g062550.1	2OG-Fe(II) oxygenase family oxidoreductase	1125	0	0	0	0	0	0	0	0
Medtr7g062570.1	2OG-Fe(II) oxygenase family oxidoreductase	1077	0	0	0	0	0	0	0	0
Medtr7g078010.1	2OG-Fe(II) oxygenase family oxidoreductase	1122	0	0	0	0	0	0	0	0
Medtr7g078010.2	2OG-Fe(II) oxygenase family oxidoreductase	909	0	0	0	0	0	0	0	0
Medtr8g041600.1	2OG-Fe(II) oxygenase family oxidoreductase	1146	0	0	0	0	0	0	0	0
Medtr8g041600.2	2OG-Fe(II) oxygenase family oxidoreductase	927	0	0	0	0	0	0	0	0
Medtr8g063070.1	2OG-Fe(II) oxygenase family oxidoreductase	1122	0	0	0	0	0	0	0	0
Medtr8g074070.1	2OG-Fe(II) oxygenase family oxidoreductase	1065	0	0	0	0	0	0	0	0
Medtr8g074070.2	2OG-Fe(II) oxygenase family oxidoreductase	1008	0	0	0	0	0	0	0	0
Medtr8g102600.1	2OG-Fe(II) oxygenase family oxidoreductase	984	0	0	0	0	0	0	0	0
Medtr8g102600.2	2OG-Fe(II) oxygenase family oxidoreductase	834	0	0	0	0	0	0	0	0
Medtr8g469400.1	2OG-Fe(II) oxygenase family oxidoreductase	1083	0	0	0	0	0	0	0	0
Medtr7g045650.1	2OG-Fe(II) oxygenase family oxidoreductase, putative	972	6.42157	7.80647	8.22237	7.48347	2.32564	3.35087	2.37471	2.68374
Medtr0009s0410.1	2OG-Fe(II) oxygenase family oxidoreductase, putative	501	0	0	0	0	0	0	0	0
Medtr8g009180.1	2OG-Fe(II) oxygenase family oxidoreductase, putative	885	0	0	0	0	0	0	0	0
Medtr3g085290.1	2OG-Fe(II) oxygenase family protein	1080	7.30021	7.76762	8.09527	7.72103	9.27965	7.90133	8.77506	8.65201
Medtr1g101840.1	2OG-Fe(II) oxygenase family protein	462	5.6376	6.95485	7.04067	6.54437	9.01957	7.8862	11.301	9.40225
Medtr4g029340.1	2OG-Fe(II) oxygenase family protein	978	2.73811	2.56719	2.87135	2.72555	2.60576	2.34921	2.90355	2.6195
Medtr6g059320.1	2OG-Fe(II) oxygenase family protein	801	2.16353	2.3881	2.59589	2.3825	2.78139	2.69847	3.05156	2.84381
Medtr3g109420.1	2-on-2 hemoglobin	513	31.3081	26.6097	31.4953	29.8044	31.0073	27.7076	32.8346	30.5165
Medtr1g008700.1	2-on-2 hemoglobin	510	9.1541	8.97252	9.50997	9.21219	10.7138	11.3083	21.488	14.5034
Medtr5g055667.1	2-oxoacid dehydrogenase acyltransferase domain protein	225	0	0.16904	0.0416497	0.07023	0.0579558	0	0	0.0193186
Medtr4g120220.1	2-oxoacid dehydrogenase acyltransferase family protein	1563	22.3215	20.6907	26.0557	23.0226	25.6047	24.2785	23.8864	24.5899
Medtr1g096240.1	2-oxoacid dehydrogenase acyltransferase family protein	1374	20.0787	18.2877	18.9523	19.1062	14.0808	13.4047	13.0036	13.4964
Medtr2g006820.1	2-oxoacid dehydrogenase acyltransferase family protein	1362	10.9969	11.1319	10.355	10.8279	10.0158	10.2279	8.87067	9.70476
Medtr1g111140.1	2-oxoacid dehydrogenase acyltransferase family protein	1413	10.3594	10.8299	9.09167	10.0936	7.49809	7.43694	5.35361	6.76288
Medtr5g093300.1	2-oxoacid dehydrogenase acyltransferase family protein	1368	5.36761	5.8035	4.91322	5.36144	4.38952	5.33784	5.01066	4.91267
Medtr8g036165.1	2-oxoglutarate (2OG) and Fe(II)-dependent oxygenase superfamily protein	1059	20.2554	19.9906	20.0004	20.0821	20.1201	19.2811	17.1683	18.8565
Medtr2g069480.1	2-oxoglutarate (2OG) and Fe(II)-dependent oxygenase superfamily protein	1401	0	0	0	0	0	0	0	0
Medtr2g069480.2	2-oxoglutarate (2OG) and Fe(II)-dependent oxygenase superfamily protein	1086	0	0	0	0	0	0	0	0
Medtr8g041610.1	2-oxoglutarate (2OG) and Fe(II)-dependent oxygenase superfamily protein, putative	258	0	0	0	0	0	0	0	0
Medtr5g092530.1	2-oxoglutarate dehydrogenase E2 subunit	177	2.56327	1.91513	2.10694	2.19511	2.61115	2.49795	2.33031	2.47981
Medtr2g009220.1	2-oxoglutarate/malate translocator	1704	14.1402	13.477	12.1365	13.2513	10.9528	11.6894	9.29314	10.6451
Medtr4g065007.1	2-oxoglutarate/malate translocator	1674	7.65081	6.43111	5.09566	6.39253	3.71188	4.33354	3.93377	3.99306
Medtr4g011690.1	2-oxoglutarate-dependent dioxygenase	948	20.3138	28.8328	25.6942	24.9469	25.7297	28.967	19.3861	24.6943
Medtr4g099380.1	2-oxoglutarate-dependent dioxygenase	849	6.73159	7.22462	6.93657	6.96426	6.37314	6.40246	5.52501	6.1002
Medtr7g090520.1	2-oxoglutarate-dependent dioxygenase	966	2.38672	2.08784	1.8994	2.12466	1.98227	2.16182	1.80066	1.98158
Medtr2g069070.1	2-oxoglutarate-dependent dioxygenase	573	0.233128	0	0	0.0777093	0	0.161303	0	0.0537678
Medtr4g011720.1	2-oxoglutarate-dependent dioxygenase	945	0	0.0415917	0.0307433	0.0241117	0	0	0	0
Medtr1g011600.1	2-oxoglutarate-dependent dioxygenase	897	0.0634348	0	0	0.0211449	0.0804914	0	0	0.0268305
Medtr1g034100.1	2-oxoglutarate-dependent dioxygenase	219	0	0	0	0	0	0	0	0
Medtr4g011720.2	2-oxoglutarate-dependent dioxygenase	798	0	0	0	0	0	0	0	0
Medtr5g024940.1	2-oxoglutarate-dependent dioxygenase	861	0	0	0	0	0	0	0.0449505	0.0149835
Medtr6g035155.1	2-oxoglutarate-dependent dioxygenase	387	0	0	0	0	0	0.264254	0	0.0880846
Medtr7g056370.1	2-oxoglutarate-dependent dioxygenase	660	0	0	0	0	0	0	0	0
Medtr8g075470.1	2-oxoisovalerate dehydrogenase E1 component, alpha subunit	1098	2.26585	2.25772	2.19863	2.24073	3.428	3.13552	2.94652	3.17001
Medtr7g118200.1	2-oxoisovalerate dehydrogenase E1 component, alpha subunit	312	0.236864	0.292208	0	0.176358	0	0	0	0
Medtr3g096390.1	2-oxoisovalerate dehydrogenase E1 component, alpha subunit	1350	0	0	0	0	0	0	0	0
Medtr3g096390.2	2-oxoisovalerate dehydrogenase E1 component, alpha subunit	1005	0	0	0	0	0	0	0	0
Medtr3g088845.1	2-oxoisovalerate dehydrogenase subunit alpha	1407	0	0	0	0	0	0	0	0
Medtr3g088845.2	2-oxoisovalerate dehydrogenase subunit alpha	1143	0	0	0	0	0	0	0	0
Medtr3g088845.3	2-oxoisovalerate dehydrogenase subunit alpha	996	0	0	0	0	0	0	0	0
Medtr2g095260.1	2-phosphoglycerate kinase	2211	7.17935	7.13748	6.30106	6.87263	5.91465	6.20729	5.69674	5.93956
Medtr4g036835.1	2-phosphoglycerate kinase	1341	0.397375	0.477654	0.45527	0.443433	0.517151	0.507595	0.211397	0.412048
Medtr1g056720.1	2-phosphoglycerate kinase	1209	0.0859154	0.10599	0.104459	0.0987882	0.181694	0.0792608	0.132038	0.130998
Medtr0372s0010.1	2-phosphoglycerate kinase	891	0	0	0	0	0	0	0	0
Medtr4g036835.2	2-phosphoglycerate kinase	1341	0	0	0	0	0	0	0	0
Medtr4g036835.3	2-phosphoglycerate kinase	1161	0	0	0	0	0	0	0	0
Medtr2g083110.1	2S albumin seed storage protein (Conglutin / Ara h 6 allergen)	426	0	0	0	0	0	0	0	0
Medtr2g083130.1	2S albumin seed storage protein (Conglutin / Ara h 6 allergen)	426	0	0	0	0	0	0	0	0
Medtr2g083160.1	2S albumin seed storage protein (Conglutin / Ara h 6 allergen)	423	0	0	0	0	0	0	0	0
Medtr2g030240.1	2-succinylbenzoate-CoA ligase/peroxisomal protein	1665	0.0200601	0	0.0731697	0.0310766	0.025454	0.0832787	0	0.0362442
Medtr2g030240.2	2-succinylbenzoate-CoA ligase/peroxisomal protein	1383	0	0	0	0	0	0	0	0
Medtr4g094672.1	3'(2'),5'-bisphosphate nucleotidase	813	18.2461	17.8051	18.751	18.2674	19.5997	18.1688	16.9138	18.2275
Medtr2g012510.1	3'(2'),5'-bisphosphate nucleotidase	1401	3.38538	3.63328	3.46083	3.49316	4.18008	3.57134	3.77961	3.84367
Medtr4g090525.1	3'(2'),5'-bisphosphate nucleotidase	1353	0.952922	0.711533	1.57783	1.08076	0.127279	0.347018	0.231235	0.235177
Medtr8g464260.1	3'(2'),5'-bisphosphate nucleotidase	1137	0.810377	1.22355	0.926464	0.986796	0.705979	0.903826	0.724946	0.778251
Medtr2g009270.1	3,4-dihydroxy-2-butanone 4-phosphate synthase	1626	20.5848	21.2898	23.068	21.6475	14.7466	14.9808	14.8636	14.8637
Medtr2g096330.1	3,4-dihydroxy-2-butanone 4-phosphate synthase	1524	0.0260034	0	0	0.00866779	0	0	0	0
Medtr4g094130.1	3,4-dihydroxy-2-butanone 4-phosphate synthase	1608	0	0	0	0	0	0	0	0
Medtr4g094130.2	3,4-dihydroxy-2-butanone 4-phosphate synthase	1224	0	0	0	0	0	0	0	0
Medtr6g073003.1	3,4-dihydroxy-2-butanone kinase, putative	1782	2.19596	2.22625	2.20732	2.20984	2.45535	2.84825	2.55619	2.61993
Medtr6g073003.2	3,4-dihydroxy-2-butanone kinase, putative	1248	0	0	0	0	0	0	0	0
Medtr4g102550.1	3,5-epimerase/4-reductase	897	63.3396	65.8687	68.1574	65.7886	71.6552	76.5316	78.8701	75.6856
Medtr2g020160.1	3,8-divinyl protochlorophyllide A 8-vinyl reductase	1239	2.11685	1.68294	1.32977	1.70985	2.68604	2.08308	1.62663	2.13192
Medtr2g033020.1	30S ribosomal protein S1	1230	11.7035	11.7235	10.2815	11.2362	12.8983	10.9138	11.4922	11.7681
Medtr1g097610.1	30S ribosomal protein S1	1536	2.77757	2.378	2.87882	2.67813	3.17775	2.64645	3.04406	2.95608
Medtr3g058430.1	30S ribosomal protein S10	567	9.0249	8.19917	7.4428	8.22229	9.61693	9.97169	9.78414	9.79092
Medtr2g101550.1	30S ribosomal protein S11P	378	0	0	0	0	0	0	0	0
Medtr3g108030.1	30S ribosomal protein S11P	417	0	0	0	0	0	0	0	0
Medtr3g073140.1	30S ribosomal protein S13	501	25.2108	22.4673	23.6068	23.7617	30.1753	33.4292	28.1046	30.5697
Medtr8g079770.1	30S ribosomal protein S14	165	0	0	0	0	0	0	0	0
Medtr4g009100.1	30S ribosomal protein S15	1272	5.01349	5.66672	5.4119	5.36404	5.17519	5.79396	4.43554	5.1349
Medtr0002s0210.1	30S ribosomal protein S15	471	0	0	0	0	0	0	0	0
Medtr4g006090.1	30S ribosomal protein S15	276	0	0	0	0	0	0	0.470614	0.156871
Medtr4g009100.2	30S ribosomal protein S15	1143	0	0	0	0	0	0	0	0
Medtr6g042190.1	30S ribosomal protein S15	276	0	0	0	0	0	0	0	0
Medtr2g101770.1	30S ribosomal protein S17	456	40.2931	39.9724	38.0123	39.4259	43.9411	45.6087	37.24	42.2633
Medtr3g035720.1	30S ribosomal protein S19P	279	0.410564	0.759742	0.935962	0.702089	0.781437	1.84647	2.12953	1.58581
Medtr4g051420.1	30S ribosomal protein S19P	279	0	0	0	0	0	0	0	0
Medtr4g051110.1	30S ribosomal protein S2	711	0.207881	0.38468	0.379124	0.323895	0.263776	0.287669	0.958438	0.503294
Medtr7g116690.1	30S ribosomal protein S2	633	0	0.133679	0	0.0445597	0	0	0	0
Medtr3g029540.1	30S ribosomal protein S2	264	0	0	0	0	0	0	0	0
Medtr8g061350.1	30S ribosomal protein S20	522	12.5773	11.4684	10.9703	11.672	13.2332	13.0806	12.2459	12.8532
Medtr4g051410.1	30S ribosomal protein S3	645	1.12057	0.552959	1.02182	0.898451	1.0664	2.24846	1.80824	1.7077
Medtr0002s0790.1	30S ribosomal protein S3	720	0	0	0	0	0	0	0	0
Medtr8g038470.1	30S ribosomal protein S3	600	0	0	0	0	0	0	0	0
Medtr3g117570.2	30S ribosomal protein S31	261	5.17007	6.0565	5.46721	5.56459	4.46536	6.31273	5.80895	5.52901
Medtr3g117570.1	30S ribosomal protein S31	276	0	0	0	0	0	0	0	0
Medtr4g051220.1	30S ribosomal protein S4	606	0.609749	0.150444	0.33361	0.364601	0.46422	1.01254	1.1245	0.867087
Medtr0002s0590.1	30S ribosomal protein S4, putative	1011	0	0	0	0	0	0	0	0
Medtr8g093680.1	30S ribosomal protein S5	1509	4.5469	4.61526	4.14622	4.43613	4.6375	4.46021	4.11311	4.40361
Medtr8g093680.2	30S ribosomal protein S5	1242	0	0	0	0	0	0	0	0
Medtr2g033490.1	30S ribosomal protein S6	885	25.8057	24.9146	26.1236	25.6146	33.4088	30.1899	26.382	29.9936
Medtr0002s0300.1	30S ribosomal protein S7	399	0	0	0	0	0	0	0	0
Medtr4g034810.1	30S ribosomal protein S8	462	1.042	0.791055	1.16944	1.00083	1.11876	1.99652	1.29342	1.46957
Medtr4g085580.1	30S ribosomal protein S9P	432	217.522	212.694	185.788	205.335	243.017	226.439	216.687	228.714
Medtr5g075240.1	30S ribosomal protein S9P	423	96.805	97.3223	88.5528	94.2267	100.747	94.5188	100.903	98.7231
Medtr3g078370.1	30S ribosomal protein S9P	1218	14.705	14.1457	12.9284	13.9264	10.7749	10.5523	9.8528	10.3933
Medtr1g021760.1	30S ribosomal protein S9P	618	10.4816	10.6216	9.84242	10.3152	12.8249	10.4468	9.20489	10.8255
Medtr8g106020.1	30S ribosomal protein S9P	423	0.316156	0.292521	0.144148	0.250942	0.200583	0	0	0.0668609
Medtr8g106080.1	30S ribosomal protein S9P	423	0	0	0	0	0	0	0	0
Medtr2g039750.1	30S ribosomal S16-like protein	393	9.14494	8.29299	8.15995	8.53263	8.97291	8.9702	7.44644	8.46318
Medtr5g014070.1	30S ribosomal S16-like protein	393	5.60495	5.43815	4.89277	5.31196	7.39043	6.98337	6.25352	6.87577
Medtr1g076310.1	30S ribosomal S16-like protein	378	4.14832	4.05617	3.86683	4.02377	4.36695	4.29476	3.96686	4.20952
Medtr5g014070.2	30S ribosomal S16-like protein	393	0.0394352	0	0.0719202	0.0371185	0.150116	0.109142	0	0.0864194
Medtr4g014360.1	30S ribosomal S17-like protein	312	11.0515	11.9157	9.95477	10.974	12.427	13.3661	13.1526	12.9819
Medtr6g005030.1	30S ribosomal S17-like protein	465	7.2649	5.71738	5.93939	6.30722	7.54948	9.70663	9.52874	8.92828
Medtr4g014360.2	30S ribosomal S17-like protein	312	0	0	0	0	0	0	0	0
Medtr4g104470.1	31 kDa ribonucleoprotein	903	28.1957	32.2681	27.0251	29.163	29.3255	26.5636	24.5703	26.8198
Medtr3g075500.1	31 kDa ribonucleoprotein	876	4.57153	5.20863	4.00937	4.59651	4.212	5.4397	3.69186	4.44785
Medtr3g075500.2	31 kDa ribonucleoprotein	816	0	0	0	0	0	0	0	0
Medtr7g106440.1	33 kDa ribonucleoprotein	957	1.19786	1.39565	1.36538	1.31963	1.0133	1.56553	1.15058	1.24314
Medtr1g016970.1	3'-5' exonuclease	1059	0	0	0	0	0	0	0	0
Medtr1g016970.2	3'-5' exonuclease	873	0	0	0	0	0	0	0	0
Medtr1g016970.3	3'-5' exonuclease	1059	0	0	0	0	0	0	0	0
Medtr1g016970.4	3'-5' exonuclease	654	0	0	0	0	0	0	0	0
Medtr1g016970.5	3'-5' exonuclease	945	0	0	0	0	0	0	0	0
Medtr7g086370.1	3'-5' exonuclease	2082	0	0	0	0	0	0	0	0
Medtr7g086370.2	3'-5' exonuclease	1797	0	0	0	0	0	0	0	0
Medtr7g086370.3	3'-5' exonuclease	1317	0	0	0	0	0	0	0	0
Medtr4g048230.2	3'-5' exonuclease domain protein	2727	0.0176692	0.0108989	0	0.0095227	0	0	0	0
Medtr4g048230.1	3'-5' exonuclease domain protein	2793	0	0	0	0	0	0	0	0
Medtr7g103280.1	35 kDa seed maturation protein, putative	1035	0	0	0	0	0	0	0	0
Medtr8g028485.1	39S ribosomal protein L46	690	3.25132	2.66678	2.70839	2.8755	4.05864	3.08866	3.20062	3.44931
Medtr8g087440.1	39S ribosomal protein L46	690	1.95403	2.50703	2.28076	2.24727	2.50424	2.3525	2.5676	2.47478
Medtr5g015850.1	39S ribosomal protein L47	414	32.9801	35.0384	25.0473	31.022	30.1115	28.9604	29.2911	29.4543
Medtr3g113260.1	39S ribosomal protein L53/MRP-L53	387	7.19655	6.69234	6.87883	6.92257	7.48604	7.53222	7.36861	7.46229
Medtr1g013440.1	39S ribosomal protein L53/MRP-L53	387	0	0	0	0	0	0	0	0
Medtr1g013440.2	39S ribosomal protein L53/MRP-L53	387	0	0	0	0	0	0	0	0
Medtr1g026540.1	3-beta-hydroxy-delta5-steroid dehydrogenase	1440	0	0	0	0	0	0	0	0
Medtr1g026540.2	3-beta-hydroxy-delta5-steroid dehydrogenase	1173	0	0	0	0	0	0	0	0
Medtr3g105440.1	3beta-hydroxysteroid-dehydrogenase/decarboxylase	1689	5.16516	4.65648	4.68869	4.83678	6.62813	5.61139	5.19923	5.81292
Medtr4g068110.1	3beta-hydroxysteroid-dehydrogenase/decarboxylase	1734	0.0101457	0.0250327	0	0.0117261	0	0.0140399	0	0.00467995
Medtr3g105440.2	3beta-hydroxysteroid-dehydrogenase/decarboxylase	1584	0	0	0	0	0	0	0	0
Medtr4g068110.2	3beta-hydroxysteroid-dehydrogenase/decarboxylase	1734	0	0	0	0	0	0	0	0
Medtr4g068110.3	3beta-hydroxysteroid-dehydrogenase/decarboxylase	1599	0	0	0	0	0	0	0	0
Medtr4g090620.1	3-dehydroquinate dehydratase/shikimate dehydrogenase	1524	12.45	14.5168	13.2521	13.4063	12.2299	11.3202	12.3497	11.9666
Medtr5g022580.1	3-dehydroquinate synthase	1332	23.5183	24.0365	23.5739	23.7095	18.7315	18.6007	16.3898	17.9074
Medtr1g039990.1	3-dehydroquinate synthase	1197	0	0.0187977	0.0138947	0.0108975	0	0	0	0
Medtr1g039990.2	3-dehydroquinate synthase	1197	0	0	0	0	0	0	0	0
Medtr5g091910.1	3-demethylubiquinone-9 3-methyltransferase	912	5.2028	4.92306	4.1606	4.76215	3.57739	3.44908	3.83048	3.61898
Medtr7g052690.1	3-demethylubiquinone-9 3-methyltransferase domain protein	498	73.3761	75.5519	56.5861	68.5047	110.199	103.787	92.945	102.31
Medtr1g061560.1	3-deoxy-D-manno-octulosonic-acid transferase	1533	1.64288	1.80346	1.70124	1.71586	2.13762	1.73398	1.76525	1.87895
Medtr1g057850.1	3-deoxy-manno-octulosonate cytidylyltransferase	1791	4.01142	4.86101	4.7229	4.53178	4.188	4.28627	4.07353	4.1826
Medtr1g100753.1	3-hexulose-6-phosphate isomerase, putative	621	0	0	0	0	0	0	0	0
Medtr5g011040.1	3-hydroxy-3-methylglutaryl coenzyme A synthase	1416	61.0872	67.1285	68.572	65.5959	36.0099	44.0508	32.2784	37.4464
Medtr6g089570.1	3-hydroxy-3-methylglutaryl coenzyme A synthase	1380	2.87153	2.59309	3.00602	2.82354	2.49224	1.7961	1.61519	1.96784
Medtr5g011040.2	3-hydroxy-3-methylglutaryl coenzyme A synthase	1284	0	0	0	0	0	0	0	0
Medtr8g072640.1	3-hydroxy-3-methylglutaryl-coenzyme A reductase-like protein	1752	225.022	218.438	267.45	236.97	264.833	267.801	257.155	263.263
Medtr5g087550.1	3-hydroxy-3-methylglutaryl-coenzyme A reductase-like protein	1698	50.805	46.2525	39.6538	45.5704	35.5141	36.5864	29.312	33.8042
Medtr5g026500.1	3-hydroxy-3-methylglutaryl-coenzyme A reductase-like protein	1653	9.60322	8.60859	10.9992	9.73701	6.78838	6.62156	4.2131	5.87435
Medtr5g091050.1	3-hydroxy-3-methylglutaryl-coenzyme A reductase-like protein	1638	5.27003	7.28605	5.358	5.97136	3.61255	4.27507	3.70049	3.8627
Medtr5g026430.1	3-hydroxy-3-methylglutaryl-coenzyme A reductase-like protein	1629	0.0362974	0.0447785	0.0330988	0.0380583	0.0460572	0.050229	0.083675	0.0599871
Medtr5g024880.1	3-hydroxy-3-methylglutaryl-coenzyme A reductase-like protein	1704	0.0219488	0.0541545	0	0.0253678	0	0	0.0505977	0.0168659
Medtr5g024880.2	3-hydroxy-3-methylglutaryl-coenzyme A reductase-like protein	1704	0	0	0	0	0	0	0	0
Medtr5g024880.3	3-hydroxy-3-methylglutaryl-coenzyme A reductase-like protein	1467	0	0	0	0	0	0	0	0
Medtr5g026450.1	3-hydroxy-3-methylglutaryl-coenzyme A reductase-like protein	1629	0	0	0	0	0	0	0	0
Medtr5g026460.1	3-hydroxy-3-methylglutaryl-coenzyme A reductase-like protein	1629	0	0	0	0	0	0	0	0
Medtr5g026480.1	3-hydroxy-3-methylglutaryl-coenzyme A reductase-like protein	1629	0	0	0	0	0	0	0	0
Medtr8g471160.1	3-hydroxyacyl-CoA dehydratase	666	0.023994	0.0592007	0.0437593	0.042318	0	0	0	0
Medtr8g471160.2	3-hydroxyacyl-CoA dehydratase	471	0	0	0	0	0	0	0	0
Medtr0837s0020.1	3-hydroxyacyl-CoA dehydrogenase NAD-binding protein, putative	2889	0.0232176	0.0286425	0.0211716	0.0243439	0	0	0	0
Medtr8g058775.1	3-hydroxyacyl-CoA dehyrogenase	891	0.0143749	0.0177337	0	0.0107029	0	0	0.033138	0.011046
Medtr8g061230.1	3-hydroxyacyl-CoA dehyrogenase	891	0	0	0	0	0	0	0	0
Medtr2g030400.1	3-hydroxyisobutyrate dehydrogenase	1059	0	0	0	0	0	0	0	0
Medtr2g030400.2	3-hydroxyisobutyrate dehydrogenase	966	0	0	0	0	0	0	0	0
Medtr2g030400.3	3-hydroxyisobutyrate dehydrogenase	897	0	0	0	0	0	0	0	0
Medtr2g030400.4	3-hydroxyisobutyrate dehydrogenase	1059	0	0	0	0	0	0	0	0
Medtr2g030400.5	3-hydroxyisobutyrate dehydrogenase	840	0	0	0	0	0	0	0	0
Medtr3g046330.1	3-hydroxyisobutyryl-CoA hydrolase-like protein	1179	0.953776	0.978322	1.16289	1.03166	0.815886	0.845298	1.40816	1.02311
Medtr8g010580.1	3-hydroxyisobutyryl-CoA hydrolase-like protein	1149	0	0	0	0	0	0	0	0
Medtr8g010580.2	3-hydroxyisobutyryl-CoA hydrolase-like protein	1026	0	0	0	0	0	0	0	0
Medtr8g010580.3	3-hydroxyisobutyryl-CoA hydrolase-like protein	975	0	0	0	0	0	0	0	0
Medtr8g103840.1	3-hydroxyisobutyryl-CoA hydrolase-like protein	1134	0	0	0	0	0	0	0	0
Medtr8g103840.2	3-hydroxyisobutyryl-CoA hydrolase-like protein	1245	0	0	0	0	0	0	0	0
Medtr8g103840.3	3-hydroxyisobutyryl-CoA hydrolase-like protein	807	0	0	0	0	0	0	0	0
Medtr8g103840.4	3-hydroxyisobutyryl-CoA hydrolase-like protein	903	0	0	0	0	0	0	0	0
Medtr8g103840.5	3-hydroxyisobutyryl-CoA hydrolase-like protein	951	0	0	0	0	0	0	0	0
Medtr1g073200.1	3-isopropylmalate dehydratase large subunit	1584	0.753861	0.858466	0.81434	0.808889	0.60337	0.770367	0.668402	0.680713
Medtr1g045750.1	3-isopropylmalate dehydratase, large subunit	1518	13.0789	14.2755	14.446	13.9335	14.1838	14.1708	14.7856	14.3801
Medtr4g011180.1	3-isopropylmalate dehydratase, small subunit	747	0.17412	0.199461	0.158776	0.177453	0.0946878	0.068843	0.0573418	0.0736242
Medtr4g011180.2	3-isopropylmalate dehydratase, small subunit	747	0	0	0	0	0	0	0	0
Medtr2g104610.1	3-isopropylmalate dehydrogenase	1218	19.8884	19.8408	17.5783	19.1025	17.7951	17.6631	14.9567	16.8049
Medtr2g105100.1	3-ketoacyl carrier synthase III	1191	8.9977	8.7082	9.93846	9.21478	8.5986	7.94478	6.46561	7.66966
Medtr4g007180.1	3-ketoacyl carrier synthase III	1131	0	0	0	0	0	0	0	0
Medtr3g085740.1	3-ketoacyl-(acyl-carrier) reductase	963	21.4726	21.3524	20.7523	21.1924	18.4738	17.0856	14.775	16.7781
Medtr4g070270.1	3-ketoacyl-CoA synthase	1515	56.5862	57.5717	68.4317	60.8632	49.446	49.0394	65.8817	54.789
Medtr7g081695.1	3-ketoacyl-CoA synthase	2289	2.1287	1.62677	1.78651	1.84733	2.70107	2.32009	1.60678	2.20931
Medtr4g113280.1	3-ketoacyl-CoA synthase-like protein	1470	22.9091	22.1359	21.385	22.1433	24.5683	24.0219	23.5679	24.0527
Medtr7g118170.1	3-ketoacyl-CoA synthase-like protein	1605	15.5943	13.4715	22.0466	17.0375	12.2712	12.379	12.819	12.4897
Medtr1g041085.1	3-ketoacyl-CoA synthase-like protein	1566	11.3873	9.12646	11.4611	10.6583	8.60072	9.59416	9.50922	9.2347
Medtr1g076430.1	3-ketoacyl-CoA synthase-like protein	1551	7.69808	5.13159	9.2611	7.36359	5.20958	4.48536	4.67002	4.78832
Medtr2g054940.1	3-ketoacyl-CoA synthase-like protein	1536	2.20109	2.61356	2.534	2.44955	2.19943	2.66517	2.02963	2.29808
Medtr3g105550.1	3-ketoacyl-CoA synthase-like protein	1614	0.592938	0.775813	0.573456	0.647402	0.729569	0.522147	0.538466	0.596728
Medtr6g074880.1	3-ketoacyl-CoA synthase-like protein	1413	0.784448	0.443547	0.387466	0.538487	0.497687	0.678458	0.452089	0.542745
Medtr2g013740.1	3-ketoacyl-CoA synthase-like protein	1518	0.236296	0.145754	0.188539	0.190196	0.187395	0.245243	0.136181	0.189606
Medtr4g062270.1	3-ketoacyl-CoA synthase-like protein	1395	0.0817043	0.20159	0.0372522	0.106849	0.103673	0	0.0941749	0.0659494
Medtr5g056510.1	3-ketoacyl-CoA synthase-like protein	1491	0.0419181	0.155137	0.114673	0.103909	0.0531891	0.058007	0	0.0370654
Medtr6g032965.1	3-ketoacyl-CoA synthase-like protein	1182	0.142301	0.0585167	0.0865074	0.095775	0.150469	0.0328197	0	0.0610963
Medtr7g118160.1	3-ketoacyl-CoA synthase-like protein	1287	0.157573	0	0.0478957	0.0684895	0.133294	0.0726839	0	0.0686594
Medtr2g007020.1	3-ketoacyl-CoA synthase-like protein	1371	0.107807	0.0664982	0	0.0581017	0.205191	0	0	0.0683971
Medtr2g436480.1	3-ketoacyl-CoA synthase-like protein	1368	0.0540216	0	0.0492612	0.0344276	0	0.074756	0.124534	0.06643
Medtr4g062170.1	3-ketoacyl-CoA synthase-like protein	1419	0	0.0481357	0	0.0160452	0	0	0	0
Medtr1g115560.1	3-ketoacyl-CoA synthase-like protein	1455	0.0427671	0	0	0.0142557	0.108533	0	0	0.0361776
Medtr3g072980.1	3-ketoacyl-CoA synthase-like protein	1464	0.0424234	0	0	0.0141411	0	0	0	0
Medtr2g096210.1	3-ketoacyl-CoA synthase-like protein	1443	0	0	0.0286276	0.00954252	0	0	0	0
Medtr1g102290.1	3-ketoacyl-CoA synthase-like protein	1464	0	0	0	0	0	0	0	0
Medtr1g110930.1	3-ketoacyl-CoA synthase-like protein	1491	0	0	0	0	0	0	0	0
Medtr3g072940.1	3-ketoacyl-CoA synthase-like protein	1464	0	0	0	0	0	0	0	0
Medtr4g053905.1	3-ketoacyl-CoA synthase-like protein	486	0	0	0	0	0	0	0	0
Medtr4g054265.1	3-ketoacyl-CoA synthase-like protein	360	0	0	0	0	0	0	0	0
Medtr4g054415.1	3-ketoacyl-CoA synthase-like protein	1284	0	0	0	0	0	0	0	0
Medtr4g054630.1	3-ketoacyl-CoA synthase-like protein	1407	0	0	0	0	0	0	0	0
Medtr4g062190.1	3-ketoacyl-CoA synthase-like protein	1422	0	0	0	0	0	0	0	0
Medtr6g051440.1	3-ketoacyl-CoA synthase-like protein	1461	0	0	0	0	0.0641838	0	0	0.0213946
Medtr7g086260.1	3-ketoacyl-CoA synthase-like protein	255	0	0	0	0	0	0	0	0
Medtr7g113405.1	3-ketoacyl-CoA synthase-like protein	912	0	0	0	0	0	0	0	0
Medtr1g047210.1	3-ketoacyl-CoA thiolase 2, peroxisomal-like protein	1389	74.9441	77.7188	86.3095	79.6574	73.2138	78.3828	70.161	73.9192
Medtr4g022430.1	3-ketoacyl-CoA thiolase 2, peroxisomal-like protein	1308	8.32319	10.0436	10.3705	9.57911	8.14718	8.45928	7.54586	8.05077
Medtr3g098750.1	3-ketodihydrosphingosine reductase-like protein	1380	0.227929	0.562371	0.271795	0.354032	0.177979	0.266887	0.242509	0.229125
Medtr4g037305.2	3-methyl-2-oxobutanoate hydroxymethyltransferase	651	7.2402	6.9512	7.55522	7.24887	8.24521	9.85143	8.20561	8.76742
Medtr8g028555.1	3-methyl-2-oxobutanoate hydroxymethyltransferase	1053	4.02588	4.96654	4.21022	4.40088	5.67993	5.68795	5.3867	5.58486
Medtr4g037315.1	3-methyl-2-oxobutanoate hydroxymethyltransferase	330	0.159271	0.196485	0	0.118585	0.202096	0	0	0.0673653
Medtr4g037245.1	3-methyl-2-oxobutanoate hydroxymethyltransferase	561	0.0399252	0.0492539	0.036407	0.041862	0.151981	0.0552492	0.276114	0.161115
Medtr4g037275.1	3-methyl-2-oxobutanoate hydroxymethyltransferase	261	0	0	0	0	0.0242306	0	0	0.00807687
Medtr4g037305.1	3-methyl-2-oxobutanoate hydroxymethyltransferase	744	0	0	0	0	0	0	0	0
Medtr2g015430.1	3'-N-debenzoyl-2'-deoxytaxol benzoyltransferase	1350	9.51637	7.92239	7.61581	8.35152	4.60207	5.75564	5.9063	5.42134
Medtr7g110610.1	3'-N-debenzoyl-2'-deoxytaxol benzoyltransferase	1173	0.109268	0.044933	0.0664261	0.0735423	0	0	0	0
Medtr8g079980.1	3'-N-debenzoyl-2'-deoxytaxol benzoyltransferase	1311	0	0	0	0	0	0.156013	0	0.0520042
Medtr8g107030.3	3-oxo-5-alpha-steroid 4-dehydrogenase	762	4.34715	4.20334	5.00866	4.51972	6.33598	6.58471	4.53668	5.81912
Medtr7g066760.1	3-oxo-5-alpha-steroid 4-dehydrogenase	798	3.85858	4.03403	3.93601	3.94287	3.56833	3.43904	2.26145	3.08961
Medtr8g023760.1	3-oxo-5-alpha-steroid 4-dehydrogenase	990	0.245765	0.697336	0.336162	0.426421	0.374217	0.57816	0.169966	0.374114
Medtr4g064025.1	3-oxo-5-alpha-steroid 4-dehydrogenase	786	0.0940224	0.231982	0.600159	0.308721	0.954427	0.13011	0.216746	0.433761
Medtr8g107030.1	3-oxo-5-alpha-steroid 4-dehydrogenase	924	0	0	0	0	0	0	0	0
Medtr8g107030.2	3-oxo-5-alpha-steroid 4-dehydrogenase	1017	0	0	0	0	0	0	0	0
Medtr6g037340.1	3-oxo-5-alpha-steroid 4-dehydrogenase family protein	807	15.5315	15.9323	18.0509	16.5049	17.2662	18.7236	15.9681	17.3193
Medtr4g072070.1	3-oxo-5-alpha-steroid 4-dehydrogenase family protein	1455	4.91511	5.78303	4.81694	5.17169	5.28233	5.54295	4.75805	5.19444
Medtr6g043740.1	3-oxo-5-alpha-steroid 4-dehydrogenase family protein	813	0.0307411	0	0.0280321	0.0195911	0.0390069	0	0	0.0130023
Medtr6g037330.1	3-oxo-5-alpha-steroid 4-dehydrogenase family protein	387	0	0	0	0	0	0	0	0
Medtr4g096690.1	3-oxoacyl-(acyl carrier) synthase II	1413	16.6693	18.6257	15.9635	17.0862	12.2661	12.6208	10.2367	11.7079
Medtr1g103020.1	3-oxoacyl-(acyl carrier) synthase II	1419	7.77183	6.84109	7.06175	7.22489	4.87813	5.33913	4.14429	4.78718
Medtr2g043530.1	3-oxoacyl-(acyl carrier) synthase II	1467	2.31077	2.35492	2.10714	2.25761	2.44038	2.57205	2.18371	2.39871
Medtr1g069385.1	3-oxoacyl-(acyl carrier) synthase II	1422	0.0123272	0	0.0112409	0.00785604	0	0	0	0
Medtr4g124880.1	3-oxoacyl-(acyl carrier) synthase II	1476	0	0	0.00959961	0.00319987	0	0	0	0
Medtr1g069385.2	3-oxoacyl-(acyl carrier) synthase II	1053	0	0	0	0	0	0	0	0
Medtr2g043530.2	3-oxoacyl-(acyl carrier) synthase II	1356	0	0	0	0	0	0	0	0
Medtr4g124880.2	3-oxoacyl-(acyl carrier) synthase II	1038	0	0	0	0	0	0	0	0
Medtr8g099695.1	3-oxoacyl-(acyl carrier) synthase II	1449	0	0	0	0	0.0285196	0.0311029	0	0.0198742
Medtr5g009640.1	3-oxoacyl-(acyl carrier) synthase III	1068	0.201428	0.276103	0.122452	0.199994	0.113595	0.123884	0.257968	0.165149
Medtr1196s0010.1	3-oxoacyl-(acyl-carrier) reductase	1553	0	0	0	0	0.0573181	0	0	0.019106
Medtr4g070500.1	3-oxoacyl-(acyl-carrier) reductase, putative	651	0	0	0	0	0	0	0	0
Medtr4g070490.1	3-oxoacyl-[acyl-carrier] reductase FabG-like protein	774	0	0	0	0	0	0	0	0
Medtr8g099700.1	3-oxoacyl-[acyl-carrier] synthase	876	0	0	0	0	0	0.0748655	0.124716	0.0665272
Medtr8g099715.1	3-oxoacyl-[acyl-carrier] synthase I	1185	0	0	0.0176597	0.00588655	0.049147	0.0535987	0.0446442	0.04913
Medtr8g099705.1	3-oxoacyl-[acyl-carrier] synthase I	462	0	0	0	0	0	0	0	0
Medtr3g091130.1	3-oxoacyl-[acyl-carrier] synthase-like protein	897	0	0	0	0	0	0	0	0
Medtr3g091130.2	3-oxoacyl-[acyl-carrier] synthase-like protein	738	0	0	0	0	0	0	0	0
Medtr3g102760.1	3-oxo-delta(4,5)-steroid 5-beta-reductase-like protein	1173	23.3106	23.7341	25.2942	24.1129	23.766	21.9746	20.8846	22.2084
Medtr4g073090.1	3-oxo-delta(4,5)-steroid 5-beta-reductase-like protein	1131	15.5952	15.2526	18.9185	16.5888	22.9974	23.3955	28.7176	25.0369
Medtr4g121570.1	3-oxo-delta(4,5)-steroid 5-beta-reductase-like protein	1131	12.9806	16.3964	19.3821	16.253	15.2897	15.458	12.8755	14.5411
Medtr3g102770.1	3-oxo-delta(4,5)-steroid 5-beta-reductase-like protein	1170	11.1883	11.1388	12.4845	11.6039	12.2664	12.1552	11.1991	11.8736
Medtr3g463660.1	3-oxo-delta(4,5)-steroid 5-beta-reductase-like protein	1128	2.62062	3.31377	3.76376	3.23272	4.32284	2.62919	2.56752	3.17318
Medtr3g102730.1	3-oxo-delta(4,5)-steroid 5-beta-reductase-like protein	1173	2.44119	2.46403	3.44029	2.78184	3.09759	3.1939	3.17191	3.15447
Medtr3g013890.1	3-oxo-delta(4,5)-steroid 5-beta-reductase-like protein	1173	0.950781	0.586468	1.26109	0.932778	1.04192	0.717658	0.69739	0.818988
Medtr1g018610.1	3-oxo-delta(4,5)-steroid 5-beta-reductase-like protein	1272	0.0497319	0.030676	0	0.0268026	0.0946559	0	0.0573225	0.0506595
Medtr1g018580.1	3-oxo-delta(4,5)-steroid 5-beta-reductase-like protein	1095	0.0546205	0	0	0.0182068	0	0.0755848	0	0.0251949
Medtr1g018590.1	3-oxo-delta(4,5)-steroid 5-beta-reductase-like protein	1185	0	0	0	0	0	0	0	0
Medtr4g121590.1	3-oxo-delta(4,5)-steroid 5-beta-reductase-like protein	1131	0	0	0	0	0	0.0904211	0	0.0301404
Medtr1g090917.1	3-phosphoinositide-dependent kinase	1494	0	0	0	0	0	0	0	0
Medtr1g090917.2	3-phosphoinositide-dependent kinase	1467	0	0	0	0	0	0	0	0
Medtr1g090917.3	3-phosphoinositide-dependent kinase	1119	0	0	0	0	0	0	0	0
Medtr1g090917.4	3-phosphoinositide-dependent kinase	1092	0	0	0	0	0	0	0	0
Medtr6g093070.1	3-phosphoinositide-dependent kinase, putative	1050	3.50092	3.40053	3.19241	3.36462	4.77415	4.17641	5.00929	4.65328
Medtr6g093070.2	3-phosphoinositide-dependent kinase, putative	924	0	0	0	0	0	0	0	0
Medtr4g024620.1	3-phosphoshikimate 1-carboxyvinyltransferase	1569	17.5242	18.1538	19.7998	18.4926	11.514	12.4573	11.2616	11.7443
Medtr1g077030.1	4,5-DOPA dioxygenase extradiol-like protein	798	19.4879	24.3876	27.2775	23.7177	18.8766	20.087	29.0254	22.663
Medtr6g064960.1	4,5-DOPA dioxygenase extradiol-like protein	801	3.61783	5.23516	4.67213	4.50838	4.83875	4.43812	4.23764	4.50484
Medtr2g038090.1	4/1 protein short form protein	756	1.45244	1.19454	0.914501	1.18716	1.49193	1.00496	0.956644	1.15118
Medtr8g076830.1	40S ribosomal protein S11-1	483	146.719	145.668	133.683	142.023	159.759	161.736	148.805	156.767
Medtr4g116410.1	40S ribosomal protein S11-1	483	127.744	139.955	109.431	125.71	116.034	116.498	104.449	112.327
Medtr1g017780.1	40S ribosomal protein S11-1	486	35.5835	37.0683	32.5694	35.0737	37.8729	37.6576	39.2079	38.2462
Medtr1g070450.1	40S ribosomal protein S15-4	459	156.282	159.974	145.153	153.803	172.249	178.038	168.586	172.957
Medtr8g105110.1	40S ribosomal protein S15-4	465	141.715	148.953	123.001	137.89	143.293	142.296	135.641	140.41
Medtr4g075450.1	40S ribosomal protein S15-4	459	0.322011	0.198625	0.293635	0.271424	0.408595	0.222802	0.74232	0.457906
Medtr1g058250.1	40S ribosomal protein S17	435	578.86	640.209	561.707	593.592	601.05	586.722	571.167	586.313
Medtr8g040740.1	40S ribosomal protein S19-1	432	30.4949	32.972	24.8942	29.4537	30.0273	31.1921	30.3747	30.5314
Medtr3g013635.2	40S ribosomal protein S19-1	432	19.0344	20.2233	17.2091	18.8223	18.0224	18.5166	15.7837	17.4409
Medtr3g013635.1	40S ribosomal protein S19-1	432	0	0	0	0	0	0	0	0
Medtr7g092720.1	40S ribosomal protein S20-2	369	147.503	148.277	146.58	147.453	159.604	165.028	156.612	160.415
Medtr2g085090.1	40S ribosomal protein S20-2	372	7.27566	7.53366	6.30823	7.03918	6.62885	7.46035	6.21399	6.76773
Medtr4g034030.1	40S ribosomal protein S20-2	369	5.10931	5.519	4.39156	5.00662	4.65295	5.37887	5.24105	5.09096
Medtr1g091057.1	40S ribosomal protein S20-2	372	0.514737	0.544293	0.514081	0.52437	0.839753	0.644464	0.395535	0.626584
Medtr0157s0070.1	40S ribosomal protein S20-2	369	0	0	0	0	0	0	0	0
Medtr1g091057.2	40S ribosomal protein S20-2	372	0	0	0	0	0	0	0	0
Medtr4g034030.2	40S ribosomal protein S20-2	264	0	0	0	0	0	0	0	0
Medtr7g100720.1	40S ribosomal protein S23-1	429	49.078	51.6391	42.2885	47.6686	47.6534	46.9008	49.6002	48.0514
Medtr1g066860.1	40S ribosomal protein S23-1	429	0.115111	0	0	0.0383705	0.0486877	0	0	0.0162292
Medtr1g066860.2	40S ribosomal protein S23-1	411	0	0	0	0	0	0	0	0
Medtr7g061155.1	40S ribosomal protein S23-1	768	0	0	0	0	0	0	0	0
Medtr1g032450.1	40S ribosomal protein S2-4	834	207.8	217.038	183.084	202.641	195.023	197.207	160.844	184.358
Medtr8g105340.1	40S ribosomal protein S2-4	840	1.91741	1.56359	1.86698	1.78266	0.618552	0.989383	1.04884	0.885593
Medtr8g105340.2	40S ribosomal protein S2-4	813	0	0	0	0	0	0	0	0
Medtr1g081410.1	40S ribosomal protein S24-2	414	208.254	226.687	195.163	210.035	227.997	217.81	208.858	218.222
Medtr7g114640.1	40S ribosomal protein S24-2	411	4.73364	5.74757	4.31651	4.93257	5.17274	5.33132	4.47507	4.99304
Medtr1g111970.1	40S ribosomal protein S27-1	261	197.244	209.763	204.529	203.845	242.342	236.398	225.65	234.797
Medtr2g015680.1	40S ribosomal protein S27-1	261	197.992	211.308	195.555	201.618	227.42	227.152	204.329	219.634
Medtr2g029270.1	40S ribosomal protein S27-1	261	80.8928	85.7603	84.6778	83.777	82.8465	80.1295	75.7571	79.5777
Medtr6g013210.1	40S ribosomal protein S28-1	198	293.446	325.933	257.057	292.145	303.192	299.096	297.727	300.005
Medtr4g081180.1	40S ribosomal protein S28-1	645	41.397	47.3351	35.1784	41.3035	49.1669	48.9862	46.625	48.2594
Medtr8g089765.1	40S ribosomal protein S28-1	324	5.28624	4.43455	4.62759	4.78279	4.42703	4.82802	5.11818	4.79108
Medtr6g013410.1	40S ribosomal protein S28-1	306	0	0	0	0	0	0	0	0
Medtr5g006440.1	40S ribosomal protein S3a-1	786	216.258	240.67	197.687	218.205	205.074	202.318	192.887	200.093
Medtr3g012040.1	40S ribosomal protein S3a-1	786	119.502	126.662	113.173	119.779	110.714	109.552	99.0529	106.44
Medtr1g103100.1	40S ribosomal protein S3a-1	786	58.1813	57.6715	51.0494	55.6341	50.1468	55.3356	47.9599	51.1475
Medtr7g107380.1	40S ribosomal protein S5-2	621	82.993	90.8375	78.9236	84.2514	93.5919	89.5322	90.0289	91.051
Medtr1g054310.1	40S ribosomal protein S5-2	720	78.1413	82.4431	67.4084	75.9976	70.3094	68.8068	66.6741	68.5968
Medtr4g088595.1	40S ribosomal protein S6-2	747	361.127	392.347	356.516	369.997	432.534	430.417	409.071	424.007
Medtr2g014030.1	40S ribosomal protein S6-2	747	94.2361	100.835	89.6672	94.9129	99.6899	95.4931	91.6218	95.6016
Medtr7g053160.2	40S ribosomal protein S6-2	747	0.0198393	0	0.0361822	0.0186738	0	0	0.0914697	0.0304899
Medtr7g053160.1	40S ribosomal protein S6-2	747	0	0	0	0	0	0	0	0
Medtr8g012330.1	40S ribosomal protein S8	867	0.0417916	0	0.012703	0.0181649	0.0353525	0.057832	0.0321135	0.041766
Medtr4g016620.1	40S ribosomal protein S8, putative	300	0	0	0	0	0	0	0	0
Medtr4g108310.1	40S ribosomal protein S9, putative	351	0	0.259741	0.383984	0.214575	0	0.291357	0	0.097119
Medtr4g108305.1	40S ribosomal protein S9, putative	177	0	0	0	0	0.234431	0	0	0.0781437
Medtr5g010025.1	40S ribosomal S10-like protein	624	99.928	103.609	90.1808	97.906	96.6667	92.4981	92.2104	93.7918
Medtr5g010022.1	40S ribosomal S10-like protein	384	0.384904	0.474839	0	0.286581	0	0	0	0
Medtr1g041400.1	40S ribosomal S10-like protein	351	0.210546	0	0.191992	0.134179	0	0	0	0
Medtr5g060960.1	40S ribosomal S10-like protein	432	0	0	0.138947	0.0463156	0	0.210858	0	0.0702861
Medtr7g026310.1	40S ribosomal S10-like protein	156	0	0	0	0	0	0	0	0
Medtr5g084110.1	40S ribosomal S10-like protein, putative	357	0	0.766127	0	0.255376	0	0.57292	0	0.190973
Medtr4g082210.1	40S ribosomal S10-like protein, putative	159	0	0	0.423832	0.141277	0	0	0	0
Medtr6g048400.1	40S ribosomal S10-like protein, putative	291	0	0	0.231578	0.0771927	0	0	0	0
Medtr7g033715.1	40S ribosomal S10-like protein, putative	342	0	0	0.197045	0.0656815	0.274189	0	0	0.0913962
Medtr6g041950.1	40S ribosomal S10-like protein, putative	177	0.0469216	0.11577	0	0.0542306	0	0.129862	0	0.0432873
Medtr5g039040.1	40S ribosomal S10-like protein, putative	354	0	0	0.138661	0.0462203	0	0	0	0
Medtr0027s0100.1	40S ribosomal S10-like protein, putative	363	0	0	0	0	0	0	0	0
Medtr1g059100.1	40S ribosomal S10-like protein, putative	342	0	0	0	0	0	0	0	0
Medtr1g107415.1	40S ribosomal S10-like protein, putative	285	0	0	0	0	0	0	0	0
Medtr2g017910.1	40S ribosomal S10-like protein, putative	312	0	0	0	0	0	0	0	0
Medtr2g036710.1	40S ribosomal S10-like protein, putative	357	0	0	0	0	0	0	0	0
Medtr2g041160.1	40S ribosomal S10-like protein, putative	315	0	0	0	0	0	0.117547	0	0.0391825
Medtr2g066020.1	40S ribosomal S10-like protein, putative	411	0	0	0	0	0	0	0	0
Medtr3g014410.1	40S ribosomal S10-like protein, putative	213	0	0	0	0	0	0	0	0
Medtr3g051500.1	40S ribosomal S10-like protein, putative	207	0	0	0	0	0	0.49404	0	0.16468
Medtr3g108930.1	40S ribosomal S10-like protein, putative	333	0	0	0	0	0	0	0	0
Medtr5g048680.1	40S ribosomal S10-like protein, putative	201	0	0	0	0	0	0	0	0
Medtr5g080790.1	40S ribosomal S10-like protein, putative	171	0	0	0	0	0	0	0	0
Medtr6g015895.1	40S ribosomal S10-like protein, putative	306	0	0	0	0	0	0	0	0
Medtr7g022090.1	40S ribosomal S10-like protein, putative	186	0	0	0	0	0	0	0	0
Medtr7g072450.1	40S ribosomal S10-like protein, putative	183	0	0	0	0	0	0	0	0
Medtr7g073160.1	40S ribosomal S10-like protein, putative	366	0	0	0	0	0	0	0	0
Medtr2g436800.1	40S ribosomal S21-like protein	246	163.286	168.751	149.101	160.379	168.304	172.019	158.956	166.427
Medtr7g076530.1	40S ribosomal S21-like protein	246	16.937	17.6626	13.2223	15.9406	12.6782	14.5011	11.938	13.0391
Medtr3g094220.1	40S ribosomal S26-like protein	393	0.262761	0.162078	0.149754	0.191531	0.0833533	0.0454517	0.22715	0.118652
Medtr5g097200.1	40S ribosomal S26-like protein	393	0	0.0360637	0	0.0120212	0	0.0404534	0	0.0134845
Medtr3g094220.2	40S ribosomal S26-like protein	360	0	0	0	0	0	0	0	0
Medtr5g097200.2	40S ribosomal S26-like protein	381	0	0	0	0	0	0	0	0
Medtr5g012610.1	40S ribosomal S30-like protein	189	239.215	247.353	222.596	236.388	210.09	221.161	172.143	201.131
Medtr4g100900.1	40S ribosomal S30-like protein	189	173.54	185.809	159.606	172.985	177.884	169.26	165.593	170.913
Medtr1g023000.1	40S ribosomal S3-like protein	720	271.045	288.124	245.236	268.135	222.349	232.907	187.074	214.11
Medtr1g044660.1	40S ribosomal S3-like protein	720	111.081	110.75	92.4546	104.762	101.157	99.5041	90.8636	97.1749
Medtr1g111450.1	40S ribosomal S3-like protein	714	0.135103	0.125003	0.184797	0.148301	0.385719	0.233698	0.0778621	0.232426
Medtr6g052140.1	40S ribosomal S3-like protein	708	0	0	0	0	0	0	0	0
Medtr6g052220.1	40S ribosomal S3-like protein	708	0	0	0	0	0	0	0	0
Medtr8g052030.1	40S ribosomal S4-like protein	798	172.419	187.878	171.307	177.201	168.228	174.523	161.462	168.071
Medtr4g014590.1	40S ribosomal S4-like protein	795	13.4867	15.9593	12.3784	13.9415	13.1209	13.0307	14.2518	13.4678
Medtr7g069950.1	40S ribosomal S4-like protein	798	10.6396	11.4579	8.42366	10.1737	10.6098	10.3236	10.9651	10.6328
Medtr5g018940.1	40S ribosomal S4-like protein	798	0	0	0	0	0	0	0	0
Medtr5g018940.2	40S ribosomal S4-like protein	798	0	0	0	0	0	0	0	0
Medtr6g085000.1	40S ribosomal S7-like protein	576	120.426	125.242	118.424	121.364	126.579	124.46	118.694	123.244
Medtr6g021670.1	40S ribosomal S7-like protein	576	4.76631	5.29198	4.67226	4.91018	4.77783	4.12231	4.88947	4.59654
Medtr6g021670.2	40S ribosomal S7-like protein	576	0	0	0	0	0	0	0	0
Medtr6g021670.3	40S ribosomal S7-like protein	576	0	0	0	0	0	0	0	0
Medtr8g012325.1	40S ribosomal S8-like protein	648	219.784	226.257	207.371	217.804	217.99	218.823	196.799	211.204
Medtr7g053450.1	40S ribosomal S8-like protein	654	138.262	142.625	120.863	133.916	125.504	125.949	119.306	123.587
Medtr4g016670.1	40S ribosomal S8-like protein	657	0	0.0306657	0.0226671	0.0177776	0	0.0343983	0.0573032	0.0305672
Medtr7g067490.1	40S ribosomal S9-like protein	594	100.971	111.968	101.041	104.66	108.272	108.877	95.8693	104.339
Medtr4g021290.1	40S ribosomal S9-like protein	594	58.2428	60.0726	53.0059	57.1071	63.5811	64.7422	61.982	63.4351
Medtr3g005450.1	40S ribosomal S9-like protein	594	43.5558	46.8268	40.9316	43.7714	52.3653	44.2603	44.5382	47.0546
Medtr1g068965.1	40S ribosomal S9-like protein	675	31.4513	31.2868	30.6692	31.1358	32.5839	30.4409	31.3274	31.4507
Medtr3g005430.1	40S ribosomal S9-like protein	594	22.2415	21.7201	19.4635	21.1417	21.2494	19.8636	17.9238	19.6789
Medtr7g107400.1	40S ribosomal SA-like protein	894	93.7455	94.0911	75.2129	87.6832	64.9862	66.4294	50.7204	60.712
Medtr3g095810.1	40S ribosomal SA-like protein	900	0.359955	0.580695	0.353484	0.431378	0.456741	0.459796	0.44681	0.454449
Medtr3g095810.2	40S ribosomal SA-like protein	894	0	0	0	0	0	0	0	0
Medtr8g064950.1	4-alpha-glucanotransferase	555	1.18717	1.93056	1.82067	1.64613	1.84875	1.56816	1.67937	1.69876
Medtr7g088740.1	4-alpha-glucanotransferase DPE2	2946	12.3999	13.124	12.6272	12.717	14.2374	14.0432	14.1601	14.1469
Medtr3g094840.1	4-alpha-glucanotransferase/amyloplastic protein	1722	0	0	0	0	0.0166116	0	0	0.0055372
Medtr3g094840.2	4-alpha-glucanotransferase/amyloplastic protein	1704	0	0	0	0	0	0	0	0
Medtr2g060330.1	4-alpha-methyl-sterol C4-methyl-oxidase, putative	168	0	0	0	0	0	0	0	0
Medtr3g088890.1	4-coumarate:CoA ligase, putative	276	0.118622	0	0.324507	0.14771	0	0.164151	0	0.0547171
Medtr4g128337.1	4-coumarate:CoA ligase-like protein	1662	24.8823	25.1547	29.6566	26.5645	26.2214	28.7323	30.3419	28.4319
Medtr5g007640.1	4-coumarate:CoA ligase-like protein	1764	16.95	21.0761	17.4593	18.4951	9.30602	9.55791	17.6382	12.1674
Medtr1g063110.1	4-coumarate:CoA ligase-like protein	1656	10.8484	10.9851	13.7878	11.8737	9.23103	7.95709	9.47203	8.88671
Medtr4g005750.1	4-coumarate:CoA ligase-like protein	1635	8.76965	10.2839	13.0825	10.712	8.72709	9.2176	10.9486	9.6311
Medtr2g105570.1	4-coumarate:CoA ligase-like protein	1656	8.94246	9.14439	11.7576	9.94814	8.14265	8.96243	7.19118	8.09875
Medtr1g063120.1	4-coumarate:CoA ligase-like protein	1668	5.31733	5.96861	7.51275	6.26623	5.64871	5.88229	6.66341	6.0648
Medtr3g088870.1	4-coumarate:CoA ligase-like protein	1689	2.5345	2.79028	3.21807	2.84762	1.40445	1.04331	0.998434	1.14873
Medtr3g088880.1	4-coumarate:CoA ligase-like protein	1683	1.20775	0.847726	1.50007	1.18518	0.911567	0.806835	0.864053	0.860818
Medtr3g460770.1	4-coumarate:CoA ligase-like protein	1662	0.360873	0.349794	0.423093	0.37792	0.588735	0.321031	0.772484	0.56075
Medtr1g073180.2	4-coumarate:CoA ligase-like protein	1605	0.134175	0.153702	0.166048	0.151308	0.194574	0.145886	0.220934	0.187131
Medtr1g073180.1	4-coumarate:CoA ligase-like protein	1620	0	0	0	0	0	0	0	0
Medtr2g095510.1	4-coumarate:CoA ligase-like protein	1620	0	0	0	0	0	0	0	0
Medtr2g095510.2	4-coumarate:CoA ligase-like protein	1374	0	0	0	0	0	0	0	0
Medtr4g057730.1	4-coumarate:CoA ligase-like protein	1629	0	0	0	0	0	0	0	0
Medtr4g057730.2	4-coumarate:CoA ligase-like protein	1416	0	0	0	0	0	0	0	0
Medtr4g057730.3	4-coumarate:CoA ligase-like protein	1362	0	0	0	0	0	0	0	0
Medtr1g026470.1	4-coumarate-CoA ligase-like protein	1227	0.0602295	0	0.109844	0.0566911	0.0764242	0.0833466	0.138845	0.0995385
Medtr1g026350.1	4-coumarate-CoA ligase-like protein	516	0	0	0.0827878	0.0275959	0	0	0	0
Medtr1g026430.1	4-coumarate-CoA ligase-like protein	1242	0	0	0	0	0	0	0	0
Medtr3g437340.1	4-diphosphocytidyl-2-C-methyl-D-erythritol kinase	1176	1.07119	1.10234	1.28604	1.15319	1.21578	1.11734	0.94308	1.09207
Medtr8g013640.1	4F5 family protein	600	0	0	0	0	0	0	0	0
Medtr8g013640.2	4F5 family protein	447	0	0	0	0	0	0	0	0
Medtr8g013640.3	4F5 family protein	465	0	0	0	0	0	0	0	0
Medtr8g013640.4	4F5 family protein	456	0	0	0	0	0	0	0	0
Medtr4g070120.1	4Fe-4S-binding domain protein	399	0.100775	0	0.0306315	0.0438021	0.0426238	0.0929693	0	0.0451977
Medtr4g069030.1	4-hydroxy-3-methylbut-2-enyl diphosphate reductase	1350	21.1441	21.0702	22.1636	21.4593	17.9991	18.2091	18.4559	18.2214
Medtr4g069070.1	4-hydroxy-3-methylbut-2-enyl diphosphate reductase	1347	0.411858	0.375545	0.571511	0.452971	0.227217	0.470816	0.28896	0.328998
Medtr2g094160.2	4-hydroxy-3-methylbut-2-enyl diphosphate synthase	2223	0.0795782	0.16362	0.145131	0.129443	0.117805	0.0367072	0.0917242	0.0820787
Medtr2g094160.1	4-hydroxy-3-methylbut-2-enyl diphosphate synthase	2223	0	0	0	0	0	0	0	0
Medtr7g073970.1	4-hydroxybenzoate polyprenyltransferase	1203	1.52235	1.28374	1.66936	1.49182	1.02697	1.04	1.06615	1.04437
Medtr5g091060.1	4-hydroxyphenylpyruvate dioxygenase	1314	22.817	19.0559	34.248	25.3737	16.8001	18.902	17.3465	17.6829
Medtr5g090990.1	4-hydroxyphenylpyruvate dioxygenase	1287	1.71864	1.53933	1.50279	1.58692	1.61316	1.30317	1.57391	1.49675
Medtr1g022325.1	4-hydroxyphenylpyruvate dioxygenase	1287	0.788985	0.594816	0.439669	0.607823	0.500565	0.727874	0.707317	0.645252
Medtr5g090980.1	4-hydroxyphenylpyruvate dioxygenase	945	0.0539034	0	0.0491534	0.0343523	0.136794	0.0745925	0.248523	0.153303
Medtr8g036035.1	4-hydroxy-tetrahydrodipicolinate synthase	1089	27.8817	26.4523	23.0882	25.8074	25.1543	22.7673	20.9067	22.9428
Medtr8g036040.1	4-hydroxy-tetrahydrodipicolinate synthase	1077	25.9304	23.2164	24.344	24.4969	30.5097	29.4675	27.7145	29.2305
Medtr8g036020.1	4-hydroxy-tetrahydrodipicolinate synthase	987	16.3502	18.4748	18.7027	17.8426	15.9271	15.6178	13.5089	15.0179
Medtr7g075090.1	4-hydroxy-tetrahydrodipicolinate synthase	1101	15.5377	16.9077	14.4803	15.6419	13.4226	12.6438	10.6441	12.2369
Medtr1g088775.1	4-hydroxy-tetrahydrodipicolinate synthase	1101	16.4358	15.905	13.6299	15.3236	18.6638	17.3053	16.6107	17.5266
Medtr8g036050.1	4-hydroxy-tetrahydrodipicolinate synthase	924	0.157657	0.14587	0.0718819	0.125136	0.050012	0.27271	0.0908599	0.137861
Medtr8g095460.1	4'-phosphopantetheinyl transferase family protein	993	1.52226	1.2256	1.1251	1.29099	1.36226	1.37479	0.997351	1.2448
Medtr1g059790.1	4'-phosphopantetheinyl transferase family protein	990	0.811018	0.707683	0.703475	0.740725	0.451794	0.60221	0.912004	0.655336
Medtr1g050425.1	4'-phosphopantetheinyl transferase family protein	879	0	0	0	0	0	0	0	0
Medtr1g050425.2	4'-phosphopantetheinyl transferase family protein	804	0	0	0	0	0	0	0	0
Medtr1g050425.3	4'-phosphopantetheinyl transferase family protein	948	0	0	0	0	0	0	0	0
Medtr1g050425.4	4'-phosphopantetheinyl transferase family protein	744	0	0	0	0	0	0	0	0
Medtr1g031890.5	50S ribosomal L15-like protein	837	0.258297	0.548785	0.314047	0.373709	0.273124	0.595726	0.562361	0.47707
Medtr1g031890.1	50S ribosomal L15-like protein	843	0	0	0	0	0	0	0	0
Medtr1g031890.2	50S ribosomal L15-like protein	591	0	0	0	0	0	0	0	0
Medtr1g031890.3	50S ribosomal L15-like protein	843	0	0	0	0	0	0	0	0
Medtr1g031890.4	50S ribosomal L15-like protein	591	0	0	0	0	0	0	0	0
Medtr1g085490.1	50S ribosomal L15-like protein	843	0	0	0	0	0	0	0	0
Medtr1g085490.2	50S ribosomal L15-like protein	843	0	0	0	0	0	0	0	0
Medtr4g118060.1	50S ribosomal L15-like protein	843	0	0	0	0	0	0	0	0
Medtr4g118060.2	50S ribosomal L15-like protein	843	0	0	0	0	0	0	0	0
Medtr1g114200.1	50S ribosomal L18-like protein	345	9.46476	11.9908	9.79309	10.4162	8.93649	10.0987	7.71369	8.91631
Medtr7g083650.1	50S ribosomal L18-like protein	375	5.13808	5.4331	5.50675	5.35931	5.16489	5.2172	5.61465	5.33225
Medtr1g063230.1	50S ribosomal L18-like protein	372	1.9866	4.65648	4.34769	3.66359	2.01661	2.74909	4.57963	3.11511
Medtr5g041290.1	50S ribosomal L18-like protein	501	1.3457	2.02905	2.01111	1.79529	1.23322	1.55184	1.72344	1.50284
Medtr1g080050.1	50S ribosomal L18-like protein	333	1.33696	0.909984	0.630592	0.959178	1.16996	0.446578	1.48788	1.03481
Medtr2g082410.1	50S ribosomal L24-like protein	585	6.58012	5.80247	6.4335	6.27203	7.05328	7.65929	7.5023	7.40495
Medtr1g047130.1	50S ribosomal L24-like protein	480	0	0	0	0	0	0	0	0
Medtr1g047130.2	50S ribosomal L24-like protein	480	0	0	0	0	0	0	0	0
Medtr8g016300.1	50S ribosomal L30-like protein	321	0	0	0	0	0	0	0	0
Medtr8g016300.2	50S ribosomal L30-like protein	321	0	0	0	0	0	0	0	0
Medtr8g099150.1	50S ribosomal L30-like protein	321	0	0	0	0	0	0	0	0
Medtr8g099150.2	50S ribosomal L30-like protein	321	0	0	0	0	0	0	0	0
Medtr5g038540.1	50S ribosomal L9-like protein	669	2.81011	2.79515	2.89789	2.83438	3.06165	2.23956	2.61157	2.63759
Medtr1g067700.1	50S ribosomal L9-like protein	675	2.31807	2.87393	2.58704	2.59302	3.2194	2.37791	2.71176	2.76969
Medtr3g110640.1	50S ribosomal protein	315	37.5271	37.4473	34.1034	36.3593	43.2296	44.8412	36.9069	41.6592
Medtr1g060610.1	50S ribosomal protein L11P	450	21.8025	21.8714	19.9023	21.1921	23.5239	21.3308	20.4883	21.781
Medtr3g080800.1	50S ribosomal protein L11P	648	6.26378	6.13442	5.98737	6.12852	5.89128	5.58853	4.62322	5.36768
Medtr3g082760.1	50S ribosomal protein L13	603	9.8227	10.1421	8.72994	9.56491	9.16726	10.0469	8.36839	9.19417
Medtr8g054450.1	50S ribosomal protein L13	723	2.19339	1.98147	2.39382	2.18956	3.04613	2.79625	2.26937	2.70392
Medtr8g054450.2	50S ribosomal protein L13	561	0	0	0	0	0	0	0	0
Medtr2g087550.1	50S ribosomal protein L14	630	0	0	0	0	0	0	0	0
Medtr5g096490.1	50S ribosomal protein L14p	501	1.68072	1.42355	1.53261	1.54563	1.52786	1.56211	1.33005	1.47334
Medtr4g051390.1	50S ribosomal protein L14p	369	0.144339	0.534194	0.13162	0.270051	0.183149	0.399478	0	0.194209
Medtr5g007240.1	50S ribosomal protein L14p	501	0.183682	0.302134	0.13958	0.208466	0.194226	0.127091	0.0705726	0.13063
Medtr1779s0020.1	50S ribosomal protein L14p	369	0	0	0	0	0.254126	0	0	0.0847086
Medtr5g096490.2	50S ribosomal protein L14p	402	0	0	0	0	0	0	0	0
Medtr5g096490.3	50S ribosomal protein L14p	402	0	0	0	0	0	0	0	0
Medtr1g110750.1	50S ribosomal protein L15	774	5.06298	4.30709	4.29948	4.55652	5.42721	5.40615	5.09819	5.31051
Medtr0002s0140.1	50S ribosomal protein L16	762	2.32304	2.22101	1.48283	2.00896	1.73175	2.12971	1.80738	1.88961
Medtr4g034750.1	50S ribosomal protein L16	360	0	0.162223	0.11991	0.0940441	0	0.363937	0	0.121312
Medtr0002s0780.1	50S ribosomal protein L16	753	0	0	0	0	0	0	0	0
Medtr0702s0030.1	50S ribosomal protein L16	288	0	0	0	0	0	0	0	0
Medtr1779s0010.1	50S ribosomal protein L16	360	0	0	0	0	0	0	0	0
Medtr2g087560.1	50S ribosomal protein L16	201	0	0	0	0	0	0	0	0
Medtr8g081460.1	50S ribosomal protein L16	288	0	0	0	0	0	0	0	0
Medtr3g062930.1	50S ribosomal protein L17	645	13.2587	13.5774	11.3157	12.7173	15.1835	14.259	12.8559	14.0995
Medtr3g095900.1	50S ribosomal protein L17	489	4.92677	5.02557	4.90537	4.95257	5.32371	4.84229	4.41457	4.86019
Medtr8g103900.1	50S ribosomal protein L17	489	0.804751	0.689725	0.587068	0.693848	0.763164	0.726789	0.546784	0.678913
Medtr2g044920.1	50S ribosomal protein L18	501	0	0	0	0	0	0	0	0
Medtr2g044920.2	50S ribosomal protein L18	411	0	0	0	0	0	0	0	0
Medtr4g032660.1	50S ribosomal protein L18 family protein	600	5.69164	5.67038	5.37018	5.5774	7.70046	7.20535	8.65057	7.85213
Medtr5g041280.1	50S ribosomal protein L18, putative	210	3.09471	2.5961	2.70912	2.79998	3.61267	2.3982	3.9951	3.33533
Medtr3g058620.1	50S ribosomal protein L19-2	660	19.445	19.7257	18.6478	19.2728	21.9891	21.8828	21.9049	21.9256
Medtr5g013300.1	50S ribosomal protein L19-2	690	0	0	0	0	0	0	0	0
Medtr5g013300.2	50S ribosomal protein L19-2	690	0	0	0	0	0	0	0	0
Medtr0059s0060.1	50S ribosomal protein L1p	1080	8.95102	8.82751	9.34535	9.04129	9.72813	10.2466	9.78851	9.92107
Medtr4g080120.1	50S ribosomal protein L1p	1224	4.67161	4.66473	3.22659	4.18764	3.38937	3.44035	2.90557	3.24509
Medtr1g075450.1	50S ribosomal protein L2	285	0	0.27711	0	0.0923699	0	0	0	0
Medtr4g051430.1	50S ribosomal protein L2	1149	0.0634621	0	0	0.021154	0.040263	0.04391	0.0731483	0.0524404
Medtr3g035700.1	50S ribosomal protein L2	369	0	0	0	0	0	0	0	0
Medtr4g124720.1	50S ribosomal protein L2	201	0	0	0	0	0	0	0	0
Medtr0027s0250.1	50S ribosomal protein L20	366	8.56967	9.63575	9.68883	9.29809	9.46954	10.5461	9.62252	9.87938
Medtr4g034720.1	50S ribosomal protein L20	360	0.971808	0.926404	0.926451	0.941554	1.00891	1.71157	2.24027	1.65358
Medtr5g087380.1	50S ribosomal protein L20	366	0	0	0	0	0	0	0	0
Medtr5g087380.2	50S ribosomal protein L20	366	0	0	0	0	0	0	0	0
Medtr7g085940.1	50S ribosomal protein L20	285	0	0	0	0	0	0	0	0
Medtr1g096460.1	50S ribosomal protein L21	639	19.764	19.7309	21.5946	20.3632	27.6945	24.4966	26.2775	26.1562
Medtr2g058400.1	50S ribosomal protein L21, related protein	1107	0.561136	0.576873	0.767531	0.63518	0.569613	0.672975	0.474307	0.572298
Medtr7g111750.1	50S ribosomal protein L21, related protein	903	0	0	0	0	0	0	0	0
Medtr7g111750.2	50S ribosomal protein L21, related protein	873	0	0	0	0	0	0	0	0
Medtr7g111750.3	50S ribosomal protein L21, related protein	873	0	0	0	0	0	0	0	0
Medtr7g100410.1	50S ribosomal protein L22	597	13.8197	10.5782	10.8016	11.7332	12.7872	11.1726	11.4798	11.8132
Medtr1g040020.2	50S ribosomal protein L22	981	0.0145935	0	0.026615	0.0137362	0	0.0201948	0	0.00673159
Medtr1g040020.1	50S ribosomal protein L22	981	0	0	0	0	0	0	0	0
Medtr1g040020.3	50S ribosomal protein L22	981	0	0	0	0	0	0	0	0
Medtr3g087190.1	50S ribosomal protein L23	627	68.8419	66.2962	66.061	67.0664	72.2748	74.3658	72.8105	73.1504
Medtr8g090225.1	50S ribosomal protein L23	345	0.325558	0.535501	0.890607	0.583889	1.37698	1.20137	0.50033	1.02623
Medtr2g098600.1	50S ribosomal protein L23	192	0.106308	0.0874314	0.0484699	0.0807363	0.067446	0.0980736	0.122533	0.0960177
Medtr2g082320.1	50S ribosomal protein L24, putative	288	0	0	0	0	0	0	0	0
Medtr8g079680.1	50S ribosomal protein L25, putative	768	14.0306	14.0717	11.2804	13.1276	11.3705	11.7087	10.7814	11.2869
Medtr7g086470.1	50S ribosomal protein L25, putative	801	5.1932	4.82474	3.46885	4.4956	3.52528	2.98696	2.85744	3.12322
Medtr7g086470.2	50S ribosomal protein L25, putative	624	0	0	0	0	0	0	0	0
Medtr3g014010.1	50S ribosomal protein L27	447	11.2151	12.1397	11.0027	11.4525	12.2372	11.5038	10.0598	11.2669
Medtr3g020680.1	50S ribosomal protein L27	582	11.5928	10.0181	11.592	11.0676	13.2413	13.2592	12.7717	13.0907
Medtr1g041320.1	50S ribosomal protein L28	441	12.0425	12.1051	10.1053	11.4176	14.4533	13.626	15.581	14.5534
Medtr8g090185.1	50S ribosomal protein L29	507	4.31683	4.55713	4.5827	4.48555	4.63276	5.61707	4.60439	4.9514
Medtr3g035710.1	50S ribosomal protein L2-B	429	0	0	0.124564	0.0415214	0.173332	0	0.314903	0.162745
Medtr3g037420.1	50S ribosomal protein L2-B	411	0	0	0	0	0	0	0	0
Medtr0002s0360.1	50S ribosomal protein L2P	651	0	0	0	0	0	0	0	0
Medtr0002s0800.1	50S ribosomal protein L2P	651	0	0	0	0	0	0	0	0
Medtr1g022450.1	50S ribosomal protein L31	405	0	0	0	0	0.0943385	0	0.171391	0.0885764
Medtr1g022450.2	50S ribosomal protein L31	411	0	0	0	0	0	0	0	0
Medtr4g006140.1	50S ribosomal protein L32	180	0.652841	0.80538	0	0.486074	0.828379	0.361365	0.601987	0.597244
Medtr8g045210.1	50S ribosomal protein L33	297	14.2186	9.52836	9.76424	11.1704	12.4733	9.83797	11.3305	11.2139
Medtr1g015500.1	50S ribosomal protein L33	174	6.79526	7.95311	7.19515	7.31451	6.69578	7.37116	7.22993	7.09896
Medtr4g051350.1	50S ribosomal protein L33	630	1.59635	1.73766	1.62693	1.65365	2.02558	4.41811	5.62824	4.02398
Medtr5g027470.1	50S ribosomal protein L35	474	9.9862	10.433	9.52623	9.9818	8.79044	9.51018	7.51786	8.60616
Medtr4g130300.1	50S ribosomal protein L35	447	0	0	0	0	0	0	0	0
Medtr4g130300.2	50S ribosomal protein L35	348	0	0	0	0	0	0	0	0
Medtr4g114610.1	50S ribosomal protein L36	306	11.067	11.9511	11.1617	11.3933	14.1634	13.5156	12.9755	13.5515
Medtr3g118210.1	50S ribosomal protein L3P	819	33.7377	35.3331	32.7853	33.952	31.4215	30.5879	26.1801	29.3965
Medtr6g006970.1	50S ribosomal protein L3P	885	4.43879	4.30143	4.31823	4.35282	3.48293	3.91818	4.30395	3.90169
Medtr1g093060.1	50S ribosomal protein L3P	1044	3.69707	4.78159	3.95128	4.14331	5.77566	5.14357	4.76538	5.2282
Medtr8g006995.1	50S ribosomal protein L4, bacterial/organelle protein	873	14.113	13.4965	13.418	13.6758	16.936	16.2748	12.7992	15.3367
Medtr3g107920.1	50S ribosomal protein L4, bacterial/organelle protein	1044	6.54033	7.05096	5.64489	6.41206	6.63913	5.53414	4.89768	5.69032
Medtr4g080740.1	50S ribosomal protein L5P	546	141.062	146.588	123.999	137.216	138.165	134.984	128.158	133.769
Medtr8g046140.1	50S ribosomal protein L5P	546	79.2143	81.6455	70.7508	77.2036	82.0234	81.0808	71.3342	78.1462
Medtr3g007700.1	50S ribosomal protein L5P	549	38.501	45.0993	37.2814	40.2939	33.0875	34.1635	29.8694	32.3735
Medtr7g078800.1	50S ribosomal protein L5P	807	10.3717	10.0511	9.321	9.91461	11.3529	12.2429	11.4074	11.6677
Medtr3g007690.1	50S ribosomal protein L5P	726	0.41305	0.12739	0.313876	0.284772	0.305732	0.42869	0.158698	0.297707
Medtr0316s0010.1	50S ribosomal protein L6	492	5.74721	6.62767	5.12682	5.8339	6.61877	7.00217	6.12037	6.58044
Medtr6g006060.1	50S ribosomal protein L7/L12	546	38.3193	38.3411	29.1457	35.2687	30.5853	30.912	23.407	28.3014
Medtr2g031960.1	50S ribosomal protein L7/L12	468	28.3818	25.9524	23.1521	25.8288	19.9051	19.4494	15.2595	18.2046
Medtr2g031760.1	50S ribosomal protein L7/L12	573	11.3695	10.5361	10.1219	10.6758	12.1703	11.1475	11.5521	11.6233
Medtr7g053520.1	50S ribosomal protein L7/L12	654	7.97154	7.94864	8.33484	8.08501	5.77997	6.30352	5.73401	5.93917
Medtr8g076780.1	50S ribosomal protein L7/L12	588	6.00531	4.3429	4.93322	5.09381	3.2845	4.62079	3.69964	3.86831
Medtr2g064300.1	50S ribosomal protein L7/L12	651	0	0	0	0	0	0	0	0
Medtr2g064300.2	50S ribosomal protein L7/L12	651	0	0	0	0	0	0	0	0
Medtr2g064300.3	50S ribosomal protein L7/L12	651	0	0	0	0	0	0	0	0
Medtr8g076780.2	50S ribosomal protein L7/L12	588	0	0	0	0	0	0	0	0
Medtr4g057210.1	50S ribosomal protein L9	579	5.71712	5.24871	4.8496	5.27181	4.83624	5.91826	4.75073	5.16841
Medtr7g082520.1	50S ribosomal-like protein, putative	474	10.0387	11.5938	10.9069	10.8464	9.39531	7.78327	5.41615	7.53158
Medtr4g119910.1	50S ribosome-binding GTPase	2667	11.1888	12.0707	9.38411	10.8812	12.912	12.3293	9.49996	11.5804
Medtr7g055730.1	50S ribosome-binding GTPase	1464	1.54542	1.61452	1.56158	1.57384	1.78429	1.77251	2.18249	1.9131
Medtr0960s0010.1	50S ribosome-binding GTPase	920	0	0	0.066656	0.0222187	0.0927522	0	0	0.0309174
Medtr2g030335.1	50S ribosome-binding GTPase	630	0.0294781	0.0363658	0	0.021948	0.0748085	0.0407923	0	0.0385336
Medtr0110s0050.1	5'-3' exonuclease family protein	1725	2.09891	1.97699	1.87516	1.98369	1.33164	1.60926	1.53656	1.49249
Medtr8g087940.2	5'-3' exonuclease family protein	2166	0.467731	0.379184	0.475259	0.440725	0.339141	0.332874	0.246455	0.306157
Medtr8g087940.1	5'-3' exonuclease family protein	2208	0	0	0	0	0	0	0	0
Medtr6g033525.1	5'-3' exonuclease-like protein	1140	0	0	0	0	0	0	0	0
Medtr6g033525.2	5'-3' exonuclease-like protein	891	0	0	0	0	0	0	0	0
Medtr4g051920.1	5'-3' exoribonuclease	2541	0.0242778	0.0299504	0.0110692	0.0217658	0	0.016798	0	0.00559934
Medtr7g114570.1	5'-3' exoribonuclease	2871	0	0	0	0	0	0	0	0
Medtr7g114570.2	5'-3' exoribonuclease	2838	0	0	0	0	0	0	0	0
Medtr2g023540.1	5'-adenylylsulfate reductase	1410	0.151957	0.187462	0.184755	0.174724	0.128543	0.0700934	0.0583833	0.0856734
Medtr0653s0040.1	5'-adenylylsulfate reductase	334	0	0	0	0	0	0	0	0
Medtr2g023540.2	5'-adenylylsulfate reductase	1224	0	0	0	0	0	0	0	0
Medtr3g009945.1	5'-adenylylsulfate reductase, putative	414	2.43507	1.95612	1.83319	2.07479	1.94012	2.27258	2.02346	2.07872
Medtr7g027663.1	5-adenylylsulfate reductase, putative	177	0	0	0	0	0	0	0	0
Medtr3g074620.1	5-adenylylsulfate reductase-like protein	939	30.0875	28.8828	29.0979	29.3561	32.6482	31.3843	33.6067	32.5464
Medtr6g029240.1	5-adenylylsulfate reductase-like protein	885	11.2761	10.7139	11.0275	11.0058	11.1087	11.3234	11.6786	11.3703
Medtr1g063080.1	5'-AMP-activated kinase-like protein, putative	1869	1.43958	1.72729	1.49254	1.55314	1.4388	1.61006	1.52292	1.52393
Medtr1g063080.2	5'-AMP-activated kinase-like protein, putative	1446	0	0	0	0	0	0	0	0
Medtr3g065930.1	5'-AMP-activated kinase-like protein, putative	903	0	0	0	0	0	0	0	0
Medtr3g065930.2	5'-AMP-activated kinase-like protein, putative	906	0	0	0	0	0	0	0	0
Medtr3g065930.3	5'-AMP-activated kinase-like protein, putative	729	0	0	0	0	0	0	0	0
Medtr6g037560.1	5-formyltetrahydrofolate cyclo-ligase	249	0.789922	0.32483	1.12049	0.74508	0.779581	0.850195	0.202331	0.610702
Medtr0168s0080.1	5-formyltetrahydrofolate cyclo-ligase	789	0	0	0	0	0	0.0258705	0	0.00862352
Medtr0168s0080.2	5-formyltetrahydrofolate cyclo-ligase	762	0	0	0	0	0	0	0	0
Medtr6g037530.1	5-formyltetrahydrofolate cyclo-ligase	1038	0	0	0	0	0	0	0	0
Medtr6g037530.2	5-formyltetrahydrofolate cyclo-ligase	762	0	0	0	0	0	0	0	0
Medtr8g010550.1	5-hydroxyisourate hydrolase	1017	0.0475659	0.0586799	0.0578324	0.0546928	0.0402371	0	0.109652	0.049963
Medtr8g010550.2	5-hydroxyisourate hydrolase	1020	0	0	0	0	0	0	0	0
Medtr3g117700.1	5'-methylthioadenosine/S-adenosylhomocysteine nucleosidase	786	20.4888	19.3455	20.6244	20.1529	19.6278	21.6266	18.1567	19.8037
Medtr0173s0020.1	5'-methylthioadenosine/S-adenosylhomocysteine nucleosidase	258	10.3829	11.8043	12.0669	11.418	10.8497	13.8045	10.7943	11.8162
Medtr4g093870.1	5-oxoprolinase	3801	23.303	23.1793	26.9557	24.4793	22.952	22.122	24.7936	23.2892
Medtr4g094700.1	6,7-dimethyl-8-ribityllumazine synthase	687	12.2086	12.8288	11.5744	12.2039	11.1253	10.6516	10.8698	10.8822
Medtr3g086250.1	60 kDa inner membrane protein	1599	10.6551	10.6556	12.3093	11.2067	8.47441	8.50722	7.07236	8.018
Medtr4g063705.1	60 kDa inner membrane protein	1335	10.0357	9.94721	11.266	10.4163	12.937	11.7297	12.6581	12.4416
Medtr4g089105.1	60 kDa inner membrane protein	1278	3.53849	3.46212	4.05189	3.68416	3.98675	4.29158	3.98481	4.08771
Medtr4g107330.1	60 kDa inner membrane protein	1341	3.20216	3.52294	2.90083	3.20864	2.59776	2.46985	2.05722	2.37494
Medtr8g089790.1	60S acidic ribosomal protein	360	294.342	307.536	256.194	286.024	265.786	266.004	245.475	259.088
Medtr1g060600.1	60S acidic ribosomal protein	339	133.165	139.313	127.581	133.353	136.315	135.173	125.653	132.38
Medtr3g092600.1	60S acidic ribosomal protein	333	58.2856	56.6487	49.6856	54.8733	57.1418	56.594	52.7335	55.4897
Medtr8g024350.1	60S acidic ribosomal protein	327	51.1384	55.3226	51.367	52.6093	49.1823	52.0404	47.7595	49.6607
Medtr0227s0020.1	60S acidic ribosomal protein	342	41.0344	45.34	36.4423	40.9389	41.5034	42.6292	37.4724	40.535
Medtr7g118060.2	60S acidic ribosomal protein	342	37.6969	43.5015	30.3646	37.1876	42.95	35.9725	34.2173	37.7133
Medtr2g066750.1	60S acidic ribosomal protein	333	12.206	16.9744	10.7256	13.302	15.4879	13.8198	7.16238	12.1567
Medtr1g044130.1	60S acidic ribosomal protein	246	0.592397	0.182704	0	0.258367	0.375842	0	0	0.125281
Medtr8g071090.1	60S acidic ribosomal protein	183	0.270702	0	0	0.0902339	0	0	0	0
Medtr3g074840.1	60S acidic ribosomal protein	384	0.101513	0	0.0925677	0.0646936	0.128808	0	0.468029	0.198946
Medtr2g085085.1	60S acidic ribosomal protein	342	0	0	0	0	0	0	0	0
Medtr2g085085.2	60S acidic ribosomal protein	342	0	0	0	0	0	0	0	0
Medtr7g118060.1	60S acidic ribosomal protein	342	0	0	0	0	0	0	0	0
Medtr3g108280.1	60S acidic ribosomal protein P0-1	972	177.152	154.371	110.244	147.256	102.626	108.015	77.8585	96.1664
Medtr5g082180.1	60S acidic ribosomal protein P0-1	972	162.22	151.221	117.446	143.629	94.0455	100.347	71.8708	88.7545
Medtr4g059400.1	60S ribosomal L12-like protein	501	567.209	621.607	529.159	572.658	559.616	553.264	492.857	535.246
Medtr1g064500.1	60S ribosomal L12-like protein	501	226.167	239.043	216.573	227.261	204.533	193.664	186.411	194.869
Medtr2g094300.1	60S ribosomal L12-like protein	501	0	0.358228	0.794372	0.3842	0	0	0.6694	0.223133
Medtr1g022165.1	60S ribosomal L13-like protein	624	189.318	205.173	184.724	193.072	210.566	209.611	201.083	207.087
Medtr5g026750.1	60S ribosomal L13-like protein	624	30.9758	32.5974	28.0657	30.5463	30.7343	30.2998	28.4032	29.8124
Medtr7g111590.1	60S ribosomal L13-like protein	624	0.138838	0.14681	0.28938	0.191676	0.176169	0.137233	0.137168	0.15019
Medtr7g111590.2	60S ribosomal L13-like protein	618	0	0	0	0	0	0	0	0
Medtr8g071810.1	60S ribosomal L13-like protein	465	0	0	0	0	0.044295	0	0	0.014765
Medtr1g075720.1	60S ribosomal L14-like protein	402	196.417	207.618	166.624	190.22	180.076	193.672	183.026	185.592
Medtr4g120770.1	60S ribosomal L14-like protein	402	105.29	106.345	98.0743	103.236	119.749	125.294	120.722	121.922
Medtr1g069905.1	60S ribosomal L21-like protein	495	515.3	550.457	496.121	520.626	561.489	559.427	545.803	555.573
Medtr7g107420.1	60S ribosomal L21-like protein	495	205.043	218.818	175.385	199.749	192.053	190.408	177.744	186.735
Medtr1g069585.1	60S ribosomal L23-like protein	423	86.7327	88.8945	74.6634	83.4302	82.5522	77.8452	70.6952	77.0309
Medtr1g026090.1	60S ribosomal L23-like protein	561	28.6794	26.2254	23.1915	26.0321	22.2661	22.9992	21.7408	22.3354
Medtr5g054560.1	60S ribosomal L23-like protein	306	6.57763	4.77325	5.998	5.78296	7.60981	7.22824	11.1494	8.66247
Medtr5g464620.1	60S ribosomal L23-like protein	222	4.11165	2.13573	4.04533	3.43091	4.66803	3.74328	4.98865	4.46665
Medtr7g098290.1	60S ribosomal L23-like protein	423	0.706932	0.603769	0.595049	0.63525	0.62101	0.752511	0.250717	0.541413
Medtr7g098290.2	60S ribosomal L23-like protein	378	0	0	0	0	0	0	0	0
Medtr2g100410.1	60S ribosomal L28-like protein	441	102.608	109.736	98.3693	103.571	112.392	115.252	106.279	111.308
Medtr8g015570.1	60S ribosomal L28-like protein	432	0.113782	0.070184	0.155633	0.1132	0.0360941	0.236181	0.0655744	0.112616
Medtr8g015570.2	60S ribosomal L28-like protein	336	0	0	0	0	0	0	0	0
Medtr7g011050.1	60S ribosomal L34-like protein	309	342.804	373.87	330.339	349.004	385.071	365.237	369.834	373.381
Medtr5g040570.1	60S ribosomal L34-like protein	363	248.985	262.749	238.131	249.955	293.624	290.476	285.763	289.954
Medtr7g010150.1	60S ribosomal L34-like protein	363	182.977	193.405	178.552	184.978	212.76	209.311	195.413	205.828
Medtr8g467460.1	60S ribosomal L34-like protein	363	27.6505	27.3164	24.2331	26.4	24.2844	24.7903	22.6152	23.8966
Medtr4g062410.1	60S ribosomal L35-like protein	372	100.311	106.885	87.7962	98.3309	109.759	108.975	97.5263	105.42
Medtr1g067490.1	60S ribosomal L35-like protein	369	53.8761	59.3322	49.9434	54.3839	50.7491	52.254	46.7434	49.9155
Medtr1g115545.1	60S ribosomal L35-like protein	366	46.3583	52.7071	43.8216	47.629	46.2829	46.0574	45.2525	45.8643
Medtr7g080090.1	60S ribosomal L35-like protein	372	10.036	13.5065	8.98523	10.8426	10.6507	9.34285	9.25425	9.74927
Medtr4g072410.1	60S ribosomal L35-like protein	366	5.34079	8.30481	8.26793	7.30451	10.6538	8.97193	11.6247	10.4168
Medtr5g045540.1	60S ribosomal L35-like protein, putative	222	0	0	0	0	0	0	0	0
Medtr1g066990.1	60S ribosomal L4-like protein	1218	138.234	115.859	81.4006	111.831	72.6103	77.6361	59.9388	70.0618
Medtr5g025120.1	60S ribosomal L4-like protein	1227	108.713	105.008	90.2742	101.332	89.8396	92.4718	79.0225	87.1113
Medtr1g045410.1	60S ribosomal L4-like protein	1221	47.1053	48.1161	39.6706	44.964	25.669	28.1406	20.9977	24.9358
Medtr5g098090.1	60S ribosomal L6-like protein	705	71.8613	73.8828	67.8817	71.2086	74.8124	76.2326	76.2238	75.7563
Medtr3g094860.1	60S ribosomal L6-like protein	702	39.2472	40.6177	30.7032	36.856	34.02	35.4507	30.1125	33.1944
Medtr8g091910.1	60S ribosomal L6-like protein	660	20.6097	20.0529	19.226	19.9629	24.2911	24.5224	21.9662	23.5933
Medtr3g094570.1	60S ribosomal L6-like protein	702	11.7259	12.2492	10.1968	11.3906	11.0091	10.894	10.7907	10.8979
Medtr3g029930.1	60S ribosomal L7-like protein	231	35.8311	35.9151	34.4239	35.39	40.5941	35.4169	32.45	36.1537
Medtr7g076940.1	60S ribosomal L8-like protein	780	223.724	235.756	162.01	207.163	152.855	153.91	126.854	144.54
Medtr5g021800.1	60S ribosomal L8-like protein	777	58.0019	54.9211	52.8037	55.2423	44.667	40.8361	36.4329	40.6453
Medtr2g090910.1	60S ribosomal protein L10-2	672	124.863	131.75	106.977	121.197	94.2626	97.1262	87.4075	92.9321
Medtr3g094230.1	60S ribosomal protein L10-2	675	102.136	108.275	97.3748	102.596	98.0623	101.462	95.1058	98.2101
Medtr3g062600.1	60S ribosomal protein L10-2	657	0.719641	0.546331	1.06006	0.775343	0.280966	0.229812	0.127612	0.212797
Medtr7g057770.1	60S ribosomal protein L13a-4	621	190.203	200.065	167.656	185.975	178.973	181.858	165.028	175.286
Medtr1g023590.1	60S ribosomal protein L13a-4	621	66.9824	69.5544	58.0576	64.8648	62.7855	59.0854	57.2343	59.7017
Medtr5g083790.1	60S ribosomal protein L13a-4	621	37.1975	41.8315	35.719	38.2493	30.7984	30.5388	27.3702	29.5691
Medtr3g078653.1	60S ribosomal protein L15-1	615	194.174	210.823	185.373	196.79	197.845	198.121	173.452	189.806
Medtr2g014220.1	60S ribosomal protein L15-1	759	101.136	106.414	85.0209	97.5236	83.6881	78.393	66.8044	76.2951
Medtr8g080460.1	60S ribosomal protein L17A	522	65.7413	73.2832	61.1329	66.7192	70.6108	71.6127	73.0177	71.7471
Medtr3g085490.1	60S ribosomal protein L17A	549	0	0	0.0297656	0.00992186	0	0.0451706	0	0.0150569
Medtr3g085490.2	60S ribosomal protein L17A	534	0	0	0	0	0	0	0	0
Medtr7g108805.1	60S ribosomal protein L18-3	567	264.213	286.298	250.909	267.14	275.924	283.349	262.728	274
Medtr1g083460.1	60S ribosomal protein L18-3	564	91.2785	95.5706	79.3488	88.7326	97.7967	95.6375	91.2356	94.8899
Medtr7g112880.1	60S ribosomal protein L18-3	564	4.29935	4.59241	3.51409	4.13528	2.9938	3.04731	2.17561	2.73891
Medtr7g112880.2	60S ribosomal protein L18-3	405	0	0	0	0	0	0	0	0
Medtr2g019720.1	60S ribosomal protein L18a	381	2.26569	2.13742	2.79523	2.39945	2.53668	2.39759	3.22598	2.72008
Medtr5g091135.1	60S ribosomal protein L18a-3	537	78.4346	79.8271	76.1804	78.1474	85.8332	91.885	77.8589	85.1924
Medtr2g098000.1	60S ribosomal protein L18a-3	537	60.9059	66.7256	53.9531	60.5282	64.6246	65.5391	60.7608	63.6415
Medtr5g091120.1	60S ribosomal protein L18a-3	537	8.26994	7.55401	9.53077	8.45157	11.1187	8.52219	9.16712	9.60268
Medtr3g046320.1	60S ribosomal protein L18a-3	537	0	0	0	0	0	0	0	0
Medtr3g046320.2	60S ribosomal protein L18a-3	531	0	0	0	0	0	0	0	0
Medtr7g108955.1	60S ribosomal protein L19	660	80.6099	83.2099	79.6905	81.1701	77.1204	82.0768	74.8716	78.0229
Medtr1g087910.1	60S ribosomal protein L19	642	0	0.068729	0	0.0229097	0	0	0	0
Medtr1g087910.2	60S ribosomal protein L19	621	0	0	0	0	0	0	0	0
Medtr7g108955.2	60S ribosomal protein L19	627	0	0	0	0	0	0	0	0
Medtr7g007070.2	60S ribosomal protein L2, related protein	627	0.16124	0.198914	0.0490104	0.136388	0.204594	0.0743755	0.2478	0.17559
Medtr7g007070.1	60S ribosomal protein L2, related protein	627	0	0	0	0	0	0	0	0
Medtr4g017930.1	60S ribosomal protein L23, putative	369	0.184754	0.531819	0.505419	0.407331	0.390719	0.340888	0.283937	0.338514
Medtr4g066540.1	60S ribosomal protein L23, putative	273	0	0.0593549	0.0438732	0.0344094	0	0.133159	0.110913	0.0813574
Medtr4g007840.1	60S ribosomal protein L23a, putative	219	16.9021	14.8621	14.9207	15.5616	13.9176	15.427	10.3627	13.2358
Medtr4g063060.1	60S ribosomal protein L23a-2	459	167.094	185.437	172.414	174.982	194.3	196.421	193.183	194.635
Medtr7g023260.1	60S ribosomal protein L23a-2	465	16.2026	18.6387	17.7915	17.5443	13.6841	16.762	12.9708	14.4723
Medtr2g096340.1	60S ribosomal protein L23a-2	465	0.0577356	0.0712258	0.0263239	0.0517618	0.10989	0.0399478	0	0.0499458
Medtr2g096340.2	60S ribosomal protein L23a-2	486	0	0	0	0	0	0	0	0
Medtr1g061670.1	60S ribosomal protein L24-2	492	75.7725	78.0369	68.6541	74.1545	80.5927	83.1611	75.477	79.7436
Medtr7g103320.3	60S ribosomal protein L24-2	492	0.369693	0.410466	0.134846	0.305002	0.422187	0.153476	0.170448	0.248704
Medtr4g104930.1	60S ribosomal protein L24-2	198	0.223944	0	0	0.0746481	0	0	0	0
Medtr7g103320.2	60S ribosomal protein L24-2	492	0.0115525	0.0285037	0.0316035	0.0238866	0.0146588	0.0159866	0.0266316	0.0190923
Medtr7g103320.1	60S ribosomal protein L24-2	492	0	0	0	0	0	0	0	0
Medtr8g073140.1	60S ribosomal protein L26, putative	216	0	0	0	0	0	0	0	0
Medtr2g012450.1	60S ribosomal protein L26-1	441	590.542	656.583	569.982	605.702	698.084	676.905	697.288	690.759
Medtr5g015570.1	60S ribosomal protein L26-1	441	275.442	250.926	196.277	240.882	230.643	213.472	194.281	212.799
Medtr5g096540.1	60S ribosomal protein L26-1	441	193.336	206.43	178.268	192.678	186.371	173.099	180.077	179.849
Medtr2g035930.1	60S ribosomal protein L27-1	408	442.82	483.002	383.904	436.575	437.937	430.008	451.279	439.741
Medtr2g006170.1	60S ribosomal protein L27-1	408	319.089	343.564	312.174	324.942	360.191	349.277	345.678	351.716
Medtr5g033090.1	60S ribosomal protein L27a-3	444	407.715	407.883	353.526	389.708	408.261	400.021	341.884	383.389
Medtr3g077050.1	60S ribosomal protein L27a-3	444	279.3	318.649	287.044	294.998	304.492	312.485	275.467	297.481
Medtr8g069460.1	60S ribosomal protein L27a-3	453	27.7018	33.0613	34.0649	31.6093	29.0821	22.3512	20.5933	24.0088
Medtr4g121870.1	60S ribosomal protein L29-1	594	130.656	131.989	124.688	129.111	141.458	151.163	137.022	143.215
Medtr4g121877.1	60S ribosomal protein L29-1	186	99.513	97.5605	84.2366	93.77	105.804	101.319	89.0121	98.7119
Medtr8g101980.1	60S ribosomal protein L31B	366	200.272	212.171	180.753	197.732	193.582	191.485	181.935	189.001
Medtr6g091630.3	60S ribosomal protein L31B	366	0.0723579	0.148775	0.0659817	0.0957047	0.122418	0.166884	0.0556013	0.114968
Medtr6g091630.1	60S ribosomal protein L31B	366	0	0	0	0	0	0	0	0
Medtr6g091630.2	60S ribosomal protein L31B	366	0	0	0	0	0	0	0	0
Medtr7g007920.1	60S ribosomal protein L32-1	402	334.959	371.366	329.6	345.308	382.167	378.407	371.44	377.338
Medtr8g085740.1	60S ribosomal protein L32-1	402	50.5156	49.1704	47.309	48.9983	47.0539	44.8558	41.7276	44.5458
Medtr7g053180.2	60S ribosomal protein L32-1	402	0.0640673	0.158074	0.0584216	0.0935209	0.203235	0	0.0738459	0.0923602
Medtr7g053180.1	60S ribosomal protein L32-1	402	0	0	0	0	0	0	0	0
Medtr7g010930.1	60S ribosomal protein L34	654	42.0945	41.6995	44.5114	42.7685	40.0265	39.512	36.5408	38.6931
Medtr6g012390.1	60S ribosomal protein L34	648	28.0552	35.8767	36.0865	33.3395	34.7305	32.3528	46.5342	37.8725
Medtr8g019410.1	60S ribosomal protein L34, putative	384	0.283148	0.232871	0.430327	0.315449	0.718563	0.261217	0.435153	0.471644
Medtr8g467400.1	60S ribosomal protein L34, putative	156	0	0	0	0	0	0	0	0
Medtr1g105880.1	60S ribosomal protein L35	252	0	0.151444	0.223885	0.125109	0.155768	0	0	0.0519227
Medtr5g081705.1	60S ribosomal protein L35a-3	414	25.9648	24.0679	25.2901	25.1076	27.0912	27.4276	22.1565	25.5584
Medtr0699s0020.1	60S ribosomal protein L35a-3	339	22.8768	20.7622	20.7389	21.4593	21.8984	22.4749	20.8481	21.7404
Medtr0699s0010.1	60S ribosomal protein L35a-3	339	0	0	0	0	0	0	0	0
Medtr5g081705.2	60S ribosomal protein L35a-3	393	0	0	0	0	0	0	0	0
Medtr1g100960.1	60S ribosomal protein L36	336	0.414143	0.567678	0.293727	0.425183	0.700666	0.573099	0.106079	0.459948
Medtr1g100960.2	60S ribosomal protein L36	348	0	0	0	0	0	0	0	0
Medtr6g053730.1	60S ribosomal protein L36	336	0	0	0	0	0	0	0	0
Medtr6g053730.2	60S ribosomal protein L36	336	0	0	0	0	0	0	0	0
Medtr7g100280.1	60S ribosomal protein L36a	318	169.796	183.735	156.013	169.848	181.594	186.183	184.528	184.102
Medtr2g008180.1	60S ribosomal protein L36a	318	143.86	151.905	120.348	138.704	141.842	142.819	138.427	141.029
Medtr4g094308.1	60S ribosomal protein L36a	318	4.29106	4.92607	6.24981	5.15565	7.63792	5.85557	6.45728	6.65026
Medtr2g101900.1	60S ribosomal protein L37-1	285	227.408	230.317	197.256	218.327	222.32	225.139	201.952	216.47
Medtr0147s0070.1	60S ribosomal protein L37-1	288	125.337	133.081	118.189	125.536	128.723	126.076	110.74	121.846
Medtr4g099160.1	60S ribosomal protein L37a-2	279	97.3455	101.663	101.511	100.173	111.859	118.417	107.155	112.477
Medtr8g007485.1	60S ribosomal protein L37a-2	279	29.7624	29.2043	25.8254	28.2641	27.9809	27.4239	22.5932	25.9993
Medtr0199s0040.1	60S ribosomal protein L37a-2	522	7.27997	6.96633	6.65639	6.96756	6.09172	6.58904	5.71503	6.13193
Medtr4g103340.1	60S ribosomal protein L37a-2	279	0.0441203	0.0544293	0.0804648	0.0596715	0.111967	0	0.101709	0.0712253
Medtr4g103340.2	60S ribosomal protein L37a-2	219	0	0	0	0	0	0	0	0
Medtr8g079485.1	60S ribosomal protein L38A	210	181.314	203.338	183.184	189.279	215.315	217.665	197.981	210.32
Medtr4g068040.1	60S ribosomal protein L38A	210	35.368	34.6766	32.7988	34.2811	41.3458	44.3355	45.799	43.8268
Medtr2g018680.1	60S ribosomal protein L38A	210	24.4096	24.4224	21.9081	23.58	23.941	26.5529	22.3753	24.2897
Medtr2g018680.2	60S ribosomal protein L38A	195	0	0	0	0	0	0	0	0
Medtr4g068040.2	60S ribosomal protein L38A	192	0	0	0	0	0	0	0	0
Medtr3g106310.1	60S ribosomal protein L39-3	156	200.93	203.377	179.265	194.524	204.201	193.805	180.37	192.792
Medtr1g013070.1	60S ribosomal protein L39-3	156	190.466	202.642	178.563	190.557	232.657	226.976	221.379	227.004
Medtr4g094398.1	60S ribosomal protein L3B	1170	7.79874	9.72096	6.26877	7.92949	3.82661	3.63474	3.47602	3.64579
Medtr1g098540.3	60S ribosomal protein L3B	1170	0	0.0262206	0.0581443	0.0281216	0.0269694	0	0	0.00898979
Medtr1g098540.1	60S ribosomal protein L3B	1170	0	0	0	0	0	0	0	0
Medtr1g098540.2	60S ribosomal protein L3B	1170	0	0	0	0	0	0	0	0
Medtr8g028125.1	60S ribosomal protein L5-2	909	305.623	331.372	287.004	308	294.695	284.377	279.935	286.336
Medtr3g118030.1	60S ribosomal protein L5-2	903	69.9444	75.4387	60.2957	68.5596	58.4951	57.0538	48.2628	54.6039
Medtr3g093110.1	60S ribosomal protein L6	582	453.096	459.939	403.191	438.742	443.94	438.913	400.889	427.914
Medtr1g090700.1	60S ribosomal protein L6	309	16.208	15.851	15.7752	15.9447	18.8611	17.6642	19.6498	18.725
Medtr5g068780.1	60S ribosomal protein L6	579	6.18765	8.0367	6.04694	6.7571	5.39229	5.68684	5.3827	5.48728
Medtr1g077690.1	60S ribosomal protein L6	309	6.60383	5.29125	5.24587	5.71365	6.04705	4.89898	5.25761	5.40122
Medtr1g022375.1	60S ribosomal protein L7, putative	471	0.109973	0	0.150422	0.0867983	0	0.380455	0.253515	0.211323
Medtr3g112090.1	60S ribosome subunit biogenesis NIP7-like protein	564	38.0682	48.1989	38.5784	41.6152	28.7478	27.8326	22.0281	26.2028
Medtr6g061690.1	65-kDa microtubule-associated-like protein	2133	4.99804	5.25811	4.65889	4.97168	4.65075	4.80304	3.48854	4.31411
Medtr3g110395.1	6-phosphofructokinase	1560	40.6396	46.7723	47.1611	44.8577	42.9037	46.8764	70.5952	53.4584
Medtr6g090130.1	6-phosphofructokinase	1518	43.6488	45.8976	44.1642	44.5702	52.1652	50.9948	92.29	65.15
Medtr4g134290.1	6-phosphofructokinase	1383	14.1835	14.3423	15.8314	14.7857	17.2596	18.4476	17.063	17.5901
Medtr8g069040.1	6-phosphofructokinase	1590	4.66989	5.27019	5.22271	5.05426	3.89279	4.02806	3.42752	3.78279
Medtr1g090300.1	6-phosphofructokinase	1632	2.38271	2.4747	2.25862	2.37201	2.27052	2.39799	2.34474	2.33775
Medtr5g032570.1	6-phosphofructokinase	1602	0.740594	0.943593	0.963178	0.882455	0.801079	0.688832	0.643722	0.711211
Medtr2g100710.1	6-phosphofructokinase	1398	0.377783	0.399475	0.278875	0.352044	0.342402	0.423205	0.414709	0.393439
Medtr2g100710.2	6-phosphofructokinase	1152	0	0	0	0	0	0	0	0
Medtr8g102190.1	6-phosphofructokinase	1428	0	0	0	0	0	0	0	0
Medtr8g102190.2	6-phosphofructokinase	1155	0	0	0	0	0	0	0	0
Medtr8g102190.3	6-phosphofructokinase	1128	0	0	0	0	0	0	0	0
Medtr8g102470.2	6-phosphogluconate dehydrogenase NAD-binding domain protein	999	1.76153	1.49402	1.5561	1.60388	1.50176	1.79014	1.20554	1.49915
Medtr8g102470.1	6-phosphogluconate dehydrogenase NAD-binding domain protein	927	0	0	0	0	0	0	0	0
Medtr8g088900.1	6-phosphogluconate dehydrogenase-like protein	1119	21.0902	20.4326	20.1201	20.5476	18.6163	19.0733	17.9016	18.5304
Medtr2g005690.1	70 kDa heat shock protein	2124	48.3948	50.9559	42.8294	47.3933	34.9857	35.4146	26.0623	32.1542
Medtr3g108730.1	7-dehydrocholesterol reductase	366	5.94166	5.29145	5.99514	5.74275	6.15633	6.27609	5.02496	5.81913
Medtr4g005480.1	7-dehydrocholesterol reductase	375	0	0	0	0	0	0	0	0
Medtr4g094510.1	7-dehydrocholesterol reductase-like protein	720	0.570393	0.703669	0.633908	0.63599	0.768998	0.59199	0.903997	0.754995
Medtr4g005450.1	7-dehydrocholesterol reductase-like protein	834	0.495718	0.440312	0.39779	0.444607	0.603847	0.38415	0.685655	0.557884
Medtr4g094512.5	7-dehydrocholesterol reductase-like protein	1191	0.118726	0.0266304	0.0590529	0.0681365	0.0273908	0.0597437	0.0995253	0.0622199
Medtr4g094512.1	7-dehydrocholesterol reductase-like protein	1191	0	0	0	0	0	0	0	0
Medtr4g094512.2	7-dehydrocholesterol reductase-like protein	1191	0	0	0	0	0	0	0	0
Medtr4g094512.3	7-dehydrocholesterol reductase-like protein	1191	0	0	0	0	0	0	0	0
Medtr4g094512.4	7-dehydrocholesterol reductase-like protein	1191	0	0	0	0	0	0	0	0
Medtr3g008020.1	8-amino-7-oxononanoate synthase-like protein	1422	1.78871	1.93082	1.93206	1.88387	1.40503	1.32603	0.859052	1.1967
Medtr3g088510.1	8-oxoguanine-DNA glycosylase	1089	7.90161	7.51471	7.67693	7.69775	8.49494	7.95228	7.2861	7.91111
Medtr2g070460.1	9-cis-epoxycarotenoid dioxygenase	1833	1.67061	1.87359	2.02195	1.85539	1.15626	1.17692	1.54047	1.29122
Medtr5g079770.1	A1 cistron-splicing factor AAR2	1176	2.56693	2.80173	2.69779	2.68882	3.02527	2.7454	2.3068	2.69249
Medtr7g104810.1	A49-like RNA polymerase I associated factor	1290	1.98348	1.86205	2.55864	2.13472	2.3572	2.32971	1.87358	2.18683
Medtr2g037460.2	A49-like RNA polymerase I associated factor	999	0.892506	0.742565	0.79493	0.81	0.645254	0.876035	0.813414	0.778234
Medtr2g037460.1	A49-like RNA polymerase I associated factor	1260	0	0	0	0	0	0	0	0
Medtr2g037880.1	A49-like RNA polymerase I associated factor	1287	0	0	0	0	0	0	0	0
Medtr2g037880.2	A49-like RNA polymerase I associated factor	1287	0	0	0	0	0	0	0	0
Medtr1231s0010.1	AAA ATPase, putative	1847	0	0	0	0	0	0	0	0
Medtr5g090740.1	AAA domain protein	573	6.80558	4.95133	7.63798	6.46496	8.63548	9.17619	9.05113	8.95427
Medtr5g080800.1	AAA domain protein	3846	0.317708	0.323778	0.352691	0.331392	0.245386	0.47788	0.382121	0.368462
Medtr4g134610.1	AAA domain, Cdc48 subfamily protein	678	0.902196	0.822651	0.822693	0.84918	1.14478	0.977066	0.452129	0.857992
Medtr5g098360.1	AAA domain, Cdc48 subfamily protein	516	0	0	0.118227	0.0394089	0	0	0	0
Medtr5g098850.1	AAA family ATPase	1656	36.1587	36.2382	28.7331	33.71	28.5774	31.8808	21.593	27.3504
Medtr4g088885.1	AAA family ATPase	2259	7.80205	7.02348	7.07214	7.29922	6.53849	6.72878	6.84342	6.70357
Medtr6g048860.1	AAA family ATPase	1077	0.271237	0.257394	0.266361	0.264997	0.397117	0.577449	0.192391	0.388986
Medtr7g075520.1	AAA-type ATPase family protein	1461	7.8056	7.21012	6.61186	7.20919	7.66158	7.24862	8.5657	7.8253
Medtr2g086160.1	AAA-type ATPase family protein	1317	0.255803	0.299794	0.279914	0.278504	0.21098	0.407083	0.412785	0.343616
Medtr4g053350.1	AAA-type ATPase family protein	1302	0	0.0158087	0.0116853	0.00916469	0	0	0	0
Medtr2g086160.2	AAA-type ATPase family protein	1053	0	0	0	0	0	0	0	0
Medtr3g023900.1	AAA-type ATPase family protein	2481	0	0	0	0	0	0	0	0
Medtr4g053350.2	AAA-type ATPase family protein	1308	0	0	0	0	0	0	0	0
Medtr1g113750.1	AAA-type ATPase family protein, putative	387	0	0	0	0	0	0	0	0
Medtr6g088470.1	AAA-type ATPase family protein/ankyrin repeat protein	1440	0	0	0	0	0	0	0	0
Medtr6g088470.2	AAA-type ATPase family protein/ankyrin repeat protein	1329	0	0	0	0	0	0	0	0
Medtr3g105760.1	AarF domain kinase	2100	2.70822	2.45145	2.66071	2.60679	2.74487	2.77305	2.72533	2.74775
Medtr1g095480.1	AarF domain kinase	2475	2.12533	2.03243	1.88601	2.01459	1.91853	2.18113	2.38396	2.1612
Medtr5g077080.1	aarF domain kinase	1638	0.531603	0.559056	0.596013	0.562224	0.519729	0.602985	0.522337	0.548351
Medtr1g095480.2	AarF domain kinase	1845	0	0	0	0	0	0	0	0
Medtr2g049340.1	ABA induced plasma membrane protein	483	3.02521	2.82571	3.62562	3.15885	4.27734	3.52849	3.58658	3.79747
Medtr4g117600.1	ABA induced plasma membrane protein	495	0.43614	0.836962	0.265138	0.512747	0.553411	0.20118	0.446852	0.400481
Medtr6g068860.1	ABA induced plasma membrane protein	474	0.0885579	0.382375	0.201885	0.224273	0.11237	0.245096	0.306224	0.22123
Medtr1g094035.1	ABA induced plasma membrane protein	540	0	0	0	0	0	0	0.159815	0.0532715
Medtr4g117600.2	ABA induced plasma membrane protein	363	0	0	0	0	0	0	0	0
Medtr4g085910.1	ABA response element-binding factor	1131	24.5665	25.4217	24.4281	24.8054	29.5058	25.6644	24.078	26.4161
Medtr7g104480.1	ABA response element-binding factor	1296	2.20691	1.83957	2.09402	2.04683	1.8921	2.02221	1.65	1.85477
Medtr2g086390.1	ABA response element-binding factor	867	0	0	0	0	0	0	0	0
Medtr2g086390.2	ABA response element-binding factor	864	0	0	0	0	0	0	0	0
Medtr3g101780.1	ABA response element-binding factor	1296	0	0	0	0	0	0	0	0
Medtr3g101780.2	ABA response element-binding factor	1296	0	0	0	0	0	0	0	0
Medtr6g037220.1	ABA/WDS induced protein	333	0.532624	0.876099	0.890429	0.766384	1.1264	1.28984	0.613918	1.01005
Medtr1g098680.1	ABA/WDS induced protein	774	0.560096	1.03645	0.453991	0.683512	2.25054	1.72238	1.29117	1.7547
Medtr0583s0010.1	ABA/WDS induced protein	324	0	0	0	0	0	0	0	0
Medtr7g117670.1	ABA-inducible bHLH-type transcription factor	1725	39.7527	45.7946	41.6136	42.387	45.8452	40.2296	42.0375	42.7041
Medtr8g027495.1	ABA-inducible bHLH-type transcription factor	1872	11.1964	10.8193	12.6297	11.5485	10.6151	8.53385	9.96305	9.70401
Medtr7g096350.2	ABA-inducible bHLH-type transcription factor	1512	0.320383	0.131747	0.170421	0.207517	0.406528	0.295567	0.123094	0.275063
Medtr7g096350.1	ABA-inducible bHLH-type transcription factor	1512	0	0	0	0	0	0	0	0
Medtr2g035190.1	ABA-responsive protein	474	27.9143	48.1091	51.9992	42.6742	22.8742	28.9553	31.5918	27.8071
Medtr2g035220.1	ABA-responsive protein	474	15.8214	33.2062	23.9204	24.316	5.90966	4.35982	10.2628	6.84409
Medtr2g035210.1	ABA-responsive protein	474	1.72611	6.09114	2.12307	3.31344	1.52807	1.22208	1.66568	1.47195
Medtr2g035320.1	ABA-responsive protein	474	0.0512849	0	0.0467656	0.0326835	0	0	0	0
Medtr2g035320.2	ABA-responsive protein	369	0	0	0	0	0	0	0	0
Medtr8g016000.1	ABC transporter	1467	0.217486	0.429283	0.237984	0.294918	0.496735	0.361152	0.300816	0.386234
Medtr3g008040.1	ABC transporter	1623	0.0163716	0.020197	0.0298579	0.0221422	0.0415474	0.0679661	0	0.0365045
Medtr3g005100.1	ABC transporter	1068	0	0	0	0	0	0	0	0
Medtr3g005100.2	ABC transporter	1068	0	0	0	0	0	0	0	0
Medtr3g005100.3	ABC transporter	1068	0	0	0	0	0	0	0	0
Medtr1567s0010.1	ABC transporter (ATP-binding protein), putative	1347	0	0.0607389	0.0448962	0.0352117	0	0	0	0
Medtr3g437990.1	ABC transporter A family protein	2877	14.959	15.7754	18.6196	16.4514	16.1012	14.8639	17.9632	16.3094
Medtr3g437870.1	ABC transporter A family protein	2820	12.5068	14.2062	15.4344	14.0492	18.3266	16.9867	26.6318	20.6484
Medtr4g108170.1	ABC transporter A family protein	2760	7.3722	7.63997	5.11312	6.70843	5.44025	5.54397	3.63661	4.87361
Medtr4g108163.1	ABC transporter A family protein	2769	0.0558873	0.0229819	0	0.0262897	0.0354572	0.0386689	0	0.0247087
Medtr4g108210.1	ABC transporter A family protein	1608	0.0389708	0	0.0355366	0.0248358	0.0164831	0	0.0299459	0.0154763
Medtr4g108153.1	ABC transporter A family protein	2679	0.0165254	0	0.0226037	0.013043	0.0104844	0	0.0190477	0.00984402
Medtr3g099990.1	ABC transporter A family protein	2883	0.0128681	0	0	0.00428937	0.0163281	0	0.0296643	0.0153308
Medtr4g108240.1	ABC transporter A family protein	2805	0	0	0	0	0	0	0.0203224	0.00677412
Medtr4g108240.2	ABC transporter A family protein	2478	0	0	0	0	0	0	0	0
Medtr4g108240.3	ABC transporter A family protein	2229	0	0	0	0	0	0	0	0
Medtr4g108180.1	ABC transporter A family protein, putative	900	0.0913493	0.0375645	0.0832995	0.0707378	0.0772744	0.0421369	0.0701946	0.063202
Medtr4g109720.1	ABC transporter B family protein	1902	26.3944	26.6747	26.8317	26.6336	25.4061	26.1593	29.7375	27.101
Medtr7g102070.1	ABC transporter B family protein	4017	20.4034	22.3848	25.9467	22.9116	20.0296	20.2501	17.4917	19.2572
Medtr4g081190.1	ABC transporter B family protein	3708	21.9104	21.7989	20.6802	21.4632	11.4357	12.2466	11.2054	11.6292
Medtr1g115430.1	ABC transporter B family protein	4188	17.2993	15.722	15.8656	16.2956	13.8443	12.9971	12.5089	13.1168
Medtr6g011680.1	ABC transporter B family protein	3753	12.5469	14.5664	12.2684	13.1272	14.3633	13.4808	11.7031	13.1824
Medtr3g093430.1	ABC transporter B family protein	3750	8.75205	8.15574	4.09516	7.00099	8.5079	8.98949	7.82473	8.44071
Medtr4g123990.1	ABC transporter B family protein	3843	6.03256	5.86388	8.23635	6.71093	5.26167	5.41778	5.69485	5.4581
Medtr6g008800.1	ABC transporter B family protein	3792	3.9764	3.52034	4.28784	3.92819	5.35258	5.31376	4.90509	5.19048
Medtr6g009110.1	ABC transporter B family protein	3825	1.80997	2.24284	3.37462	2.47581	3.75254	3.44391	5.08517	4.09387
Medtr1g063170.1	ABC transporter B family protein	3966	1.62888	1.83474	1.92126	1.79496	1.62877	1.5313	1.18364	1.4479
Medtr6g088670.1	ABC transporter B family protein	3729	1.19519	1.16144	1.56479	1.30714	1.08447	1.09954	1.63159	1.27186
Medtr6g009200.1	ABC transporter B family protein	3831	0.914561	0.6477	1.21234	0.924868	0.0859608	0.164057	0.0976065	0.115875
Medtr1g086150.1	ABC transporter B family protein	3801	0.447888	0.411466	0.39973	0.419695	0.350664	0.27693	0.263617	0.29707
Medtr5g033080.1	ABC transporter B family protein	2106	0.564278	0.348062	0.300156	0.404165	0.298334	0.312343	0.216801	0.275826
Medtr1g086080.1	ABC transporter B family protein	3870	0.0316044	0.0779778	0.0960645	0.0685489	0.0401023	0	0	0.0133674
Medtr7g051100.1	ABC transporter B family protein	3726	0.10089	0.0466736	0.0459995	0.0645209	0.0160021	0.0698063	0	0.0286028
Medtr4g077930.1	ABC transporter B family protein	3837	0.0590646	0.0437192	0.0861755	0.0629864	0.0599568	0.0817346	0.0544637	0.065385
Medtr6g009150.1	ABC transporter B family protein	3822	0.0765819	0.0134965	0.0199524	0.036677	0.0138819	0	0	0.00462731
Medtr6g009030.1	ABC transporter B family protein	3768	0.0332241	0.0136624	0.0100988	0.0189951	0	0.0459761	0.0255301	0.0238354
Medtr6g009080.1	ABC transporter B family protein	1398	0	0	0.0390436	0.0130145	0	0.0592504	0	0.0197501
Medtr6g009070.1	ABC transporter B family protein	3573	0.00766773	0.0189187	0.00699204	0.0111928	0.0389178	0	0.0176761	0.0188646
Medtr8g066710.1	ABC transporter B family protein	2280	0.0308437	0	0	0.0102812	0	0.0426821	0	0.0142274
Medtr0159s0070.1	ABC transporter B family protein	417	0	0	0	0	0	0	0	0
Medtr1g025560.1	ABC transporter B family protein	3726	0	0	0	0	0	0.0193576	0	0.00645254
Medtr1g086080.2	ABC transporter B family protein	3870	0	0	0	0	0	0	0	0
Medtr1g086095.1	ABC transporter B family protein	1452	0	0	0	0	0	0	0	0
Medtr2g018345.1	ABC transporter B family protein	462	0	0	0	0	0	0	0	0
Medtr2g018350.1	ABC transporter B family protein	3780	0	0	0	0	0.0131279	0.042951	0.0238503	0.026643
Medtr4g077930.2	ABC transporter B family protein	3255	0	0	0	0	0	0	0	0
Medtr4g077930.3	ABC transporter B family protein	3510	0	0	0	0	0	0	0	0
Medtr4g124000.1	ABC transporter B family protein	3843	0	0	0	0	0	0	0	0
Medtr4g124000.2	ABC transporter B family protein	2949	0	0	0	0	0	0	0	0
Medtr4g124040.1	ABC transporter B family protein	4002	0	0	0	0	0	0	0	0
Medtr4g124040.2	ABC transporter B family protein	3837	0	0	0	0	0	0	0	0
Medtr4g124040.3	ABC transporter B family protein	3837	0	0	0	0	0	0	0	0
Medtr4g124040.4	ABC transporter B family protein	3837	0	0	0	0	0	0	0	0
Medtr4g124040.5	ABC transporter B family protein	3306	0	0	0	0	0	0	0	0
Medtr5g033080.2	ABC transporter B family protein	1581	0	0	0	0	0	0	0	0
Medtr7g023340.1	ABC transporter B family protein	4215	0	0	0	0	0	0	0	0
Medtr7g023340.2	ABC transporter B family protein	4107	0	0	0	0	0	0	0	0
Medtr4g128960.1	ABC transporter B family protein, putative	213	0	0	0	0	0	0	0	0
Medtr2g042310.1	ABC transporter B family-like protein	486	5.31519	4.16124	5.26624	4.91422	4.21522	4.24341	3.29886	3.91916
Medtr8g022270.1	ABC transporter B family-like protein	4467	0.751934	0.915734	0.6593	0.775656	0.685006	0.640332	0.533355	0.619564
Medtr6g078080.1	ABC transporter B family-like protein	3795	0.0492103	0.0151771	0.0112185	0.025202	0	0.0170245	0	0.00567484
Medtr5g029750.1	ABC transporter B family-like protein	3705	0.0079217	0.0195453	0	0.00915567	0.0100517	0	0	0.00335057
Medtr2g018320.1	ABC transporter B family-like protein	3774	0	0	0	0	0	0.0176962	0	0.00589873
Medtr2g018530.1	ABC transporter B family-like protein	3807	0	0	0	0	0	0	0	0
Medtr6g008820.1	ABC transporter B family-like protein	3786	0	0	0	0	0	0	0	0
Medtr6g008820.2	ABC transporter B family-like protein	3396	0	0	0	0	0	0	0	0
Medtr6g008820.3	ABC transporter B family-like protein	2820	0	0	0	0	0	0	0	0
Medtr6g008820.4	ABC transporter B family-like protein	3144	0	0	0	0	0	0	0	0
Medtr3g056645.1	ABC transporter C family protein	2235	0.40873	0.504232	0.458723	0.457228	0.29921	0.304558	0.398636	0.334135
Medtr8g016010.1	ABC transporter C family protein	2295	0.307245	0.222962	0.280171	0.270126	0.389859	0.575232	0.291645	0.418912
Medtr8g075940.1	ABC transporter C family protein	810	0	0.0596656	0	0.0198885	0	0	0	0
Medtr1008s0010.1	ABC transporter C family protein	444	0	0	0	0	0	0	0	0
Medtr8g042520.1	ABC transporter C family protein	2010	0	0	0	0	0	0	0.05021	0.0167367
Medtr8g009630.1	ABC transporter C family protein, putative	792	27.3398	31.771	38.6297	32.5802	21.5487	19.8851	24.9521	22.1286
Medtr0874s0020.1	ABC transporter C family-like protein	1128	19.1984	18.0435	20.7467	19.3296	20.2364	20.1255	22.7319	21.0313
Medtr3g092500.1	ABC transporter C family-like protein, putative	717	0.0466845	0.0575926	0	0.034759	0	0	0	0
Medtr2g062790.1	ABC transporter D family protein	2235	0.658737	0.732282	0.712904	0.701308	0.817489	0.811399	0.901123	0.843337
Medtr3g095010.1	ABC transporter F family protein	2103	7.39656	7.24616	8.54181	7.72818	10.0186	8.62401	9.32199	9.32155
Medtr3g080970.1	ABC transporter F family-like protein	2142	12.0296	12.0016	11.759	11.9301	10.9278	10.9612	11.1871	11.0254
Medtr1g066620.1	ABC transporter F family-like protein	1686	3.41241	2.85885	2.74016	3.00381	2.87586	2.22012	2.70044	2.5988
Medtr8g075040.1	ABC transporter family F protein PpABCF protein	2301	2.76949	3.5065	2.95742	3.0778	2.65874	2.29444	2.26814	2.4071
Medtr7g018380.1	ABC transporter family F protein PpABCF protein	2148	0	0	0	0	0	0	0	0
Medtr7g018380.2	ABC transporter family F protein PpABCF protein	2148	0	0	0	0	0	0	0	0
Medtr1g069750.2	ABC transporter family I protein, SmABCI protein	900	0	0	0.0217701	0.00725669	0.0151466	0.0330371	0	0.0160612
Medtr1g069750.1	ABC transporter family I protein, SmABCI protein	900	0	0	0	0	0	0	0	0
Medtr4g057795.1	ABC transporter family protein	1773	5.18779	5.55467	5.35544	5.36597	3.62256	3.77008	3.76076	3.7178
Medtr6g034230.1	ABC transporter family protein	4428	1.91597	2.09091	2.4959	2.16759	2.0304	1.93752	2.15986	2.0426
Medtr0019s0020.1	ABC transporter family protein	4278	0.14887	0.153045	0.192314	0.164743	0.173157	0.171674	0.200191	0.181674
Medtr6g034755.1	ABC transporter family protein	4434	0.0115147	0.0568209	0.0630002	0.0437786	0	0	0	0
Medtr6g034270.1	ABC transporter family protein	3879	0.0137466	0	0.0250704	0.012939	0.0174428	0.0190227	0.0316894	0.0227183
Medtr6g034335.1	ABC transporter family protein	4440	0.0217326	0	0.00990873	0.0105471	0	0	0.0250496	0.00834987
Medtr6g034350.1	ABC transporter family protein	4434	0.0126306	0	0.0115176	0.00804938	0	0	0	0
Medtr1g057830.1	ABC transporter family protein	1095	0	0	0.0161026	0.00536752	0	0	0	0
Medtr6g465300.2	ABC transporter family protein	2133	0	0	0.0146498	0.00488328	0	0.0111159	0	0.0037053
Medtr0019s0020.2	ABC transporter family protein	3876	0	0	0	0	0	0	0	0
Medtr0019s0020.3	ABC transporter family protein	3123	0	0	0	0	0	0	0	0
Medtr0019s0020.4	ABC transporter family protein	4233	0	0	0	0	0	0	0	0
Medtr0019s0020.5	ABC transporter family protein	3396	0	0	0	0	0	0	0	0
Medtr2g095440.1	ABC transporter family protein	1773	0	0	0	0	0	0	0.0388866	0.0129622
Medtr2g095440.2	ABC transporter family protein	1611	0	0	0	0	0	0	0	0
Medtr2g095440.3	ABC transporter family protein	1611	0	0	0	0	0	0	0	0
Medtr2g095440.4	ABC transporter family protein	1593	0	0	0	0	0	0	0	0
Medtr2g095440.5	ABC transporter family protein	1773	0	0	0	0	0	0	0	0
Medtr4g057795.2	ABC transporter family protein	1443	0	0	0	0	0	0	0	0
Medtr6g034265.1	ABC transporter family protein	4422	0	0	0	0	0	0	0	0
Medtr6g465300.1	ABC transporter family protein	2148	0	0	0	0	0	0	0	0
Medtr7g091380.1	ABC transporter family protein	5661	0	0	0	0	0	0	0	0
Medtr7g091380.2	ABC transporter family protein	5115	0	0	0	0	0	0	0	0
Medtr7g091380.3	ABC transporter family protein	5619	0	0	0	0	0	0	0	0
Medtr7g091380.4	ABC transporter family protein	5055	0	0	0	0	0	0	0	0
Medtr8g031530.1	ABC transporter family protein	618	0	0	0	0	0	0	0	0
Medtr7g028600.1	ABC transporter family protein (ATP-binding component)	843	0	0	0	0	0	0	0	0
Medtr7g028600.2	ABC transporter family protein (ATP-binding component)	843	0	0	0	0	0	0	0	0
Medtr7g028600.3	ABC transporter family protein (ATP-binding component)	843	0	0	0	0	0	0	0	0
Medtr3g085200.1	ABC transporter family protein, putative	321	0.672648	0.940457	0.449807	0.687637	0.853512	0.620548	0.310126	0.594728
Medtr2g450200.1	ABC transporter family protein, putative	339	0.502995	0.715987	0.282259	0.500414	0.638242	0.642511	0.35678	0.545844
Medtr1g066650.1	ABC transporter family protein, putative	327	0	0	0	0	0	0	0	0
Medtr4g058000.1	ABC transporter G family-like protein	3315	0.0102032	0	0	0.00340106	0	0	0	0
Medtr1g084720.1	ABC transporter I family protein	1002	5.99924	6.56458	6.57593	6.37992	5.99602	6.22639	7.6727	6.6317
Medtr1g059830.1	ABC transporter of the protein	1857	0	0	0	0	0	0	0	0
Medtr1g059830.2	ABC transporter of the protein	1428	0	0	0	0	0	0	0	0
Medtr1054s0010.1	ABC transporter permease	180	0	0	0	0	0	0	0	0
Medtr6g009090.1	ABC transporter transmembrane region protein	1752	1.3848	0.98104	1.07523	1.14702	1.02645	1.423	1.86482	1.43809
Medtr8g066690.1	ABC transporter transmembrane region protein	1467	0.0303435	0.0561501	0.0276696	0.0380544	0.0385023	0.0209949	0.0349748	0.0314907
Medtr7g098310.1	ABC transporter, putative	213	0	0	0	0	0	0	0	0
Medtr6g034220.1	ABC transporter-like family-protein	4425	8.62358	9.15527	11.1055	9.62812	10.482	10.6426	9.19909	10.1079
Medtr7g098690.1	ABC transporter-like family-protein	4545	6.45235	6.6718	6.08138	6.40184	5.51235	5.31643	5.13222	5.32033
Medtr8g015980.1	ABC transporter-like family-protein	4365	1.65958	2.5695	2.4579	2.229	1.3285	1.4026	1.46355	1.39822
Medtr8g040170.2	ABC transporter-like family-protein	3390	0.0435805	0.0268816	0.0894152	0.0532924	0.110597	0.0452306	0.0251161	0.0603146
Medtr8g016020.1	ABC transporter-like family-protein	3705	0	0.0183846	0.0271786	0.0151877	0	0	0	0
Medtr1g099280.3	ABC transporter-like family-protein	4431	0	0	0.00906501	0.00302167	0	0	0	0
Medtr1g099280.1	ABC transporter-like family-protein	4506	0	0	0	0	0	0	0	0
Medtr1g099280.2	ABC transporter-like family-protein	4431	0	0	0	0	0	0	0	0
Medtr1g099280.4	ABC transporter-like family-protein	3951	0	0	0	0	0	0	0	0
Medtr6g034310.1	ABC transporter-like family-protein	4377	0	0	0	0	0	0	0	0
Medtr6g034310.2	ABC transporter-like family-protein	3303	0	0	0	0	0	0	0	0
Medtr6g034310.3	ABC transporter-like family-protein	4053	0	0	0	0	0	0	0	0
Medtr6g034310.4	ABC transporter-like family-protein	4377	0	0	0	0	0	0	0	0
Medtr6g034310.5	ABC transporter-like family-protein	4377	0	0	0	0	0	0	0	0
Medtr6g084320.1	ABC transporter-like family-protein	4290	0	0	0	0	0	0	0	0
Medtr6g084320.2	ABC transporter-like family-protein	3279	0	0	0	0	0	0	0	0
Medtr8g015970.1	ABC transporter-like family-protein	3891	0	0	0	0	0	0	0	0
Medtr8g015970.2	ABC transporter-like family-protein	3879	0	0	0	0	0	0	0	0
Medtr8g015970.3	ABC transporter-like family-protein	3861	0	0	0	0	0	0	0	0
Medtr8g015970.4	ABC transporter-like family-protein	3849	0	0	0	0	0	0	0	0
Medtr8g015970.5	ABC transporter-like family-protein	3879	0	0	0	0	0	0	0	0
Medtr8g015970.6	ABC transporter-like family-protein	3849	0	0	0	0	0	0	0	0
Medtr8g040170.1	ABC transporter-like family-protein	3921	0	0	0	0	0	0	0	0
Medtr8g040620.1	ABC transporter-like family-protein	4392	0	0	0	0	0	0	0	0
Medtr8g091710.1	ABC transporter-like protein	2208	2.20925	2.1198	2.0804	2.13648	2.02459	2.16801	2.61302	2.26854
Medtr3g094740.1	ABC transporter-like protein	2235	0	0	0	0	0	0	0	0
Medtr3g094740.2	ABC transporter-like protein	2178	0	0	0	0	0	0	0	0
Medtr3g094740.3	ABC transporter-like protein	2235	0	0	0	0	0	0	0	0
Medtr5g068050.1	ABC1 family kinase	1605	8.23514	7.71299	7.55552	7.83455	9.00703	8.86156	8.82239	8.89699
Medtr1g008980.1	ABC1 family protein	2499	7.20003	7.78648	7.68823	7.55824	5.84348	6.6747	6.35895	6.29237
Medtr0092s0090.1	ABC1 family protein	1029	0.592535	0.764984	0.565452	0.64099	0.629463	0.781823	0.794156	0.735147
Medtr3g070410.1	ABC1 plant-like protein, putative	1842	1.56531	1.77364	1.69889	1.67928	1.47886	1.41268	1.39239	1.42798
Medtr1g046620.1	ABC1/COQ8 Serine/Threonine kinase	2355	2.83106	2.13752	1.91856	2.29571	2.49301	2.1194	2.49641	2.36961
Medtr1g011650.1	ABC-2 and plant PDR ABC-type transporter family protein	4344	4.38882	4.13196	5.44141	4.65406	4.45512	4.05954	4.1357	4.21679
Medtr3g463680.1	ABC-2 and plant PDR ABC-type transporter family protein	4266	0	0	0	0	0.0114805	0	0	0.00382682
Medtr7g091350.1	ABC-2 type transporter family protein	483	0	0	0	0	0	0	0	0
Medtr7g407080.1	ABC-2 type transporter family protein	1743	0	0	0	0	0	0	0	0
Medtr7g098790.1	ABCG/PDR family ABC transporter, putative	951	0	0	0.0330178	0.0110059	0	0	0	0
Medtr7g079540.1	ABC-type cobalt transport system, ATPase component	1041	3.77173	4.10068	4.28065	4.05102	3.89069	3.60476	3.78444	3.75996
Medtr7g079540.2	ABC-type cobalt transport system, ATPase component	921	0	0	0	0	0	0	0	0
Medtr3g040090.1	ABC-type transport system protein	1341	0.0130269	0.0642828	0.0118789	0.0297295	0.0330592	0.0180268	0.0300304	0.0270388
Medtr5g088340.1	ABC-type transport system protein	1149	0.0159546	0	0.0145486	0.0101677	0	0.0220782	0	0.0073594
Medtr3g040090.2	ABC-type transport system protein	1128	0	0	0	0	0	0	0	0
Medtr3g040090.3	ABC-type transport system protein	1035	0	0	0	0	0	0	0	0
Medtr3g040090.4	ABC-type transport system protein	831	0	0	0	0	0	0	0	0
Medtr5g088340.2	ABC-type transport system protein	1149	0	0	0	0	0	0	0	0
Medtr5g088340.3	ABC-type transport system protein	1149	0	0	0	0	0	0	0	0
Medtr1g013030.1	aberrant root formation protein	999	0	0	0	0	0	0	0.0661601	0.0220534
Medtr4g014840.1	aberrant root formation protein	1815	0	0	0	0	0	0	0	0
Medtr4g014840.2	aberrant root formation protein	1815	0	0	0	0	0	0	0	0
Medtr1g012260.1	aberrant root formation protein, putative	315	0	0	0	0	0	0	0	0
Medtr1g012280.1	aberrant root formation protein, putative	516	0	0	0	0	0	0	0	0
Medtr7g013820.1	ABI five-binding protein	1089	2.36175	2.41349	2.70007	2.49177	2.46005	2.73165	1.78773	2.32648
Medtr8g010170.1	ABI3-interacting protein	1638	83.3854	84.2962	86.7058	84.7958	104.754	98.5729	102.325	101.884
Medtr8g010160.1	ABI3-interacting protein	1644	28.0805	28.9845	30.7562	29.2737	32.5081	32.4635	35.4684	33.48
Medtr7g116710.1	ABIL1-like protein	882	10.712	11.6919	10.9804	11.1281	11.1582	10.9074	10.5957	10.8871
Medtr6g087680.1	ABIL1-like protein	762	6.43632	7.0193	6.89776	6.78446	6.37779	6.35864	7.34222	6.69288
Medtr1g007880.2	ABIL1-like protein	1029	0.0705841	0.130615	0.0643641	0.088521	0.179126	0.195351	0.0813574	0.151945
Medtr1g007880.1	ABIL1-like protein	972	0	0	0	0	0	0	0	0
Medtr3g091760.1	ABIL1-like protein	981	0	0	0	0	0	0	0	0
Medtr3g091760.2	ABIL1-like protein	744	0	0	0	0	0	0	0	0
Medtr8g028410.1	ABIL1-like protein	933	0	0	0	0	0	0	0	0
Medtr8g028410.2	ABIL1-like protein	699	0	0	0	0	0	0	0	0
Medtr8g028410.3	ABIL1-like protein	879	0	0	0	0	0	0	0	0
Medtr8g028410.4	ABIL1-like protein	618	0	0	0	0	0	0	0	0
Medtr4g131940.1	abnormal spindle-like microcephaly-associated-like protein, putative	4497	2.00229	1.57403	1.57818	1.71817	2.26016	2.08029	1.89292	2.07779
Medtr5g083270.1	abscisic acid receptor	618	299.793	267.636	299.052	288.827	317.216	327.777	432.357	359.116
Medtr4g014460.1	abscisic acid receptor	648	230.117	206.669	245.115	227.3	225.536	247.938	259.214	244.229
Medtr7g070050.1	abscisic acid receptor	561	49.4677	39.6299	54.2595	47.7857	34.3948	44.4538	41.3647	40.0711
Medtr1g016480.1	abscisic acid receptor	621	9.0439	7.43803	14.923	10.4683	7.65043	6.43634	9.33221	7.80633
Medtr8g027805.1	abscisic acid receptor PYL9-like protein	573	101.119	92.6069	102.779	98.8347	126.989	130.296	160.559	139.281
Medtr1g028380.1	abscisic acid receptor PYL9-like protein	573	44.2017	42.7936	43.7184	43.5713	54.0627	50.6916	58.4367	54.397
Medtr3g090980.1	abscisic acid receptor PYL9-like protein	600	23.6941	24.6087	26.026	24.7763	30.5306	31.2918	35.8798	32.5674
Medtr5g030500.1	abscisic acid receptor PYR1-like protein	654	28.411	26.4728	26.9058	27.2632	26.812	27.3468	27.258	27.1389
Medtr1g024930.1	abscisic acid-responsive (TB2/DP1, HVA22) family protein	1023	5.25915	6.22846	4.62306	5.37022	4.9649	5.47283	4.17056	4.86943
Medtr3g113790.1	abscisic acid-responsive (TB2/DP1, HVA22) family protein	1305	4.83413	4.70815	4.06905	4.53711	3.3029	3.60207	3.65449	3.51982
Medtr3g113790.2	abscisic acid-responsive (TB2/DP1, HVA22) family protein	939	0	0	0	0	0	0	0	0
Medtr6g027800.1	AC transposase, putative	342	0	0	0.102571	0.0341904	0	0	0	0
Medtr1997s0010.1	acetaldehyde dehydrogenase	858	0	0	0	0	0	0	0	0
Medtr4g095660.1	acetamidase/formamidase, putative	1359	2.26023	2.09126	2.98117	2.44422	3.27768	3.25807	3.2255	3.25375
Medtr4g095660.2	acetamidase/formamidase, putative	1359	0	0	0	0	0	0	0	0
Medtr1758s0010.1	acetate CoA-transferase YdiF	1272	0	0	0	0	0	0.160796	0.133933	0.0982429
Medtr4g121600.1	acetate/butyrate-CoA ligase AAE7, peroxisomal protein	1701	42.7103	38.8594	48.0673	43.2123	44.0292	39.9488	46.7158	43.5646
Medtr2g044180.1	acetate/butyrate-CoA ligase AAE7, peroxisomal protein	1701	0.00985092	0	0	0.00328364	0	0	0	0
Medtr2g044180.2	acetate/butyrate-CoA ligase AAE7, peroxisomal protein	1428	0	0	0	0	0	0	0	0
Medtr7g084850.1	acetate-CoA ligase	2247	12.8915	13.1743	13.4094	13.1584	10.4258	10.8508	10.0923	10.4563
Medtr2g013120.1	acetolactate synthase 1 catalytic subunit	1968	68.5037	67.1963	75.5631	70.421	48.858	55.4112	61.3878	55.219
Medtr3g099190.1	acetolactate synthase 1 catalytic subunit	1956	21.948	19.3985	17.0529	19.4665	15.1837	17.3911	14.9708	15.8485
Medtr2g027220.1	acetolactate synthase 1 catalytic subunit	1860	0	0	0.0362308	0.0120769	0	0.0549819	0	0.0183273
Medtr2g027200.1	acetolactate synthase, putative	168	0	0	0	0	0	0	0	0
Medtr8g088600.1	acetolactate synthase, small subunit	1437	5.32324	5.24941	4.60482	5.05916	3.85975	4.36308	3.91977	4.04753
Medtr5g009280.1	acetyl CoA carboxylase beta subunit, putative	210	0	0	0.234806	0.0782686	0	0	0	0
Medtr3g073860.1	acetyl-CoA carboxylase	6771	19.9704	19.5822	22.8527	20.8018	13.853	13.1132	14.8744	13.9469
Medtr3g073820.1	acetyl-CoA carboxylase	4449	0	0	0.0118206	0.0039402	0	0.00896915	0	0.00298972
Medtr3g080300.1	acetyl-CoA carboxylase beta subunit, putative	168	0	0	0	0	0	0	0	0
Medtr8g101330.1	acetyl-CoA carboxylase biotin carboxylase subunit	1629	0	0	0	0	0	0	0	0
Medtr8g101330.2	acetyl-CoA carboxylase biotin carboxylase subunit	1629	0	0	0	0	0	0	0	0
Medtr8g101330.3	acetyl-CoA carboxylase biotin carboxylase subunit	1629	0	0	0	0	0	0	0	0
Medtr8g101330.4	acetyl-CoA carboxylase biotin carboxylase subunit	1629	0	0	0	0	0	0	0	0
Medtr4g050863.1	acetyl-coA carboxylase carboxyltransferase beta subunit	939	1.10823	0.359783	0.372316	0.613444	0.444068	1.93717	1.88246	1.42123
Medtr3g077610.1	acetyl-coA carboxylase carboxyltransferase beta subunit	300	0	0	0	0	0	0	0	0
Medtr4g071480.1	acetyl-coA carboxylase carboxyltransferase beta subunit, putative	591	0	0	0	0	0	0	0	0
Medtr7g066870.1	acetyl-CoA carboxylase, carboxyl transferase, alpha subunit	2583	16.84	16.0028	15.6369	16.1599	15.6001	14.4901	14.8808	14.9903
Medtr7g066870.2	acetyl-CoA carboxylase, carboxyl transferase, alpha subunit	1761	0	0	0	0	0	0	0	0
Medtr1g071610.1	acetyl-CoA carboxylase, putative	2232	8.74405	8.99584	11.6402	9.79335	9.01989	9.50569	9.45334	9.32631
Medtr0011s0310.1	acetylglucosaminyltransferase, putative	318	1.62676	2.29356	1.2715	1.73061	0.884646	2.57274	3.75012	2.4025
Medtr7g451450.1	acetylornithine aminotransferase	1413	25.1931	26.1698	24.0405	25.1345	26.488	25.2336	23.2367	24.9861
Medtr8g007510.1	acetylornithine aminotransferase, putative	339	0	0	0	0	0	0	0	0
Medtr3g463610.1	acetyltransferase (GNAT) domain protein	660	19.4507	20.6952	20.0237	20.0565	21.852	23.3685	20.2996	21.84
Medtr1g103150.1	acetyltransferase (GNAT) domain protein	573	17.3671	10.23	19.6889	15.762	48.0443	50.8084	57.589	52.1472
Medtr5g006450.1	acetyltransferase (GNAT) domain protein	573	4.53416	6.23653	8.31673	6.36247	6.74527	6.49081	17.3006	10.1789
Medtr7g024760.1	acetyltransferase (GNAT) domain protein	531	4.21692	5.72245	5.67185	5.20374	4.68194	3.50127	4.86055	4.34792
Medtr4g134670.1	acetyltransferase (GNAT) domain protein	1437	3.8097	3.70292	4.28608	3.9329	5.10611	5.40886	4.22009	4.91169
Medtr7g024765.1	acetyltransferase (GNAT) domain protein	534	2.49401	1.94321	2.51363	2.31695	3.99741	3.9962	4.08507	4.02622
Medtr3g093540.1	acetyltransferase (GNAT) domain protein	771	2.40157	1.83763	2.52259	2.25393	2.00583	2.18751	2.17245	2.12193
Medtr7g114410.2	acetyltransferase (GNAT) domain protein	483	1.63379	1.41087	1.78778	1.61081	1.45116	0.979706	1.25543	1.22877
Medtr5g006470.1	acetyltransferase (GNAT) domain protein	567	0.991363	1.223	2.13673	1.45036	0.914853	0.99772	4.15518	2.02258
Medtr1g103110.1	acetyltransferase (GNAT) domain protein	573	1.5464	1.30528	0.667955	1.17321	1.65238	2.36519	2.81436	2.27731
Medtr5g006460.1	acetyltransferase (GNAT) domain protein	582	1.11596	1.37671	0.452277	0.981651	0.314673	0.857939	1.14337	0.771994
Medtr0439s0020.1	acetyltransferase (GNAT) domain protein	669	0.266571	0.202373	0.186985	0.218643	0.338247	0.312133	0.236352	0.295577
Medtr7g024780.1	acetyltransferase (GNAT) domain protein	531	0	0	0.12691	0.0423034	0.529788	0.192592	0.641666	0.454682
Medtr1g103320.1	acetyltransferase (GNAT) domain protein	348	0	0	0	0	0	0	0	0
Medtr3g050860.1	acetyltransferase (GNAT) domain protein	1089	0	0	0	0	0	0	0	0
Medtr5g006510.1	acetyltransferase (GNAT) domain protein	576	0	0	0	0	0	0	0.264949	0.0883164
Medtr7g114410.1	acetyltransferase (GNAT) domain protein	534	0	0	0	0	0	0	0	0
Medtr7g073990.1	acetyltransferase NSI-like protein	738	3.15471	3.28922	2.72823	3.05739	3.56392	3.12629	3.00281	3.23101
Medtr1g101945.1	ACI13	759	7.53582	8.76948	8.55427	8.28653	8.99526	8.33181	10.1635	9.16353
Medtr7g092875.1	acid phosphatase	300	1.32599	1.52675	2.09584	1.64953	3.1407	3.0582	1.63026	2.60972
Medtr8g046230.1	acid phosphatase	294	0.281262	0.17349	0.128238	0.19433	0.267666	0.0973038	0	0.121657
Medtr8g013075.1	acid phosphatase	462	0.190223	0	0.0867301	0.0923176	0.362056	0.39485	0.219257	0.325388
Medtr8g466410.1	acid phosphatase	492	0.150206	0	0	0.0500688	0	0.207858	0	0.0692861
Medtr8g005410.1	acid phosphatase	459	0.0249331	0	0.0227359	0.0158897	0	0	0	0
Medtr7g103500.1	acid phosphatase	504	0	0	0	0	0	0	0	0
Medtr8g005530.1	acid phosphatase	234	0	0	0	0	0	0	0	0
Medtr8g006575.1	acid phosphatase	723	0	0	0	0	0	0	0	0
Medtr8g013080.1	acid phosphatase	462	0	0	0	0	0	0	0	0
Medtr8g466370.1	acid phosphatase	351	0	0	0	0	0	0	0	0
Medtr8g466390.1	acid phosphatase	213	0	0	0	0	0	0	0	0
Medtr7g092870.1	acid phosphatase class IIIB protein, putative	450	0.847672	0.855601	0.632433	0.778569	1.66229	1.81285	1.59881	1.69132
Medtr3g085670.1	acid phosphatase/vanadium-dependent haloperoxidase	489	8.497	8.35831	9.50178	8.7857	9.73191	11.387	10.3609	10.4933
Medtr7g117385.1	acid phosphatase/vanadium-dependent haloperoxidase	765	4.04262	4.05086	3.39496	3.82948	4.7241	4.70978	4.62281	4.68556
Medtr2g062820.1	acid phosphatase/vanadium-dependent haloperoxidase	840	3.21006	3.00795	3.00716	3.07506	3.40546	3.0828	3.76067	3.41631
Medtr2g087870.1	acid phosphatase/vanadium-dependent haloperoxidase	504	0.0155223	0.0191491	0.0283089	0.0209934	0.019696	0.06444	0	0.0280453
Medtr2g087870.2	acid phosphatase/vanadium-dependent haloperoxidase	411	0	0	0	0	0	0	0	0
Medtr6g055060.1	acid phosphatase/vanadium-dependent haloperoxidase	483	0	0	0	0	0	0	0	0
Medtr3g070090.1	acid phosphatase-like protein	924	1.59323	1.25994	1.15482	1.336	0.933059	1.01757	0.941749	0.964128
Medtr5g081740.1	acid phosphatase-like protein	894	0	0	0	0	0	0	0	0
Medtr5g081740.2	acid phosphatase-like protein	894	0	0	0	0	0	0	0	0
Medtr5g081740.3	acid phosphatase-like protein	696	0	0	0	0	0	0	0	0
Medtr5g081740.4	acid phosphatase-like protein	723	0	0	0	0	0	0	0	0
Medtr5g081740.5	acid phosphatase-like protein	696	0	0	0	0	0	0	0	0
Medtr5g081740.6	acid phosphatase-like protein	723	0	0	0	0	0	0	0	0
Medtr5g081740.7	acid phosphatase-like protein	510	0	0	0	0	0	0	0	0
Medtr4g077310.1	acidic endochitinase	288	0	0	0	0	0	0	0	0
Medtr4g063180.1	acidic endochitinase, putative	558	0	0	0	0	0	0	0	0
Medtr4g074000.1	aconitase carboxy-terminal domain protein	669	0	0	0.0422371	0.014079	0.0293865	0.0640967	0	0.0311611
Medtr1g045770.1	aconitate hydratase	297	0.0610253	0	0	0.0203418	0.0774339	0.0844478	0	0.0539606
Medtr7g024320.1	ACT domain protein	1257	25.482	26.1533	28.624	26.7531	24.8684	28.392	34.536	29.2655
Medtr1g012740.1	ACT domain protein, putative	507	0.0265737	0	0	0.00885791	0	0	0	0
Medtr8g061880.1	actin cross-linking protein	1668	3.07923	2.77227	3.52121	3.12424	3.17628	2.92274	2.75413	2.95105
Medtr5g037540.1	actin cross-linking protein	1485	2.75716	3.018	3.17545	2.98354	3.68052	3.34124	3.93116	3.65097
Medtr6g011240.1	actin cross-linking protein	954	0.0422054	0	0.50032	0.180842	0.0535537	0.0584045	0	0.0373194
Medtr8g469800.1	actin cross-linking protein	624	0.0521658	0.0214515	0.0475689	0.0403954	0.0441282	0.072188	0.0801705	0.0654956
Medtr0785s0010.1	actin cross-linking protein	153	0	0	0	0	0	0	0	0
Medtr2g011370.1	actin cross-linking protein	957	0	0	0	0	0	0	0	0
Medtr5g037540.2	actin cross-linking protein	1455	0	0	0	0	0	0	0	0
Medtr4g127660.1	actin filament bundling protein P-115-ABP	2883	0.00875715	0	0.0159709	0.00824269	0.0444472	0.0121183	0	0.0188552
Medtr2g036860.1	actin filament bundling protein P-115-ABP	2889	0.0161322	0.00663385	0	0.00758868	0	0.0148827	0	0.00496089
Medtr3g463530.1	actin filament bundling protein P-115-ABP	2655	0	0.0118248	0.0087405	0.00685509	0	0	0	0
Medtr2g036860.2	actin filament bundling protein P-115-ABP	2889	0	0	0	0	0	0	0	0
Medtr3g463530.2	actin filament bundling protein P-115-ABP	2427	0	0	0	0	0	0	0	0
Medtr3g463530.3	actin filament bundling protein P-115-ABP	2184	0	0	0	0	0	0	0	0
Medtr7g093260.1	actin-97	1134	31.8215	34.9441	37.2995	34.6883	26.9047	31.1049	25.9083	27.9726
Medtr2g096840.1	actin-97	1134	0.361475	0.346839	0.219748	0.309354	0.203853	0.500215	0.185176	0.296415
Medtr6g004000.1	actin-97	1134	0.0882934	0.163385	0.0402564	0.0973117	0.728221	0.427637	0.407079	0.520979
Medtr0015s0130.1	actin-97	1134	0	0	0	0	0	0	0	0
Medtr0015s0130.2	actin-97	1134	0	0	0	0	0	0	0	0
Medtr7g026230.1	actin-97	1134	0	0	0	0	0	0	0	0
Medtr7g026230.2	actin-97	1134	0	0	0	0	0	0	0	0
Medtr7g026230.3	actin-97	1134	0	0	0	0	0	0	0	0
Medtr7g026230.4	actin-97	1134	0	0	0	0	0	0	0	0
Medtr8g011460.1	actin-binding calponin-like (CH) domain protein	2001	2.43242	2.30712	2.48558	2.40837	3.35012	2.8755	2.6487	2.95811
Medtr5g094160.1	actin-binding calponin-like (CH) domain protein	2088	0.317774	0.360662	0.509998	0.396145	0.338703	0.369383	0.498136	0.402074
Medtr7g052820.1	actin-binding calponin-like (CH) domain protein	1992	0.0110367	0	0	0.00367889	0.0420128	0.0152727	0.0254424	0.027576
Medtr5g098130.1	actin-binding calponin-like (CH) domain protein	2001	0	0	0	0	0	0	0	0
Medtr5g098130.2	actin-binding calponin-like (CH) domain protein	2001	0	0	0	0	0	0	0	0
Medtr5g098130.3	actin-binding calponin-like (CH) domain protein	1476	0	0	0	0	0	0	0	0
Medtr8g014900.1	actin-binding family protein, putative	1785	0.803987	0.884616	0.852025	0.846876	0.937449	0.781806	0.450827	0.723361
Medtr1g013800.1	actin-binding FH2 (formin 2) family protein	5337	1.19471	0.996073	0.814082	1.00162	0.949553	0.971975	0.907954	0.94316
Medtr4g131020.1	actin-binding FH2 (formin 2) family protein	3597	0	0	0	0	0	0	0	0
Medtr4g131020.2	actin-binding FH2 (formin 2) family protein	3597	0	0	0	0	0	0	0	0
Medtr4g131020.3	actin-binding FH2 (formin 2) family protein	3441	0	0	0	0	0	0	0	0
Medtr5g026645.3	actin-binding FH2 (formin-like) protein	3114	0	0.0111727	0	0.00372423	0	0	0	0
Medtr4g109040.1	actin-binding FH2 (formin-like) protein	4731	0	0	0	0	0	0	0	0
Medtr4g109040.2	actin-binding FH2 (formin-like) protein	3729	0	0	0	0	0	0	0	0
Medtr5g026645.1	actin-binding FH2 (formin-like) protein	3636	0	0	0	0	0	0	0	0
Medtr5g026645.2	actin-binding FH2 (formin-like) protein	3591	0	0	0	0	0	0	0	0
Medtr3g037080.1	actin-binding FH2 (formin-like) protein, putative	5787	1.7771	1.76439	1.71296	1.75148	1.14439	1.21851	1.24253	1.20181
Medtr7g037280.1	acting on ester bonds hydrolase	3348	0	0	0.0298227	0.00994088	0.0276656	0.0226286	0.0125655	0.0209532
Medtr7g037280.2	acting on ester bonds hydrolase	3348	0	0.00685482	0.00506686	0.00397389	0	0	0	0
Medtr3g049070.1	actin-related protein 2/3 complex subunit 1B	1128	4.09684	4.04886	4.06606	4.07059	4.65272	4.65653	5.02652	4.77859
Medtr4g115900.1	actin-related protein 2/3 complex subunit 3	525	14.0328	13.105	14.1515	13.7631	15.809	17.604	17.5855	16.9995
Medtr8g085290.1	actin-related protein 2/3 complex subunit 4	513	0	0	0	0	0	0	0	0
Medtr8g085290.2	actin-related protein 2/3 complex subunit 4	513	0	0	0	0	0	0	0	0
Medtr1g112900.1	actin-related protein 2/3 complex subunit 5	408	1.06277	1.48104	1.11269	1.21883	1.19869	1.3345	1.22498	1.25272
Medtr8g006725.1	actin-related protein 2/3 complex subunit 5	408	0.899733	0.914085	0.949145	0.920987	0.626791	0.854457	0.935387	0.805545
Medtr1g045065.1	actin-related protein 2/3 complex, protein	939	0	0	0.0132188	0.00440625	0	0.0200601	0	0.00668669
Medtr1g045065.2	actin-related protein 2/3 complex, protein	777	0	0	0	0	0	0	0	0
Medtr1g045065.3	actin-related protein 2/3 complex, protein	939	0	0	0	0	0	0	0	0
Medtr8g007445.1	actin-related protein 4A	261	0.243739	0.180414	0.488972	0.304375	0.309276	0.404748	0.337129	0.350384
Medtr3g095530.1	actin-related protein 4A	1134	0.0233496	0	0	0.00778321	0.029628	0	0	0.00987598
Medtr2g008050.1	actin-related protein 4A	1134	0	0	0	0	0	0	0	0
Medtr2g008050.2	actin-related protein 4A	1134	0	0	0	0	0	0	0	0
Medtr2g008050.3	actin-related protein 4A	1134	0	0	0	0	0	0	0	0
Medtr3g095530.2	actin-related protein 4A	1134	0	0	0	0	0	0	0	0
Medtr3g095530.3	actin-related protein 4A	1134	0	0	0	0	0	0	0	0
Medtr8g089630.1	actin-related protein ARP4	1287	7.44866	7.97443	7.6901	7.7044	6.6269	6.2201	7.26976	6.70559
Medtr3g067945.1	actin-related protein ARP4	2163	6.42622	6.31662	5.68036	6.14107	6.15505	5.55078	5.7106	5.80548
Medtr3g030550.1	actin-related protein ARP4	1092	5.98506	6.00215	5.47572	5.82097	5.70833	5.03241	5.0026	5.24778
Medtr1g073920.1	actin-related protein ARP4	1779	2.27989	1.96008	2.10591	2.11529	2.46572	2.19866	2.04239	2.23559
Medtr2g445210.1	actin-related protein ARP4	1362	1.08367	0.988125	0.923729	0.998508	1.04623	0.815001	0.434459	0.765231
[truncated: 60,729 more rows]

## Sheet: weighted log2FC
IMGAG	Functional Annotation	Length	log2FoldChange	RPKM Control (Mean_nitrate4h)	RPKM*log2FC
[truncated: 663 more rows]
