# Supplementary material for: Nitrate application or P deficiency induce a decline in Medicago truncatula N2-fixation by similar changes in the nodule transcriptome
Source: Sci Rep. 2017 Apr 10;7:46264. doi: 10.1038/srep46264 (PMC5385875; doi:10.1038/srep46264)
Supplement: Supplementary Dataset 4 [file srep46264-s4.xls]

## Sheet: commonly regulated TUs
IMGAG	Functional Annotation	Transcript Length	RPKM control	Nitrate_log2FoldChange	Pdef_log2FoldChange	wlog2Fold change
Medtr5g094530.1	(E)-beta-caryophyllene synthase	567	0.9	2.08	2.06	3.85632
Medtr5g008040.1	12-oxophytodienoate reductase-like protein	1116	62.6	-0.6	-0.59	22.1604
Medtr8g009110.1	1-aminocyclopropane-1-carboxylate oxidase-like protein	1098	0.6	1.9	1.65	1.881
Medtr4g073920.1	1-phosphatidylinositol phosphodiesterase-like protein	954	81	0.84	1.2	81.648
Medtr8g015960.1	2,3-diketo-5-methylthio-1-phosphopentane phosphatase	825	41.9	1.26	1.83	96.613
Medtr8g015940.1	2,3-diketo-5-methylthio-1-phosphopentane phosphatase	804	11.4	2.38	2.9	78.6828
Medtr5g048550.1	2OG-Fe(II) oxygenase family oxidoreductase	1062	76.3	1.27	0.75	72.6757
Medtr0009s0480.1	2OG-Fe(II) oxygenase family oxidoreductase	1062	7.1	-1.45	-1.18	12.1481
Medtr4g119410.1	2OG-Fe(II) oxygenase family oxidoreductase	1122	7.2	1.3	0.73	6.8328
Medtr1g093120.1	2OG-Fe(II) oxygenase family oxidoreductase	1113	3.6	1.05	1.29	4.8762
Medtr5g048570.1	2OG-Fe(II) oxygenase family oxidoreductase	1059	1.1	0.93	1.68	1.71864
Medtr2g069090.1	2OG-Fe(II) oxygenase family oxidoreductase	1119	4	0.78	0.54	1.6848
Medtr8g041620.1	2OG-Fe(II) oxygenase family oxidoreductase	1146	0.6	1.58	1.68	1.59264
Medtr4g011690.1	2-oxoglutarate-dependent dioxygenase	948	7.3	1.69	1.65	20.356
Medtr4g128337.1	4-coumarate:CoA ligase-like protein	1662	39.7	-0.66	-0.58	15.1972
Medtr8g045210.1	50S ribosomal protein L33	297	20.8	-0.97	-0.99	19.9742
Medtr3g110395.1	6-phosphofructokinase	1560	87.2	-1.04	-0.81	73.4573
Medtr4g134290.1	6-phosphofructokinase	1383	4.5	1.63	1.86	13.6431
Medtr2g070460.1	9-cis-epoxycarotenoid dioxygenase	1833	4	-1.18	-1.72	8.1184
Medtr6g009110.1	ABC transporter B family protein	3825	7.2	-1.62	-0.91	10.6142
Medtr3g093430.1	ABC transporter B family protein	3750	0.6	3.35	3.6	7.236
Medtr8g015980.1	ABC transporter-like family-protein	4365	6.2	-1.57	-2.26	21.9988
Medtr7g098690.1	ABC transporter-like family-protein	4545	11.3	-0.9	-1.19	12.1023
Medtr6g087680.1	ABIL1-like protein	762	11.5	-0.84	-0.88	8.5008
Medtr7g117385.1	acid phosphatase/vanadium-dependent haloperoxidase	765	1.4	1.37	1.64	3.14552
Medtr4g095700.1	acyl-CoA N-acyltransferase (NAT) superfamily protein	1236	8.1	1.71	1.24	17.1752
Medtr1g418545.1	acyl-CoA-binding domain protein	966	36	0.77	1.22	33.8184
Medtr4g101460.1	adenine phosphoribosyltransferase-like protein	501	3.7	-1.06	-1.31	5.13782
Medtr1g072540.1	adenylate isopentenyltransferase	984	36.5	-2	-2.16	157.68
Medtr2g042420.1	adipocyte plasma membrane-associated-like protein	1059	16.5	-1.61	-1.37	36.3941
Medtr8g074270.1	adipocyte plasma membrane-associated-like protein	1128	3.6	1.08	0.71	2.76048
Medtr2g098070.1	ADP/ATP carrier protein	1089	1	2.54	1.09	2.7686
Medtr8g033020.1	AKAP7 2'5' RNA ligase-like domain protein	255	3.5	-3.17	-2.15	23.8542
Medtr4g074670.1	alanyl-tRNA synthetase	1908	2.3	-2.83	-2.7	17.5743
Medtr7g044980.1	albumin I	438	18.9	3.13	1.7	100.567
Medtr8g064020.1	aldehyde dehydrogenase	243	5.2	-1.44	-1.59	11.9059
Medtr1g062590.1	allergen Pru protein, putative	729	72.3	2.93	1.74	368.6
Medtr1g007860.1	alpha/beta fold hydrolase	1236	6.8	1.95	2.48	32.8848
Medtr2g086300.1	alpha/beta hydrolase family protein	1110	9.9	1.67	1.93	31.9087
Medtr1g012430.1	alpha/beta hydrolase fold protein	939	17.6	-1.38	-1.8	43.7184
Medtr1g114600.1	alpha/beta-hydrolase superfamily protein	1308	1.9	1.26	1.17	2.80098
Medtr2g087285.1	aluminum activated malate transporter family protein	1350	22.9	-1.73	-2.97	117.662
Medtr1g077660.1	aluminum activated malate transporter family protein	1422	0.7	-2.45	-2.33	3.99595
Medtr8g104120.1	aluminum activated malate transporter family protein	1731	1	-1.93	-1.68	3.2424
Medtr4g117050.1	aluminum induced protein with YGL and LRDR motif protein	714	36	-1.26	-1.37	62.1432
Medtr4g074030.1	amidase C869.01-like protein, putative	1530	0.8	1.06	1.58	1.33984
Medtr2g098490.1	AMP-binding enzyme	6906	0.3	1.76	2.07	1.09296
Medtr8g036980.1	AN1-like zinc finger protein	456	318.5	-0.54	-0.52	89.4348
Medtr1g026070.1	anaphase-promoting complex subunit 11 RING-H2 finger protein	399	18.8	-1.43	-1.14	30.6478
Medtr4g124380.1	anaphase-promoting complex subunit 11 RING-H2 finger protein	510	58.5	-0.59	-0.86	29.6829
Medtr5g028930.1	ankyrin repeat protein	1869	2	0.73	1.05	1.533
Medtr3g018780.1	annexin D8	945	39.6	-1.62	-1.22	78.2654
Medtr6g028030.1	annexin D8	963	39.7	-1.32	-1.12	58.6925
Medtr1g006660.1	AP2 domain class transcription factor	774	11.6	-3.09	-2.63	94.2697
Medtr5g062700.1	AP2 domain class transcription factor	1116	68.8	-0.86	-0.71	42.0093
Medtr7g081815.1	AP2-domain DNA-binding protein	624	72.7	-0.69	-0.59	29.5962
Medtr7g080460.1	AP2-like ethylene-responsive transcription factor	2070	5.1	1.02	0.77	4.00554
Medtr3g103460.1	AP2-like ethylene-responsive transcription factor	1977	6.3	0.84	0.61	3.22812
Medtr5g082830.1	ARM repeat CCCH-type zinc finger protein	2052	173.7	-1	-1.24	215.388
Medtr3g070880.1	ARM repeat CCCH-type zinc finger protein	1554	51.9	-1.81	-1.92	180.363
Medtr5g079550.1	armadillo/beta-catenin-like repeat protein	1128	2	0.77	1.05	1.617
Medtr2g015870.1	armadillo/beta-catenin-like repeat protein, putative	1323	14.6	-1.66	-1.52	36.8387
Medtr1g013050.1	aspartate aminotransferase	1398	111.6	-0.77	-0.54	46.4033
Medtr4g011820.1	aspartate aminotransferase	1191	59.8	-0.72	-0.88	37.8893
Medtr1g102550.1	ATP sulfurylase	1398	295.7	-1.42	-1.46	613.045
Medtr3g110182.1	auxin canalisation protein	1242	0.3	1.5	1.77	0.7965
Medtr8g006775.1	auxin efflux carrier family protein	1251	17.9	-1.87	-1.54	51.5484
Medtr7g079720.1	auxin efflux carrier family transporter	1092	22.9	-1.35	-1.91	59.0476
Medtr6g069510.1	auxin efflux carrier family transporter	1815	5.3	0.97	0.79	4.06139
Medtr1g093350.1	auxin response factor	537	12.7	1.32	1.32	22.1285
Medtr1g030600.1	auxin-induced 5NG4-like protein	1170	476.1	-3.35	-1.56	2488.1
Medtr2g007970.1	auxin-induced 5NG4-like protein	1188	31.2	-5.66	-3.1	547.435
Medtr1g074070.1	auxin-induced 5NG4-like protein	1059	25.6	-4.38	-1.9	213.043
Medtr2g101500.1	auxin-responsive AUX/IAA family protein	981	4.8	0.88	1.08	4.56192
Medtr2g062470.1	BAH domain protein	1671	1.2	-1.46	-1.39	2.43528
Medtr6g488090.1	bark storage-like protein	996	9.4	1.34	0.96	12.0922
Medtr6g488050.1	bark storage-like protein	1002	0.8	1.32	0.93	0.98208
Medtr3g089005.1	basic blue-like protein	381	1040	-2.26	-2	4700.8
Medtr8g089110.1	basic blue-like protein	366	1.8	2.09	1.98	7.44876
Medtr5g014520.1	basic helix loop helix (bHLH) DNA-binding family protein	1002	0.2	1.94	2.03	0.78764
Medtr1g081660.1	benzyl alcohol O-benzoyltransferase	1359	15.9	1.32	1.19	24.9757
Medtr8g031000.1	bestrophin-like protein	1005	3.5	0.86	1	3.01
Medtr4g045667.1	beta-amylase	1491	70.8	0.96	0.63	42.8198
Medtr3g089125.1	bidirectional sugar transporter	744	26.4	-1.75	-2.21	102.102
Medtr7g077340.1	Bowman birk trypsin inhibitor	363	319.9	1.57	1.43	718.207
Medtr7g077160.1	Bowman birk trypsin inhibitor	324	74.2	2.15	1.02	162.721
Medtr2g078730.1	branched-chain-amino-acid aminotransferase-like protein	1035	27.5	-0.78	-0.84	18.018
Medtr5g015090.1	BZIP transcription factor	474	291.9	-1.06	-0.8	247.531
Medtr7g029400.1	BZIP transcription factor	579	2.6	-5.53	-3.2	46.0096
Medtr8g086020.1	BZIP transcription factor bZIP124	483	451.8	-0.95	-0.76	326.2
Medtr3g117120.1	BZIP transcription factor bZIP124	468	406.1	-0.66	-0.66	176.897
Medtr6g028070.1	C2 domain first repeat protein	639	7.7	-1.47	-1.39	15.7334
Medtr7g084680.1	C2 domain protein	756	11.6	-0.96	-1.21	13.4746
Medtr2g090745.1	C2H2-like zinc finger protein, putative	1290	13.1	-1.93	-1.13	28.5698
Medtr0160s0030.1	C2H2-type zinc finger protein, putative	1086	67	-0.66	-0.54	23.8788
Medtr4g049640.1	C4-dicarboxylate transporter/malic acid protein	1107	62.6	-1.13	-1.21	85.593
Medtr3g112530.1	C4-dicarboxylate transporter/malic acid protein	1137	14.2	1.46	1.42	29.4394
Medtr0017s0100.1	caffeic acid O-methyltransferase	1110	550.3	-0.67	-0.88	324.457
Medtr3g092900.1	caffeic acid O-methyltransferase	1098	37.7	-0.63	-0.91	21.6134
Medtr7g012070.1	caffeic acid O-methyltransferase	1128	3.7	-1.78	-2.72	17.9139
Medtr2g081580.1	calcium-binding EF-hand protein	357	126.8	-1.82	-1.78	410.781
Medtr4g127560.1	calcium-binding EF-hand protein	600	109.8	-1.85	-1.54	312.82
Medtr8g466250.1	calcium-binding EF-hand protein	348	80.3	-1.58	-1.34	170.011
Medtr1g052885.1	calcium-binding EF-hand protein	342	43.4	-1.55	-1.52	102.25
Medtr8g446810.1	calcium-binding EF-hand protein	426	10.7	-1.74	-1.82	33.8848
Medtr5g092810.1	calcium-dependent kinase	1623	15.6	-0.9	-1	14.04
Medtr6g028050.1	calcium-dependent lipid-binding (CaLB domain) family protein	3081	22.7	-1.28	-1.51	43.8746
Medtr7g088620.1	calmodulin (CAM)-binding protein of 25 kDa protein	708	138.9	-1.05	-0.94	137.094
Medtr2g039910.1	calmodulin-binding family protein	1527	16.8	-2.07	-1.72	59.8147
Medtr4g090970.1	calmodulin-binding protein	1890	13.8	-1.17	-1.2	19.3752
Medtr2g435490.1	CAP, cysteine-rich secretory protein, antigen 5	552	235	3.24	2.49	1895.89
Medtr2g086700.1	capsanthin/capsorubin synthase, chromoplast protein	1509	2.4	1.02	0.82	2.00736
Medtr4g050140.1	carboxylesterase	957	6.8	-1.18	-1.53	12.2767
Medtr6g065430.1	carboxylesterase-like protein	1008	10.7	1.08	0.95	10.9782
Medtr2g073040.1	carboxyl-terminal peptidase	840	0.5	2.95	2.38	3.5105
Medtr5g033650.1	carboxyl-terminal peptidase	1101	2	0.88	0.75	1.32
Medtr3g102310.1	carboxy-terminal domain cyclin	1047	14.1	0.63	0.58	5.15214
Medtr1g115285.1	CASP-like protein	585	12.8	-0.82	-0.81	8.50176
Medtr3g452360.1	CAZy family GT8 glycosyltransferase	1593	1.5	-0.85	-0.95	1.21125
Medtr1g040875.1	CBL-interacting kinase	1311	479.8	-0.57	-0.59	161.357
Medtr4g006970.1	CBL-interacting kinase	1374	88.8	-0.85	-1.19	89.8212
Medtr8g019540.1	CCAAT-binding transcription factor	957	1.2	1.1	1.15	1.518
Medtr4g050000.1	cellulose synthase H1-like protein	2232	4.8	-0.92	-1.65	7.2864
Medtr1g073740.1	cellulose synthase-like protein D3	2223	19.8	-0.71	-1.46	20.5247
Medtr3g061170.1	chaperone DnaJ domain protein	486	7.8	1.18	0.88	8.09952
Medtr1g099350.1	chitinase	876	77.2	-0.99	-0.7	53.4996
Medtr1g099290.1	chitinase	1752	3.5	-2.49	-2.45	21.3518
Medtr2g034680.1	Chitinase	957	1.6	1.08	1.16	2.00448
Medtr8g074335.1	Chitinase (Class Ib) / Hevein	930	42.6	2.05	0.81	70.7373
Medtr1g080780.1	Chitinase / Hevein / PR-4 / Wheatwin2	426	29.3	-2.35	-1.83	126.005
Medtr1g025950.1	cinnamyl alcohol dehydrogenase-like protein	1083	6.8	1.02	1.14	7.90704
Medtr4g114210.1	class III peroxidase	963	30.1	-1.31	-0.98	38.6424
Medtr4g114960.1	clathrin assembly plant-like protein, putative	1806	19.7	-1.1	-1.14	24.7038
Medtr0021s0370.1	clavaminate synthase-like plant protein	966	6.3	1.41	1.67	14.8346
Medtr1g100733.1	Clavata3/ESR (CLE) gene family member MtCLE05	255	4.5	1.33	1.3	7.7805
Medtr6g015865.1	COBRA-like protein 2 precursor	1077	4.1	-0.96	-0.98	3.85728
Medtr3g080500.1	copper amine oxidase, enzyme domain protein	2196	85.2	-0.86	-0.57	41.765
Medtr3g077080.1	copper amine oxidase, enzyme domain protein	2310	2.1	-0.88	-1.29	2.38392
Medtr5g098800.1	coproporphyrinogen III oxidase	1200	56.8	-0.6	-0.59	20.1072
Medtr4g065990.1	core histone H2A/H2B/H3/H4	411	68.5	0.73	0.92	46.0046
Medtr5g055480.1	core-2/I-branching enzyme	1173	2.8	-2.39	-2.19	14.6555
Medtr1g110290.1	core-2/I-branching enzyme	1236	1.8	-1.45	-2.59	6.7599
Medtr4g019870.1	Ctr family copper transporter	414	553.3	-1.24	-1.02	699.814
Medtr7g012260.1	cyclic nucleotide-gated ion channel protein, putative	2133	2.3	-1.53	-2.07	7.28433
Medtr8g087820.1	cyclic phosphodiesterase-like protein	555	20.6	0.93	1.31	25.097
Medtr4g086450.1	cyclin-dependent kinase inhibitor family protein	462	4	0.9	1.47	5.292
Medtr4g027440.1	Cys2/His2 zinc-finger transcription factor	1137	8.9	-0.93	-1.23	10.1807
Medtr2g079650.1	cystathionine beta-synthase (CBS) family protein	1158	3.6	-1.2	-2.53	10.9296
Medtr5g088770.1	cysteine protease inhibitor cystatin	315	66.4	0.94	1.28	79.8925
Medtr1g105655.1	cysteine-rich receptor-kinase-like protein	2010	8.5	0.69	1.34	7.8591
Medtr1g105650.1	cysteine-rich receptor-kinase-like protein	1986	1.8	1.46	1.41	3.70548
Medtr8g442270.1	cysteine-rich RLK (receptor-like kinase) protein	2403	1.1	-1.42	-1.62	2.53044
Medtr8g052420.1	cysteine-rich RLK (receptor-like kinase) protein	2367	0.6	-1.81	-1.58	1.71588
Medtr4g091090.1	cysteine-rich TM module stress tolerance protein	243	5.5	-2.96	-2.51	40.8628
Medtr4g045680.1	cytochrome C biogenesis protein ccsA	1164	5.5	-1.34	-1.18	8.6966
Medtr6g084900.1	cytochrome P450 family 71 protein	822	46.4	1.22	0.94	53.2115
Medtr4g104610.1	cytochrome P450 family 71 protein	1503	45.2	-0.6	-0.72	19.5264
Medtr2g010530.1	cytochrome P450 family 71 protein	1503	4.7	0.93	0.87	3.80277
Medtr5g007550.1	cytochrome P450 family 71 protein	1503	0.3	2.7	2.38	1.9278
Medtr5g095220.1	cytochrome P450 family 71 protein	1419	1.2	1.04	1.42	1.77216
Medtr3g014880.1	cytochrome P450 family 82 protein	1599	13.7	1.58	1.14	24.6764
Medtr8g012585.1	cytochrome P450 family 82 protein	1377	2.8	-2.22	-1.73	10.7537
Medtr0045s0060.1	cytochrome P450 family 90 protein	1434	1.3	-1.41	-0.97	1.77801
Medtr7g096340.1	cytochrome P450 family 94 protein	1515	1.7	1.42	1.11	2.67954
Medtr4g088170.1	cytochrome P450 family flavone synthase	1572	58	1.73	1.09	109.371
Medtr2g072270.1	cytochrome P450 family monooxygenase	1572	1.3	1.26	1.32	2.16216
Medtr7g075580.1	cytochrome P450 family protein	1512	8.4	1.25	0.92	9.66
Medtr7g075610.1	cytochrome P450 family protein	1515	1.6	2.08	1.97	6.55616
Medtr7g088330.1	cytochrome P450 family protein	1527	1.2	1.31	2.13	3.34836
Medtr7g092600.1	cytochrome P450 family protein	1542	1.2	1.5	1.46	2.628
Medtr7g092620.1	cytochrome P450 family protein	1536	1.9	1.29	1.07	2.62257
Medtr8g035860.1	cytochrome P450 family protein	1533	1.4	0.9	1.34	1.6884
Medtr2g054840.1	cytosine-specific methyltransferase, putative	465	73.1	-1.03	-0.82	61.7403
Medtr3g026190.1	cytosine-specific methyltransferase, putative	2805	2.3	-1.1	-1.15	2.9095
Medtr6g074865.1	Defensin	177	182.4	-1.52	-0.93	257.841
Medtr8g095370.1	Defensin MtDef4.6	225	15.4	-1.79	-1.43	39.4194
Medtr8g012795.1	Defensin related	240	820	1.85	1.83	2776.11
Medtr7g095970.1	Defensin related	240	56.3	-1.49	-0.84	70.4651
Medtr6g022530.1	Defensin related	243	28.3	1	1.28	36.224
Medtr8g012800.1	Defensin related	249	60	0.57	0.67	22.914
Medtr1g019110.1	dehydration-responsive element-binding protein	543	15.8	-3.09	-2.36	115.22
Medtr1g070185.1	desacetoxyvindoline 4-hydroxylase, putative	1104	34	-1.08	-1.12	41.1264
Medtr8g464780.1	diacylglycerol kinase domain protein	1467	5.4	-1.21	-1.13	7.38342
Medtr6g074470.1	disease resistance protein (TIR-NBS-LRR class)	2442	24.2	-0.79	-0.69	13.1914
Medtr6g069560.1	disease resistance protein (TIR-NBS-LRR class)	3327	4.5	-1.35	-1.23	7.47225
Medtr6g071790.1	disease resistance protein (TIR-NBS-LRR class)	3057	5.3	-1.21	-1.05	6.73365
Medtr2g039770.1	disease resistance protein (TIR-NBS-LRR class)	3819	1.5	-2.24	-1.84	6.1824
Medtr6g087850.1	disease resistance protein (TIR-NBS-LRR class)	3174	1.2	-2.63	-1.93	6.09108
Medtr3g020470.1	disease resistance protein (TIR-NBS-LRR class)	3084	2.2	-1.5	-1.2	3.96
Medtr6g088245.1	disease resistance protein (TIR-NBS-LRR class)	3474	6.5	-0.69	-0.8	3.588
Medtr4g021037.1	disease resistance protein (TIR-NBS-LRR class)	1923	5.7	0.64	0.88	3.21024
Medtr6g471270.2	disease resistance protein (TIR-NBS-LRR class)	1611	2.8	-1.14	-0.94	3.00048
Medtr4g051738.1	disease resistance protein (TIR-NBS-LRR class)	3015	0.9	-1.5	-1.45	1.9575
Medtr6g079090.1	disease resistance protein (TIR-NBS-LRR class)	4773	1	1.19	1.05	1.2495
Medtr4g020490.1	disease resistance protein (TIR-NBS-LRR class)	5145	0.1	1.7	1.72	0.2924
Medtr3g019080.1	disease resistance protein (TIR-NBS-LRR class), putative	3183	1.5	-3.33	-3	14.985
Medtr4g016610.1	disease resistance protein (TIR-NBS-LRR class), putative	3345	14.4	-0.86	-1.13	13.9939
Medtr2g037140.1	disease resistance protein (TIR-NBS-LRR class), putative	3540	1.1	-1.79	-2.15	4.23335
Medtr2g037690.1	disease resistance protein (TIR-NBS-LRR class), putative	3387	1.6	-1.28	-1.33	2.72384
Medtr6g015665.1	disease resistance protein (TIR-NBS-LRR class), putative	3483	1.4	0.94	1.1	1.4476
Medtr7g093790.1	disease resistance response protein	576	11.3	1.09	0.77	9.48409
Medtr4g013770.1	disease resistance-responsive, dirigent domain protein	579	490.1	1.03	0.68	343.266
Medtr7g093870.1	disease resistance-responsive, dirigent domain protein	657	388.9	0.97	0.66	248.974
Medtr5g096120.1	disease resistance-responsive, dirigent domain protein	570	19.8	-1.37	-1.34	36.3488
Medtr2g035130.1	disease-resistance response protein	474	67.1	1.76	1.27	149.982
Medtr2g035100.1	disease-resistance response protein	474	54	0.99	0.86	45.9756
Medtr2g035105.1	disease-resistance response protein	474	74.2	0.77	0.68	38.8511
Medtr5g023210.1	divergent CRAL/TRIO domain protein	612	99.5	0.7	1.59	110.743
Medtr6g052340.1	DNA primase	1998	1.7	-1.53	-1.25	3.25125
Medtr4g035430.1	DNA-binding domain protein	669	18.2	-1.09	-1.19	23.6072
Medtr8g036920.1	DNA-damage-repair/toleration DRT100-like protein	1098	29.8	0.83	0.98	24.2393
Medtr2g013370.1	Dof domain zinc finger protein	825	37.5	-1.36	-1.2	61.2
Medtr7g024670.1	Dof domain zinc finger protein	1122	33	-1.3	-0.89	38.181
Medtr2g016030.1	Dof domain zinc finger protein	486	23.4	0.95	1.2	26.676
Medtr8g079060.1	Dof domain zinc finger protein	690	2.5	1.2	1.08	3.24
Medtr3g435480.1	DOF-type zinc finger DNA-binding family protein	1398	2.3	-2.19	-0.97	4.88589
Medtr3g070850.1	double Clp-N motif P-loop nucleoside triphosphate hydrolase superfamily protein	3246	7.8	-0.91	-1.09	7.73682
Medtr3g088425.1	DPP6 amine-terminal domain protein	2055	32.6	0.64	0.58	12.1011
Medtr6g472110.1	DUF1262 family protein	1200	21.7	-2.64	-2.58	147.803
Medtr7g011790.2	DUF1336 family protein	1659	0.8	-2.27	-1.65	2.9964
Medtr7g068070.1	DUF247 domain protein	1638	3.5	-1.37	-1.24	5.9458
Medtr6g011060.1	DUF247 domain protein	1278	1.1	1.26	1.78	2.46708
Medtr8g078790.1	DUF4228 domain protein	516	42.3	-1.37	-1.48	85.7675
Medtr3g051610.1	DUF4228 domain protein	294	37.6	-1.21	-1.1	50.0456
Medtr6g038330.1	DUF4283 domain protein	810	4.8	-2.22	-1.78	18.9677
Medtr3g103400.1	DUF4378 domain protein	1113	4.4	-1.38	-1.16	7.04352
Medtr7g095890.1	DUF4378 domain protein	1968	12.9	-0.69	-0.59	5.25159
Medtr4g126170.1	DUF4408 domain protein	573	8.9	-1.36	-1.72	20.8189
Medtr4g078310.1	DUF506 family protein	873	48.2	1.58	1.83	139.365
Medtr8g012240.1	DUF506 family protein	918	9.4	1.8	2.83	47.8836
Medtr4g127620.1	DUF630 family protein	2217	14.6	-0.8	-0.69	8.0592
Medtr4g017440.1	DUF674 family protein	1527	17.8	-1.38	-0.95	23.3358
Medtr4g017470.1	DUF674 family protein	1482	10.9	-1.54	-1.19	19.9753
Medtr4g011030.1	DUF761 domain protein	261	7.7	-5.75	-3.49	154.52
Medtr1g031880.1	dynein light chain type 1 family protein	441	15.2	-0.9	-0.86	11.7648
Medtr3g060950.1	E3 ubiquitin-protein ligase BRE1-like protein, putative	657	5.9	-2.42	-1.37	19.5609
Medtr4g116480.1	E3 ubiquitin-protein ligase RING1-like protein, putative	291	92.1	-1.62	-1.61	240.215
Medtr3g070490.1	early flowering protein	393	48	0.83	0.92	36.6528
Medtr3g415650.1	early nodulin-12A protein, putative	312	560.2	0.66	0.66	244.023
Medtr8g107110.1	EF hand calcium-binding family protein	498	26.1	-1.81	-1.94	91.6475
Medtr4g112460.1	EF hand calcium-binding family protein	510	42.9	-1.27	-1.22	66.4693
Medtr3g067610.1	EF hand calcium-binding family protein	417	50.4	-1.25	-0.93	58.59
Medtr7g011010.1	EF hand calcium-binding family protein	609	31.6	-1.41	-1.29	57.4772
Medtr3g055585.1	EF-hand pair protein	531	190.7	-1.85	-1.51	532.72
Medtr3g055480.1	EF-hand pair protein	348	185.5	-1.71	-1.29	409.194
Medtr3g055490.1	EF-hand pair protein	351	118.3	-1.54	-1.27	231.371
Medtr3g055510.1	EF-hand pair protein	423	161.9	-1.12	-0.87	157.755
Medtr1g019600.1	EF-hand pair protein	303	5	3.03	3.17	48.0255
Medtr2g081770.1	embryonic abundant-like protein	837	191.5	1.22	0.75	175.222
Medtr2g103307.1	embryo-specific protein	465	369.8	-0.67	-0.61	151.137
Medtr2g103360.2	embryo-specific protein	366	9.9	-1.21	-1.18	14.1352
Medtr2g103313.3	embryo-specific protein	384	4.3	-0.86	-0.91	3.36518
Medtr3g079340.1	enhanced disease susceptibility protein	1857	63.4	-1.21	-1.14	87.454
Medtr8g076680.1	epoxide hydrolase	963	3.2	1.68	1.2	6.4512
Medtr8g008840.1	ethphon-induced protein	348	228.4	-1.17	-1.11	296.623
Medtr1g048610.1	ethylene response factor	696	241.9	-2.13	-1.64	845.005
Medtr4g078710.1	ethylene response factor	657	35.4	-1.13	-1.91	76.4038
Medtr2g014340.1	ethylene response factor	603	64.7	-0.76	-0.89	43.7631
Medtr8g090350.1	ethylene response factor	861	35.6	-0.64	-0.98	22.3283
Medtr5g012490.1	eukaryotic aspartyl protease family protein	1446	29.1	-1.39	-1.25	50.5613
Medtr5g091130.1	eukaryotic aspartyl protease family protein	1671	38.9	-1.03	-1.06	42.471
Medtr4g007740.1	eukaryotic aspartyl protease family protein	1443	8.7	-0.69	-0.96	5.76288
Medtr6g478120.1	eukaryotic peptide chain release factor subunit 1-3	1311	55.7	-0.79	-0.85	37.4026
Medtr1g102630.1	eukaryotic translation initiation factor 2c	2937	2.7	1.09	0.85	2.50155
Medtr3g051950.1	eukaryotic translation initiation factor SUI1	339	125.8	-1.33	-1.16	194.084
Medtr7g090950.1	eukaryotic-type carbonic anhydrase	813	33	-2.43	-2.05	164.389
Medtr1g059940.1	eukaryotic-type carbonic anhydrase	804	14.4	-2.41	-2.11	73.2254
Medtr1g059900.1	eukaryotic-type carbonic anhydrase	606	32.5	-0.89	-0.84	24.297
Medtr2g096230.1	exocyst subunit exo70 family protein	1767	3.8	-1.59	-1.72	10.3922
Medtr0040s0140.1	expansin A20	771	1.5	1.25	1.03	1.93125
Medtr4g065113.1	extensin-like region protein	1488	190	1.62	0.91	280.098
Medtr6g034905.1	extensin-like region protein	468	50.2	2.38	1.18	140.982
Medtr4g050590.1	FAF-like protein	1701	163.3	-1.09	-0.72	128.158
Medtr7g089780.1	family 31 glycosyl hydrolase, alpha-glucosidase	2616	0.8	2.03	2.49	4.04376
Medtr1g105360.1	fantastic four-like protein	1011	81.1	-1.37	-1.08	119.996
Medtr4g068550.1	fatty acid hydroperoxide lyase	1449	70.9	0.85	0.63	37.9669
Medtr1g034320.1	fatty acid hydroperoxide lyase	1458	18.6	1.09	0.72	14.5973
Medtr7g090120.1	fatty acid hydroxylase superfamily protein	1854	1.7	-0.99	-1.21	2.03643
Medtr5g023730.1	fatty acyl-CoA synthetase family protein	1653	11.1	-1.06	-0.97	11.413
Medtr5g008820.1	fatty acyl-CoA synthetase family protein	1647	0.2	2.76	3.79	2.09208
Medtr7g089670.1	F-box plant-like protein	957	4.1	1.64	1.82	12.2377
Medtr1g017940.1	F-box protein	1395	23.4	0.65	0.89	13.5369
Medtr2g066200.1	F-box protein interaction domain protein	1170	23.5	-1.72	-1.39	56.1838
Medtr3g058440.1	F-box protein interaction domain protein	927	1.5	1.92	1.53	4.4064
Medtr4g091100.1	F-box SKIP27-like protein	486	27.1	-1.97	-1.91	101.969
Medtr2g070780.1	F-box/LRR protein	1062	12.6	-1.25	-1.35	21.2625
Medtr4g086020.1	ferredoxin-nitrite reductase	1749	89.8	1.85	-0.87	-144.533
Medtr3g083620.1	flavonoid O-methyltransferase-like protein	1086	4.2	-2.24	-1.73	16.2758
Medtr5g048470.1	flavonol synthase/flavanone 3-hydroxylase	1077	8.4	1.21	0.67	6.80988
Medtr4g093840.1	flavonol synthase/flavanone 3-hydroxylase	1101	3.3	0.78	1.25	3.2175
Medtr3g008470.1	folate/biopterin transporter	1680	12.8	-0.88	-1.57	17.6845
Medtr1g014250.1	folate/biopterin transporter	1518	3.9	-0.66	-0.88	2.26512
Medtr4g087890.1	formin-like 2 domain protein	2670	2.8	-0.89	-0.95	2.3674
Medtr8g087130.1	functional resistance protein KR1, putative	2451	2.5	0.78	1.37	2.6715
Medtr2g096670.1	fusaric acid resistance-like protein	2385	20.8	-3.84	-2.47	197.284
Medtr3g077280.1	galactinol-raffinose galactosyltransferase	2361	1.6	-1.05	-1.68	2.8224
Medtr4g011900.1	galactose oxidase/kelch repeat protein	1083	31.4	0.95	0.67	19.9861
Medtr4g014630.1	gamma interferon inducible lysosomal thiol reductase	675	11.3	-0.78	-1.27	11.1938
Medtr3g102660.1	GASA/GAST/Snakin	258	158.4	-0.56	-0.79	70.0762
Medtr1g025250.1	GASA/GAST/Snakin	303	7.7	-2.9	-2.89	64.5337
Medtr6g016015.1	GDP-fucose O-fucosyltransferase-like protein	1542	4	-0.91	-0.83	3.0212
Medtr4g125460.1	GDP-fucose O-fucosyltransferase-like protein	1872	2.1	-0.91	-0.81	1.54791
Medtr5g093390.1	GDP-L-galactose phosphorylase	1320	86.1	0.97	1.16	96.8797
Medtr5g084770.1	GDSL-like lipase/acylhydrolase	1056	33.1	-1.06	-1.03	36.1386
Medtr8g031430.1	GDSL-like lipase/acylhydrolase	1098	22.1	0.66	0.71	10.3561
Medtr3g021460.1	GDSL-like lipase/acylhydrolase	1056	4.6	-1.43	-1.05	6.9069
Medtr6g007090.1	GDSL-like lipase/acylhydrolase	1137	2.7	0.89	1.22	2.93166
Medtr7g033165.1	GDSL-like lipase/acylhydrolase	1146	1.3	1.19	1.48	2.28956
Medtr8g031420.1	GDSL-like lipase/acylhydrolase	1092	0.3	2.61	2.43	1.90269
Medtr1g079490.1	germin family protein	669	581	1.71	1.21	1202.15
Medtr4g017030.1	germin family protein	666	7.2	1.93	1.73	24.0401
Medtr6g464620.1	gibberellin 20-oxidase	1149	7.6	-1.22	-1.09	10.1065
Medtr3g096500.1	gibberellin 20-oxidase	1155	3.4	-1.31	-1.3	5.7902
Medtr1g034060.1	gibberellin 2-beta-dioxygenase	1059	2.4	1.21	2.39	6.94056
Medtr2g100070.1	glucose-methanol-choline (GMC) oxidoreductase family protein	1785	0.4	2.46	2.38	2.34192
Medtr0057s0130.1	glutamine cyclotransferase	852	0.4	0.85	0.89	0.3026
Medtr6g071070.1	glutamine synthetase domain protein	1071	434.3	-1	-0.74	321.382
Medtr3g104510.1	glutaredoxin-C1 protein	357	11.4	-1.56	-2.04	36.2794
Medtr7g065590.1	glutathione S-transferase	675	9.7	2.67	1.13	29.2659
Medtr2g070070.1	glutathione S-transferase, amine-terminal domain protein	660	108.8	1.2	1.36	177.562
Medtr2g070130.1	glutathione S-transferase, amine-terminal domain protein	660	4.6	1.37	1.76	11.0915
Medtr3g066060.1	glutathione S-transferase, amine-terminal domain protein	795	2.9	-0.76	-1.06	2.33624
Medtr0004s0650.1	glycerol-3-phosphate transporter	1539	155.2	0.66	0.94	96.2861
Medtr7g083410.1	glycerophosphoryl diester phosphodiesterase family protein	1272	311.9	1.23	2	767.274
Medtr4g131380.1	glycerophosphoryl diester phosphodiesterase family protein	2262	0.8	-1.28	-1.66	1.69984
Medtr4g131810.1	glycoside hydrolase family 1 protein	1566	14.5	1.12	0.74	12.0176
Medtr6g078450.1	glycoside hydrolase family 1 protein	1557	1.1	0.78	0.89	0.76362
Medtr4g052970.1	glycoside hydrolase family 17 protein	1155	3.7	-1.26	-1	4.662
Medtr3g009020.1	glycoside hydrolase family 5 protein	1476	1	-1.12	-2.92	3.2704
Medtr3g008960.1	glycoside hydrolase family 5 protein	1470	0.2	3.02	3.97	2.39788
Medtr4g057500.1	glycosyltransferase family 47 protein	1398	5.5	1.05	0.74	4.2735
Medtr1g115130.1	GRAM domain protein/ABA-responsive-like protein	621	5.2	-1.38	-1.85	13.2756
Medtr4g133660.1	GRAS family transcription factor	1635	89.4	-1.62	-1.53	221.587
Medtr8g077940.1	GRAS family transcription factor	1629	44.4	-0.87	-0.88	33.9926
Medtr2g097463.1	GRAS family transcription factor	1974	40.3	-0.92	-0.71	26.324
Medtr4g077760.1	GRAS family transcription factor	1668	24.9	-0.65	-0.67	10.8439
Medtr2g097467.1	GRAS family transcription factor	1971	1.1	-1.89	-2.12	4.40748
Medtr1g064350.1	GRF zinc finger protein	579	586.4	-0.92	-0.52	280.534
Medtr7g067340.1	group 1 family glycosyltransferase	1548	2.7	1.46	1.44	5.67648
Medtr4g015260.1	group 1 family glycosyltransferase	1533	3.7	0.83	1.12	3.43952
Medtr3g072800.1	G-type lectin S-receptor-like Serine/Threonine-kinase	2640	4.9	0.96	0.88	4.13952
Medtr2g011160.1	G-type lectin S-receptor-like Serine/Threonine-kinase	2541	2.6	0.79	0.9	1.8486
Medtr1g085570.5	haloacid dehalogenase-like hydrolase	774	5.1	-1.82	-1.67	15.5009
Medtr4g094695.1	heavy metal P-type ATPase	2979	50.2	-0.9	-0.79	35.6922
Medtr5g069180.1	heavy metal transport/detoxification domain protein	969	3.5	-1.23	-0.81	3.48705
Medtr7g451210.1	heavy metal transport/detoxification superfamily protein	342	8.5	-3.09	-2.72	71.4408
Medtr7g079110.1	heavy metal transport/detoxification superfamily protein	519	15.6	-1.8	-1.52	42.6816
Medtr1g099800.1	heavy metal transport/detoxification superfamily protein	411	10	-1.69	-1.41	23.829
Medtr1g063210.1	heavy metal-associated domain protein	1002	233.2	-1.14	-0.96	255.214
Medtr8g028615.1	heavy metal-associated domain protein	450	6	-0.82	-0.65	3.198
Medtr6g045257.1	heavy metal-associated domain protein, putative	330	43.2	-1.26	-1.28	69.673
Medtr7g089400.1	helix loop helix DNA-binding domain protein	417	4.5	0.9	0.98	3.969
Medtr1g074930.1	high affinity inorganic phosphate transporter	1617	65.1	1.03	1.46	97.8974
Medtr1g043290.1	high affinity inorganic phosphate transporter	1602	14.5	1.5	1.68	36.54
Medtr7g096880.1	high affinity inorganic phosphate transporter	1611	0.6	2.25	2.64	3.564
Medtr1g069935.1	high affinity inorganic phosphate transporter	1575	0.3	2.15	2.32	1.4964
Medtr4g097600.1	homeobox associated leucine zipper protein	816	102.9	-1.09	-1.01	113.283
Medtr3g092150.1	homeobox associated leucine zipper protein	738	12.4	1.57	1.01	19.6627
Medtr4g084750.1	homeobox associated leucine zipper protein	597	0.4	1.93	1.28	0.98816
Medtr5g032600.1	homeobox domain, ZF-HD class protein	819	5.2	0.81	0.77	3.24324
Medtr4g107650.1	homeobox leucine zipper family protein	1014	30.1	2.15	0.77	49.8306
Medtr7g113890.1	homoglutathione synthetase	1671	9.4	-0.71	-0.69	4.60506
Medtr3g102010.1	HXXXD-type acyl-transferase family protein	1374	16.6	-1.84	-1.53	46.7323
Medtr5g008210.1	hydrogen peroxide induced protein, putative	396	17.7	0.89	1.16	18.2735
Medtr2g025780.1	hypothetical protein	486	1526.4	-1.7	-1.46	3788.52
Medtr4g129760.1	hypothetical protein	459	210.9	-2.18	-2.61	1199.98
Medtr5g098020.1	hypothetical protein	588	348.3	-2.02	-1.59	1118.67
Medtr4g129780.1	hypothetical protein	495	83.4	-3.62	-3.56	1074.79
Medtr1g043320.1	hypothetical protein	309	150.5	2.2	1.07	354.277
Medtr3g449200.1	hypothetical protein	531	596.5	0.7	0.76	317.338
Medtr3g092630.1	hypothetical protein	252	77.4	-1.85	-1.97	282.084
Medtr4g087850.1	hypothetical protein	225	70	-1.72	-2.3	276.92
Medtr5g061620.1	hypothetical protein	225	17.5	-3.47	-3.77	228.933
Medtr1g034270.1	hypothetical protein	204	44.5	1.72	2.42	185.227
Medtr4g012460.1	hypothetical protein	360	20.4	-2.93	-3.01	179.914
Medtr2g072670.1	hypothetical protein	306	115	-1.09	-0.87	109.055
Medtr5g064640.1	hypothetical protein	480	37.8	-1.61	-1.68	102.241
Medtr3g094130.1	hypothetical protein	294	9.6	-2.19	-4.54	95.449
Medtr5g061610.1	hypothetical protein	216	7.4	-3.23	-3.52	84.135
Medtr2g044320.1	hypothetical protein	441	12.1	-3.06	-2.1	77.7546
Medtr8g078960.1	hypothetical protein	324	7.1	-3.93	-2.78	77.5703
Medtr2g090285.1	hypothetical protein	1551	107.4	0.71	1.01	77.0165
Medtr6g038600.1	hypothetical protein	246	52.8	-1.71	-0.84	75.8419
Medtr3g016025.1	hypothetical protein	294	37.3	-1.5	-1.25	69.9375
Medtr7g031920.1	hypothetical protein	267	6.1	-2.92	-3.66	65.1919
Medtr4g071400.1	hypothetical protein	366	32.2	1.38	1.42	63.0991
Medtr7g033950.1	hypothetical protein	393	11.2	-2.46	-2.26	62.2675
Medtr5g018610.1	hypothetical protein	222	19.5	-1.71	-1.76	58.6872
Medtr5g013285.1	hypothetical protein	369	52.1	-0.83	-1.3	56.2159
Medtr7g019160.1	hypothetical protein	189	38.9	-1.13	-1.17	51.4297
Medtr6g043450.1	hypothetical protein	594	20.4	-1.31	-1.71	45.698
Medtr2g010980.1	hypothetical protein	945	63.5	-0.78	-0.89	44.0817
Medtr6g038570.1	hypothetical protein	543	22.3	-1.93	-1.02	43.8998
Medtr6g043440.1	hypothetical protein	324	5.6	-2.63	-2.7	39.7656
Medtr5g004830.1	hypothetical protein	435	43.6	-1	-0.91	39.676
Medtr5g081555.1	hypothetical protein	264	23.3	-1.53	-1.1	39.2139
Medtr0295s0010.1	hypothetical protein	771	2.6	-4.48	-3.23	37.623
Medtr3g062870.1	hypothetical protein	225	64.5	-0.73	-0.78	36.7263
Medtr4g045800.1	hypothetical protein	258	47.3	-0.93	-0.76	33.4316
Medtr8g064080.1	hypothetical protein	312	11.7	-1.86	-1.52	33.0782
Medtr6g091590.1	hypothetical protein	465	37	-0.96	-0.89	31.6128
Medtr2g088100.1	hypothetical protein	213	13	-1.45	-1.63	30.7255
Medtr6g074160.1	hypothetical protein	363	16.4	-1.47	-1.26	30.3761
Medtr1g051365.1	hypothetical protein	384	33.6	-0.93	-0.97	30.3106
Medtr8g442570.1	hypothetical protein	423	23.4	-1.32	-0.98	30.2702
Medtr3g026820.1	hypothetical protein	1053	7.3	-1.68	-2.27	27.8393
Medtr4g046083.1	hypothetical protein	249	17.9	-1.18	-1.29	27.2474
Medtr5g063560.1	hypothetical protein	231	38.6	-1.15	-0.61	27.0779
Medtr4g012490.1	hypothetical protein	372	13.7	-1.44	-1.29	25.4491
Medtr4g059890.1	hypothetical protein	156	14.7	-1.6	-1.07	25.1664
Medtr1g056455.1	hypothetical protein	348	24.8	-1	-1.01	25.048
Medtr5g009290.1	hypothetical protein	429	18.3	0.96	1.4	24.5952
Medtr2g090340.1	hypothetical protein	213	33.4	0.69	1.03	23.7374
Medtr0240s0020.1	hypothetical protein	348	11.6	-1.46	-1.36	23.033
Medtr8g012685.1	hypothetical protein	210	27.1	-1.08	-0.77	22.5364
Medtr7g058875.1	hypothetical protein	156	7.8	-1.8	-1.53	21.4812
Medtr4g115690.1	hypothetical protein	1083	7.3	1.48	1.97	21.2839
Medtr2g091120.1	hypothetical protein	264	5.1	-2.36	-1.72	20.7019
Medtr0291s0030.1	hypothetical protein	180	14.1	-1.57	-0.92	20.366
Medtr2g066205.1	hypothetical protein	450	3	-2.75	-2.42	19.965
Medtr4g015740.1	hypothetical protein	294	9	-1.76	-1.23	19.4832
Medtr2g043890.1	hypothetical protein	471	24.9	-0.78	-0.99	19.2278
Medtr7g056413.1	hypothetical protein	618	37.5	-0.75	-0.68	19.125
Medtr7g069970.1	hypothetical protein	270	7.2	1.64	1.52	17.9482
Medtr2g105430.1	hypothetical protein	486	9.5	-1.54	-1.21	17.7023
Medtr2g098340.1	hypothetical protein	1449	14	-1.18	-1.01	16.6852
Medtr5g061110.1	hypothetical protein	243	5.6	-1.53	-1.94	16.6219
Medtr6g472100.1	hypothetical protein	1107	13.4	-1.11	-1.08	16.0639
Medtr2g042460.1	hypothetical protein	171	11.1	-1.07	-1.33	15.7964
Medtr5g065350.1	hypothetical protein	567	25.4	-0.62	-0.98	15.433
Medtr5g029600.1	hypothetical protein	576	13.9	0.95	1.11	14.6576
Medtr1g110740.1	hypothetical protein	627	2.6	-2.68	-2.1	14.6328
Medtr4g037055.1	hypothetical protein	156	6.5	1.55	1.39	14.0043
Medtr4g046147.1	hypothetical protein	333	25.5	-0.66	-0.83	13.9689
Medtr7g045350.1	hypothetical protein	483	2.9	-2.11	-2.02	12.3604
Medtr4g046657.1	hypothetical protein	246	8.8	-1.18	-1.18	12.2531
Medtr2g018430.1	hypothetical protein	516	5	-2.04	-1.13	11.526
Medtr5g029875.1	hypothetical protein	285	1.7	-2.86	-2.37	11.5229
Medtr7g032210.1	hypothetical protein	441	3.9	-1.82	-1.51	10.718
Medtr5g069090.1	hypothetical protein	387	5.8	-1.44	-1.28	10.6906
Medtr8g044120.1	hypothetical protein	1590	28	-0.57	-0.61	9.7356
Medtr7g104440.1	hypothetical protein	237	6.1	-1.14	-1.37	9.52698
Medtr8g055970.1	hypothetical protein	309	11.2	-1.28	-0.66	9.46176
Medtr7g059080.1	hypothetical protein	522	7.4	-1.15	-1.1	9.361
Medtr4g014470.1	hypothetical protein	249	4.5	-1.81	-1.11	9.04095
Medtr7g058370.1	hypothetical protein	855	4.5	1.42	1.27	8.1153
Medtr1g060310.1	hypothetical protein	219	8.5	-0.94	-0.94	7.5106
Medtr2g060950.1	hypothetical protein	192	5.3	-1.18	-1.16	7.25464
Medtr5g040970.1	hypothetical protein	177	1.5	2.55	1.87	7.15275
Medtr4g435277.1	hypothetical protein	489	5.3	-1.25	-1.06	7.0225
Medtr4g066010.1	hypothetical protein	1767	3.2	-1.57	-1.15	5.7776
Medtr3g111820.1	hypothetical protein	330	5.7	-1.32	-0.75	5.643
Medtr7g110880.1	hypothetical protein	870	4.9	0.88	1.15	4.9588
Medtr3g109430.1	hypothetical protein	354	5	1.07	0.9	4.815
Medtr8g095560.1	hypothetical protein	321	2.3	1.44	1.41	4.66992
Medtr2g033875.1	hypothetical protein	249	1.5	-1.84	-1.69	4.6644
Medtr2g048845.1	hypothetical protein	360	1.9	-1.38	-1.73	4.53606
Medtr1g015780.1	hypothetical protein	156	6.9	0.78	0.83	4.46706
Medtr8g445540.1	hypothetical protein	495	3	1.27	1.08	4.1148
Medtr4g095320.1	hypothetical protein	1020	7.6	0.66	0.8	4.0128
Medtr4g021043.1	hypothetical protein	357	4.5	0.77	1.06	3.6729
Medtr3g069990.1	hypothetical protein	405	0.8	1.85	2.3	3.404
Medtr2g081130.1	hypothetical protein	294	0.5	2.54	2.49	3.1623
Medtr4g078800.1	hypothetical protein	477	1.1	-1.33	-1.72	2.51636
Medtr3g060650.1	hypothetical protein	687	0.2	3.05	3.28	2.0008
Medtr2g083300.1	hypothetical protein	522	1.7	0.86	1.07	1.56434
Medtr4g114550.1	IDS4-like protein	858	56.5	1.9	2.31	247.978
Medtr1g012440.1	IDS4-like protein	825	59.4	0.94	1.13	63.0947
Medtr3g107393.1	IDS4-like protein	777	9.4	0.67	1.1	6.9278
Medtr1g051760.1	inactive purple acid phosphatase	1173	2.9	2.19	2.59	16.4491
Medtr5g045600.1	inactive purple acid phosphatase-like protein	1860	12.2	0.73	0.97	8.63882
Medtr3g054330.1	indole-3-acetate O-methyltransferase-like protein	1149	1	1.85	1.71	3.1635
Medtr8g467000.1	indole-3-acetic acid-amido synthetase	1821	179.9	1.21	0.98	213.325
Medtr5g016320.1	indole-3-acetic acid-amido synthetase	1803	95	1.12	0.64	68.096
Medtr3g109520.1	indole-3-pyruvate monooxygenase YUCCA8	1272	1.1	1.31	1.28	1.84448
Medtr7g095640.1	inhibitor of apoptosis-promoting Bax1 protein	714	50.8	-0.72	-0.85	31.0896
Medtr5g077580.1	inositol transporter, putative	1710	4.5	-1.27	-1.1	6.2865
Medtr3g077720.1	iron-sulfur cluster assembly protein IscU	495	28.9	0.84	0.74	17.9642
Medtr1g076940.1	isoflavone-7-O-methyltransferase	1086	8.3	2.32	2.23	42.9409
Medtr7g014570.1	isoflavone-7-O-methyltransferase	1059	3.7	1.75	0.94	6.0865
Medtr6g023805.1	kelch repeat F-box protein	1218	34.3	-1.53	-0.94	49.3303
Medtr3g067765.1	kinase APK1B, putative	924	3.4	-1.05	-1.72	6.1404
Medtr6g059410.1	Kunitz type trypsin inhibitor / Alpha-fucosidase	609	17.6	3.49	1.98	121.62
Medtr6g059530.1	Kunitz type trypsin inhibitor / Alpha-fucosidase	612	2	4.4	2.67	23.496
Medtr7g034210.1	Kunitz type trypsin inhibitor / miraculin	195	2037.2	-0.97	-0.63	1244.93
Medtr6g478110.1	Kunitz type trypsin inhibitor / miraculin	153	30	-1.66	-1.28	63.744
Medtr4g011020.1	lactoylglutathione lyase/glyoxalase I family protein	528	146.2	-1.49	-1.26	274.476
Medtr7g116870.1	lanatoside 15-O-acetylesterase	1146	46.5	-1.1	-1.39	71.0985
Medtr1g057420.1	late embryogenesis abundant hydroxyproline-rich glycoprotein	630	331	-1.24	-1.28	525.363
Medtr1g057270.1	late embryogenesis abundant protein	747	162.4	-0.99	-0.76	122.19
Medtr5g056185.1	late nodulin	309	761.5	-1.57	-1.12	1339.02
Medtr6g043650.1	late nodulin	189	251	-1.59	-1.07	427.026
Medtr8g032350.1	late nodulin	189	200.8	-1.61	-1.3	420.274
Medtr6g091605.1	late nodulin	195	109.6	-2.11	-1.64	379.26
Medtr2g066255.1	late nodulin	174	197.5	-1.54	-1.02	310.233
Medtr4g055680.1	late nodulin	186	398.4	-1	-0.73	290.832
Medtr4g063770.1	late nodulin	189	526.1	-1	-0.52	273.572
Medtr0291s0040.1	late nodulin	180	132	-1.72	-1.16	263.366
Medtr8g038890.1	late nodulin	168	39.9	-2.82	-2.26	254.291
Medtr4g060000.1	late nodulin	189	372.2	-0.92	-0.55	188.333
Medtr4g015720.1	late nodulin	189	120.1	-1.51	-0.97	175.91
Medtr3g030420.1	late nodulin	165	293.2	-1.08	-0.55	174.161
Medtr0048s0180.1	late nodulin	234	136.3	-0.99	-0.66	89.0584
Medtr2g072690.1	late nodulin	303	34.4	-1.61	-0.92	50.9533
Medtr4g060370.2	late nodulin	255	15.4	-1.52	-1.17	27.3874
Medtr3g064745.1	late nodulin protein	183	39.4	-1.21	-0.98	46.7205
Medtr8g036105.1	lateral organ boundaries (LOB) domain protein	651	0.7	1.14	1.19	0.94962
Medtr2g090410.1	lectin receptor kinase	4143	5.5	-0.96	-0.98	5.1744
Medtr2g090250.1	lectin receptor kinase	2070	0.3	1.95	2.01	1.17585
Medtr5g068770.1	lectin-like receptor kinase, putative	2019	2.9	-1.76	-1.54	7.86016
Medtr5g081030.1	leghemoglobin Lb120-1	444	1564.5	-1.49	-1.51	3519.97
Medtr5g081000.1	leghemoglobin Lb120-1	441	1412.6	-1.8	-1.31	3330.91
Medtr5g080440.1	leghemoglobin Lb120-1	444	684.5	-1.69	-1.51	1746.78
Medtr1g011540.1	leghemoglobin Lb120-1	441	1062	-1.6	-0.92	1563.26
Medtr5g041610.1	leghemoglobin Lb120-1	444	462.8	-1.8	-1.33	1107.94
Medtr1g049330.1	leghemoglobin Lb120-1	447	603.8	-1.35	-1.03	839.584
Medtr5g066070.1	leghemoglobin Lb120-1	444	924.1	-1.21	-0.62	693.26
Medtr5g080400.1	leghemoglobin Lb120-1	462	30.6	-1.61	-1.77	87.2008
Medtr7g110180.1	leghemoglobin Lb120-1	330	12	-1.15	-1	13.8
Medtr0112s0040.1	leginsulin related MtN11/16/17 family	162	24.2	1.04	0.85	21.3928
Medtr4g056360.1	legume lectin beta domain protein	795	937.7	-0.86	-1.02	822.55
Medtr4g056320.1	legume lectin beta domain protein	786	75.7	-1.37	-1.1	114.08
Medtr4g093890.1	leguminosin group485 secreted peptide	258	7.8	1.35	1.2	12.636
Medtr1g069250.1	leguminosin group486 secreted peptide	471	9.8	-1.64	-1.81	29.0903
Medtr4g011680.1	leguminosin group567 LEED...PEED secreted peptide	225	406.3	-2.45	-1.9	1891.33
Medtr7g056500.1	leguminosin group567 LEED...PEED secreted peptide	219	93.5	-2.24	-1.37	286.933
Medtr7g056473.1	leguminosin group567 LEED...PEED secreted peptide	231	188.7	-1.52	-0.79	226.591
Medtr7g056490.1	leguminosin group567 LEED...PEED secreted peptide	201	78.6	-1.89	-0.99	147.068
Medtr6g471740.1	leguminosin proline-rich group669 secreted peptide	303	14	2.37	1.98	65.6964
Medtr2g055670.1	leguminosin proline-rich group669 secreted peptide	327	18	1.19	0.92	19.7064
Medtr2g451260.1	leguminosin proline-rich group669 secreted peptide	327	1.7	2.4	1.9	7.752
Medtr2g055710.1	leguminosin proline-rich group669 secreted peptide	294	1.3	2.3	2.37	7.0863
Medtr7g080610.1	leucine zipper EF-hand transmembrane protein	2301	0.5	2.48	2.8	3.472
Medtr4g057260.1	leucine-rich receptor-like kinase family protein	1044	30.5	-1	-0.74	22.57
Medtr8g064870.1	limonoid UDP-glucosyltransferase-like protein	1455	19.3	0.75	1.05	15.1988
Medtr3g049970.1	limonoid UDP-glucosyltransferase-like protein	1443	1.8	2.36	2.41	10.2377
Medtr1g080700.1	linker histone H1 and h5 family protein	555	109.2	0.55	0.78	46.8468
Medtr4g069220.1	Lipid transfer protein	315	408.6	-3.41	-1.63	2271.12
Medtr7g051340.1	Lipid transfer protein	192	162.1	-1.39	-0.79	178.002
Medtr7g082640.1	Lipid transfer protein	285	24	1.43	2.06	70.6992
Medtr8g079660.1	LOB domain protein	795	3.9	-2.87	-2.79	31.2285
Medtr7g074990.1	LOB domain protein	714	1	1.74	1.34	2.3316
Medtr1g086600.1	long-chain fatty acyl CoA ligase	2061	1.2	1.28	1.05	1.6128
Medtr8g079360.1	LRR and NB-ARC domain disease resistance protein	2418	2.9	-3.09	-2.04	18.2804
Medtr8g103700.1	LRR extensin-like protein	2139	7	0.69	-1.1	-5.313
Medtr3g009050.1	LRR receptor-like kinase	1440	133.8	-1.86	-2.78	691.853
Medtr2g017805.1	LRR receptor-like kinase	1188	7.3	0.8	1.11	6.4824
Medtr1g061590.1	LRR receptor-like kinase	2031	6.2	1.09	0.78	5.27124
Medtr1g084790.1	LRR receptor-like kinase	1884	5.8	-0.82	-0.86	4.09016
Medtr2g055690.1	LRR receptor-like kinase	3105	0.7	2.37	1.64	2.72076
Medtr3g070220.1	LRR receptor-like kinase	3069	0.8	1.6	2.02	2.5856
Medtr7g081570.1	LRR receptor-like kinase family protein	3159	3.7	-0.92	-1.09	3.71036
Medtr8g066700.1	LRR receptor-like kinase family protein	3033	0.9	1.27	1.66	1.89738
Medtr7g045860.1	LRR receptor-like kinase family protein	3252	0.7	1.32	1.71	1.58004
Medtr4g092530.1	LRR receptor-like kinase family protein, putative	1785	16.8	-1	-1.18	19.824
Medtr8g067690.1	L-type lectin-domain receptor kinase IX.1	2004	0.7	1.61	1.45	1.63415
Medtr7g072170.1	LURP-one-like protein	681	1.4	1.03	1.31	1.88902
Medtr5g019050.1	LysM-domain receptor-like kinase	1914	9.9	1.26	1.12	13.9709
Medtr8g095140.1	MACPF domain protein	1746	0.2	1.53	1.7	0.5202
Medtr7g070250.1	macrophage migration inhibition factor-like protein	339	10.2	0.67	0.7	4.7838
Medtr4g013730.1	macrophage migration inhibition factor-like protein	345	2.7	1.06	1.04	2.97648
Medtr4g093970.1	MADS-box transcription factor	720	2.3	-0.99	-0.66	1.50282
Medtr4g051538.1	MADS-box transcription factor family protein	705	1.9	-1.71	-1.98	6.43302
Medtr5g012810.1	major intrinsic protein (MIP) family transporter	744	160.7	1.45	0.83	193.402
Medtr7g113490.1	MAP kinase kinase kinase	1968	21	-0.78	-0.59	9.6642
Medtr7g082810.1	MATE efflux family protein	1440	27.3	-0.98	-1.06	28.3592
Medtr3g111020.1	MATE efflux family protein	1662	1.7	-1.81	-2.24	6.89248
Medtr5g036093.1	matrix metalloproteinase	945	26.8	-2.71	-2.03	147.435
Medtr6g008480.1	matrix metalloproteinase	1002	67.2	-1.58	-1.1	116.794
Medtr3g092640.1	membrane-related protein CP5, putative	1275	43.5	-0.85	-1.01	37.3448
Medtr1g085300.1	metal ion-binding protein	3768	8.9	0.86	0.77	5.89358
Medtr0795s0020.1	metal ion-binding protein, putative	384	162.4	-0.65	-0.82	86.5592
Medtr3g102620.1	metal transporter Nramp3 protein	1587	16.7	-0.68	-0.78	8.85768
Medtr1g018710.1	MFP1 attachment factor-like protein	420	23.8	0.71	0.68	11.4906
Medtr1g082940.1	microtubule-binding protein TANGLED protein, putative	777	1.6	1.2	1.19	2.2848
Medtr5g085950.1	MMS19 nucleotide excision repair-like protein	3420	1.6	1.18	1.31	2.47328
Medtr8g061970.1	multidrug resistance protein ABC transporter family protein	4497	0.7	-2.63	-1.25	2.30125
Medtr3g101290.1	myb transcription factor	681	76.5	-0.95	-1.48	107.559
Medtr7g115650.1	myb transcription factor	624	5	-2.63	-2.81	36.9515
Medtr5g009460.1	myb transcription factor	276	28.9	0.91	0.92	24.1951
Medtr1g100667.1	myb transcription factor	819	4.4	0.76	0.78	2.60832
Medtr5g081860.1	MYB transcription factor MYB51	816	88.4	-0.9	-0.61	48.5316
Medtr7g093010.1	myb-like DNA-binding domain, shaqkyf class protein	1080	6.4	-0.87	-2.69	14.9779
Medtr5g054300.1	myb-like transcription factor family protein	1086	32.2	1.52	1.68	82.2259
Medtr3g068070.1	NAD(P)-binding rossmann-fold protein	810	62.9	-0.56	-0.73	25.7135
Medtr8g031940.1	NAD(P)-binding rossmann-fold protein	900	5.6	-0.96	-1.43	7.68768
Medtr8g083520.1	NAD-dependent aldehyde dehydrogenase family protein	1386	1.2	1.89	2.28	5.17104
Medtr8g102620.1	NADP-dependent malic enzyme-like protein	1776	65	0.65	0.64	27.04
Medtr3g027200.1	NB-ARC domain disease resistance protein	3495	0.9	-2.15	-1.28	2.4768
Medtr8g011320.1	NB-ARC domain disease resistance protein	2697	0.4	1.47	1.49	0.87612
Medtr4g073840.1	NBS-LRR type disease resistance protein	2823	7	-2.58	-2.9	52.374
Medtr4g007080.1	NDH-dependent cyclic electron flow protein	1419	3.6	-1.17	-0.89	3.74868
Medtr2g082990.1	NDR1	654	28.4	-1.38	-1.16	45.4627
Medtr4g081200.1	NDR1	675	13.3	1.33	1.15	20.3424
Medtr4g027040.1	NF-X1-type zinc finger protein NFXL1	3036	13.7	-1.94	-2.29	60.8636
Medtr1g084050.1	nicotianamine synthase-like protein	1026	622.9	-5	-3.05	9499.22
Medtr5g059820.1	nitrate reductase [NADH]-like protein	2655	40.2	1.91	-1.16	-89.0671
Medtr4g052380.1	nitrilase/nitrile hydratase NIT4A-like protein	993	25.6	-1.35	-0.89	30.7584
Medtr7g103560.1	NLI interacting factor-like phosphatase	789	48	0.56	0.98	26.3424
Medtr5g019040.1	Nod-factor receptor 5, putative	1788	9.3	0.85	0.59	4.66395
Medtr0337s0030.1	Nodule Cysteine-Rich (NCR) secreted peptide	219	5166.2	-1.43	-1.01	7461.54
Medtr7g027180.1	Nodule Cysteine-Rich (NCR) secreted peptide	216	1502.2	-1.74	-0.98	2561.55
Medtr3g084820.1	Nodule Cysteine-Rich (NCR) secreted peptide	228	1133.8	-1.65	-1.24	2319.75
Medtr6g463200.1	Nodule Cysteine-Rich (NCR) secreted peptide	210	1554.4	-1.63	-0.9	2280.3
Medtr6g055160.1	Nodule Cysteine-Rich (NCR) secreted peptide	183	1476.8	-1.6	-0.81	1913.93
Medtr1g061100.1	Nodule Cysteine-Rich (NCR) secreted peptide	213	901.1	-1.72	-1.16	1797.87
Medtr2g044330.1	Nodule Cysteine-Rich (NCR) secreted peptide	258	730.4	-1.84	-1.24	1666.48
Medtr3g006650.1	Nodule Cysteine-Rich (NCR) secreted peptide	213	600.4	-1.91	-1.35	1548.13
Medtr2g073170.1	Nodule Cysteine-Rich (NCR) secreted peptide	168	813.2	-1.65	-1.1	1475.96
Medtr6g090485.1	Nodule Cysteine-Rich (NCR) secreted peptide	210	503.6	-1.86	-1.47	1376.94
Medtr6g445080.1	Nodule Cysteine-Rich (NCR) secreted peptide	219	1852.6	-1.08	-0.67	1340.54
Medtr7g016440.1	Nodule Cysteine-Rich (NCR) secreted peptide	186	645	-1.63	-1.15	1209.05
Medtr3g018865.1	Nodule Cysteine-Rich (NCR) secreted peptide	189	673.7	-1.57	-1.12	1184.63
Medtr7g009040.1	Nodule Cysteine-Rich (NCR) secreted peptide	228	700.4	-1.6	-1.05	1176.67
Medtr5g069545.1	Nodule Cysteine-Rich (NCR) secreted peptide	189	769.7	-1.55	-0.91	1085.66
Medtr8g039130.1	Nodule Cysteine-Rich (NCR) secreted peptide	180	543.6	-1.73	-1.1	1034.47
Medtr5g061800.1	Nodule Cysteine-Rich (NCR) secreted peptide	219	917.7	-1.29	-0.87	1029.93
Medtr3g031320.1	Nodule Cysteine-Rich (NCR) secreted peptide	207	288.9	-2.05	-1.58	935.747
Medtr6g006245.1	Nodule Cysteine-Rich (NCR) secreted peptide	192	792.2	-1.48	-0.74	867.617
Medtr7g095860.1	Nodule Cysteine-Rich (NCR) secreted peptide	189	800	-1.4	-0.77	862.4
Medtr3g011830.1	Nodule Cysteine-Rich (NCR) secreted peptide	198	891.6	-1.34	-0.69	824.373
Medtr1g075500.1	Nodule Cysteine-Rich (NCR) secreted peptide	180	360.2	-1.81	-1.26	821.472
Medtr0032s0170.1	Nodule Cysteine-Rich (NCR) secreted peptide	171	544.3	-1.72	-0.83	777.043
Medtr7g008940.1	Nodule Cysteine-Rich (NCR) secreted peptide	189	979.2	-1.17	-0.63	721.768
Medtr5g072450.1	Nodule Cysteine-Rich (NCR) secreted peptide	225	735.6	-1.19	-0.82	717.798
Medtr4g033290.1	Nodule Cysteine-Rich (NCR) secreted peptide	186	541.9	-1.39	-0.95	715.579
Medtr6g462060.1	Nodule Cysteine-Rich (NCR) secreted peptide	201	729.7	-1.22	-0.8	712.187
Medtr8g033010.1	Nodule Cysteine-Rich (NCR) secreted peptide	66	607.4	-1.54	-0.72	673.485
Medtr7g031915.1	Nodule Cysteine-Rich (NCR) secreted peptide	234	332.5	-1.76	-1.15	672.98
Medtr5g055370.1	Nodule Cysteine-Rich (NCR) secreted peptide	198	1271.7	-0.89	-0.59	667.77
Medtr1g046440.1	Nodule Cysteine-Rich (NCR) secreted peptide	69	950.6	-1.05	-0.65	648.785
Medtr1g053640.1	Nodule Cysteine-Rich (NCR) secreted peptide	192	605.7	-1.25	-0.83	628.414
Medtr7g071310.1	Nodule Cysteine-Rich (NCR) secreted peptide	219	384.7	-1.59	-1.02	623.906
Medtr4g014790.1	Nodule Cysteine-Rich (NCR) secreted peptide	192	209.1	-2.01	-1.47	617.828
Medtr2g450150.1	Nodule Cysteine-Rich (NCR) secreted peptide	141	225	-2	-1.35	607.5
Medtr0115s0030.1	Nodule Cysteine-Rich (NCR) secreted peptide	147	606.3	-1.33	-0.74	596.72
Medtr3g031340.1	Nodule Cysteine-Rich (NCR) secreted peptide	204	221.4	-1.94	-1.37	588.437
Medtr7g045520.1	Nodule Cysteine-Rich (NCR) secreted peptide	204	963.3	-0.96	-0.63	582.604
Medtr0672s0010.1	Nodule Cysteine-Rich (NCR) secreted peptide	171	541.3	-1.4	-0.75	568.365
Medtr5g056890.1	Nodule Cysteine-Rich (NCR) secreted peptide	216	558	-1.24	-0.8	553.536
Medtr0149s0080.1	Nodule Cysteine-Rich (NCR) secreted peptide	156	159.3	-2.12	-1.6	540.346
Medtr4g057120.1	Nodule Cysteine-Rich (NCR) secreted peptide	183	698	-1.25	-0.6	523.5
Medtr2g050260.1	Nodule Cysteine-Rich (NCR) secreted peptide	189	315.4	-1.64	-1	517.256
Medtr4g045663.1	Nodule Cysteine-Rich (NCR) secreted peptide	108	819.1	-0.97	-0.64	508.497
Medtr2g062900.1	Nodule Cysteine-Rich (NCR) secreted peptide	177	334	-1.52	-0.98	497.526
Medtr2125s0010.1	Nodule Cysteine-Rich (NCR) secreted peptide	210	665.3	-1.15	-0.64	489.661
Medtr2g059035.1	Nodule Cysteine-Rich (NCR) secreted peptide	183	626.8	-1.18	-0.66	488.152
Medtr0054s0190.1	Nodule Cysteine-Rich (NCR) secreted peptide	210	1015.1	-0.84	-0.56	477.503
Medtr3g466130.1	Nodule Cysteine-Rich (NCR) secreted peptide	213	277.7	-1.72	-0.99	472.868
Medtr4g018680.1	Nodule Cysteine-Rich (NCR) secreted peptide	183	222.7	-1.82	-1.16	470.164
Medtr3g065690.1	Nodule Cysteine-Rich (NCR) secreted peptide	249	619.4	-1.13	-0.65	454.949
Medtr3g062820.1	Nodule Cysteine-Rich (NCR) secreted peptide	216	501.6	-1.24	-0.73	454.048
Medtr1g042850.1	Nodule Cysteine-Rich (NCR) secreted peptide	195	277	-1.57	-1.02	443.588
Medtr5g076255.1	Nodule Cysteine-Rich (NCR) secreted peptide	183	388.6	-1.31	-0.87	442.887
Medtr3g069870.1	Nodule Cysteine-Rich (NCR) secreted peptide	234	390.9	-1.38	-0.82	442.342
Medtr3g084910.1	Nodule Cysteine-Rich (NCR) secreted peptide	195	282.9	-1.53	-0.99	428.509
Medtr6g043380.1	Nodule Cysteine-Rich (NCR) secreted peptide	354	157.4	-2.23	-1.21	424.712
Medtr8g464730.1	Nodule Cysteine-Rich (NCR) secreted peptide	225	669.2	-1.08	-0.58	419.187
Medtr6g463320.1	Nodule Cysteine-Rich (NCR) secreted peptide	189	222.8	-1.63	-1.14	414.007
Medtr8g467170.1	Nodule Cysteine-Rich (NCR) secreted peptide	213	175.2	-1.81	-1.27	402.732
Medtr5g063600.1	Nodule Cysteine-Rich (NCR) secreted peptide	195	632	-0.96	-0.66	400.435
Medtr5g061120.1	Nodule Cysteine-Rich (NCR) secreted peptide	216	148.3	-1.79	-1.49	395.531
Medtr7g027125.1	Nodule Cysteine-Rich (NCR) secreted peptide	198	316	-1.59	-0.76	381.854
Medtr5g083255.1	Nodule Cysteine-Rich (NCR) secreted peptide	180	181.7	-1.66	-1.23	370.995
Medtr3g052100.1	Nodule Cysteine-Rich (NCR) secreted peptide	195	181.8	-1.84	-1.1	367.963
Medtr7g063940.1	Nodule Cysteine-Rich (NCR) secreted peptide	87	176.3	-1.85	-1.12	365.294
Medtr0330s0020.1	Nodule Cysteine-Rich (NCR) secreted peptide	195	227.4	-1.5	-1.07	364.977
Medtr8g064010.1	Nodule Cysteine-Rich (NCR) secreted peptide	150	367.7	-1.59	-0.62	362.479
Medtr3g020980.1	Nodule Cysteine-Rich (NCR) secreted peptide	201	130.2	-1.98	-1.4	360.914
Medtr5g026080.1	Nodule Cysteine-Rich (NCR) secreted peptide	204	325.1	-1.33	-0.82	354.554
Medtr3g010490.1	Nodule Cysteine-Rich (NCR) secreted peptide	189	572.1	-1.05	-0.59	354.416
Medtr5g062610.1	Nodule Cysteine-Rich (NCR) secreted peptide	201	265.9	-1.38	-0.94	344.925
Medtr3g008446.1	Nodule Cysteine-Rich (NCR) secreted peptide	180	411.9	-1.16	-0.69	329.685
Medtr2g044350.1	Nodule Cysteine-Rich (NCR) secreted peptide	114	296.9	-1.29	-0.85	325.551
Medtr7g008985.1	Nodule Cysteine-Rich (NCR) secreted peptide	207	195.5	-1.59	-1.04	323.279
Medtr1g061110.1	Nodule Cysteine-Rich (NCR) secreted peptide	186	227.7	-1.4	-0.95	302.841
Medtr4g052650.1	Nodule Cysteine-Rich (NCR) secreted peptide	228	140.7	-1.76	-1.22	302.111
Medtr3g436990.1	Nodule Cysteine-Rich (NCR) secreted peptide	177	422.4	-1.21	-0.59	301.551
Medtr8g038715.1	Nodule Cysteine-Rich (NCR) secreted peptide	189	136.7	-1.81	-1.2	296.912
Medtr3g069830.1	Nodule Cysteine-Rich (NCR) secreted peptide	252	241.7	-1.65	-0.74	295.116
Medtr7g029760.1	Nodule Cysteine-Rich (NCR) secreted peptide	186	229.6	-1.42	-0.9	293.429
Medtr5g063460.1	Nodule Cysteine-Rich (NCR) secreted peptide	201	478	-1	-0.61	291.58
Medtr1g046150.1	Nodule Cysteine-Rich (NCR) secreted peptide	210	485.9	-0.95	-0.63	290.811
Medtr7g071315.1	Nodule Cysteine-Rich (NCR) secreted peptide	216	154.5	-1.86	-0.99	284.496
Medtr7g071690.1	Nodule Cysteine-Rich (NCR) secreted peptide	198	558.5	-0.92	-0.55	282.601
Medtr6g061820.1	Nodule Cysteine-Rich (NCR) secreted peptide	186	443.6	-0.9	-0.7	279.468
Medtr3g028440.1	Nodule Cysteine-Rich (NCR) secreted peptide	240	106.8	-1.91	-1.37	279.464
Medtr5g070295.1	Nodule Cysteine-Rich (NCR) secreted peptide	105	197.7	-1.41	-0.98	273.182
Medtr7g052640.1	Nodule Cysteine-Rich (NCR) secreted peptide	315	701	-0.69	-0.54	261.193
Medtr5g062510.1	Nodule Cysteine-Rich (NCR) secreted peptide	186	430.1	-1.03	-0.58	256.942
Medtr1g028980.1	Nodule Cysteine-Rich (NCR) secreted peptide	186	419.3	-1.02	-0.6	256.612
Medtr5g061825.1	Nodule Cysteine-Rich (NCR) secreted peptide	270	143.8	-1.63	-1.06	248.458
Medtr6g464010.1	Nodule Cysteine-Rich (NCR) secreted peptide	183	77.1	-1.93	-1.66	247.013
Medtr6g452900.1	Nodule Cysteine-Rich (NCR) secreted peptide	180	392.2	-0.95	-0.66	245.909
Medtr3g436830.1	Nodule Cysteine-Rich (NCR) secreted peptide	207	164.7	-1.43	-1	235.521
Medtr7g008130.1	Nodule Cysteine-Rich (NCR) secreted peptide	189	97.4	-1.9	-1.21	223.923
Medtr6g461980.1	Nodule Cysteine-Rich (NCR) secreted peptide	183	96.1	-1.85	-1.25	222.231
Medtr3g021050.1	Nodule Cysteine-Rich (NCR) secreted peptide	213	236.3	-1.15	-0.81	220.113
Medtr5g073530.1	Nodule Cysteine-Rich (NCR) secreted peptide	219	163.2	-1.43	-0.94	219.373
Medtr6g057520.1	Nodule Cysteine-Rich (NCR) secreted peptide	207	179.8	-1.33	-0.9	215.221
Medtr7g008970.1	Nodule Cysteine-Rich (NCR) secreted peptide	189	303	-1.07	-0.66	213.979
Medtr4g035705.1	Nodule Cysteine-Rich (NCR) secreted peptide	96	445.1	-0.8	-0.59	210.087
Medtr8g064070.1	Nodule Cysteine-Rich (NCR) secreted peptide	165	146.4	-1.67	-0.81	198.035
Medtr5g459510.1	Nodule Cysteine-Rich (NCR) secreted peptide	189	170.8	-1.4	-0.81	193.687
Medtr7g037690.1	Nodule Cysteine-Rich (NCR) secreted peptide	213	226.1	-1.37	-0.62	192.049
Medtr3g061750.1	Nodule Cysteine-Rich (NCR) secreted peptide	195	101.5	-1.57	-1.19	189.632
Medtr4g027000.1	Nodule Cysteine-Rich (NCR) secreted peptide	183	183.1	-1.25	-0.82	187.677
Medtr5g056360.1	Nodule Cysteine-Rich (NCR) secreted peptide	210	144	-1.44	-0.9	186.624
Medtr4g017920.1	Nodule Cysteine-Rich (NCR) secreted peptide	183	326.3	-0.85	-0.67	185.828
Medtr5g057460.1	Nodule Cysteine-Rich (NCR) secreted peptide	195	86.3	-1.74	-1.22	183.198
Medtr6g038290.1	Nodule Cysteine-Rich (NCR) secreted peptide	177	243.2	-1	-0.75	182.4
Medtr3g062880.1	Nodule Cysteine-Rich (NCR) secreted peptide	213	133.9	-1.59	-0.85	180.966
Medtr7g056030.1	Nodule Cysteine-Rich (NCR) secreted peptide	198	209.6	-1.59	-0.53	176.63
Medtr0512s0030.1	Nodule Cysteine-Rich (NCR) secreted peptide	207	301.6	-1.03	-0.56	173.963
Medtr5g061160.1	Nodule Cysteine-Rich (NCR) secreted peptide	180	130.6	-1.28	-0.99	165.496
Medtr1g071880.1	Nodule Cysteine-Rich (NCR) secreted peptide	174	130.6	-1.31	-0.96	164.243
Medtr6g044562.1	Nodule Cysteine-Rich (NCR) secreted peptide	210	168.9	-1.26	-0.75	159.611
Medtr3g010630.1	Nodule Cysteine-Rich (NCR) secreted peptide	204	80.5	-1.61	-1.23	159.414
Medtr2g048203.1	Nodule Cysteine-Rich (NCR) secreted peptide	117	139.2	-1.44	-0.78	156.349
Medtr1g075045.1	Nodule Cysteine-Rich (NCR) secreted peptide	168	91.5	-1.76	-0.96	154.598
Medtr5g095620.1	Nodule Cysteine-Rich (NCR) secreted peptide	237	96.3	-1.39	-1.13	151.258
Medtr8g468070.1	Nodule Cysteine-Rich (NCR) secreted peptide	213	97.2	-1.54	-1.01	151.185
Medtr5g063490.1	Nodule Cysteine-Rich (NCR) secreted peptide	204	133.3	-1.29	-0.87	149.603
Medtr7g034060.1	Nodule Cysteine-Rich (NCR) secreted peptide	282	95.7	-1.42	-1.09	148.124
Medtr2g063130.1	Nodule Cysteine-Rich (NCR) secreted peptide	180	233.8	-1.21	-0.52	147.107
Medtr3g020920.1	Nodule Cysteine-Rich (NCR) secreted peptide	219	95.2	-1.54	-1	146.608
Medtr3g015940.1	Nodule Cysteine-Rich (NCR) secreted peptide	177	144.9	-1.38	-0.73	145.972
Medtr6g060370.1	Nodule Cysteine-Rich (NCR) secreted peptide	177	68.3	-1.83	-1.16	144.987
Medtr5g059445.1	Nodule Cysteine-Rich (NCR) secreted peptide	216	276.8	-0.95	-0.54	141.998
Medtr4g063740.1	Nodule Cysteine-Rich (NCR) secreted peptide	180	182.8	-1.17	-0.66	141.158
Medtr3g065750.1	Nodule Cysteine-Rich (NCR) secreted peptide	180	153.6	-1.3	-0.69	137.779
Medtr0015s0230.1	Nodule Cysteine-Rich (NCR) secreted peptide	195	184.4	-1.03	-0.72	136.751
Medtr3g053600.1	Nodule Cysteine-Rich (NCR) secreted peptide	189	226.2	-1.1	-0.54	134.363
Medtr7g070090.1	Nodule Cysteine-Rich (NCR) secreted peptide	210	69.5	-1.66	-1.13	130.368
Medtr5g058510.1	Nodule Cysteine-Rich (NCR) secreted peptide	234	78	-1.54	-1.06	127.327
Medtr7g064020.1	Nodule Cysteine-Rich (NCR) secreted peptide	165	155.7	-1.23	-0.66	126.397
Medtr0003s0180.1	Nodule Cysteine-Rich (NCR) secreted peptide	204	194.2	-1	-0.65	126.23
Medtr4g060610.1	Nodule Cysteine-Rich (NCR) secreted peptide	159	232.2	-0.9	-0.59	123.298
Medtr1g055035.1	Nodule Cysteine-Rich (NCR) secreted peptide	411	97.2	-1.54	-0.82	122.744
Medtr5g072455.1	Nodule Cysteine-Rich (NCR) secreted peptide	183	89.6	-1.33	-1.03	122.743
Medtr6g027155.1	Nodule Cysteine-Rich (NCR) secreted peptide	177	170.2	-1.07	-0.65	118.374
Medtr3g006380.1	Nodule Cysteine-Rich (NCR) secreted peptide	210	48.5	-1.74	-1.4	118.146
Medtr3g031335.1	Nodule Cysteine-Rich (NCR) secreted peptide	204	50.8	-1.86	-1.25	118.11
Medtr4g057257.1	Nodule Cysteine-Rich (NCR) secreted peptide	234	164.2	-1.04	-0.69	117.83
Medtr5g061060.1	Nodule Cysteine-Rich (NCR) secreted peptide	219	75.7	-1.33	-1.12	112.763
Medtr3g436500.1	Nodule Cysteine-Rich (NCR) secreted peptide	207	98.4	-1.38	-0.82	111.349
Medtr0337s0090.1	Nodule Cysteine-Rich (NCR) secreted peptide	219	99.1	-1.12	-1	110.992
Medtr4g435298.1	Nodule Cysteine-Rich (NCR) secreted peptide	219	139.7	-1.29	-0.61	109.93
Medtr7g063990.1	Nodule Cysteine-Rich (NCR) secreted peptide	156	91.4	-1.37	-0.87	108.94
Medtr1g027750.1	Nodule Cysteine-Rich (NCR) secreted peptide	177	165.7	-1.04	-0.63	108.567
Medtr7g056047.1	Nodule Cysteine-Rich (NCR) secreted peptide	219	112.8	-1.23	-0.78	108.22
Medtr4g023900.1	Nodule Cysteine-Rich (NCR) secreted peptide	222	89.5	-1.38	-0.84	103.748
Medtr6g006500.1	Nodule Cysteine-Rich (NCR) secreted peptide	171	92	-1.42	-0.79	103.206
Medtr6g006220.1	Nodule Cysteine-Rich (NCR) secreted peptide	183	44.1	-1.96	-1.14	98.537
Medtr3g015845.1	Nodule Cysteine-Rich (NCR) secreted peptide	171	97.2	-1.29	-0.78	97.8026
Medtr7g065025.1	Nodule Cysteine-Rich (NCR) secreted peptide	195	65.4	-1.57	-0.94	96.5173
Medtr3g065050.1	Nodule Cysteine-Rich (NCR) secreted peptide	180	45.3	-1.69	-1.26	96.4618
Medtr5g061763.1	Nodule Cysteine-Rich (NCR) secreted peptide	147	78.7	-1.3	-0.94	96.1714
Medtr6g043430.1	Nodule Cysteine-Rich (NCR) secreted peptide	144	56	-1.35	-1.27	96.012
Medtr1g010310.1	Nodule Cysteine-Rich (NCR) secreted peptide	198	145	-0.86	-0.74	92.278
Medtr1g051840.1	Nodule Cysteine-Rich (NCR) secreted peptide	141	62.9	-1.51	-0.97	92.1296
Medtr6g044700.1	Nodule Cysteine-Rich (NCR) secreted peptide	210	117.3	-1.06	-0.73	90.7667
Medtr1g041915.1	Nodule Cysteine-Rich (NCR) secreted peptide	201	29.7	-1.78	-1.66	87.7576
Medtr8g442760.1	Nodule Cysteine-Rich (NCR) secreted peptide	204	126	-0.73	-0.88	80.9424
Medtr0111s0050.1	Nodule Cysteine-Rich (NCR) secreted peptide	153	76.1	-1.23	-0.85	79.5625
Medtr6g006275.1	Nodule Cysteine-Rich (NCR) secreted peptide	180	86.4	-1.26	-0.73	79.4707
Medtr4g059900.1	Nodule Cysteine-Rich (NCR) secreted peptide	438	186.9	-0.74	-0.57	78.8344
Medtr2g054830.1	Nodule Cysteine-Rich (NCR) secreted peptide	204	46.3	-1.49	-1.12	77.2654
Medtr4g026965.1	Nodule Cysteine-Rich (NCR) secreted peptide	183	46.1	-1.47	-1.11	75.2214
Medtr3g014695.1	Nodule Cysteine-Rich (NCR) secreted peptide	183	93.3	-1.01	-0.76	71.6171
Medtr1g072095.1	Nodule Cysteine-Rich (NCR) secreted peptide	195	46	-1.57	-0.98	70.7756
Medtr3g025420.1	Nodule Cysteine-Rich (NCR) secreted peptide	192	116.1	-0.93	-0.63	68.023
Medtr7g084820.1	Nodule Cysteine-Rich (NCR) secreted peptide	171	49.2	-1.67	-0.8	65.7312
Medtr5g072420.1	Nodule Cysteine-Rich (NCR) secreted peptide	204	26.1	-1.79	-1.4	65.4066
Medtr1g029230.1	Nodule Cysteine-Rich (NCR) secreted peptide	297	41.3	-1.53	-1.03	65.0847
Medtr6g461820.1	Nodule Cysteine-Rich (NCR) secreted peptide	186	71.2	-1.25	-0.73	64.97
Medtr5g023775.1	Nodule Cysteine-Rich (NCR) secreted peptide	186	35.8	-1.72	-1.03	63.4233
Medtr5g072070.1	Nodule Cysteine-Rich (NCR) secreted peptide	231	105.3	-0.91	-0.66	63.2432
Medtr3g006660.1	Nodule Cysteine-Rich (NCR) secreted peptide	237	22.1	-1.96	-1.42	61.5087
Medtr5g072325.1	Nodule Cysteine-Rich (NCR) secreted peptide	204	97	-0.78	-0.81	61.2846
Medtr0003s0130.1	Nodule Cysteine-Rich (NCR) secreted peptide	231	53.3	-1.3	-0.86	59.5894
Medtr5g095595.1	Nodule Cysteine-Rich (NCR) secreted peptide	237	53.8	-1.15	-0.95	58.7765
Medtr7g051290.1	Nodule Cysteine-Rich (NCR) secreted peptide	192	57.6	-1.37	-0.72	56.8166
Medtr4g065390.1	Nodule Cysteine-Rich (NCR) secreted peptide	192	95.5	-1.02	-0.57	55.5237
Medtr7g029165.1	Nodule Cysteine-Rich (NCR) secreted peptide	189	30.4	-1.35	-1.33	54.5832
Medtr6g006350.1	Nodule Cysteine-Rich (NCR) secreted peptide	234	71	-1.01	-0.72	51.6312
Medtr4g060650.1	Nodule Cysteine-Rich (NCR) secreted peptide	174	61.9	-1.24	-0.66	50.659
Medtr7g066720.1	Nodule Cysteine-Rich (NCR) secreted peptide	180	66.6	-1.08	-0.66	47.4725
Medtr5g095590.1	Nodule Cysteine-Rich (NCR) secreted peptide	240	81.8	-0.83	-0.67	45.489
Medtr1g053975.1	Nodule Cysteine-Rich (NCR) secreted peptide	201	10.8	-2.08	-2.02	45.3773
Medtr2g048885.1	Nodule Cysteine-Rich (NCR) secreted peptide	198	50.5	-1.11	-0.79	44.2835
Medtr0192s0050.1	Nodule Cysteine-Rich (NCR) secreted peptide	252	16.8	-1.75	-1.38	40.572
Medtr5g047670.1	Nodule Cysteine-Rich (NCR) secreted peptide	201	64.2	-0.89	-0.68	38.8538
Medtr2g058625.1	Nodule Cysteine-Rich (NCR) secreted peptide	171	55.6	-0.97	-0.69	37.2131
Medtr3g028380.1	Nodule Cysteine-Rich (NCR) secreted peptide	339	22.6	-1.47	-1.1	36.5442
Medtr3g020950.1	Nodule Cysteine-Rich (NCR) secreted peptide	213	14.3	-1.85	-1.29	34.127
Medtr0240s0040.1	Nodule Cysteine-Rich (NCR) secreted peptide	195	54.2	-1.09	-0.55	32.4929
Medtr7g028800.1	Nodule Cysteine-Rich (NCR) secreted peptide	174	26.5	-1.48	-0.81	31.7682
Medtr5g048310.2	Nodule Cysteine-Rich (NCR) secreted peptide	183	16.3	-1.64	-1.01	26.9993
Medtr6g038320.1	Nodule Cysteine-Rich (NCR) secreted peptide	297	25.2	-1.19	-0.7	20.9916
Medtr2g073100.2	Nodule Cysteine-Rich (NCR) secreted peptide	174	18.1	-0.98	-0.69	12.2392
Medtr6g034090.1	Nodule Cysteine-Rich (NCR) secreted peptide	702	7.7	-1.77	-0.76	10.358
Medtr3g015665.2	Nodule Cysteine-Rich (NCR) secreted peptide	150	3.1	-1.73	-1.16	6.22108
Medtr5g084260.1	Nodule-specific Glycine Rich Peptide	342	726.6	-1.41	-1.16	1188.43
Medtr2g069283.1	Nodule-specific Glycine Rich Peptide	405	490.4	-1.45	-1.26	895.961
Medtr5g032465.1	Nodule-specific Glycine Rich Peptide	348	111.6	-1.42	-1.11	175.904
Medtr2g069273.2	Nodule-specific Glycine Rich Peptide	669	178.1	-0.96	-0.9	153.878
Medtr2g041100.1	Nodule-specific Glycine Rich Peptide	372	20.6	-2.33	-1.89	90.7162
Medtr5g069890.1	Nodule-specific Glycine Rich Peptide	459	6.6	-1.7	-1.75	19.635
Medtr8g041390.1	nodulin MtN21/EamA-like transporter family protein	1188	1320	-3.35	-1.86	8224.92
Medtr1g030580.1	nodulin MtN21/EamA-like transporter family protein	1149	1335.1	-2.37	-1.18	3733.74
Medtr3g072520.1	nodulin MtN21/EamA-like transporter family protein	1164	30.3	-3.46	-1.86	194.999
Medtr3g072560.1	nodulin MtN21/EamA-like transporter family protein	1200	1	2.62	2.5	6.55
Medtr3g463760.1	non-specific phospholipase C4	1596	38.3	0.64	1.2	29.4144
Medtr8g010590.1	non-specific phospholipase C4	1572	0.4	1.37	1.97	1.07956
Medtr4g090520.1	Novel GRP family	468	29.9	-1.22	-0.76	27.7233
Medtr7g079830.1	Novel MEG related family	357	60.4	-0.8	-0.6	28.992
Medtr1g088860.1	nuclear transcription factor Y protein	585	6.5	1.53	1.41	14.0224
Medtr3g082770.1	nudix family hydrolase	1041	22.2	-1.59	-1.12	39.5338
Medtr5g062660.1	nudix hydrolase-like protein	462	53.9	-0.68	-0.66	24.1903
Medtr1g109470.1	octicosapeptide/phox/Bem1p family protein	2256	214.7	-0.64	-0.54	74.2003
Medtr2g081930.1	organic cation/carnitine transporter	1584	1.3	1.76	2.56	5.85728
Medtr2g102140.1	ovate transcriptional repressor	936	25.1	-0.94	-0.77	18.1674
Medtr8g028795.1	oxidoreductase/ferric-chelate reductase	2151	1.2	-2.92	-2.49	8.72496
Medtr5g084240.1	oxidoreductase/transition metal ion-binding protein	369	3.9	1.19	1.39	6.45099
Medtr5g017670.1	patatin-like phospholipase	1200	5.9	3.3	2.54	49.4538
Medtr5g010635.1	pathogenesis-related thaumatin family protein	726	1394.6	1.61	1.38	3098.52
Medtr5g010640.1	pathogenesis-related thaumatin family protein	711	47.3	1.47	0.64	44.4998
Medtr1g062930.1	pectate lyase-like protein	1425	5.6	0.91	0.9	4.5864
Medtr1g101020.1	pectinacetylesterase family protein	1242	1.9	-0.71	-0.92	1.24108
Medtr5g081840.1	pectinesterase inhibitor domain protein	528	9.9	-1.83	-2.04	36.9587
Medtr1g008140.1	pectinesterase/pectinesterase inhibitor	1830	41.6	-0.67	-0.74	20.6253
Medtr8g093460.1	pectinesterase/pectinesterase inhibitor	1686	44.7	-0.52	-0.82	19.0601
Medtr7g108905.1	pectinesterase/pectinesterase inhibitor	1674	4.7	-0.81	-0.95	3.61665
Medtr7g098090.1	peptide transporter	1833	14.5	0.75	0.68	7.395
Medtr7g098040.1	peptide transporter	1860	0.1	2.63	3	0.789
Medtr7g098230.1	peptide transporter 1	1782	6.3	-1.12	-1.45	10.2312
Medtr3g072300.1	peptide/nitrate transporter	1770	11	-0.92	-1.21	12.2452
Medtr4g114340.1	peptide/nitrate transporter	1734	0.2	1.6	2.14	0.6848
Medtr8g469310.1	peptide/nitrate transporter plant	1734	6.9	-0.85	-0.57	3.34305
Medtr4g075290.1	peptidyl-prolyl cis-trans isomerase	519	1359.9	0.9	0.83	1015.85
Medtr3g467600.1	peroxidase family protein	975	111.3	-1.63	-1.35	244.916
Medtr1g077000.1	peroxidase family protein	984	23.4	-2.35	-1.89	103.931
Medtr2g029850.1	peroxidase family protein	1059	253.3	0.53	0.53	71.152
Medtr2g029820.1	peroxidase family protein	1068	23.6	0.83	1	19.588
Medtr3g072210.1	peroxidase family protein	717	4	0.76	0.82	2.4928
Medtr1g079460.1	phloem protein 2-B11	810	6.6	-1.11	-0.79	5.78754
Medtr4g116420.1	phosphatase 2C family protein	1155	13.2	1.05	0.71	9.8406
Medtr4g083960.1	phosphate transporter	1557	15.3	0.58	0.77	6.83298
Medtr1g075640.1	phosphate transporter PHO1-like protein	2319	25.6	-1.63	-1.15	47.9872
Medtr1g094000.1	phosphoenolpyruvate carboxylase	1029	14.1	1.13	1.84	29.3167
Medtr1g094010.1	phosphoenolpyruvate carboxylase	1932	3.6	1	1.49	5.364
Medtr6g069600.1	phosphoethanolamine N-methyltransferase	1494	2.4	-4.64	-4.63	51.5597
Medtr4g120800.1	phosphoglucomutase, putative	423	1	2.5	3.53	8.825
Medtr6g091720.1	phospholipase A2 family protein	444	3.7	0.83	0.94	2.88674
Medtr7g075910.1	phospholipase D alpha 1	3345	9.7	-0.78	-0.88	6.65808
Medtr1g083620.1	phospholipase D p2-like protein	3231	1.2	2.08	2.14	5.34144
Medtr2g019630.1	phospho-N-acetylmuramoyl-pentapeptide-transferase, putative	1527	3.8	0.63	0.9	2.1546
Medtr6g060570.1	phosphopyruvate hydratase	1290	8.1	0.96	1.02	7.93152
Medtr4g027390.1	phosphorus starvation-induced protein	786	7.3	3.23	3.58	84.4128
Medtr1g057280.1	photosystem II reaction center protein	423	3.7	-1.66	-1.67	10.2571
Medtr7g108290.1	phototropic-responsive NPH3 family protein	2022	11	-0.89	-0.63	6.1677
Medtr0296s0010.1	PIF1-like helicase	999	5.9	0.88	1.24	6.43808
Medtr7g065890.1	plant inositol phosphorylceramide synthase	1050	21.5	-1.32	-1.01	28.6638
Medtr4g118800.1	plant integral membrane protein	564	22	1.05	1.09	25.179
Medtr4g127120.1	plant intracellular ras-group-related LRR protein	1032	3.1	1.93	2.07	12.3848
Medtr4g035855.1	plant invertase/pectin methylesterase inhibitor	612	9	-1.2	-1.14	12.312
Medtr6g038010.1	plant invertase/pectin methylesterase inhibitor protein	528	21.7	-1.04	-1.47	33.175
Medtr5g092140.1	plant/F10M23-360 protein	1578	11.4	0.89	0.7	7.1022
Medtr6g066090.1	plant/F12B17-70 protein	483	279.7	-0.62	-0.59	102.314
Medtr6g066040.1	plant/F12B17-70 protein	699	65	-0.73	-0.7	33.215
Medtr1g077210.1	plant/F12B17-70 protein	714	1.7	-3.45	-3.38	19.8237
Medtr4g122930.1	plant/F25P12-18 protein	459	17.9	1.27	1.57	35.6908
Medtr2g064370.1	plant/F3O9-12 protein	867	0.4	2.27	3.43	3.11444
Medtr3g087150.1	plant/T5J17-70 protein, putative	753	74.1	-0.66	-0.78	38.1467
Medtr2g025040.1	plastid lipid-associated protein	951	5.7	-1.96	-2.43	27.148
Medtr2g025050.1	plastid lipid-associated protein	954	6.2	0.63	0.72	2.81232
Medtr1g116120.1	plastid transketolase	2208	7.4	0.87	0.96	6.18048
Medtr3g087510.1	PLAT-plant-stress protein	570	47.2	1.41	0.92	61.2278
Medtr1g062160.1	PLATZ transcription factor family protein	612	30.3	-0.62	-0.73	13.7138
Medtr7g015710.1	PLC-like phosphodiesterase superfamily protein	1095	0.4	1.37	1.59	0.87132
Medtr5g020990.1	P-loop nucleoside triphosphate hydrolase superfamily protein	1452	72.5	-1.26	-1.54	140.679
Medtr6g033740.1	P-loop nucleoside triphosphate hydrolase superfamily protein	2442	69	-1.18	-0.94	76.5348
Medtr4g107370.1	P-loop nucleoside triphosphate hydrolase superfamily protein	1563	33.8	-1.41	-1.54	73.3933
Medtr2g030420.1	P-loop nucleoside triphosphate hydrolase superfamily protein	1401	25.7	-1.48	-1.91	72.6488
Medtr6g009520.1	P-loop nucleoside triphosphate hydrolase superfamily protein	1563	39.5	-1.1	-1.6	69.52
Medtr5g020980.1	P-loop nucleoside triphosphate hydrolase superfamily protein	1512	52.6	-0.83	-0.84	36.6727
Medtr6g009720.1	P-loop nucleoside triphosphate hydrolase superfamily protein	1563	23.1	-0.89	-0.89	18.2975
Medtr4g128260.1	P-loop nucleoside triphosphate hydrolase superfamily protein	1566	10.9	-0.71	-1.03	7.97117
Medtr5g076380.1	P-loop nucleoside triphosphate hydrolase superfamily protein	2658	5.4	-1.17	-0.97	6.12846
Medtr5g034320.1	polygalacturonase non-catalytic protein	1893	59.6	-0.91	-1.55	84.0658
Medtr2g032710.1	polygalacturonase plant-like protein	1392	1.7	-1.47	-1.42	3.54858
Medtr1g086390.1	polygalacturonase/glycoside hydrolase family protein	1434	25.7	-1.35	-0.88	30.5316
Medtr8g080150.1	polynucleotide 5-hydroxyl-kinase NOL9-like protein	1143	0.1	2.27	3.22	0.73094
Medtr5g019870.1	polyol/monosaccharide transporter 1	1491	51.3	-1.32	-1.06	71.779
Medtr7g009780.1	polyvinylalcohol dehydrogenase-like protein	1587	2.1	1.97	1.86	7.69482
Medtr3g108320.1	potassium channel KAT3 protein	1875	2.1	0.9	0.89	1.6821
Medtr4g032815.1	potato type II proteinase inhibitor family protein	243	12.4	0.93	1.73	19.9504
Medtr2g100270.1	PRA1 (prenylated RAB acceptor) family protein	558	107.3	0.53	0.6	34.1214
Medtr1g080370.1	pre-mRNA processing protein PRP39, putative	1683	4.9	0.92	1.34	6.04072
Medtr6g009440.1	prolyl 4-hydroxylase alpha-like protein	942	45	-0.75	-0.76	25.65
Medtr1g016620.1	protein phosphatase 2C-like protein	1035	11.9	1.6	-0.89	-16.9456
Medtr2g015470.1	purine permease	1149	235.4	-0.67	-0.62	97.7852
Medtr6g071695.1	purple acid phosphatase	366	21.4	1.33	1.47	41.8391
Medtr0200s0050.1	purple acid phosphatase family protein	666	23.3	1.41	1.52	49.9366
Medtr4g037105.1	purple acid phosphatase superfamily protein	1398	34	1.14	1.41	54.6516
Medtr1g060360.1	purple acid phosphatase superfamily protein	1311	11.8	1.09	1.95	25.0809
Medtr4g104680.1	quinolinate synthetase A protein	2061	12.3	-0.66	-0.55	4.4649
Medtr4g036260.1	quinone-oxidoreductase-like protein	927	4.7	1.25	0.94	5.5225
Medtr3g039910.1	Rab3 GTPase-activating protein catalytic subunit	534	2.5	-1.64	-1.48	6.068
Medtr5g092060.1	Ras-related small GTP-binding family protein	870	7.3	-0.68	-0.76	3.77264
Medtr4g093080.1	receptor lectin kinase	2436	18.9	-2.36	-1.63	72.7045
Medtr1g027200.1	receptor-like kinase	1605	1.4	1.7	1.34	3.1892
Medtr1g031280.1	receptor-like kinase	1998	1.6	1.49	0.87	2.07408
Medtr1g029600.1	receptor-like kinase plant, putative	633	67	-1.59	-1.5	159.795
Medtr1g029610.1	receptor-like kinase plant-like protein, putative	1839	67.5	-1.16	-1.15	90.045
Medtr8g074920.1	receptor-like kinase theseus protein	1281	2.2	1.1	0.94	2.2748
Medtr4g126270.1	receptor-like Serine/Threonine-kinase ALE2-like protein, putative	2943	28.4	-0.65	-0.83	15.3218
Medtr7g086050.1	regulator of chromosome condensation (RCC1) family protein	3255	14.3	1	0.86	12.298
Medtr3g093400.1	response to low sulfur protein, putative	357	27.9	0.81	0.65	14.6894
Medtr4g129890.1	Rho GTPase-like protein	1956	0.5	-1.32	-1.72	1.1352
Medtr5g034580.1	Rho GTPase-like protein	1866	0.7	1.08	0.99	0.74844
Medtr3g080000.1	ribonuclease 3-like protein	942	0.5	1.34	1.65	1.1055
Medtr5g041010.1	ribonuclease T2 family protein	684	1.7	2.22	2.29	8.64246
Medtr5g040960.1	ribonuclease T2 family protein	693	3.6	1.33	1.03	4.93164
Medtr4g127870.1	ribulose bisphosphate carboxylase small chain	522	806.2	-1.04	-0.65	544.991
Medtr3g114910.1	RING-finger E3 ubiquitin ligase, putative	1236	1.7	1.3	1.63	3.6023
Medtr2g436100.1	RING-H2 zinc finger protein	867	57.8	-1.45	-1.52	127.391
Medtr7g113800.1	RING-H2 zinc finger protein	1086	72.2	-0.59	-0.74	31.5225
Medtr7g011480.1	Ripening related protein family	186	243.5	-1.36	-0.95	314.602
Medtr7g114220.1	ripening-regulated protein	1914	0.3	-1.76	-1.37	0.72336
Medtr7g090180.1	S-adenosylmethionine-dependent methyltransferase	786	20.7	-1.06	-1.66	36.4237
Medtr4g005320.1	SAUR-like auxin-responsive family protein	495	14.4	-2.95	-1.67	70.9416
Medtr1g024085.1	SAUR-like auxin-responsive family protein	441	32.2	-0.89	-0.91	26.0788
Medtr4g072160.1	SAUR-like auxin-responsive family protein	420	24.4	0.91	0.71	15.7648
Medtr4g072190.1	SAUR-like auxin-responsive family protein	303	7.4	1.57	1.17	13.5931
Medtr1099s0010.1	Sec14p-like phosphatidylinositol transfer family protein	498	9.2	0.86	0.83	6.56696
Medtr8g018420.1	seed linoleate 9S-lipoxygenase	2571	196.2	2.1	1.1	453.222
Medtr6g008055.1	senescence-associated protein	1728	2.3	0.88	0.99	2.00376
Medtr4g089155.1	serine carboxypeptidase-like protein	1467	298.2	-2.36	-1.37	964.14
Medtr1g095540.1	serine carboxypeptidase-like protein	1377	1.6	0.8	0.91	1.1648
Medtr2g085065.1	Serine/Threonine kinase family protein	1395	14.1	-0.81	-0.86	9.82206
Medtr2g018990.1	Serine/Threonine kinase family protein	1365	2.7	-1.18	-1.39	4.42854
Medtr7g081665.1	Serine/Threonine kinase family protein	2286	1.3	0.87	0.84	0.95004
Medtr1g064630.1	Serine/Threonine kinase stpk-V protein	1131	2.2	1.27	0.84	2.34696
Medtr3g031470.1	Serine/Threonine kinase, plant-type protein	2433	13.7	-0.72	-0.86	8.48304
Medtr4g094858.1	Serine/Threonine kinase, plant-type protein	2394	0.6	-3.09	-3.07	5.69178
Medtr5g094620.1	sesquiterpene synthase	1614	0.4	1.77	1.41	0.99828
Medtr6g033330.1	seven transmembrane MLO family protein	1725	7.9	0.83	0.87	5.70459
Medtr3g007650.1	S-locus lectin kinase family protein	2529	1.4	1.51	1.07	2.26198
Medtr6g069570.1	snoRNA-binding domain protein, putative	579	5.3	-1.87	-1.59	15.7585
Medtr7g108310.1	spermatogenesis-associated-like protein	2397	2.2	1.01	0.86	1.91092
Medtr0262s0060.1	SPX domain protein	660	1	2.27	2.63	5.9701
Medtr5g046670.1	squamosa promoter-binding-like protein	1503	7.1	-1.22	-0.83	7.18946
Medtr2g079670.5	stem-specific TSJT1-like protein	762	17.1	-1.51	-1.13	29.1777
Medtr7g022430.1	STIG1	225	1472.5	-0.83	-0.61	745.527
Medtr1g031560.1	stress-induced receptor-like kinase	1947	1.6	-1.49	-1.59	3.79056
Medtr7g045280.1	structural constituent of nuclear pore protein, putative	813	8.6	-0.69	-0.61	3.61974
Medtr7g075900.1	subtilisin-like serine protease	2325	8.7	-1.71	-2.47	36.7462
Medtr3g061110.1	subtilisin-like serine protease	2268	11.3	1.35	1.53	23.3402
Medtr1g078110.1	subtilisin-like serine protease	2283	4	-1.36	-1.99	10.8256
Medtr3g047380.1	sucrose-phosphate synthase family protein	3141	0.3	-2.52	-2.03	1.53468
Medtr1g104780.1	sugar porter (SP) family MFS transporter	1572	517.5	-1.98	-1.63	1670.18
Medtr6g086170.1	sulfate/bicarbonate/oxalate exchanger and transporter sat-1	1920	74.8	-0.86	-1.04	66.9011
Medtr4g084620.1	sulfate/bicarbonate/oxalate exchanger and transporter sat-1	1965	5.4	-0.96	-1.45	7.5168
Medtr5g061860.1	sulfate/bicarbonate/oxalate exchanger and transporter sat-1	1965	0.5	-1.85	-2.33	2.15525
Medtr1g056560.1	syntaxin of plants 122 protein	1020	19.7	-0.61	-0.66	7.93122
Medtr4g068340.1	T1.3 protein	882	208.2	-0.97	-0.7	141.368
Medtr7g106750.1	targeting protein for Xklp2 protein	1266	8.5	-0.94	-0.7	5.593
Medtr1g047940.1	TAZ zinc finger protein	603	2.7	-2.3	-1.35	8.3835
Medtr3g015080.1	terpene synthase, putative	405	15.2	1.87	1.82	51.7317
Medtr1g015300.1	thermospermine synthase ACAULIS protein	1014	12.2	-1.84	-1.05	23.5704
Medtr4g081130.1	thiazole biosynthetic enzyme	1053	487.8	-0.62	-0.56	169.364
Medtr1g096370.1	Thionin related	288	3.5	-5.73	-4.71	94.4591
Medtr7g100540.1	thioredoxin-like protein AAED1	756	6.8	1.68	1.97	22.5053
Medtr0339s0030.1	thylakoid lumenal 16.5 kDa protein	705	1.8	0.83	1.08	1.61352
Medtr2g103795.1	TPR repeat protein	828	0.4	1.41	1.4	0.7896
Medtr2g090675.1	transcription activator GLK1-like protein	1275	8.6	-1.8	-1.32	20.4336
Medtr7g113830.1	transcription factor	951	27.2	-0.98	-1.5	39.984
Medtr4g057270.1	transcription factor	1008	5.6	-1.17	-0.83	5.43816
Medtr6g011670.1	transcription factor	279	0.8	1.96	1.22	1.91296
Medtr1g084160.1	transcription factor bHLH147	576	35.8	0.77	0.73	20.1232
Medtr4g122500.1	transcription factor bHLH147	606	5.1	1.1	1.35	7.5735
Medtr5g083810.1	transcription factor bHLH93-like protein	540	12	-0.64	-1.12	8.6016
Medtr1g114150.1	transcription factor jumonji (JmjC) domain protein	3180	3.1	-0.91	-0.7	1.9747
Medtr0411s0050.1	transcription initiation factor TFIIE, beta subunit, putative	258	7.3	-1.71	-1.44	17.9755
Medtr1g070250.1	transcriptional regulator superman protein	576	87.5	-0.7	-0.79	48.3875
Medtr1g075430.1	transcriptional regulator superman protein	576	9.4	-1.81	-1.51	25.6911
Medtr4g104410.1	transducin/WD40 repeat protein	1104	11.9	-1.7	-1.92	38.8416
Medtr5g011580.1	translation factor EF-1 alpha-like protein	1326	11.1	0.9	1.38	13.7862
Medtr1g083380.1	translationally-controlled tumor-like protein	507	13.3	0.75	1.26	12.5685
Medtr2g101920.1	transmembrane amino acid transporter family protein	1386	0.4	2.03	1.68	1.36416
Medtr3g415670.1	transmembrane protein, putative	525	413.2	0.91	0.94	353.451
Medtr4g124850.1	transmembrane protein, putative	558	204.2	0.98	1.44	288.167
Medtr7g070125.1	transmembrane protein, putative	228	35.1	-2.48	-1.92	167.132
Medtr7g092580.1	transmembrane protein, putative	270	89.3	1.49	1.04	138.379
Medtr3g027772.1	transmembrane protein, putative	198	36	-1.72	-2.02	125.078
Medtr4g082355.1	transmembrane protein, putative	858	54.9	-1.41	-1.59	123.08
Medtr6g006375.1	transmembrane protein, putative	738	22.1	-2.46	-2.07	112.538
Medtr2g090695.1	transmembrane protein, putative	237	35	-1.6	-1.7	95.2
Medtr2g043710.1	transmembrane protein, putative	633	9.5	3.19	3.11	94.2485
Medtr3g028550.1	transmembrane protein, putative	198	27.4	-1.72	-1.59	74.9335
Medtr6g012640.1	transmembrane protein, putative	222	147.6	0.6	0.79	69.9624
Medtr4g063190.1	transmembrane protein, putative	402	75.1	0.59	1.27	56.2724
Medtr4g082365.1	transmembrane protein, putative	780	36.9	-1.37	-1.08	54.5972
Medtr3g094730.1	transmembrane protein, putative	249	26.8	-1.31	-1.51	53.0131
Medtr8g076300.1	transmembrane protein, putative	237	9.5	-2.66	-1.62	40.9374
Medtr4g010530.1	transmembrane protein, putative	384	8.8	-2.63	-1.72	39.8077
Medtr1g090770.1	transmembrane protein, putative	732	9.1	-1.92	-1.88	32.8474
Medtr7g028975.1	transmembrane protein, putative	210	30	-1.07	-0.93	29.853
Medtr3g094800.1	transmembrane protein, putative	468	38.9	-0.81	-0.66	20.7959
Medtr1g088150.1	transmembrane protein, putative	906	24.9	-1.03	-0.79	20.2611
Medtr3g055455.1	transmembrane protein, putative	255	8.1	-1.58	-1.24	15.8695
Medtr1g082600.1	transmembrane protein, putative	189	12.8	-1.34	-0.84	14.4077
Medtr4g046037.1	transmembrane protein, putative	1422	6.9	-1.29	-1.13	10.0581
Medtr3g015420.1	transmembrane protein, putative	228	10.7	1.05	0.78	8.7633
Medtr7g073070.1	transmembrane protein, putative	306	7.9	-1.19	-0.89	8.36689
Medtr8g037210.1	transmembrane protein, putative	753	2.9	-1.29	-1.67	6.24747
Medtr1g027170.1	transmembrane protein, putative	939	3.6	1.33	1.29	6.17652
Medtr4g118480.1	transmembrane protein, putative	654	6.2	0.95	1.01	5.9489
Medtr2g008960.1	transmembrane protein, putative	1125	2.8	1.2	1.6	5.376
Medtr5g055190.1	transmembrane protein, putative	324	5.2	-0.91	-0.92	4.35344
Medtr3g106510.1	transmembrane protein, putative	1728	4.7	1.14	0.79	4.23282
Medtr4g118470.1	transmembrane protein, putative	660	1.6	1.43	1.77	4.04976
Medtr8g099055.1	transmembrane protein, putative	342	0.5	1.94	2.14	2.0758
Medtr3g010800.1	transmembrane protein, putative	978	1.3	1.28	1.24	2.06336
Medtr7g057180.1	transmembrane protein, putative	1128	0.9	1.39	1.42	1.77642
Medtr3g074180.1	trehalose-6-phosphate phosphatase	1107	4.7	-2.18	-1.62	16.5985
Medtr3g091010.1	trehalose-6-phosphate phosphatase	1101	1.3	-2.39	-1.71	5.31297
Medtr4g101600.1	trehalose-phosphate phosphatase	1176	1	-1.98	-3.42	6.7716
Medtr8g099555.1	triacylglycerol lipase	1035	9.1	0.7	0.92	5.8604
Medtr2g015720.1	trichome birefringence-like protein	1083	22.9	-0.73	-0.59	9.86303
Medtr4g088030.1	trichome birefringence-like protein	1059	1.1	-2.31	-2.33	5.92053
Medtr7g077350.1	trypsin inhibitor, putative	408	36.6	-1.6	-0.99	57.9744
Medtr8g099000.1	tubby C 2 protein	702	41.1	-2.07	-2.05	174.408
Medtr8g079940.1	two-component response regulator ARR2-like protein	1617	1.5	2.46	2.22	8.1918
Medtr8g038620.1	two-component response regulator ARR3-like protein	534	12	-1.1	-1.45	19.14
Medtr4g098850.1	type I inositol-1,4,5-trisphosphate 5-phosphatase	2568	1.4	-1.41	-0.84	1.65816
Medtr4g132810.1	tyrosine specific protein phosphatase family protein	594	11.3	0.81	0.74	6.77322
Medtr3g080180.1	ubiquitin family protein	798	3.8	-1.88	-1.74	12.4306
Medtr4g088835.1	ubiquitin-conjugating enzyme E2	2745	53.9	-0.58	-0.5	15.631
Medtr7g077780.1	U-box kinase family protein	2691	19.1	1.16	1.41	31.24
Medtr3g084090.1	UDP-D-glucuronate 4-epimerase	1344	115.2	-0.69	-0.84	66.7699
Medtr6g033675.1	UDP-glucosyl transferase 88A1	1449	112.2	1.71	1.04	199.536
Medtr6g033725.1	UDP-glucosyl transferase 88A1	1440	51.7	1.52	0.88	69.1539
Medtr7g117170.1	UDP-glucosyltransferase family protein	1452	73.2	-0.61	-0.55	24.5586
Medtr0184s0030.1	UDP-glucosyltransferase family protein	1425	1.5	-2.16	-1.92	6.2208
Medtr5g072860.1	UDP-glucosyltransferase family protein	1416	3.7	1.11	0.86	3.53202
Medtr3g079480.1	UDP-glucosyltransferase family protein	1485	1.3	1.2	1.09	1.7004
Medtr7g013180.2	UDP-glucosyltransferase family protein	1311	2.1	0.79	0.77	1.27743
Medtr6g078320.1	UDP-glucosyltransferase family protein	1461	0.6	1.65	1.13	1.1187
Medtr4g134130.1	universal stress family protein	765	25.4	1.01	1.39	35.6591
Medtr4g134140.1	universal stress family protein	942	12.7	0.87	1.11	12.2644
Medtr7g007770.1	vacuolar (H)-ATPase G subunit	456	0.5	-3.16	-2.64	4.1712
Medtr4g094335.1	vacuolar iron transporter-like protein	708	532.8	-1.06	-0.93	525.234
Medtr1g016780.1	vacuolar processing enzyme	1482	50.2	1.11	0.95	52.9359
Medtr2g081140.1	vesicle-associated-like protein	732	5.2	1.26	1.18	7.73136
Medtr4g009950.1	VQ motif protein	543	16.6	-1.86	-2.61	80.5864
Medtr1g054055.1	VQ motif protein	456	8.2	1.21	1.4	13.8908
Medtr6g044830.1	wall associated kinase-like protein	1908	1.1	1.53	1.36	2.28888
Medtr1g010240.1	wall associated kinase-like protein, putative	1938	0.3	1.84	1.5	0.828
Medtr1g099570.1	white-brown-complex ABC transporter family protein	1833	79.3	-0.59	-0.82	38.3653
Medtr5g025470.1	white-brown-complex ABC transporter family protein	1917	11.4	-0.99	-0.78	8.80308
Medtr3g072030.1	wound-induced-like protein	603	399.2	-0.72	-0.55	158.083
Medtr2g105060.1	WRKY family transcription factor	951	2.3	-1.68	-2.02	7.80528
Medtr4g063735.1	wuschel-related homeobox protein	774	67	-1.12	-0.69	51.7776
Medtr4g128570.1	xyloglucan endotransglucosylase/hydrolase family protein	828	8.5	-2.82	-2.19	52.4943
Medtr4g057450.1	xyloglucan endotransglucosylase/hydrolase family protein	915	13.3	-0.67	-0.77	6.86147
Medtr1g017990.1	ZCF37, putative	858	27.9	0.79	1.01	22.2614
Medtr4g053440.1	zinc finger A20 and AN1 domain stress-associated protein	513	108.6	-0.92	-0.96	95.9155
Medtr4g128930.1	zinc finger constans-like protein	1128	18.6	-0.71	-1.21	15.9793
Medtr2g088900.1	zinc finger constans-like protein	1566	0.2	3.13	4.3	2.6918
Medtr8g089880.1	zinc finger, C3HC4 type (RING finger) protein	828	26.8	-1.94	-1.29	67.0697
Medtr3g065020.1	zinc finger-like protein	717	1.5	-1.66	-1.32	3.2868

## Sheet: sorted by weighted log2FC
IMGAG	Functional Annotation	Transcript Length	RPKM control	Nitrate_log2FoldChange	Pdef_log2FoldChange	*RPKM
Medtr1g084050.1	nicotianamine synthase-like protein	1026	622.9	-5	-3.05	9499.22
Medtr8g041390.1	nodulin MtN21/EamA-like transporter family protein	1188	1320	-3.35	-1.86	8224.92
Medtr0337s0030.1	Nodule Cysteine-Rich (NCR) secreted peptide	219	5166.2	-1.43	-1.01	7461.54
Medtr3g089005.1	basic blue-like protein	381	1040	-2.26	-2	4700.8
Medtr2g025780.1	hypothetical protein	486	1526.4	-1.7	-1.46	3788.52
Medtr1g030580.1	nodulin MtN21/EamA-like transporter family protein	1149	1335.1	-2.37	-1.18	3733.74
Medtr5g081030.1	leghemoglobin Lb120-1	444	1564.5	-1.49	-1.51	3519.97
Medtr5g081000.1	leghemoglobin Lb120-1	441	1412.6	-1.8	-1.31	3330.91
Medtr5g010635.1	pathogenesis-related thaumatin family protein	726	1394.6	1.61	1.38	3098.52
Medtr8g012795.1	Defensin related	240	820	1.85	1.83	2776.11
Medtr7g027180.1	Nodule Cysteine-Rich (NCR) secreted peptide	216	1502.2	-1.74	-0.98	2561.55
Medtr1g030600.1	auxin-induced 5NG4-like protein	1170	476.1	-3.35	-1.56	2488.1
Medtr3g084820.1	Nodule Cysteine-Rich (NCR) secreted peptide	228	1133.8	-1.65	-1.24	2319.75
Medtr6g463200.1	Nodule Cysteine-Rich (NCR) secreted peptide	210	1554.4	-1.63	-0.9	2280.3
Medtr4g069220.1	Lipid transfer protein	315	408.6	-3.41	-1.63	2271.12
Medtr6g055160.1	Nodule Cysteine-Rich (NCR) secreted peptide	183	1476.8	-1.6	-0.81	1913.93
Medtr2g435490.1	CAP, cysteine-rich secretory protein, antigen 5	552	235	3.24	2.49	1895.89
Medtr4g011680.1	leguminosin group567 LEED...PEED secreted peptide	225	406.3	-2.45	-1.9	1891.33
Medtr1g061100.1	Nodule Cysteine-Rich (NCR) secreted peptide	213	901.1	-1.72	-1.16	1797.87
Medtr5g080440.1	leghemoglobin Lb120-1	444	684.5	-1.69	-1.51	1746.78
Medtr1g104780.1	sugar porter (SP) family MFS transporter	1572	517.5	-1.98	-1.63	1670.18
Medtr2g044330.1	Nodule Cysteine-Rich (NCR) secreted peptide	258	730.4	-1.84	-1.24	1666.48
Medtr1g011540.1	leghemoglobin Lb120-1	441	1062	-1.6	-0.92	1563.26
Medtr3g006650.1	Nodule Cysteine-Rich (NCR) secreted peptide	213	600.4	-1.91	-1.35	1548.13
Medtr2g073170.1	Nodule Cysteine-Rich (NCR) secreted peptide	168	813.2	-1.65	-1.1	1475.96
Medtr6g090485.1	Nodule Cysteine-Rich (NCR) secreted peptide	210	503.6	-1.86	-1.47	1376.94
Medtr6g445080.1	Nodule Cysteine-Rich (NCR) secreted peptide	219	1852.6	-1.08	-0.67	1340.54
Medtr5g056185.1	late nodulin	309	761.5	-1.57	-1.12	1339.02
Medtr7g034210.1	Kunitz type trypsin inhibitor / miraculin	195	2037.2	-0.97	-0.63	1244.93
Medtr7g016440.1	Nodule Cysteine-Rich (NCR) secreted peptide	186	645	-1.63	-1.15	1209.05
Medtr1g079490.1	germin family protein	669	581	1.71	1.21	1202.15
Medtr4g129760.1	hypothetical protein	459	210.9	-2.18	-2.61	1199.98
Medtr5g084260.1	Nodule-specific Glycine Rich Peptide	342	726.6	-1.41	-1.16	1188.43
Medtr3g018865.1	Nodule Cysteine-Rich (NCR) secreted peptide	189	673.7	-1.57	-1.12	1184.63
Medtr7g009040.1	Nodule Cysteine-Rich (NCR) secreted peptide	228	700.4	-1.6	-1.05	1176.67
Medtr5g098020.1	hypothetical protein	588	348.3	-2.02	-1.59	1118.67
Medtr5g041610.1	leghemoglobin Lb120-1	444	462.8	-1.8	-1.33	1107.94
Medtr5g069545.1	Nodule Cysteine-Rich (NCR) secreted peptide	189	769.7	-1.55	-0.91	1085.66
Medtr4g129780.1	hypothetical protein	495	83.4	-3.62	-3.56	1074.79
Medtr8g039130.1	Nodule Cysteine-Rich (NCR) secreted peptide	180	543.6	-1.73	-1.1	1034.47
Medtr5g061800.1	Nodule Cysteine-Rich (NCR) secreted peptide	219	917.7	-1.29	-0.87	1029.93
Medtr4g075290.1	peptidyl-prolyl cis-trans isomerase	519	1359.9	0.9	0.83	1015.85
Medtr4g089155.1	serine carboxypeptidase-like protein	1467	298.2	-2.36	-1.37	964.14
Medtr3g031320.1	Nodule Cysteine-Rich (NCR) secreted peptide	207	288.9	-2.05	-1.58	935.747
Medtr2g069283.1	Nodule-specific Glycine Rich Peptide	405	490.4	-1.45	-1.26	895.961
Medtr6g006245.1	Nodule Cysteine-Rich (NCR) secreted peptide	192	792.2	-1.48	-0.74	867.617
Medtr7g095860.1	Nodule Cysteine-Rich (NCR) secreted peptide	189	800	-1.4	-0.77	862.4
Medtr1g048610.1	ethylene response factor	696	241.9	-2.13	-1.64	845.005
Medtr1g049330.1	leghemoglobin Lb120-1	447	603.8	-1.35	-1.03	839.584
Medtr3g011830.1	Nodule Cysteine-Rich (NCR) secreted peptide	198	891.6	-1.34	-0.69	824.373
Medtr4g056360.1	legume lectin beta domain protein	795	937.7	-0.86	-1.02	822.55
Medtr1g075500.1	Nodule Cysteine-Rich (NCR) secreted peptide	180	360.2	-1.81	-1.26	821.472
Medtr0032s0170.1	Nodule Cysteine-Rich (NCR) secreted peptide	171	544.3	-1.72	-0.83	777.043
Medtr7g083410.1	glycerophosphoryl diester phosphodiesterase family protein	1272	311.9	1.23	2	767.274
Medtr7g022430.1	STIG1	225	1472.5	-0.83	-0.61	745.527
Medtr7g008940.1	Nodule Cysteine-Rich (NCR) secreted peptide	189	979.2	-1.17	-0.63	721.768
Medtr7g077340.1	Bowman birk trypsin inhibitor	363	319.9	1.57	1.43	718.207
Medtr5g072450.1	Nodule Cysteine-Rich (NCR) secreted peptide	225	735.6	-1.19	-0.82	717.798
Medtr4g033290.1	Nodule Cysteine-Rich (NCR) secreted peptide	186	541.9	-1.39	-0.95	715.579
Medtr6g462060.1	Nodule Cysteine-Rich (NCR) secreted peptide	201	729.7	-1.22	-0.8	712.187
Medtr4g019870.1	Ctr family copper transporter	414	553.3	-1.24	-1.02	699.814
Medtr5g066070.1	leghemoglobin Lb120-1	444	924.1	-1.21	-0.62	693.26
Medtr3g009050.1	LRR receptor-like kinase	1440	133.8	-1.86	-2.78	691.853
Medtr8g033010.1	Nodule Cysteine-Rich (NCR) secreted peptide	66	607.4	-1.54	-0.72	673.485
Medtr7g031915.1	Nodule Cysteine-Rich (NCR) secreted peptide	234	332.5	-1.76	-1.15	672.98
Medtr5g055370.1	Nodule Cysteine-Rich (NCR) secreted peptide	198	1271.7	-0.89	-0.59	667.77
Medtr1g046440.1	Nodule Cysteine-Rich (NCR) secreted peptide	69	950.6	-1.05	-0.65	648.785
Medtr1g053640.1	Nodule Cysteine-Rich (NCR) secreted peptide	192	605.7	-1.25	-0.83	628.414
Medtr7g071310.1	Nodule Cysteine-Rich (NCR) secreted peptide	219	384.7	-1.59	-1.02	623.906
Medtr4g014790.1	Nodule Cysteine-Rich (NCR) secreted peptide	192	209.1	-2.01	-1.47	617.828
Medtr1g102550.1	ATP sulfurylase	1398	295.7	-1.42	-1.46	613.045
Medtr2g450150.1	Nodule Cysteine-Rich (NCR) secreted peptide	141	225	-2	-1.35	607.5
Medtr0115s0030.1	Nodule Cysteine-Rich (NCR) secreted peptide	147	606.3	-1.33	-0.74	596.72
Medtr3g031340.1	Nodule Cysteine-Rich (NCR) secreted peptide	204	221.4	-1.94	-1.37	588.437
Medtr7g045520.1	Nodule Cysteine-Rich (NCR) secreted peptide	204	963.3	-0.96	-0.63	582.604
Medtr0672s0010.1	Nodule Cysteine-Rich (NCR) secreted peptide	171	541.3	-1.4	-0.75	568.365
Medtr5g056890.1	Nodule Cysteine-Rich (NCR) secreted peptide	216	558	-1.24	-0.8	553.536
Medtr2g007970.1	auxin-induced 5NG4-like protein	1188	31.2	-5.66	-3.1	547.435
Medtr4g127870.1	ribulose bisphosphate carboxylase small chain	522	806.2	-1.04	-0.65	544.991
Medtr0149s0080.1	Nodule Cysteine-Rich (NCR) secreted peptide	156	159.3	-2.12	-1.6	540.346
Medtr3g055585.1	EF-hand pair protein	531	190.7	-1.85	-1.51	532.72
Medtr1g057420.1	late embryogenesis abundant hydroxyproline-rich glycoprotein	630	331	-1.24	-1.28	525.363
Medtr4g094335.1	vacuolar iron transporter-like protein	708	532.8	-1.06	-0.93	525.234
Medtr4g057120.1	Nodule Cysteine-Rich (NCR) secreted peptide	183	698	-1.25	-0.6	523.5
Medtr2g050260.1	Nodule Cysteine-Rich (NCR) secreted peptide	189	315.4	-1.64	-1	517.256
Medtr4g045663.1	Nodule Cysteine-Rich (NCR) secreted peptide	108	819.1	-0.97	-0.64	508.497
Medtr2g062900.1	Nodule Cysteine-Rich (NCR) secreted peptide	177	334	-1.52	-0.98	497.526
Medtr2125s0010.1	Nodule Cysteine-Rich (NCR) secreted peptide	210	665.3	-1.15	-0.64	489.661
Medtr2g059035.1	Nodule Cysteine-Rich (NCR) secreted peptide	183	626.8	-1.18	-0.66	488.152
Medtr0054s0190.1	Nodule Cysteine-Rich (NCR) secreted peptide	210	1015.1	-0.84	-0.56	477.503
Medtr3g466130.1	Nodule Cysteine-Rich (NCR) secreted peptide	213	277.7	-1.72	-0.99	472.868
Medtr4g018680.1	Nodule Cysteine-Rich (NCR) secreted peptide	183	222.7	-1.82	-1.16	470.164
Medtr3g065690.1	Nodule Cysteine-Rich (NCR) secreted peptide	249	619.4	-1.13	-0.65	454.949
Medtr3g062820.1	Nodule Cysteine-Rich (NCR) secreted peptide	216	501.6	-1.24	-0.73	454.048
Medtr8g018420.1	seed linoleate 9S-lipoxygenase	2571	196.2	2.1	1.1	453.222
Medtr1g042850.1	Nodule Cysteine-Rich (NCR) secreted peptide	195	277	-1.57	-1.02	443.588
Medtr5g076255.1	Nodule Cysteine-Rich (NCR) secreted peptide	183	388.6	-1.31	-0.87	442.887
Medtr3g069870.1	Nodule Cysteine-Rich (NCR) secreted peptide	234	390.9	-1.38	-0.82	442.342
Medtr3g084910.1	Nodule Cysteine-Rich (NCR) secreted peptide	195	282.9	-1.53	-0.99	428.509
Medtr6g043650.1	late nodulin	189	251	-1.59	-1.07	427.026
Medtr6g043380.1	Nodule Cysteine-Rich (NCR) secreted peptide	354	157.4	-2.23	-1.21	424.712
Medtr8g032350.1	late nodulin	189	200.8	-1.61	-1.3	420.274
Medtr8g464730.1	Nodule Cysteine-Rich (NCR) secreted peptide	225	669.2	-1.08	-0.58	419.187
Medtr6g463320.1	Nodule Cysteine-Rich (NCR) secreted peptide	189	222.8	-1.63	-1.14	414.007
Medtr2g081580.1	calcium-binding EF-hand protein	357	126.8	-1.82	-1.78	410.781
Medtr3g055480.1	EF-hand pair protein	348	185.5	-1.71	-1.29	409.194
Medtr8g467170.1	Nodule Cysteine-Rich (NCR) secreted peptide	213	175.2	-1.81	-1.27	402.732
Medtr5g063600.1	Nodule Cysteine-Rich (NCR) secreted peptide	195	632	-0.96	-0.66	400.435
Medtr5g061120.1	Nodule Cysteine-Rich (NCR) secreted peptide	216	148.3	-1.79	-1.49	395.531
Medtr7g027125.1	Nodule Cysteine-Rich (NCR) secreted peptide	198	316	-1.59	-0.76	381.854
Medtr6g091605.1	late nodulin	195	109.6	-2.11	-1.64	379.26
Medtr5g083255.1	Nodule Cysteine-Rich (NCR) secreted peptide	180	181.7	-1.66	-1.23	370.995
Medtr1g062590.1	allergen Pru protein, putative	729	72.3	2.93	1.74	368.6
Medtr3g052100.1	Nodule Cysteine-Rich (NCR) secreted peptide	195	181.8	-1.84	-1.1	367.963
Medtr7g063940.1	Nodule Cysteine-Rich (NCR) secreted peptide	87	176.3	-1.85	-1.12	365.294
Medtr0330s0020.1	Nodule Cysteine-Rich (NCR) secreted peptide	195	227.4	-1.5	-1.07	364.977
Medtr8g064010.1	Nodule Cysteine-Rich (NCR) secreted peptide	150	367.7	-1.59	-0.62	362.479
Medtr3g020980.1	Nodule Cysteine-Rich (NCR) secreted peptide	201	130.2	-1.98	-1.4	360.914
Medtr5g026080.1	Nodule Cysteine-Rich (NCR) secreted peptide	204	325.1	-1.33	-0.82	354.554
Medtr3g010490.1	Nodule Cysteine-Rich (NCR) secreted peptide	189	572.1	-1.05	-0.59	354.416
Medtr1g043320.1	hypothetical protein	309	150.5	2.2	1.07	354.277
Medtr3g415670.1	transmembrane protein, putative	525	413.2	0.91	0.94	353.451
Medtr5g062610.1	Nodule Cysteine-Rich (NCR) secreted peptide	201	265.9	-1.38	-0.94	344.925
Medtr4g013770.1	disease resistance-responsive, dirigent domain protein	579	490.1	1.03	0.68	343.266
Medtr3g008446.1	Nodule Cysteine-Rich (NCR) secreted peptide	180	411.9	-1.16	-0.69	329.685
Medtr8g086020.1	BZIP transcription factor bZIP124	483	451.8	-0.95	-0.76	326.2
Medtr2g044350.1	Nodule Cysteine-Rich (NCR) secreted peptide	114	296.9	-1.29	-0.85	325.551
Medtr0017s0100.1	caffeic acid O-methyltransferase	1110	550.3	-0.67	-0.88	324.457
Medtr7g008985.1	Nodule Cysteine-Rich (NCR) secreted peptide	207	195.5	-1.59	-1.04	323.279
Medtr6g071070.1	glutamine synthetase domain protein	1071	434.3	-1	-0.74	321.382
Medtr3g449200.1	hypothetical protein	531	596.5	0.7	0.76	317.338
Medtr7g011480.1	Ripening related protein family	186	243.5	-1.36	-0.95	314.602
Medtr4g127560.1	calcium-binding EF-hand protein	600	109.8	-1.85	-1.54	312.82
Medtr2g066255.1	late nodulin	174	197.5	-1.54	-1.02	310.233
Medtr1g061110.1	Nodule Cysteine-Rich (NCR) secreted peptide	186	227.7	-1.4	-0.95	302.841
Medtr4g052650.1	Nodule Cysteine-Rich (NCR) secreted peptide	228	140.7	-1.76	-1.22	302.111
Medtr3g436990.1	Nodule Cysteine-Rich (NCR) secreted peptide	177	422.4	-1.21	-0.59	301.551
Medtr8g038715.1	Nodule Cysteine-Rich (NCR) secreted peptide	189	136.7	-1.81	-1.2	296.912
Medtr8g008840.1	ethphon-induced protein	348	228.4	-1.17	-1.11	296.623
Medtr3g069830.1	Nodule Cysteine-Rich (NCR) secreted peptide	252	241.7	-1.65	-0.74	295.116
Medtr7g029760.1	Nodule Cysteine-Rich (NCR) secreted peptide	186	229.6	-1.42	-0.9	293.429
Medtr5g063460.1	Nodule Cysteine-Rich (NCR) secreted peptide	201	478	-1	-0.61	291.58
Medtr4g055680.1	late nodulin	186	398.4	-1	-0.73	290.832
Medtr1g046150.1	Nodule Cysteine-Rich (NCR) secreted peptide	210	485.9	-0.95	-0.63	290.811
Medtr4g124850.1	transmembrane protein, putative	558	204.2	0.98	1.44	288.167
Medtr7g056500.1	leguminosin group567 LEED...PEED secreted peptide	219	93.5	-2.24	-1.37	286.933
Medtr7g071315.1	Nodule Cysteine-Rich (NCR) secreted peptide	216	154.5	-1.86	-0.99	284.496
Medtr7g071690.1	Nodule Cysteine-Rich (NCR) secreted peptide	198	558.5	-0.92	-0.55	282.601
Medtr3g092630.1	hypothetical protein	252	77.4	-1.85	-1.97	282.084
Medtr1g064350.1	GRF zinc finger protein	579	586.4	-0.92	-0.52	280.534
Medtr4g065113.1	extensin-like region protein	1488	190	1.62	0.91	280.098
Medtr6g061820.1	Nodule Cysteine-Rich (NCR) secreted peptide	186	443.6	-0.9	-0.7	279.468
Medtr3g028440.1	Nodule Cysteine-Rich (NCR) secreted peptide	240	106.8	-1.91	-1.37	279.464
Medtr4g087850.1	hypothetical protein	225	70	-1.72	-2.3	276.92
Medtr4g011020.1	lactoylglutathione lyase/glyoxalase I family protein	528	146.2	-1.49	-1.26	274.476
Medtr4g063770.1	late nodulin	189	526.1	-1	-0.52	273.572
Medtr5g070295.1	Nodule Cysteine-Rich (NCR) secreted peptide	105	197.7	-1.41	-0.98	273.182
Medtr0291s0040.1	late nodulin	180	132	-1.72	-1.16	263.366
Medtr7g052640.1	Nodule Cysteine-Rich (NCR) secreted peptide	315	701	-0.69	-0.54	261.193
Medtr6g074865.1	Defensin	177	182.4	-1.52	-0.93	257.841
Medtr5g062510.1	Nodule Cysteine-Rich (NCR) secreted peptide	186	430.1	-1.03	-0.58	256.942
Medtr1g028980.1	Nodule Cysteine-Rich (NCR) secreted peptide	186	419.3	-1.02	-0.6	256.612
Medtr1g063210.1	heavy metal-associated domain protein	1002	233.2	-1.14	-0.96	255.214
Medtr8g038890.1	late nodulin	168	39.9	-2.82	-2.26	254.291
Medtr7g093870.1	disease resistance-responsive, dirigent domain protein	657	388.9	0.97	0.66	248.974
Medtr5g061825.1	Nodule Cysteine-Rich (NCR) secreted peptide	270	143.8	-1.63	-1.06	248.458
Medtr4g114550.1	IDS4-like protein	858	56.5	1.9	2.31	247.978
Medtr5g015090.1	BZIP transcription factor	474	291.9	-1.06	-0.8	247.531
Medtr6g464010.1	Nodule Cysteine-Rich (NCR) secreted peptide	183	77.1	-1.93	-1.66	247.013
Medtr6g452900.1	Nodule Cysteine-Rich (NCR) secreted peptide	180	392.2	-0.95	-0.66	245.909
Medtr3g467600.1	peroxidase family protein	975	111.3	-1.63	-1.35	244.916
Medtr3g415650.1	early nodulin-12A protein, putative	312	560.2	0.66	0.66	244.023
Medtr4g116480.1	E3 ubiquitin-protein ligase RING1-like protein, putative	291	92.1	-1.62	-1.61	240.215
Medtr3g436830.1	Nodule Cysteine-Rich (NCR) secreted peptide	207	164.7	-1.43	-1	235.521
Medtr3g055490.1	EF-hand pair protein	351	118.3	-1.54	-1.27	231.371
Medtr5g061620.1	hypothetical protein	225	17.5	-3.47	-3.77	228.933
Medtr7g056473.1	leguminosin group567 LEED...PEED secreted peptide	231	188.7	-1.52	-0.79	226.591
Medtr7g008130.1	Nodule Cysteine-Rich (NCR) secreted peptide	189	97.4	-1.9	-1.21	223.923
Medtr6g461980.1	Nodule Cysteine-Rich (NCR) secreted peptide	183	96.1	-1.85	-1.25	222.231
Medtr4g133660.1	GRAS family transcription factor	1635	89.4	-1.62	-1.53	221.587
Medtr3g021050.1	Nodule Cysteine-Rich (NCR) secreted peptide	213	236.3	-1.15	-0.81	220.113
Medtr5g073530.1	Nodule Cysteine-Rich (NCR) secreted peptide	219	163.2	-1.43	-0.94	219.373
Medtr5g082830.1	ARM repeat CCCH-type zinc finger protein	2052	173.7	-1	-1.24	215.388
Medtr6g057520.1	Nodule Cysteine-Rich (NCR) secreted peptide	207	179.8	-1.33	-0.9	215.221
Medtr7g008970.1	Nodule Cysteine-Rich (NCR) secreted peptide	189	303	-1.07	-0.66	213.979
Medtr8g467000.1	indole-3-acetic acid-amido synthetase	1821	179.9	1.21	0.98	213.325
Medtr1g074070.1	auxin-induced 5NG4-like protein	1059	25.6	-4.38	-1.9	213.043
Medtr4g035705.1	Nodule Cysteine-Rich (NCR) secreted peptide	96	445.1	-0.8	-0.59	210.087
Medtr6g033675.1	UDP-glucosyl transferase 88A1	1449	112.2	1.71	1.04	199.536
Medtr8g064070.1	Nodule Cysteine-Rich (NCR) secreted peptide	165	146.4	-1.67	-0.81	198.035
Medtr2g096670.1	fusaric acid resistance-like protein	2385	20.8	-3.84	-2.47	197.284
Medtr3g072520.1	nodulin MtN21/EamA-like transporter family protein	1164	30.3	-3.46	-1.86	194.999
Medtr3g051950.1	eukaryotic translation initiation factor SUI1	339	125.8	-1.33	-1.16	194.084
Medtr5g459510.1	Nodule Cysteine-Rich (NCR) secreted peptide	189	170.8	-1.4	-0.81	193.687
Medtr5g012810.1	major intrinsic protein (MIP) family transporter	744	160.7	1.45	0.83	193.402
Medtr7g037690.1	Nodule Cysteine-Rich (NCR) secreted peptide	213	226.1	-1.37	-0.62	192.049
Medtr3g061750.1	Nodule Cysteine-Rich (NCR) secreted peptide	195	101.5	-1.57	-1.19	189.632
Medtr4g060000.1	late nodulin	189	372.2	-0.92	-0.55	188.333
Medtr4g027000.1	Nodule Cysteine-Rich (NCR) secreted peptide	183	183.1	-1.25	-0.82	187.677
Medtr5g056360.1	Nodule Cysteine-Rich (NCR) secreted peptide	210	144	-1.44	-0.9	186.624
Medtr4g017920.1	Nodule Cysteine-Rich (NCR) secreted peptide	183	326.3	-0.85	-0.67	185.828
Medtr1g034270.1	hypothetical protein	204	44.5	1.72	2.42	185.227
Medtr5g057460.1	Nodule Cysteine-Rich (NCR) secreted peptide	195	86.3	-1.74	-1.22	183.198
Medtr6g038290.1	Nodule Cysteine-Rich (NCR) secreted peptide	177	243.2	-1	-0.75	182.4
Medtr3g062880.1	Nodule Cysteine-Rich (NCR) secreted peptide	213	133.9	-1.59	-0.85	180.966
Medtr3g070880.1	ARM repeat CCCH-type zinc finger protein	1554	51.9	-1.81	-1.92	180.363
Medtr4g012460.1	hypothetical protein	360	20.4	-2.93	-3.01	179.914
Medtr7g051340.1	Lipid transfer protein	192	162.1	-1.39	-0.79	178.002
Medtr2g070070.1	glutathione S-transferase, amine-terminal domain protein	660	108.8	1.2	1.36	177.562
Medtr3g117120.1	BZIP transcription factor bZIP124	468	406.1	-0.66	-0.66	176.897
Medtr7g056030.1	Nodule Cysteine-Rich (NCR) secreted peptide	198	209.6	-1.59	-0.53	176.63
Medtr4g015720.1	late nodulin	189	120.1	-1.51	-0.97	175.91
Medtr5g032465.1	Nodule-specific Glycine Rich Peptide	348	111.6	-1.42	-1.11	175.904
Medtr2g081770.1	embryonic abundant-like protein	837	191.5	1.22	0.75	175.222
Medtr8g099000.1	tubby C 2 protein	702	41.1	-2.07	-2.05	174.408
Medtr3g030420.1	late nodulin	165	293.2	-1.08	-0.55	174.161
Medtr0512s0030.1	Nodule Cysteine-Rich (NCR) secreted peptide	207	301.6	-1.03	-0.56	173.963
Medtr8g466250.1	calcium-binding EF-hand protein	348	80.3	-1.58	-1.34	170.011
Medtr4g081130.1	thiazole biosynthetic enzyme	1053	487.8	-0.62	-0.56	169.364
Medtr7g070125.1	transmembrane protein, putative	228	35.1	-2.48	-1.92	167.132
Medtr5g061160.1	Nodule Cysteine-Rich (NCR) secreted peptide	180	130.6	-1.28	-0.99	165.496
Medtr7g090950.1	eukaryotic-type carbonic anhydrase	813	33	-2.43	-2.05	164.389
Medtr1g071880.1	Nodule Cysteine-Rich (NCR) secreted peptide	174	130.6	-1.31	-0.96	164.243
Medtr7g077160.1	Bowman birk trypsin inhibitor	324	74.2	2.15	1.02	162.721
Medtr1g040875.1	CBL-interacting kinase	1311	479.8	-0.57	-0.59	161.357
Medtr1g029600.1	receptor-like kinase plant, putative	633	67	-1.59	-1.5	159.795
Medtr6g044562.1	Nodule Cysteine-Rich (NCR) secreted peptide	210	168.9	-1.26	-0.75	159.611
Medtr3g010630.1	Nodule Cysteine-Rich (NCR) secreted peptide	204	80.5	-1.61	-1.23	159.414
Medtr3g072030.1	wound-induced-like protein	603	399.2	-0.72	-0.55	158.083
Medtr3g055510.1	EF-hand pair protein	423	161.9	-1.12	-0.87	157.755
Medtr1g072540.1	adenylate isopentenyltransferase	984	36.5	-2	-2.16	157.68
Medtr2g048203.1	Nodule Cysteine-Rich (NCR) secreted peptide	117	139.2	-1.44	-0.78	156.349
Medtr1g075045.1	Nodule Cysteine-Rich (NCR) secreted peptide	168	91.5	-1.76	-0.96	154.598
Medtr4g011030.1	DUF761 domain protein	261	7.7	-5.75	-3.49	154.52
Medtr2g069273.2	Nodule-specific Glycine Rich Peptide	669	178.1	-0.96	-0.9	153.878
Medtr5g095620.1	Nodule Cysteine-Rich (NCR) secreted peptide	237	96.3	-1.39	-1.13	151.258
Medtr8g468070.1	Nodule Cysteine-Rich (NCR) secreted peptide	213	97.2	-1.54	-1.01	151.185
Medtr2g103307.1	embryo-specific protein	465	369.8	-0.67	-0.61	151.137
Medtr2g035130.1	disease-resistance response protein	474	67.1	1.76	1.27	149.982
Medtr5g063490.1	Nodule Cysteine-Rich (NCR) secreted peptide	204	133.3	-1.29	-0.87	149.603
Medtr7g034060.1	Nodule Cysteine-Rich (NCR) secreted peptide	282	95.7	-1.42	-1.09	148.124
Medtr6g472110.1	DUF1262 family protein	1200	21.7	-2.64	-2.58	147.803
Medtr5g036093.1	matrix metalloproteinase	945	26.8	-2.71	-2.03	147.435
Medtr2g063130.1	Nodule Cysteine-Rich (NCR) secreted peptide	180	233.8	-1.21	-0.52	147.107
Medtr7g056490.1	leguminosin group567 LEED...PEED secreted peptide	201	78.6	-1.89	-0.99	147.068
Medtr3g020920.1	Nodule Cysteine-Rich (NCR) secreted peptide	219	95.2	-1.54	-1	146.608
Medtr3g015940.1	Nodule Cysteine-Rich (NCR) secreted peptide	177	144.9	-1.38	-0.73	145.972
Medtr6g060370.1	Nodule Cysteine-Rich (NCR) secreted peptide	177	68.3	-1.83	-1.16	144.987
Medtr5g059445.1	Nodule Cysteine-Rich (NCR) secreted peptide	216	276.8	-0.95	-0.54	141.998
Medtr4g068340.1	T1.3 protein	882	208.2	-0.97	-0.7	141.368
Medtr4g063740.1	Nodule Cysteine-Rich (NCR) secreted peptide	180	182.8	-1.17	-0.66	141.158
Medtr6g034905.1	extensin-like region protein	468	50.2	2.38	1.18	140.982
Medtr5g020990.1	P-loop nucleoside triphosphate hydrolase superfamily protein	1452	72.5	-1.26	-1.54	140.679
Medtr4g078310.1	DUF506 family protein	873	48.2	1.58	1.83	139.365
Medtr7g092580.1	transmembrane protein, putative	270	89.3	1.49	1.04	138.379
Medtr3g065750.1	Nodule Cysteine-Rich (NCR) secreted peptide	180	153.6	-1.3	-0.69	137.779
Medtr7g088620.1	calmodulin (CAM)-binding protein of 25 kDa protein	708	138.9	-1.05	-0.94	137.094
Medtr0015s0230.1	Nodule Cysteine-Rich (NCR) secreted peptide	195	184.4	-1.03	-0.72	136.751
Medtr3g053600.1	Nodule Cysteine-Rich (NCR) secreted peptide	189	226.2	-1.1	-0.54	134.363
Medtr7g070090.1	Nodule Cysteine-Rich (NCR) secreted peptide	210	69.5	-1.66	-1.13	130.368
Medtr4g050590.1	FAF-like protein	1701	163.3	-1.09	-0.72	128.158
Medtr2g436100.1	RING-H2 zinc finger protein	867	57.8	-1.45	-1.52	127.391
Medtr5g058510.1	Nodule Cysteine-Rich (NCR) secreted peptide	234	78	-1.54	-1.06	127.327
Medtr7g064020.1	Nodule Cysteine-Rich (NCR) secreted peptide	165	155.7	-1.23	-0.66	126.397
Medtr0003s0180.1	Nodule Cysteine-Rich (NCR) secreted peptide	204	194.2	-1	-0.65	126.23
Medtr1g080780.1	Chitinase / Hevein / PR-4 / Wheatwin2	426	29.3	-2.35	-1.83	126.005
Medtr3g027772.1	transmembrane protein, putative	198	36	-1.72	-2.02	125.078
Medtr4g060610.1	Nodule Cysteine-Rich (NCR) secreted peptide	159	232.2	-0.9	-0.59	123.298
Medtr4g082355.1	transmembrane protein, putative	858	54.9	-1.41	-1.59	123.08
Medtr1g055035.1	Nodule Cysteine-Rich (NCR) secreted peptide	411	97.2	-1.54	-0.82	122.744
Medtr5g072455.1	Nodule Cysteine-Rich (NCR) secreted peptide	183	89.6	-1.33	-1.03	122.743
Medtr1g057270.1	late embryogenesis abundant protein	747	162.4	-0.99	-0.76	122.19
Medtr6g059410.1	Kunitz type trypsin inhibitor / Alpha-fucosidase	609	17.6	3.49	1.98	121.62
Medtr1g105360.1	fantastic four-like protein	1011	81.1	-1.37	-1.08	119.996
Medtr6g027155.1	Nodule Cysteine-Rich (NCR) secreted peptide	177	170.2	-1.07	-0.65	118.374
Medtr3g006380.1	Nodule Cysteine-Rich (NCR) secreted peptide	210	48.5	-1.74	-1.4	118.146
Medtr3g031335.1	Nodule Cysteine-Rich (NCR) secreted peptide	204	50.8	-1.86	-1.25	118.11
Medtr4g057257.1	Nodule Cysteine-Rich (NCR) secreted peptide	234	164.2	-1.04	-0.69	117.83
Medtr2g087285.1	aluminum activated malate transporter family protein	1350	22.9	-1.73	-2.97	117.662
Medtr6g008480.1	matrix metalloproteinase	1002	67.2	-1.58	-1.1	116.794
Medtr1g019110.1	dehydration-responsive element-binding protein	543	15.8	-3.09	-2.36	115.22
Medtr4g056320.1	legume lectin beta domain protein	786	75.7	-1.37	-1.1	114.08
Medtr4g097600.1	homeobox associated leucine zipper protein	816	102.9	-1.09	-1.01	113.283
Medtr5g061060.1	Nodule Cysteine-Rich (NCR) secreted peptide	219	75.7	-1.33	-1.12	112.763
Medtr6g006375.1	transmembrane protein, putative	738	22.1	-2.46	-2.07	112.538
Medtr3g436500.1	Nodule Cysteine-Rich (NCR) secreted peptide	207	98.4	-1.38	-0.82	111.349
Medtr0337s0090.1	Nodule Cysteine-Rich (NCR) secreted peptide	219	99.1	-1.12	-1	110.992
Medtr5g023210.1	divergent CRAL/TRIO domain protein	612	99.5	0.7	1.59	110.743
Medtr4g435298.1	Nodule Cysteine-Rich (NCR) secreted peptide	219	139.7	-1.29	-0.61	109.93
Medtr4g088170.1	cytochrome P450 family flavone synthase	1572	58	1.73	1.09	109.371
Medtr2g072670.1	hypothetical protein	306	115	-1.09	-0.87	109.055
Medtr7g063990.1	Nodule Cysteine-Rich (NCR) secreted peptide	156	91.4	-1.37	-0.87	108.94
Medtr1g027750.1	Nodule Cysteine-Rich (NCR) secreted peptide	177	165.7	-1.04	-0.63	108.567
Medtr7g056047.1	Nodule Cysteine-Rich (NCR) secreted peptide	219	112.8	-1.23	-0.78	108.22
Medtr3g101290.1	myb transcription factor	681	76.5	-0.95	-1.48	107.559
Medtr1g077000.1	peroxidase family protein	984	23.4	-2.35	-1.89	103.931
Medtr4g023900.1	Nodule Cysteine-Rich (NCR) secreted peptide	222	89.5	-1.38	-0.84	103.748
Medtr6g006500.1	Nodule Cysteine-Rich (NCR) secreted peptide	171	92	-1.42	-0.79	103.206
Medtr6g066090.1	plant/F12B17-70 protein	483	279.7	-0.62	-0.59	102.314
Medtr1g052885.1	calcium-binding EF-hand protein	342	43.4	-1.55	-1.52	102.25
Medtr5g064640.1	hypothetical protein	480	37.8	-1.61	-1.68	102.241
Medtr3g089125.1	bidirectional sugar transporter	744	26.4	-1.75	-2.21	102.102
Medtr4g091100.1	F-box SKIP27-like protein	486	27.1	-1.97	-1.91	101.969
Medtr7g044980.1	albumin I	438	18.9	3.13	1.7	100.567
Medtr6g006220.1	Nodule Cysteine-Rich (NCR) secreted peptide	183	44.1	-1.96	-1.14	98.537
Medtr1g074930.1	high affinity inorganic phosphate transporter	1617	65.1	1.03	1.46	97.8974
Medtr3g015845.1	Nodule Cysteine-Rich (NCR) secreted peptide	171	97.2	-1.29	-0.78	97.8026
Medtr2g015470.1	purine permease	1149	235.4	-0.67	-0.62	97.7852
Medtr5g093390.1	GDP-L-galactose phosphorylase	1320	86.1	0.97	1.16	96.8797
Medtr8g015960.1	2,3-diketo-5-methylthio-1-phosphopentane phosphatase	825	41.9	1.26	1.83	96.613
Medtr7g065025.1	Nodule Cysteine-Rich (NCR) secreted peptide	195	65.4	-1.57	-0.94	96.5173
Medtr3g065050.1	Nodule Cysteine-Rich (NCR) secreted peptide	180	45.3	-1.69	-1.26	96.4618
Medtr0004s0650.1	glycerol-3-phosphate transporter	1539	155.2	0.66	0.94	96.2861
Medtr5g061763.1	Nodule Cysteine-Rich (NCR) secreted peptide	147	78.7	-1.3	-0.94	96.1714
Medtr6g043430.1	Nodule Cysteine-Rich (NCR) secreted peptide	144	56	-1.35	-1.27	96.012
Medtr4g053440.1	zinc finger A20 and AN1 domain stress-associated protein	513	108.6	-0.92	-0.96	95.9155
Medtr3g094130.1	hypothetical protein	294	9.6	-2.19	-4.54	95.449
Medtr2g090695.1	transmembrane protein, putative	237	35	-1.6	-1.7	95.2
Medtr1g096370.1	Thionin related	288	3.5	-5.73	-4.71	94.4591
Medtr1g006660.1	AP2 domain class transcription factor	774	11.6	-3.09	-2.63	94.2697
Medtr2g043710.1	transmembrane protein, putative	633	9.5	3.19	3.11	94.2485
Medtr1g010310.1	Nodule Cysteine-Rich (NCR) secreted peptide	198	145	-0.86	-0.74	92.278
Medtr1g051840.1	Nodule Cysteine-Rich (NCR) secreted peptide	141	62.9	-1.51	-0.97	92.1296
Medtr8g107110.1	EF hand calcium-binding family protein	498	26.1	-1.81	-1.94	91.6475
Medtr6g044700.1	Nodule Cysteine-Rich (NCR) secreted peptide	210	117.3	-1.06	-0.73	90.7667
Medtr2g041100.1	Nodule-specific Glycine Rich Peptide	372	20.6	-2.33	-1.89	90.7162
Medtr1g029610.1	receptor-like kinase plant-like protein, putative	1839	67.5	-1.16	-1.15	90.045
Medtr4g006970.1	CBL-interacting kinase	1374	88.8	-0.85	-1.19	89.8212
Medtr8g036980.1	AN1-like zinc finger protein	456	318.5	-0.54	-0.52	89.4348
Medtr0048s0180.1	late nodulin	234	136.3	-0.99	-0.66	89.0584
Medtr1g041915.1	Nodule Cysteine-Rich (NCR) secreted peptide	201	29.7	-1.78	-1.66	87.7576
Medtr3g079340.1	enhanced disease susceptibility protein	1857	63.4	-1.21	-1.14	87.454
Medtr5g080400.1	leghemoglobin Lb120-1	462	30.6	-1.61	-1.77	87.2008
Medtr0795s0020.1	metal ion-binding protein, putative	384	162.4	-0.65	-0.82	86.5592
Medtr8g078790.1	DUF4228 domain protein	516	42.3	-1.37	-1.48	85.7675
Medtr4g049640.1	C4-dicarboxylate transporter/malic acid protein	1107	62.6	-1.13	-1.21	85.593
Medtr4g027390.1	phosphorus starvation-induced protein	786	7.3	3.23	3.58	84.4128
Medtr5g061610.1	hypothetical protein	216	7.4	-3.23	-3.52	84.135
Medtr5g034320.1	polygalacturonase non-catalytic protein	1893	59.6	-0.91	-1.55	84.0658
Medtr5g054300.1	myb-like transcription factor family protein	1086	32.2	1.52	1.68	82.2259
Medtr4g073920.1	1-phosphatidylinositol phosphodiesterase-like protein	954	81	0.84	1.2	81.648
Medtr8g442760.1	Nodule Cysteine-Rich (NCR) secreted peptide	204	126	-0.73	-0.88	80.9424
Medtr4g009950.1	VQ motif protein	543	16.6	-1.86	-2.61	80.5864
Medtr5g088770.1	cysteine protease inhibitor cystatin	315	66.4	0.94	1.28	79.8925
Medtr0111s0050.1	Nodule Cysteine-Rich (NCR) secreted peptide	153	76.1	-1.23	-0.85	79.5625
Medtr6g006275.1	Nodule Cysteine-Rich (NCR) secreted peptide	180	86.4	-1.26	-0.73	79.4707
Medtr4g059900.1	Nodule Cysteine-Rich (NCR) secreted peptide	438	186.9	-0.74	-0.57	78.8344
Medtr8g015940.1	2,3-diketo-5-methylthio-1-phosphopentane phosphatase	804	11.4	2.38	2.9	78.6828
Medtr3g018780.1	annexin D8	945	39.6	-1.62	-1.22	78.2654
Medtr2g044320.1	hypothetical protein	441	12.1	-3.06	-2.1	77.7546
Medtr8g078960.1	hypothetical protein	324	7.1	-3.93	-2.78	77.5703
Medtr2g054830.1	Nodule Cysteine-Rich (NCR) secreted peptide	204	46.3	-1.49	-1.12	77.2654
Medtr2g090285.1	hypothetical protein	1551	107.4	0.71	1.01	77.0165
Medtr6g033740.1	P-loop nucleoside triphosphate hydrolase superfamily protein	2442	69	-1.18	-0.94	76.5348
Medtr4g078710.1	ethylene response factor	657	35.4	-1.13	-1.91	76.4038
Medtr6g038600.1	hypothetical protein	246	52.8	-1.71	-0.84	75.8419
Medtr4g026965.1	Nodule Cysteine-Rich (NCR) secreted peptide	183	46.1	-1.47	-1.11	75.2214
Medtr3g028550.1	transmembrane protein, putative	198	27.4	-1.72	-1.59	74.9335
Medtr1g109470.1	octicosapeptide/phox/Bem1p family protein	2256	214.7	-0.64	-0.54	74.2003
Medtr3g110395.1	6-phosphofructokinase	1560	87.2	-1.04	-0.81	73.4573
Medtr4g107370.1	P-loop nucleoside triphosphate hydrolase superfamily protein	1563	33.8	-1.41	-1.54	73.3933
Medtr1g059940.1	eukaryotic-type carbonic anhydrase	804	14.4	-2.41	-2.11	73.2254
Medtr4g093080.1	receptor lectin kinase	2436	18.9	-2.36	-1.63	72.7045
Medtr5g048550.1	2OG-Fe(II) oxygenase family oxidoreductase	1062	76.3	1.27	0.75	72.6757
Medtr2g030420.1	P-loop nucleoside triphosphate hydrolase superfamily protein	1401	25.7	-1.48	-1.91	72.6488
Medtr5g019870.1	polyol/monosaccharide transporter 1	1491	51.3	-1.32	-1.06	71.779
Medtr3g014695.1	Nodule Cysteine-Rich (NCR) secreted peptide	183	93.3	-1.01	-0.76	71.6171
Medtr7g451210.1	heavy metal transport/detoxification superfamily protein	342	8.5	-3.09	-2.72	71.4408
Medtr2g029850.1	peroxidase family protein	1059	253.3	0.53	0.53	71.152
Medtr7g116870.1	lanatoside 15-O-acetylesterase	1146	46.5	-1.1	-1.39	71.0985
Medtr4g005320.1	SAUR-like auxin-responsive family protein	495	14.4	-2.95	-1.67	70.9416
Medtr1g072095.1	Nodule Cysteine-Rich (NCR) secreted peptide	195	46	-1.57	-0.98	70.7756
Medtr8g074335.1	Chitinase (Class Ib) / Hevein	930	42.6	2.05	0.81	70.7373
Medtr7g082640.1	Lipid transfer protein	285	24	1.43	2.06	70.6992
Medtr7g095970.1	Defensin related	240	56.3	-1.49	-0.84	70.4651
Medtr3g102660.1	GASA/GAST/Snakin	258	158.4	-0.56	-0.79	70.0762
Medtr6g012640.1	transmembrane protein, putative	222	147.6	0.6	0.79	69.9624
Medtr3g016025.1	hypothetical protein	294	37.3	-1.5	-1.25	69.9375
Medtr6g045257.1	heavy metal-associated domain protein, putative	330	43.2	-1.26	-1.28	69.673
Medtr6g009520.1	P-loop nucleoside triphosphate hydrolase superfamily protein	1563	39.5	-1.1	-1.6	69.52
Medtr6g033725.1	UDP-glucosyl transferase 88A1	1440	51.7	1.52	0.88	69.1539
Medtr5g016320.1	indole-3-acetic acid-amido synthetase	1803	95	1.12	0.64	68.096
Medtr3g025420.1	Nodule Cysteine-Rich (NCR) secreted peptide	192	116.1	-0.93	-0.63	68.023
Medtr8g089880.1	zinc finger, C3HC4 type (RING finger) protein	828	26.8	-1.94	-1.29	67.0697
Medtr6g086170.1	sulfate/bicarbonate/oxalate exchanger and transporter sat-1	1920	74.8	-0.86	-1.04	66.9011
Medtr3g084090.1	UDP-D-glucuronate 4-epimerase	1344	115.2	-0.69	-0.84	66.7699
Medtr4g112460.1	EF hand calcium-binding family protein	510	42.9	-1.27	-1.22	66.4693
Medtr7g084820.1	Nodule Cysteine-Rich (NCR) secreted peptide	171	49.2	-1.67	-0.8	65.7312
Medtr6g471740.1	leguminosin proline-rich group669 secreted peptide	303	14	2.37	1.98	65.6964
Medtr5g072420.1	Nodule Cysteine-Rich (NCR) secreted peptide	204	26.1	-1.79	-1.4	65.4066
Medtr7g031920.1	hypothetical protein	267	6.1	-2.92	-3.66	65.1919
Medtr1g029230.1	Nodule Cysteine-Rich (NCR) secreted peptide	297	41.3	-1.53	-1.03	65.0847
Medtr6g461820.1	Nodule Cysteine-Rich (NCR) secreted peptide	186	71.2	-1.25	-0.73	64.97
Medtr1g025250.1	GASA/GAST/Snakin	303	7.7	-2.9	-2.89	64.5337
Medtr6g478110.1	Kunitz type trypsin inhibitor / miraculin	153	30	-1.66	-1.28	63.744
Medtr5g023775.1	Nodule Cysteine-Rich (NCR) secreted peptide	186	35.8	-1.72	-1.03	63.4233
Medtr5g072070.1	Nodule Cysteine-Rich (NCR) secreted peptide	231	105.3	-0.91	-0.66	63.2432
Medtr4g071400.1	hypothetical protein	366	32.2	1.38	1.42	63.0991
Medtr1g012440.1	IDS4-like protein	825	59.4	0.94	1.13	63.0947
Medtr7g033950.1	hypothetical protein	393	11.2	-2.46	-2.26	62.2675
Medtr4g117050.1	aluminum induced protein with YGL and LRDR motif protein	714	36	-1.26	-1.37	62.1432
Medtr2g054840.1	cytosine-specific methyltransferase, putative	465	73.1	-1.03	-0.82	61.7403
Medtr3g006660.1	Nodule Cysteine-Rich (NCR) secreted peptide	237	22.1	-1.96	-1.42	61.5087
Medtr5g072325.1	Nodule Cysteine-Rich (NCR) secreted peptide	204	97	-0.78	-0.81	61.2846
Medtr3g087510.1	PLAT-plant-stress protein	570	47.2	1.41	0.92	61.2278
Medtr2g013370.1	Dof domain zinc finger protein	825	37.5	-1.36	-1.2	61.2
Medtr4g027040.1	NF-X1-type zinc finger protein NFXL1	3036	13.7	-1.94	-2.29	60.8636
Medtr2g039910.1	calmodulin-binding family protein	1527	16.8	-2.07	-1.72	59.8147
Medtr0003s0130.1	Nodule Cysteine-Rich (NCR) secreted peptide	231	53.3	-1.3	-0.86	59.5894
Medtr7g079720.1	auxin efflux carrier family transporter	1092	22.9	-1.35	-1.91	59.0476
Medtr5g095595.1	Nodule Cysteine-Rich (NCR) secreted peptide	237	53.8	-1.15	-0.95	58.7765
Medtr6g028030.1	annexin D8	963	39.7	-1.32	-1.12	58.6925
Medtr5g018610.1	hypothetical protein	222	19.5	-1.71	-1.76	58.6872
Medtr3g067610.1	EF hand calcium-binding family protein	417	50.4	-1.25	-0.93	58.59
Medtr7g077350.1	trypsin inhibitor, putative	408	36.6	-1.6	-0.99	57.9744
Medtr7g011010.1	EF hand calcium-binding family protein	609	31.6	-1.41	-1.29	57.4772
Medtr7g051290.1	Nodule Cysteine-Rich (NCR) secreted peptide	192	57.6	-1.37	-0.72	56.8166
Medtr4g063190.1	transmembrane protein, putative	402	75.1	0.59	1.27	56.2724
Medtr5g013285.1	hypothetical protein	369	52.1	-0.83	-1.3	56.2159
Medtr2g066200.1	F-box protein interaction domain protein	1170	23.5	-1.72	-1.39	56.1838
Medtr4g065390.1	Nodule Cysteine-Rich (NCR) secreted peptide	192	95.5	-1.02	-0.57	55.5237
Medtr4g037105.1	purple acid phosphatase superfamily protein	1398	34	1.14	1.41	54.6516
Medtr4g082365.1	transmembrane protein, putative	780	36.9	-1.37	-1.08	54.5972
Medtr7g029165.1	Nodule Cysteine-Rich (NCR) secreted peptide	189	30.4	-1.35	-1.33	54.5832
Medtr1g099350.1	chitinase	876	77.2	-0.99	-0.7	53.4996
Medtr6g084900.1	cytochrome P450 family 71 protein	822	46.4	1.22	0.94	53.2115
Medtr3g094730.1	transmembrane protein, putative	249	26.8	-1.31	-1.51	53.0131
Medtr1g016780.1	vacuolar processing enzyme	1482	50.2	1.11	0.95	52.9359
Medtr4g128570.1	xyloglucan endotransglucosylase/hydrolase family protein	828	8.5	-2.82	-2.19	52.4943
Medtr4g073840.1	NBS-LRR type disease resistance protein	2823	7	-2.58	-2.9	52.374
Medtr4g063735.1	wuschel-related homeobox protein	774	67	-1.12	-0.69	51.7776
Medtr3g015080.1	terpene synthase, putative	405	15.2	1.87	1.82	51.7317
Medtr6g006350.1	Nodule Cysteine-Rich (NCR) secreted peptide	234	71	-1.01	-0.72	51.6312
Medtr6g069600.1	phosphoethanolamine N-methyltransferase	1494	2.4	-4.64	-4.63	51.5597
Medtr8g006775.1	auxin efflux carrier family protein	1251	17.9	-1.87	-1.54	51.5484
Medtr7g019160.1	hypothetical protein	189	38.9	-1.13	-1.17	51.4297
Medtr2g072690.1	late nodulin	303	34.4	-1.61	-0.92	50.9533
Medtr4g060650.1	Nodule Cysteine-Rich (NCR) secreted peptide	174	61.9	-1.24	-0.66	50.659
Medtr5g012490.1	eukaryotic aspartyl protease family protein	1446	29.1	-1.39	-1.25	50.5613
Medtr3g051610.1	DUF4228 domain protein	294	37.6	-1.21	-1.1	50.0456
Medtr0200s0050.1	purple acid phosphatase family protein	666	23.3	1.41	1.52	49.9366
Medtr4g107650.1	homeobox leucine zipper family protein	1014	30.1	2.15	0.77	49.8306
Medtr5g017670.1	patatin-like phospholipase	1200	5.9	3.3	2.54	49.4538
Medtr6g023805.1	kelch repeat F-box protein	1218	34.3	-1.53	-0.94	49.3303
Medtr5g081860.1	MYB transcription factor MYB51	816	88.4	-0.9	-0.61	48.5316
Medtr1g070250.1	transcriptional regulator superman protein	576	87.5	-0.7	-0.79	48.3875
Medtr1g019600.1	EF-hand pair protein	303	5	3.03	3.17	48.0255
Medtr1g075640.1	phosphate transporter PHO1-like protein	2319	25.6	-1.63	-1.15	47.9872
Medtr8g012240.1	DUF506 family protein	918	9.4	1.8	2.83	47.8836
Medtr7g066720.1	Nodule Cysteine-Rich (NCR) secreted peptide	180	66.6	-1.08	-0.66	47.4725
Medtr1g080700.1	linker histone H1 and h5 family protein	555	109.2	0.55	0.78	46.8468
Medtr3g102010.1	HXXXD-type acyl-transferase family protein	1374	16.6	-1.84	-1.53	46.7323
Medtr3g064745.1	late nodulin protein	183	39.4	-1.21	-0.98	46.7205
Medtr1g013050.1	aspartate aminotransferase	1398	111.6	-0.77	-0.54	46.4033
Medtr7g029400.1	BZIP transcription factor	579	2.6	-5.53	-3.2	46.0096
Medtr4g065990.1	core histone H2A/H2B/H3/H4	411	68.5	0.73	0.92	46.0046
Medtr2g035100.1	disease-resistance response protein	474	54	0.99	0.86	45.9756
Medtr6g043450.1	hypothetical protein	594	20.4	-1.31	-1.71	45.698
Medtr5g095590.1	Nodule Cysteine-Rich (NCR) secreted peptide	240	81.8	-0.83	-0.67	45.489
Medtr2g082990.1	NDR1	654	28.4	-1.38	-1.16	45.4627
Medtr1g053975.1	Nodule Cysteine-Rich (NCR) secreted peptide	201	10.8	-2.08	-2.02	45.3773
Medtr5g010640.1	pathogenesis-related thaumatin family protein	711	47.3	1.47	0.64	44.4998
Medtr2g048885.1	Nodule Cysteine-Rich (NCR) secreted peptide	198	50.5	-1.11	-0.79	44.2835
Medtr2g010980.1	hypothetical protein	945	63.5	-0.78	-0.89	44.0817
Medtr6g038570.1	hypothetical protein	543	22.3	-1.93	-1.02	43.8998
Medtr6g028050.1	calcium-dependent lipid-binding (CaLB domain) family protein	3081	22.7	-1.28	-1.51	43.8746
Medtr2g014340.1	ethylene response factor	603	64.7	-0.76	-0.89	43.7631
Medtr1g012430.1	alpha/beta hydrolase fold protein	939	17.6	-1.38	-1.8	43.7184
Medtr1g076940.1	isoflavone-7-O-methyltransferase	1086	8.3	2.32	2.23	42.9409
Medtr4g045667.1	beta-amylase	1491	70.8	0.96	0.63	42.8198
Medtr7g079110.1	heavy metal transport/detoxification superfamily protein	519	15.6	-1.8	-1.52	42.6816
Medtr5g091130.1	eukaryotic aspartyl protease family protein	1671	38.9	-1.03	-1.06	42.471
Medtr5g062700.1	AP2 domain class transcription factor	1116	68.8	-0.86	-0.71	42.0093
Medtr6g071695.1	purple acid phosphatase	366	21.4	1.33	1.47	41.8391
Medtr3g080500.1	copper amine oxidase, enzyme domain protein	2196	85.2	-0.86	-0.57	41.765
Medtr1g070185.1	desacetoxyvindoline 4-hydroxylase, putative	1104	34	-1.08	-1.12	41.1264
Medtr8g076300.1	transmembrane protein, putative	237	9.5	-2.66	-1.62	40.9374
Medtr4g091090.1	cysteine-rich TM module stress tolerance protein	243	5.5	-2.96	-2.51	40.8628
Medtr0192s0050.1	Nodule Cysteine-Rich (NCR) secreted peptide	252	16.8	-1.75	-1.38	40.572
Medtr7g113830.1	transcription factor	951	27.2	-0.98	-1.5	39.984
Medtr4g010530.1	transmembrane protein, putative	384	8.8	-2.63	-1.72	39.8077
Medtr6g043440.1	hypothetical protein	324	5.6	-2.63	-2.7	39.7656
Medtr5g004830.1	hypothetical protein	435	43.6	-1	-0.91	39.676
Medtr3g082770.1	nudix family hydrolase	1041	22.2	-1.59	-1.12	39.5338
Medtr8g095370.1	Defensin MtDef4.6	225	15.4	-1.79	-1.43	39.4194
Medtr5g081555.1	hypothetical protein	264	23.3	-1.53	-1.1	39.2139
Medtr5g047670.1	Nodule Cysteine-Rich (NCR) secreted peptide	201	64.2	-0.89	-0.68	38.8538
Medtr2g035105.1	disease-resistance response protein	474	74.2	0.77	0.68	38.8511
Medtr4g104410.1	transducin/WD40 repeat protein	1104	11.9	-1.7	-1.92	38.8416
Medtr4g114210.1	class III peroxidase	963	30.1	-1.31	-0.98	38.6424
Medtr1g099570.1	white-brown-complex ABC transporter family protein	1833	79.3	-0.59	-0.82	38.3653
Medtr7g024670.1	Dof domain zinc finger protein	1122	33	-1.3	-0.89	38.181
Medtr3g087150.1	plant/T5J17-70 protein, putative	753	74.1	-0.66	-0.78	38.1467
Medtr4g068550.1	fatty acid hydroperoxide lyase	1449	70.9	0.85	0.63	37.9669
Medtr4g011820.1	aspartate aminotransferase	1191	59.8	-0.72	-0.88	37.8893
Medtr0295s0010.1	hypothetical protein	771	2.6	-4.48	-3.23	37.623
Medtr6g478120.1	eukaryotic peptide chain release factor subunit 1-3	1311	55.7	-0.79	-0.85	37.4026
Medtr3g092640.1	membrane-related protein CP5, putative	1275	43.5	-0.85	-1.01	37.3448
Medtr2g058625.1	Nodule Cysteine-Rich (NCR) secreted peptide	171	55.6	-0.97	-0.69	37.2131
Medtr5g081840.1	pectinesterase inhibitor domain protein	528	9.9	-1.83	-2.04	36.9587
Medtr7g115650.1	myb transcription factor	624	5	-2.63	-2.81	36.9515
Medtr2g015870.1	armadillo/beta-catenin-like repeat protein, putative	1323	14.6	-1.66	-1.52	36.8387
Medtr7g075900.1	subtilisin-like serine protease	2325	8.7	-1.71	-2.47	36.7462
Medtr3g062870.1	hypothetical protein	225	64.5	-0.73	-0.78	36.7263
Medtr5g020980.1	P-loop nucleoside triphosphate hydrolase superfamily protein	1512	52.6	-0.83	-0.84	36.6727
Medtr3g070490.1	early flowering protein	393	48	0.83	0.92	36.6528
Medtr3g028380.1	Nodule Cysteine-Rich (NCR) secreted peptide	339	22.6	-1.47	-1.1	36.5442
Medtr1g043290.1	high affinity inorganic phosphate transporter	1602	14.5	1.5	1.68	36.54
Medtr7g090180.1	S-adenosylmethionine-dependent methyltransferase	786	20.7	-1.06	-1.66	36.4237
Medtr2g042420.1	adipocyte plasma membrane-associated-like protein	1059	16.5	-1.61	-1.37	36.3941
Medtr5g096120.1	disease resistance-responsive, dirigent domain protein	570	19.8	-1.37	-1.34	36.3488
Medtr3g104510.1	glutaredoxin-C1 protein	357	11.4	-1.56	-2.04	36.2794
Medtr6g022530.1	Defensin related	243	28.3	1	1.28	36.224
Medtr5g084770.1	GDSL-like lipase/acylhydrolase	1056	33.1	-1.06	-1.03	36.1386
Medtr4g094695.1	heavy metal P-type ATPase	2979	50.2	-0.9	-0.79	35.6922
Medtr4g122930.1	plant/F25P12-18 protein	459	17.9	1.27	1.57	35.6908
Medtr4g134130.1	universal stress family protein	765	25.4	1.01	1.39	35.6591
Medtr3g020950.1	Nodule Cysteine-Rich (NCR) secreted peptide	213	14.3	-1.85	-1.29	34.127
Medtr2g100270.1	PRA1 (prenylated RAB acceptor) family protein	558	107.3	0.53	0.6	34.1214
Medtr8g077940.1	GRAS family transcription factor	1629	44.4	-0.87	-0.88	33.9926
Medtr8g446810.1	calcium-binding EF-hand protein	426	10.7	-1.74	-1.82	33.8848
Medtr1g418545.1	acyl-CoA-binding domain protein	966	36	0.77	1.22	33.8184
Medtr4g045800.1	hypothetical protein	258	47.3	-0.93	-0.76	33.4316
Medtr6g066040.1	plant/F12B17-70 protein	699	65	-0.73	-0.7	33.215
Medtr6g038010.1	plant invertase/pectin methylesterase inhibitor protein	528	21.7	-1.04	-1.47	33.175
Medtr8g064080.1	hypothetical protein	312	11.7	-1.86	-1.52	33.0782
Medtr1g007860.1	alpha/beta fold hydrolase	1236	6.8	1.95	2.48	32.8848
Medtr1g090770.1	transmembrane protein, putative	732	9.1	-1.92	-1.88	32.8474
Medtr0240s0040.1	Nodule Cysteine-Rich (NCR) secreted peptide	195	54.2	-1.09	-0.55	32.4929
Medtr2g086300.1	alpha/beta hydrolase family protein	1110	9.9	1.67	1.93	31.9087
Medtr7g028800.1	Nodule Cysteine-Rich (NCR) secreted peptide	174	26.5	-1.48	-0.81	31.7682
Medtr6g091590.1	hypothetical protein	465	37	-0.96	-0.89	31.6128
Medtr7g113800.1	RING-H2 zinc finger protein	1086	72.2	-0.59	-0.74	31.5225
Medtr7g077780.1	U-box kinase family protein	2691	19.1	1.16	1.41	31.24
Medtr8g079660.1	LOB domain protein	795	3.9	-2.87	-2.79	31.2285
Medtr7g095640.1	inhibitor of apoptosis-promoting Bax1 protein	714	50.8	-0.72	-0.85	31.0896
Medtr4g052380.1	nitrilase/nitrile hydratase NIT4A-like protein	993	25.6	-1.35	-0.89	30.7584
Medtr2g088100.1	hypothetical protein	213	13	-1.45	-1.63	30.7255
Medtr1g026070.1	anaphase-promoting complex subunit 11 RING-H2 finger protein	399	18.8	-1.43	-1.14	30.6478
Medtr1g086390.1	polygalacturonase/glycoside hydrolase family protein	1434	25.7	-1.35	-0.88	30.5316
Medtr6g074160.1	hypothetical protein	363	16.4	-1.47	-1.26	30.3761
Medtr1g051365.1	hypothetical protein	384	33.6	-0.93	-0.97	30.3106
Medtr8g442570.1	hypothetical protein	423	23.4	-1.32	-0.98	30.2702
Medtr7g028975.1	transmembrane protein, putative	210	30	-1.07	-0.93	29.853
Medtr4g124380.1	anaphase-promoting complex subunit 11 RING-H2 finger protein	510	58.5	-0.59	-0.86	29.6829
Medtr7g081815.1	AP2-domain DNA-binding protein	624	72.7	-0.69	-0.59	29.5962
Medtr3g112530.1	C4-dicarboxylate transporter/malic acid protein	1137	14.2	1.46	1.42	29.4394
Medtr3g463760.1	non-specific phospholipase C4	1596	38.3	0.64	1.2	29.4144
Medtr1g094000.1	phosphoenolpyruvate carboxylase	1029	14.1	1.13	1.84	29.3167
Medtr7g065590.1	glutathione S-transferase	675	9.7	2.67	1.13	29.2659
Medtr2g079670.5	stem-specific TSJT1-like protein	762	17.1	-1.51	-1.13	29.1777
Medtr1g069250.1	leguminosin group486 secreted peptide	471	9.8	-1.64	-1.81	29.0903
Medtr7g079830.1	Novel MEG related family	357	60.4	-0.8	-0.6	28.992
Medtr7g065890.1	plant inositol phosphorylceramide synthase	1050	21.5	-1.32	-1.01	28.6638
Medtr2g090745.1	C2H2-like zinc finger protein, putative	1290	13.1	-1.93	-1.13	28.5698
Medtr7g082810.1	MATE efflux family protein	1440	27.3	-0.98	-1.06	28.3592
Medtr3g026820.1	hypothetical protein	1053	7.3	-1.68	-2.27	27.8393
Medtr4g090520.1	Novel GRP family	468	29.9	-1.22	-0.76	27.7233
Medtr4g060370.2	late nodulin	255	15.4	-1.52	-1.17	27.3874
Medtr4g046083.1	hypothetical protein	249	17.9	-1.18	-1.29	27.2474
Medtr2g025040.1	plastid lipid-associated protein	951	5.7	-1.96	-2.43	27.148
Medtr5g063560.1	hypothetical protein	231	38.6	-1.15	-0.61	27.0779
Medtr8g102620.1	NADP-dependent malic enzyme-like protein	1776	65	0.65	0.64	27.04
Medtr5g048310.2	Nodule Cysteine-Rich (NCR) secreted peptide	183	16.3	-1.64	-1.01	26.9993
Medtr2g016030.1	Dof domain zinc finger protein	486	23.4	0.95	1.2	26.676
Medtr7g103560.1	NLI interacting factor-like phosphatase	789	48	0.56	0.98	26.3424
Medtr2g097463.1	GRAS family transcription factor	1974	40.3	-0.92	-0.71	26.324
Medtr1g024085.1	SAUR-like auxin-responsive family protein	441	32.2	-0.89	-0.91	26.0788
Medtr3g068070.1	NAD(P)-binding rossmann-fold protein	810	62.9	-0.56	-0.73	25.7135
Medtr1g075430.1	transcriptional regulator superman protein	576	9.4	-1.81	-1.51	25.6911
Medtr6g009440.1	prolyl 4-hydroxylase alpha-like protein	942	45	-0.75	-0.76	25.65
Medtr4g012490.1	hypothetical protein	372	13.7	-1.44	-1.29	25.4491
Medtr4g118800.1	plant integral membrane protein	564	22	1.05	1.09	25.179
Medtr4g059890.1	hypothetical protein	156	14.7	-1.6	-1.07	25.1664
Medtr8g087820.1	cyclic phosphodiesterase-like protein	555	20.6	0.93	1.31	25.097
Medtr1g060360.1	purple acid phosphatase superfamily protein	1311	11.8	1.09	1.95	25.0809
Medtr1g056455.1	hypothetical protein	348	24.8	-1	-1.01	25.048
Medtr1g081660.1	benzyl alcohol O-benzoyltransferase	1359	15.9	1.32	1.19	24.9757
Medtr4g114960.1	clathrin assembly plant-like protein, putative	1806	19.7	-1.1	-1.14	24.7038
Medtr3g014880.1	cytochrome P450 family 82 protein	1599	13.7	1.58	1.14	24.6764
Medtr5g009290.1	hypothetical protein	429	18.3	0.96	1.4	24.5952
Medtr7g117170.1	UDP-glucosyltransferase family protein	1452	73.2	-0.61	-0.55	24.5586
Medtr1g059900.1	eukaryotic-type carbonic anhydrase	606	32.5	-0.89	-0.84	24.297
Medtr8g036920.1	DNA-damage-repair/toleration DRT100-like protein	1098	29.8	0.83	0.98	24.2393
Medtr5g009460.1	myb transcription factor	276	28.9	0.91	0.92	24.1951
Medtr5g062660.1	nudix hydrolase-like protein	462	53.9	-0.68	-0.66	24.1903
Medtr4g017030.1	germin family protein	666	7.2	1.93	1.73	24.0401
Medtr0160s0030.1	C2H2-type zinc finger protein, putative	1086	67	-0.66	-0.54	23.8788
Medtr8g033020.1	AKAP7 2'5' RNA ligase-like domain protein	255	3.5	-3.17	-2.15	23.8542
Medtr1g099800.1	heavy metal transport/detoxification superfamily protein	411	10	-1.69	-1.41	23.829
Medtr2g090340.1	hypothetical protein	213	33.4	0.69	1.03	23.7374
Medtr4g035430.1	DNA-binding domain protein	669	18.2	-1.09	-1.19	23.6072
Medtr1g015300.1	thermospermine synthase ACAULIS protein	1014	12.2	-1.84	-1.05	23.5704
Medtr6g059530.1	Kunitz type trypsin inhibitor / Alpha-fucosidase	612	2	4.4	2.67	23.496
Medtr3g061110.1	subtilisin-like serine protease	2268	11.3	1.35	1.53	23.3402
Medtr4g017440.1	DUF674 family protein	1527	17.8	-1.38	-0.95	23.3358
Medtr0240s0020.1	hypothetical protein	348	11.6	-1.46	-1.36	23.033
Medtr8g012800.1	Defensin related	249	60	0.57	0.67	22.914
Medtr4g057260.1	leucine-rich receptor-like kinase family protein	1044	30.5	-1	-0.74	22.57
Medtr8g012685.1	hypothetical protein	210	27.1	-1.08	-0.77	22.5364
Medtr7g100540.1	thioredoxin-like protein AAED1	756	6.8	1.68	1.97	22.5053
Medtr8g090350.1	ethylene response factor	861	35.6	-0.64	-0.98	22.3283
Medtr1g017990.1	ZCF37, putative	858	27.9	0.79	1.01	22.2614
Medtr5g008040.1	12-oxophytodienoate reductase-like protein	1116	62.6	-0.6	-0.59	22.1604
Medtr1g093350.1	auxin response factor	537	12.7	1.32	1.32	22.1285
Medtr8g015980.1	ABC transporter-like family-protein	4365	6.2	-1.57	-2.26	21.9988
Medtr3g092900.1	caffeic acid O-methyltransferase	1098	37.7	-0.63	-0.91	21.6134
Medtr7g058875.1	hypothetical protein	156	7.8	-1.8	-1.53	21.4812
Medtr0112s0040.1	leginsulin related MtN11/16/17 family	162	24.2	1.04	0.85	21.3928
Medtr1g099290.1	chitinase	1752	3.5	-2.49	-2.45	21.3518
Medtr4g115690.1	hypothetical protein	1083	7.3	1.48	1.97	21.2839
Medtr2g070780.1	F-box/LRR protein	1062	12.6	-1.25	-1.35	21.2625
Medtr6g038320.1	Nodule Cysteine-Rich (NCR) secreted peptide	297	25.2	-1.19	-0.7	20.9916
Medtr4g126170.1	DUF4408 domain protein	573	8.9	-1.36	-1.72	20.8189
Medtr3g094800.1	transmembrane protein, putative	468	38.9	-0.81	-0.66	20.7959
Medtr2g091120.1	hypothetical protein	264	5.1	-2.36	-1.72	20.7019
Medtr1g008140.1	pectinesterase/pectinesterase inhibitor	1830	41.6	-0.67	-0.74	20.6253
Medtr1g073740.1	cellulose synthase-like protein D3	2223	19.8	-0.71	-1.46	20.5247
Medtr2g090675.1	transcription activator GLK1-like protein	1275	8.6	-1.8	-1.32	20.4336
Medtr0291s0030.1	hypothetical protein	180	14.1	-1.57	-0.92	20.366
Medtr4g011690.1	2-oxoglutarate-dependent dioxygenase	948	7.3	1.69	1.65	20.356
Medtr4g081200.1	NDR1	675	13.3	1.33	1.15	20.3424
Medtr1g088150.1	transmembrane protein, putative	906	24.9	-1.03	-0.79	20.2611
Medtr1g084160.1	transcription factor bHLH147	576	35.8	0.77	0.73	20.1232
Medtr5g098800.1	coproporphyrinogen III oxidase	1200	56.8	-0.6	-0.59	20.1072
Medtr4g011900.1	galactose oxidase/kelch repeat protein	1083	31.4	0.95	0.67	19.9861
Medtr4g017470.1	DUF674 family protein	1482	10.9	-1.54	-1.19	19.9753
Medtr8g045210.1	50S ribosomal protein L33	297	20.8	-0.97	-0.99	19.9742
Medtr2g066205.1	hypothetical protein	450	3	-2.75	-2.42	19.965
Medtr4g032815.1	potato type II proteinase inhibitor family protein	243	12.4	0.93	1.73	19.9504
Medtr4g092530.1	LRR receptor-like kinase family protein, putative	1785	16.8	-1	-1.18	19.824
Medtr1g077210.1	plant/F12B17-70 protein	714	1.7	-3.45	-3.38	19.8237
Medtr2g055670.1	leguminosin proline-rich group669 secreted peptide	327	18	1.19	0.92	19.7064
Medtr3g092150.1	homeobox associated leucine zipper protein	738	12.4	1.57	1.01	19.6627
Medtr5g069890.1	Nodule-specific Glycine Rich Peptide	459	6.6	-1.7	-1.75	19.635
Medtr2g029820.1	peroxidase family protein	1068	23.6	0.83	1	19.588
Medtr3g060950.1	E3 ubiquitin-protein ligase BRE1-like protein, putative	657	5.9	-2.42	-1.37	19.5609
Medtr4g104610.1	cytochrome P450 family 71 protein	1503	45.2	-0.6	-0.72	19.5264
Medtr4g015740.1	hypothetical protein	294	9	-1.76	-1.23	19.4832
Medtr4g090970.1	calmodulin-binding protein	1890	13.8	-1.17	-1.2	19.3752
Medtr2g043890.1	hypothetical protein	471	24.9	-0.78	-0.99	19.2278
Medtr8g038620.1	two-component response regulator ARR3-like protein	534	12	-1.1	-1.45	19.14
Medtr7g056413.1	hypothetical protein	618	37.5	-0.75	-0.68	19.125
Medtr8g093460.1	pectinesterase/pectinesterase inhibitor	1686	44.7	-0.52	-0.82	19.0601
Medtr6g038330.1	DUF4283 domain protein	810	4.8	-2.22	-1.78	18.9677
Medtr6g009720.1	P-loop nucleoside triphosphate hydrolase superfamily protein	1563	23.1	-0.89	-0.89	18.2975
Medtr8g079360.1	LRR and NB-ARC domain disease resistance protein	2418	2.9	-3.09	-2.04	18.2804
Medtr5g008210.1	hydrogen peroxide induced protein, putative	396	17.7	0.89	1.16	18.2735
Medtr2g102140.1	ovate transcriptional repressor	936	25.1	-0.94	-0.77	18.1674
Medtr2g078730.1	branched-chain-amino-acid aminotransferase-like protein	1035	27.5	-0.78	-0.84	18.018
Medtr0411s0050.1	transcription initiation factor TFIIE, beta subunit, putative	258	7.3	-1.71	-1.44	17.9755
Medtr3g077720.1	iron-sulfur cluster assembly protein IscU	495	28.9	0.84	0.74	17.9642
Medtr7g069970.1	hypothetical protein	270	7.2	1.64	1.52	17.9482
Medtr7g012070.1	caffeic acid O-methyltransferase	1128	3.7	-1.78	-2.72	17.9139
Medtr2g105430.1	hypothetical protein	486	9.5	-1.54	-1.21	17.7023
Medtr3g008470.1	folate/biopterin transporter	1680	12.8	-0.88	-1.57	17.6845
Medtr4g074670.1	alanyl-tRNA synthetase	1908	2.3	-2.83	-2.7	17.5743
Medtr4g095700.1	acyl-CoA N-acyltransferase (NAT) superfamily protein	1236	8.1	1.71	1.24	17.1752
Medtr2g098340.1	hypothetical protein	1449	14	-1.18	-1.01	16.6852
Medtr5g061110.1	hypothetical protein	243	5.6	-1.53	-1.94	16.6219
Medtr3g074180.1	trehalose-6-phosphate phosphatase	1107	4.7	-2.18	-1.62	16.5985
Medtr1g051760.1	inactive purple acid phosphatase	1173	2.9	2.19	2.59	16.4491
Medtr3g083620.1	flavonoid O-methyltransferase-like protein	1086	4.2	-2.24	-1.73	16.2758
Medtr6g472100.1	hypothetical protein	1107	13.4	-1.11	-1.08	16.0639
Medtr4g128930.1	zinc finger constans-like protein	1128	18.6	-0.71	-1.21	15.9793
Medtr3g055455.1	transmembrane protein, putative	255	8.1	-1.58	-1.24	15.8695
Medtr2g042460.1	hypothetical protein	171	11.1	-1.07	-1.33	15.7964
Medtr4g072160.1	SAUR-like auxin-responsive family protein	420	24.4	0.91	0.71	15.7648
Medtr6g069570.1	snoRNA-binding domain protein, putative	579	5.3	-1.87	-1.59	15.7585
Medtr6g028070.1	C2 domain first repeat protein	639	7.7	-1.47	-1.39	15.7334
Medtr4g088835.1	ubiquitin-conjugating enzyme E2	2745	53.9	-0.58	-0.5	15.631
Medtr1g085570.5	haloacid dehalogenase-like hydrolase	774	5.1	-1.82	-1.67	15.5009
Medtr5g065350.1	hypothetical protein	567	25.4	-0.62	-0.98	15.433
Medtr4g126270.1	receptor-like Serine/Threonine-kinase ALE2-like protein, putative	2943	28.4	-0.65	-0.83	15.3218
Medtr8g064870.1	limonoid UDP-glucosyltransferase-like protein	1455	19.3	0.75	1.05	15.1988
Medtr4g128337.1	4-coumarate:CoA ligase-like protein	1662	39.7	-0.66	-0.58	15.1972
Medtr3g019080.1	disease resistance protein (TIR-NBS-LRR class), putative	3183	1.5	-3.33	-3	14.985
Medtr7g093010.1	myb-like DNA-binding domain, shaqkyf class protein	1080	6.4	-0.87	-2.69	14.9779
Medtr0021s0370.1	clavaminate synthase-like plant protein	966	6.3	1.41	1.67	14.8346
Medtr3g093400.1	response to low sulfur protein, putative	357	27.9	0.81	0.65	14.6894
Medtr5g029600.1	hypothetical protein	576	13.9	0.95	1.11	14.6576
Medtr5g055480.1	core-2/I-branching enzyme	1173	2.8	-2.39	-2.19	14.6555
Medtr1g110740.1	hypothetical protein	627	2.6	-2.68	-2.1	14.6328
Medtr1g034320.1	fatty acid hydroperoxide lyase	1458	18.6	1.09	0.72	14.5973
Medtr1g082600.1	transmembrane protein, putative	189	12.8	-1.34	-0.84	14.4077
Medtr2g103360.2	embryo-specific protein	366	9.9	-1.21	-1.18	14.1352
Medtr5g092810.1	calcium-dependent kinase	1623	15.6	-0.9	-1	14.04
Medtr1g088860.1	nuclear transcription factor Y protein	585	6.5	1.53	1.41	14.0224
Medtr4g037055.1	hypothetical protein	156	6.5	1.55	1.39	14.0043
Medtr4g016610.1	disease resistance protein (TIR-NBS-LRR class), putative	3345	14.4	-0.86	-1.13	13.9939
Medtr5g019050.1	LysM-domain receptor-like kinase	1914	9.9	1.26	1.12	13.9709
Medtr4g046147.1	hypothetical protein	333	25.5	-0.66	-0.83	13.9689
Medtr1g054055.1	VQ motif protein	456	8.2	1.21	1.4	13.8908
Medtr7g110180.1	leghemoglobin Lb120-1	330	12	-1.15	-1	13.8
Medtr5g011580.1	translation factor EF-1 alpha-like protein	1326	11.1	0.9	1.38	13.7862
Medtr1g062160.1	PLATZ transcription factor family protein	612	30.3	-0.62	-0.73	13.7138
Medtr4g134290.1	6-phosphofructokinase	1383	4.5	1.63	1.86	13.6431
Medtr4g072190.1	SAUR-like auxin-responsive family protein	303	7.4	1.57	1.17	13.5931
Medtr1g017940.1	F-box protein	1395	23.4	0.65	0.89	13.5369
Medtr7g084680.1	C2 domain protein	756	11.6	-0.96	-1.21	13.4746
Medtr1g115130.1	GRAM domain protein/ABA-responsive-like protein	621	5.2	-1.38	-1.85	13.2756
Medtr6g074470.1	disease resistance protein (TIR-NBS-LRR class)	2442	24.2	-0.79	-0.69	13.1914
Medtr4g093890.1	leguminosin group485 secreted peptide	258	7.8	1.35	1.2	12.636
Medtr1g083380.1	translationally-controlled tumor-like protein	507	13.3	0.75	1.26	12.5685
Medtr3g080180.1	ubiquitin family protein	798	3.8	-1.88	-1.74	12.4306
Medtr4g127120.1	plant intracellular ras-group-related LRR protein	1032	3.1	1.93	2.07	12.3848
Medtr7g045350.1	hypothetical protein	483	2.9	-2.11	-2.02	12.3604
Medtr4g035855.1	plant invertase/pectin methylesterase inhibitor	612	9	-1.2	-1.14	12.312
Medtr7g086050.1	regulator of chromosome condensation (RCC1) family protein	3255	14.3	1	0.86	12.298
Medtr4g050140.1	carboxylesterase	957	6.8	-1.18	-1.53	12.2767
Medtr4g134140.1	universal stress family protein	942	12.7	0.87	1.11	12.2644
Medtr4g046657.1	hypothetical protein	246	8.8	-1.18	-1.18	12.2531
Medtr3g072300.1	peptide/nitrate transporter	1770	11	-0.92	-1.21	12.2452
Medtr2g073100.2	Nodule Cysteine-Rich (NCR) secreted peptide	174	18.1	-0.98	-0.69	12.2392
Medtr7g089670.1	F-box plant-like protein	957	4.1	1.64	1.82	12.2377
Medtr0009s0480.1	2OG-Fe(II) oxygenase family oxidoreductase	1062	7.1	-1.45	-1.18	12.1481
Medtr7g098690.1	ABC transporter-like family-protein	4545	11.3	-0.9	-1.19	12.1023
Medtr3g088425.1	DPP6 amine-terminal domain protein	2055	32.6	0.64	0.58	12.1011
Medtr6g488090.1	bark storage-like protein	996	9.4	1.34	0.96	12.0922
Medtr4g131810.1	glycoside hydrolase family 1 protein	1566	14.5	1.12	0.74	12.0176
Medtr8g064020.1	aldehyde dehydrogenase	243	5.2	-1.44	-1.59	11.9059
Medtr1g031880.1	dynein light chain type 1 family protein	441	15.2	-0.9	-0.86	11.7648
Medtr2g018430.1	hypothetical protein	516	5	-2.04	-1.13	11.526
Medtr5g029875.1	hypothetical protein	285	1.7	-2.86	-2.37	11.5229
Medtr1g018710.1	MFP1 attachment factor-like protein	420	23.8	0.71	0.68	11.4906
Medtr5g023730.1	fatty acyl-CoA synthetase family protein	1653	11.1	-1.06	-0.97	11.413
Medtr4g014630.1	gamma interferon inducible lysosomal thiol reductase	675	11.3	-0.78	-1.27	11.1938
Medtr2g070130.1	glutathione S-transferase, amine-terminal domain protein	660	4.6	1.37	1.76	11.0915
Medtr6g065430.1	carboxylesterase-like protein	1008	10.7	1.08	0.95	10.9782
Medtr2g079650.1	cystathionine beta-synthase (CBS) family protein	1158	3.6	-1.2	-2.53	10.9296
Medtr4g077760.1	GRAS family transcription factor	1668	24.9	-0.65	-0.67	10.8439
Medtr1g078110.1	subtilisin-like serine protease	2283	4	-1.36	-1.99	10.8256
Medtr8g012585.1	cytochrome P450 family 82 protein	1377	2.8	-2.22	-1.73	10.7537
Medtr7g032210.1	hypothetical protein	441	3.9	-1.82	-1.51	10.718
Medtr5g069090.1	hypothetical protein	387	5.8	-1.44	-1.28	10.6906
Medtr6g009110.1	ABC transporter B family protein	3825	7.2	-1.62	-0.91	10.6142
Medtr2g096230.1	exocyst subunit exo70 family protein	1767	3.8	-1.59	-1.72	10.3922
Medtr6g034090.1	Nodule Cysteine-Rich (NCR) secreted peptide	702	7.7	-1.77	-0.76	10.358
Medtr8g031430.1	GDSL-like lipase/acylhydrolase	1098	22.1	0.66	0.71	10.3561
Medtr1g057280.1	photosystem II reaction center protein	423	3.7	-1.66	-1.67	10.2571
Medtr3g049970.1	limonoid UDP-glucosyltransferase-like protein	1443	1.8	2.36	2.41	10.2377
Medtr7g098230.1	peptide transporter 1	1782	6.3	-1.12	-1.45	10.2312
Medtr4g027440.1	Cys2/His2 zinc-finger transcription factor	1137	8.9	-0.93	-1.23	10.1807
Medtr6g464620.1	gibberellin 20-oxidase	1149	7.6	-1.22	-1.09	10.1065
Medtr4g046037.1	transmembrane protein, putative	1422	6.9	-1.29	-1.13	10.0581
Medtr2g015720.1	trichome birefringence-like protein	1083	22.9	-0.73	-0.59	9.86303
Medtr4g116420.1	phosphatase 2C family protein	1155	13.2	1.05	0.71	9.8406
Medtr2g085065.1	Serine/Threonine kinase family protein	1395	14.1	-0.81	-0.86	9.82206
Medtr8g044120.1	hypothetical protein	1590	28	-0.57	-0.61	9.7356
Medtr7g113490.1	MAP kinase kinase kinase	1968	21	-0.78	-0.59	9.6642
Medtr7g075580.1	cytochrome P450 family protein	1512	8.4	1.25	0.92	9.66
Medtr7g104440.1	hypothetical protein	237	6.1	-1.14	-1.37	9.52698
Medtr7g093790.1	disease resistance response protein	576	11.3	1.09	0.77	9.48409
Medtr8g055970.1	hypothetical protein	309	11.2	-1.28	-0.66	9.46176
Medtr7g059080.1	hypothetical protein	522	7.4	-1.15	-1.1	9.361
Medtr4g014470.1	hypothetical protein	249	4.5	-1.81	-1.11	9.04095
Medtr3g102620.1	metal transporter Nramp3 protein	1587	16.7	-0.68	-0.78	8.85768
Medtr4g120800.1	phosphoglucomutase, putative	423	1	2.5	3.53	8.825
Medtr5g025470.1	white-brown-complex ABC transporter family protein	1917	11.4	-0.99	-0.78	8.80308
Medtr3g015420.1	transmembrane protein, putative	228	10.7	1.05	0.78	8.7633
Medtr8g028795.1	oxidoreductase/ferric-chelate reductase	2151	1.2	-2.92	-2.49	8.72496
Medtr4g045680.1	cytochrome C biogenesis protein ccsA	1164	5.5	-1.34	-1.18	8.6966
Medtr5g041010.1	ribonuclease T2 family protein	684	1.7	2.22	2.29	8.64246
Medtr5g045600.1	inactive purple acid phosphatase-like protein	1860	12.2	0.73	0.97	8.63882
Medtr5g083810.1	transcription factor bHLH93-like protein	540	12	-0.64	-1.12	8.6016
Medtr1g115285.1	CASP-like protein	585	12.8	-0.82	-0.81	8.50176
Medtr6g087680.1	ABIL1-like protein	762	11.5	-0.84	-0.88	8.5008
Medtr3g031470.1	Serine/Threonine kinase, plant-type protein	2433	13.7	-0.72	-0.86	8.48304
Medtr1g047940.1	TAZ zinc finger protein	603	2.7	-2.3	-1.35	8.3835
Medtr7g073070.1	transmembrane protein, putative	306	7.9	-1.19	-0.89	8.36689
Medtr8g079940.1	two-component response regulator ARR2-like protein	1617	1.5	2.46	2.22	8.1918
Medtr2g070460.1	9-cis-epoxycarotenoid dioxygenase	1833	4	-1.18	-1.72	8.1184
Medtr7g058370.1	hypothetical protein	855	4.5	1.42	1.27	8.1153
Medtr3g061170.1	chaperone DnaJ domain protein	486	7.8	1.18	0.88	8.09952
Medtr4g127620.1	DUF630 family protein	2217	14.6	-0.8	-0.69	8.0592
Medtr4g128260.1	P-loop nucleoside triphosphate hydrolase superfamily protein	1566	10.9	-0.71	-1.03	7.97117
Medtr6g060570.1	phosphopyruvate hydratase	1290	8.1	0.96	1.02	7.93152
Medtr1g056560.1	syntaxin of plants 122 protein	1020	19.7	-0.61	-0.66	7.93122
Medtr1g025950.1	cinnamyl alcohol dehydrogenase-like protein	1083	6.8	1.02	1.14	7.90704
Medtr5g068770.1	lectin-like receptor kinase, putative	2019	2.9	-1.76	-1.54	7.86016
Medtr1g105655.1	cysteine-rich receptor-kinase-like protein	2010	8.5	0.69	1.34	7.8591
Medtr2g105060.1	WRKY family transcription factor	951	2.3	-1.68	-2.02	7.80528
Medtr1g100733.1	Clavata3/ESR (CLE) gene family member MtCLE05	255	4.5	1.33	1.3	7.7805
Medtr2g451260.1	leguminosin proline-rich group669 secreted peptide	327	1.7	2.4	1.9	7.752
Medtr3g070850.1	double Clp-N motif P-loop nucleoside triphosphate hydrolase superfamily protein	3246	7.8	-0.91	-1.09	7.73682
Medtr2g081140.1	vesicle-associated-like protein	732	5.2	1.26	1.18	7.73136
Medtr7g009780.1	polyvinylalcohol dehydrogenase-like protein	1587	2.1	1.97	1.86	7.69482
Medtr8g031940.1	NAD(P)-binding rossmann-fold protein	900	5.6	-0.96	-1.43	7.68768
Medtr4g122500.1	transcription factor bHLH147	606	5.1	1.1	1.35	7.5735
Medtr4g084620.1	sulfate/bicarbonate/oxalate exchanger and transporter sat-1	1965	5.4	-0.96	-1.45	7.5168
Medtr1g060310.1	hypothetical protein	219	8.5	-0.94	-0.94	7.5106
Medtr6g069560.1	disease resistance protein (TIR-NBS-LRR class)	3327	4.5	-1.35	-1.23	7.47225
Medtr8g089110.1	basic blue-like protein	366	1.8	2.09	1.98	7.44876
Medtr7g098090.1	peptide transporter	1833	14.5	0.75	0.68	7.395
Medtr8g464780.1	diacylglycerol kinase domain protein	1467	5.4	-1.21	-1.13	7.38342
Medtr4g050000.1	cellulose synthase H1-like protein	2232	4.8	-0.92	-1.65	7.2864
Medtr7g012260.1	cyclic nucleotide-gated ion channel protein, putative	2133	2.3	-1.53	-2.07	7.28433
Medtr2g060950.1	hypothetical protein	192	5.3	-1.18	-1.16	7.25464
Medtr3g093430.1	ABC transporter B family protein	3750	0.6	3.35	3.6	7.236
Medtr5g046670.1	squamosa promoter-binding-like protein	1503	7.1	-1.22	-0.83	7.18946
Medtr5g040970.1	hypothetical protein	177	1.5	2.55	1.87	7.15275
Medtr5g092140.1	plant/F10M23-360 protein	1578	11.4	0.89	0.7	7.1022
Medtr2g055710.1	leguminosin proline-rich group669 secreted peptide	294	1.3	2.3	2.37	7.0863
Medtr3g103400.1	DUF4378 domain protein	1113	4.4	-1.38	-1.16	7.04352
Medtr4g435277.1	hypothetical protein	489	5.3	-1.25	-1.06	7.0225
Medtr1g034060.1	gibberellin 2-beta-dioxygenase	1059	2.4	1.21	2.39	6.94056
Medtr3g107393.1	IDS4-like protein	777	9.4	0.67	1.1	6.9278
Medtr3g021460.1	GDSL-like lipase/acylhydrolase	1056	4.6	-1.43	-1.05	6.9069
Medtr3g111020.1	MATE efflux family protein	1662	1.7	-1.81	-2.24	6.89248
Medtr4g057450.1	xyloglucan endotransglucosylase/hydrolase family protein	915	13.3	-0.67	-0.77	6.86147
Medtr4g083960.1	phosphate transporter	1557	15.3	0.58	0.77	6.83298
Medtr4g119410.1	2OG-Fe(II) oxygenase family oxidoreductase	1122	7.2	1.3	0.73	6.8328
Medtr5g048470.1	flavonol synthase/flavanone 3-hydroxylase	1077	8.4	1.21	0.67	6.80988
Medtr4g132810.1	tyrosine specific protein phosphatase family protein	594	11.3	0.81	0.74	6.77322
Medtr4g101600.1	trehalose-phosphate phosphatase	1176	1	-1.98	-3.42	6.7716
Medtr1g110290.1	core-2/I-branching enzyme	1236	1.8	-1.45	-2.59	6.7599
Medtr6g071790.1	disease resistance protein (TIR-NBS-LRR class)	3057	5.3	-1.21	-1.05	6.73365
Medtr7g075910.1	phospholipase D alpha 1	3345	9.7	-0.78	-0.88	6.65808
Medtr1099s0010.1	Sec14p-like phosphatidylinositol transfer family protein	498	9.2	0.86	0.83	6.56696
Medtr7g075610.1	cytochrome P450 family protein	1515	1.6	2.08	1.97	6.55616
Medtr3g072560.1	nodulin MtN21/EamA-like transporter family protein	1200	1	2.62	2.5	6.55
Medtr2g017805.1	LRR receptor-like kinase	1188	7.3	0.8	1.11	6.4824
Medtr8g076680.1	epoxide hydrolase	963	3.2	1.68	1.2	6.4512
Medtr5g084240.1	oxidoreductase/transition metal ion-binding protein	369	3.9	1.19	1.39	6.45099
Medtr0296s0010.1	PIF1-like helicase	999	5.9	0.88	1.24	6.43808
Medtr4g051538.1	MADS-box transcription factor family protein	705	1.9	-1.71	-1.98	6.43302
Medtr5g077580.1	inositol transporter, putative	1710	4.5	-1.27	-1.1	6.2865
Medtr8g037210.1	transmembrane protein, putative	753	2.9	-1.29	-1.67	6.24747
Medtr3g015665.2	Nodule Cysteine-Rich (NCR) secreted peptide	150	3.1	-1.73	-1.16	6.22108
Medtr0184s0030.1	UDP-glucosyltransferase family protein	1425	1.5	-2.16	-1.92	6.2208
Medtr2g039770.1	disease resistance protein (TIR-NBS-LRR class)	3819	1.5	-2.24	-1.84	6.1824
Medtr1g116120.1	plastid transketolase	2208	7.4	0.87	0.96	6.18048
Medtr1g027170.1	transmembrane protein, putative	939	3.6	1.33	1.29	6.17652
Medtr7g108290.1	phototropic-responsive NPH3 family protein	2022	11	-0.89	-0.63	6.1677
Medtr3g067765.1	kinase APK1B, putative	924	3.4	-1.05	-1.72	6.1404
Medtr5g076380.1	P-loop nucleoside triphosphate hydrolase superfamily protein	2658	5.4	-1.17	-0.97	6.12846
Medtr6g087850.1	disease resistance protein (TIR-NBS-LRR class)	3174	1.2	-2.63	-1.93	6.09108
Medtr7g014570.1	isoflavone-7-O-methyltransferase	1059	3.7	1.75	0.94	6.0865
Medtr3g039910.1	Rab3 GTPase-activating protein catalytic subunit	534	2.5	-1.64	-1.48	6.068
Medtr1g080370.1	pre-mRNA processing protein PRP39, putative	1683	4.9	0.92	1.34	6.04072
Medtr0262s0060.1	SPX domain protein	660	1	2.27	2.63	5.9701
Medtr4g118480.1	transmembrane protein, putative	654	6.2	0.95	1.01	5.9489
Medtr7g068070.1	DUF247 domain protein	1638	3.5	-1.37	-1.24	5.9458
Medtr4g088030.1	trichome birefringence-like protein	1059	1.1	-2.31	-2.33	5.92053
Medtr1g085300.1	metal ion-binding protein	3768	8.9	0.86	0.77	5.89358
Medtr8g099555.1	triacylglycerol lipase	1035	9.1	0.7	0.92	5.8604
Medtr2g081930.1	organic cation/carnitine transporter	1584	1.3	1.76	2.56	5.85728
Medtr3g096500.1	gibberellin 20-oxidase	1155	3.4	-1.31	-1.3	5.7902
Medtr1g079460.1	phloem protein 2-B11	810	6.6	-1.11	-0.79	5.78754
Medtr4g066010.1	hypothetical protein	1767	3.2	-1.57	-1.15	5.7776
Medtr4g007740.1	eukaryotic aspartyl protease family protein	1443	8.7	-0.69	-0.96	5.76288
Medtr6g033330.1	seven transmembrane MLO family protein	1725	7.9	0.83	0.87	5.70459
Medtr4g094858.1	Serine/Threonine kinase, plant-type protein	2394	0.6	-3.09	-3.07	5.69178
Medtr7g067340.1	group 1 family glycosyltransferase	1548	2.7	1.46	1.44	5.67648
Medtr3g111820.1	hypothetical protein	330	5.7	-1.32	-0.75	5.643
Medtr7g106750.1	targeting protein for Xklp2 protein	1266	8.5	-0.94	-0.7	5.593
Medtr4g036260.1	quinone-oxidoreductase-like protein	927	4.7	1.25	0.94	5.5225
Medtr4g057270.1	transcription factor	1008	5.6	-1.17	-0.83	5.43816
Medtr2g008960.1	transmembrane protein, putative	1125	2.8	1.2	1.6	5.376
Medtr1g094010.1	phosphoenolpyruvate carboxylase	1932	3.6	1	1.49	5.364
Medtr1g083620.1	phospholipase D p2-like protein	3231	1.2	2.08	2.14	5.34144
Medtr3g091010.1	trehalose-6-phosphate phosphatase	1101	1.3	-2.39	-1.71	5.31297
Medtr4g086450.1	cyclin-dependent kinase inhibitor family protein	462	4	0.9	1.47	5.292
Medtr1g061590.1	LRR receptor-like kinase	2031	6.2	1.09	0.78	5.27124
Medtr7g095890.1	DUF4378 domain protein	1968	12.9	-0.69	-0.59	5.25159
Medtr2g090410.1	lectin receptor kinase	4143	5.5	-0.96	-0.98	5.1744
Medtr8g083520.1	NAD-dependent aldehyde dehydrogenase family protein	1386	1.2	1.89	2.28	5.17104
Medtr3g102310.1	carboxy-terminal domain cyclin	1047	14.1	0.63	0.58	5.15214
Medtr4g101460.1	adenine phosphoribosyltransferase-like protein	501	3.7	-1.06	-1.31	5.13782
Medtr7g110880.1	hypothetical protein	870	4.9	0.88	1.15	4.9588
Medtr5g040960.1	ribonuclease T2 family protein	693	3.6	1.33	1.03	4.93164
Medtr3g435480.1	DOF-type zinc finger DNA-binding family protein	1398	2.3	-2.19	-0.97	4.88589
Medtr1g093120.1	2OG-Fe(II) oxygenase family oxidoreductase	1113	3.6	1.05	1.29	4.8762
Medtr3g109430.1	hypothetical protein	354	5	1.07	0.9	4.815
Medtr7g070250.1	macrophage migration inhibition factor-like protein	339	10.2	0.67	0.7	4.7838
Medtr8g095560.1	hypothetical protein	321	2.3	1.44	1.41	4.66992
Medtr2g033875.1	hypothetical protein	249	1.5	-1.84	-1.69	4.6644
Medtr5g019040.1	Nod-factor receptor 5, putative	1788	9.3	0.85	0.59	4.66395
Medtr4g052970.1	glycoside hydrolase family 17 protein	1155	3.7	-1.26	-1	4.662
Medtr7g113890.1	homoglutathione synthetase	1671	9.4	-0.71	-0.69	4.60506
Medtr1g062930.1	pectate lyase-like protein	1425	5.6	0.91	0.9	4.5864
Medtr2g101500.1	auxin-responsive AUX/IAA family protein	981	4.8	0.88	1.08	4.56192
Medtr2g048845.1	hypothetical protein	360	1.9	-1.38	-1.73	4.53606
Medtr1g015780.1	hypothetical protein	156	6.9	0.78	0.83	4.46706
Medtr4g104680.1	quinolinate synthetase A protein	2061	12.3	-0.66	-0.55	4.4649
Medtr2g018990.1	Serine/Threonine kinase family protein	1365	2.7	-1.18	-1.39	4.42854
Medtr2g097467.1	GRAS family transcription factor	1971	1.1	-1.89	-2.12	4.40748
Medtr3g058440.1	F-box protein interaction domain protein	927	1.5	1.92	1.53	4.4064
Medtr5g055190.1	transmembrane protein, putative	324	5.2	-0.91	-0.92	4.35344
Medtr4g057500.1	glycosyltransferase family 47 protein	1398	5.5	1.05	0.74	4.2735
Medtr2g037140.1	disease resistance protein (TIR-NBS-LRR class), putative	3540	1.1	-1.79	-2.15	4.23335
Medtr3g106510.1	transmembrane protein, putative	1728	4.7	1.14	0.79	4.23282
Medtr7g007770.1	vacuolar (H)-ATPase G subunit	456	0.5	-3.16	-2.64	4.1712
Medtr3g072800.1	G-type lectin S-receptor-like Serine/Threonine-kinase	2640	4.9	0.96	0.88	4.13952
Medtr8g445540.1	hypothetical protein	495	3	1.27	1.08	4.1148
Medtr1g084790.1	LRR receptor-like kinase	1884	5.8	-0.82	-0.86	4.09016
Medtr6g069510.1	auxin efflux carrier family transporter	1815	5.3	0.97	0.79	4.06139
Medtr4g118470.1	transmembrane protein, putative	660	1.6	1.43	1.77	4.04976
Medtr7g089780.1	family 31 glycosyl hydrolase, alpha-glucosidase	2616	0.8	2.03	2.49	4.04376
Medtr4g095320.1	hypothetical protein	1020	7.6	0.66	0.8	4.0128
Medtr7g080460.1	AP2-like ethylene-responsive transcription factor	2070	5.1	1.02	0.77	4.00554
Medtr1g077660.1	aluminum activated malate transporter family protein	1422	0.7	-2.45	-2.33	3.99595
Medtr7g089400.1	helix loop helix DNA-binding domain protein	417	4.5	0.9	0.98	3.969
Medtr3g020470.1	disease resistance protein (TIR-NBS-LRR class)	3084	2.2	-1.5	-1.2	3.96
Medtr6g015865.1	COBRA-like protein 2 precursor	1077	4.1	-0.96	-0.98	3.85728
Medtr5g094530.1	(E)-beta-caryophyllene synthase	567	0.9	2.08	2.06	3.85632
Medtr2g010530.1	cytochrome P450 family 71 protein	1503	4.7	0.93	0.87	3.80277
Medtr1g031560.1	stress-induced receptor-like kinase	1947	1.6	-1.49	-1.59	3.79056
Medtr5g092060.1	Ras-related small GTP-binding family protein	870	7.3	-0.68	-0.76	3.77264
Medtr4g007080.1	NDH-dependent cyclic electron flow protein	1419	3.6	-1.17	-0.89	3.74868
Medtr7g081570.1	LRR receptor-like kinase family protein	3159	3.7	-0.92	-1.09	3.71036
Medtr1g105650.1	cysteine-rich receptor-kinase-like protein	1986	1.8	1.46	1.41	3.70548
Medtr4g021043.1	hypothetical protein	357	4.5	0.77	1.06	3.6729
Medtr7g045280.1	structural constituent of nuclear pore protein, putative	813	8.6	-0.69	-0.61	3.61974
Medtr7g108905.1	pectinesterase/pectinesterase inhibitor	1674	4.7	-0.81	-0.95	3.61665
Medtr3g114910.1	RING-finger E3 ubiquitin ligase, putative	1236	1.7	1.3	1.63	3.6023
Medtr6g088245.1	disease resistance protein (TIR-NBS-LRR class)	3474	6.5	-0.69	-0.8	3.588
Medtr7g096880.1	high affinity inorganic phosphate transporter	1611	0.6	2.25	2.64	3.564
Medtr2g032710.1	polygalacturonase plant-like protein	1392	1.7	-1.47	-1.42	3.54858
Medtr5g072860.1	UDP-glucosyltransferase family protein	1416	3.7	1.11	0.86	3.53202
Medtr2g073040.1	carboxyl-terminal peptidase	840	0.5	2.95	2.38	3.5105
Medtr5g069180.1	heavy metal transport/detoxification domain protein	969	3.5	-1.23	-0.81	3.48705
Medtr7g080610.1	leucine zipper EF-hand transmembrane protein	2301	0.5	2.48	2.8	3.472
Medtr4g015260.1	group 1 family glycosyltransferase	1533	3.7	0.83	1.12	3.43952
Medtr3g069990.1	hypothetical protein	405	0.8	1.85	2.3	3.404
Medtr2g103313.3	embryo-specific protein	384	4.3	-0.86	-0.91	3.36518
Medtr7g088330.1	cytochrome P450 family protein	1527	1.2	1.31	2.13	3.34836
Medtr8g469310.1	peptide/nitrate transporter plant	1734	6.9	-0.85	-0.57	3.34305
Medtr3g065020.1	zinc finger-like protein	717	1.5	-1.66	-1.32	3.2868
Medtr3g009020.1	glycoside hydrolase family 5 protein	1476	1	-1.12	-2.92	3.2704
Medtr6g052340.1	DNA primase	1998	1.7	-1.53	-1.25	3.25125
Medtr5g032600.1	homeobox domain, ZF-HD class protein	819	5.2	0.81	0.77	3.24324
Medtr8g104120.1	aluminum activated malate transporter family protein	1731	1	-1.93	-1.68	3.2424
Medtr8g079060.1	Dof domain zinc finger protein	690	2.5	1.2	1.08	3.24
Medtr3g103460.1	AP2-like ethylene-responsive transcription factor	1977	6.3	0.84	0.61	3.22812
Medtr4g093840.1	flavonol synthase/flavanone 3-hydroxylase	1101	3.3	0.78	1.25	3.2175
Medtr4g021037.1	disease resistance protein (TIR-NBS-LRR class)	1923	5.7	0.64	0.88	3.21024
Medtr8g028615.1	heavy metal-associated domain protein	450	6	-0.82	-0.65	3.198
Medtr1g027200.1	receptor-like kinase	1605	1.4	1.7	1.34	3.1892
Medtr3g054330.1	indole-3-acetate O-methyltransferase-like protein	1149	1	1.85	1.71	3.1635
Medtr2g081130.1	hypothetical protein	294	0.5	2.54	2.49	3.1623
Medtr7g117385.1	acid phosphatase/vanadium-dependent haloperoxidase	765	1.4	1.37	1.64	3.14552
Medtr2g064370.1	plant/F3O9-12 protein	867	0.4	2.27	3.43	3.11444
Medtr6g016015.1	GDP-fucose O-fucosyltransferase-like protein	1542	4	-0.91	-0.83	3.0212
Medtr8g031000.1	bestrophin-like protein	1005	3.5	0.86	1	3.01
Medtr6g471270.2	disease resistance protein (TIR-NBS-LRR class)	1611	2.8	-1.14	-0.94	3.00048
Medtr7g011790.2	DUF1336 family protein	1659	0.8	-2.27	-1.65	2.9964
Medtr4g013730.1	macrophage migration inhibition factor-like protein	345	2.7	1.06	1.04	2.97648
Medtr6g007090.1	GDSL-like lipase/acylhydrolase	1137	2.7	0.89	1.22	2.93166
Medtr3g026190.1	cytosine-specific methyltransferase, putative	2805	2.3	-1.1	-1.15	2.9095
Medtr6g091720.1	phospholipase A2 family protein	444	3.7	0.83	0.94	2.88674
Medtr3g077280.1	galactinol-raffinose galactosyltransferase	2361	1.6	-1.05	-1.68	2.8224
Medtr2g025050.1	plastid lipid-associated protein	954	6.2	0.63	0.72	2.81232
Medtr1g114600.1	alpha/beta-hydrolase superfamily protein	1308	1.9	1.26	1.17	2.80098
Medtr2g098070.1	ADP/ATP carrier protein	1089	1	2.54	1.09	2.7686
Medtr8g074270.1	adipocyte plasma membrane-associated-like protein	1128	3.6	1.08	0.71	2.76048
Medtr2g037690.1	disease resistance protein (TIR-NBS-LRR class), putative	3387	1.6	-1.28	-1.33	2.72384
Medtr2g055690.1	LRR receptor-like kinase	3105	0.7	2.37	1.64	2.72076
Medtr2g088900.1	zinc finger constans-like protein	1566	0.2	3.13	4.3	2.6918
Medtr7g096340.1	cytochrome P450 family 94 protein	1515	1.7	1.42	1.11	2.67954
Medtr8g087130.1	functional resistance protein KR1, putative	2451	2.5	0.78	1.37	2.6715
Medtr7g092600.1	cytochrome P450 family protein	1542	1.2	1.5	1.46	2.628
Medtr7g092620.1	cytochrome P450 family protein	1536	1.9	1.29	1.07	2.62257
Medtr1g100667.1	myb transcription factor	819	4.4	0.76	0.78	2.60832
Medtr3g070220.1	LRR receptor-like kinase	3069	0.8	1.6	2.02	2.5856
Medtr8g442270.1	cysteine-rich RLK (receptor-like kinase) protein	2403	1.1	-1.42	-1.62	2.53044
Medtr4g078800.1	hypothetical protein	477	1.1	-1.33	-1.72	2.51636
Medtr1g102630.1	eukaryotic translation initiation factor 2c	2937	2.7	1.09	0.85	2.50155
Medtr3g072210.1	peroxidase family protein	717	4	0.76	0.82	2.4928
Medtr3g027200.1	NB-ARC domain disease resistance protein	3495	0.9	-2.15	-1.28	2.4768
Medtr5g085950.1	MMS19 nucleotide excision repair-like protein	3420	1.6	1.18	1.31	2.47328
Medtr6g011060.1	DUF247 domain protein	1278	1.1	1.26	1.78	2.46708
Medtr2g062470.1	BAH domain protein	1671	1.2	-1.46	-1.39	2.43528
Medtr3g008960.1	glycoside hydrolase family 5 protein	1470	0.2	3.02	3.97	2.39788
Medtr3g077080.1	copper amine oxidase, enzyme domain protein	2310	2.1	-0.88	-1.29	2.38392
Medtr4g087890.1	formin-like 2 domain protein	2670	2.8	-0.89	-0.95	2.3674
Medtr1g064630.1	Serine/Threonine kinase stpk-V protein	1131	2.2	1.27	0.84	2.34696
Medtr2g100070.1	glucose-methanol-choline (GMC) oxidoreductase family protein	1785	0.4	2.46	2.38	2.34192
Medtr3g066060.1	glutathione S-transferase, amine-terminal domain protein	795	2.9	-0.76	-1.06	2.33624
Medtr7g074990.1	LOB domain protein	714	1	1.74	1.34	2.3316
Medtr8g061970.1	multidrug resistance protein ABC transporter family protein	4497	0.7	-2.63	-1.25	2.30125
Medtr7g033165.1	GDSL-like lipase/acylhydrolase	1146	1.3	1.19	1.48	2.28956
Medtr6g044830.1	wall associated kinase-like protein	1908	1.1	1.53	1.36	2.28888
Medtr1g082940.1	microtubule-binding protein TANGLED protein, putative	777	1.6	1.2	1.19	2.2848
Medtr8g074920.1	receptor-like kinase theseus protein	1281	2.2	1.1	0.94	2.2748
Medtr1g014250.1	folate/biopterin transporter	1518	3.9	-0.66	-0.88	2.26512
Medtr3g007650.1	S-locus lectin kinase family protein	2529	1.4	1.51	1.07	2.26198
Medtr2g072270.1	cytochrome P450 family monooxygenase	1572	1.3	1.26	1.32	2.16216
Medtr5g061860.1	sulfate/bicarbonate/oxalate exchanger and transporter sat-1	1965	0.5	-1.85	-2.33	2.15525
Medtr2g019630.1	phospho-N-acetylmuramoyl-pentapeptide-transferase, putative	1527	3.8	0.63	0.9	2.1546
Medtr5g008820.1	fatty acyl-CoA synthetase family protein	1647	0.2	2.76	3.79	2.09208
Medtr8g099055.1	transmembrane protein, putative	342	0.5	1.94	2.14	2.0758
Medtr1g031280.1	receptor-like kinase	1998	1.6	1.49	0.87	2.07408
Medtr3g010800.1	transmembrane protein, putative	978	1.3	1.28	1.24	2.06336
Medtr7g090120.1	fatty acid hydroxylase superfamily protein	1854	1.7	-0.99	-1.21	2.03643
Medtr2g086700.1	capsanthin/capsorubin synthase, chromoplast protein	1509	2.4	1.02	0.82	2.00736
Medtr2g034680.1	Chitinase	957	1.6	1.08	1.16	2.00448
Medtr6g008055.1	senescence-associated protein	1728	2.3	0.88	0.99	2.00376
Medtr3g060650.1	hypothetical protein	687	0.2	3.05	3.28	2.0008
Medtr1g114150.1	transcription factor jumonji (JmjC) domain protein	3180	3.1	-0.91	-0.7	1.9747
Medtr4g051738.1	disease resistance protein (TIR-NBS-LRR class)	3015	0.9	-1.5	-1.45	1.9575
Medtr0040s0140.1	expansin A20	771	1.5	1.25	1.03	1.93125
Medtr5g007550.1	cytochrome P450 family 71 protein	1503	0.3	2.7	2.38	1.9278
Medtr6g011670.1	transcription factor	279	0.8	1.96	1.22	1.91296
Medtr7g108310.1	spermatogenesis-associated-like protein	2397	2.2	1.01	0.86	1.91092
Medtr8g031420.1	GDSL-like lipase/acylhydrolase	1092	0.3	2.61	2.43	1.90269
Medtr8g066700.1	LRR receptor-like kinase family protein	3033	0.9	1.27	1.66	1.89738
Medtr7g072170.1	LURP-one-like protein	681	1.4	1.03	1.31	1.88902
Medtr8g009110.1	1-aminocyclopropane-1-carboxylate oxidase-like protein	1098	0.6	1.9	1.65	1.881
Medtr2g011160.1	G-type lectin S-receptor-like Serine/Threonine-kinase	2541	2.6	0.79	0.9	1.8486
Medtr3g109520.1	indole-3-pyruvate monooxygenase YUCCA8	1272	1.1	1.31	1.28	1.84448
Medtr0045s0060.1	cytochrome P450 family 90 protein	1434	1.3	-1.41	-0.97	1.77801
Medtr7g057180.1	transmembrane protein, putative	1128	0.9	1.39	1.42	1.77642
Medtr5g095220.1	cytochrome P450 family 71 protein	1419	1.2	1.04	1.42	1.77216
Medtr5g048570.1	2OG-Fe(II) oxygenase family oxidoreductase	1059	1.1	0.93	1.68	1.71864
Medtr8g052420.1	cysteine-rich RLK (receptor-like kinase) protein	2367	0.6	-1.81	-1.58	1.71588
Medtr3g079480.1	UDP-glucosyltransferase family protein	1485	1.3	1.2	1.09	1.7004
Medtr4g131380.1	glycerophosphoryl diester phosphodiesterase family protein	2262	0.8	-1.28	-1.66	1.69984
Medtr8g035860.1	cytochrome P450 family protein	1533	1.4	0.9	1.34	1.6884
Medtr2g069090.1	2OG-Fe(II) oxygenase family oxidoreductase	1119	4	0.78	0.54	1.6848
Medtr3g108320.1	potassium channel KAT3 protein	1875	2.1	0.9	0.89	1.6821
Medtr4g098850.1	type I inositol-1,4,5-trisphosphate 5-phosphatase	2568	1.4	-1.41	-0.84	1.65816
Medtr8g067690.1	L-type lectin-domain receptor kinase IX.1	2004	0.7	1.61	1.45	1.63415
Medtr5g079550.1	armadillo/beta-catenin-like repeat protein	1128	2	0.77	1.05	1.617
Medtr0339s0030.1	thylakoid lumenal 16.5 kDa protein	705	1.8	0.83	1.08	1.61352
Medtr1g086600.1	long-chain fatty acyl CoA ligase	2061	1.2	1.28	1.05	1.6128
Medtr8g041620.1	2OG-Fe(II) oxygenase family oxidoreductase	1146	0.6	1.58	1.68	1.59264
Medtr7g045860.1	LRR receptor-like kinase family protein	3252	0.7	1.32	1.71	1.58004
Medtr2g083300.1	hypothetical protein	522	1.7	0.86	1.07	1.56434
Medtr4g125460.1	GDP-fucose O-fucosyltransferase-like protein	1872	2.1	-0.91	-0.81	1.54791
Medtr3g047380.1	sucrose-phosphate synthase family protein	3141	0.3	-2.52	-2.03	1.53468
Medtr5g028930.1	ankyrin repeat protein	1869	2	0.73	1.05	1.533
Medtr8g019540.1	CCAAT-binding transcription factor	957	1.2	1.1	1.15	1.518
Medtr4g093970.1	MADS-box transcription factor	720	2.3	-0.99	-0.66	1.50282
Medtr1g069935.1	high affinity inorganic phosphate transporter	1575	0.3	2.15	2.32	1.4964
Medtr6g015665.1	disease resistance protein (TIR-NBS-LRR class), putative	3483	1.4	0.94	1.1	1.4476
Medtr2g101920.1	transmembrane amino acid transporter family protein	1386	0.4	2.03	1.68	1.36416
Medtr4g074030.1	amidase C869.01-like protein, putative	1530	0.8	1.06	1.58	1.33984
Medtr5g033650.1	carboxyl-terminal peptidase	1101	2	0.88	0.75	1.32
Medtr7g013180.2	UDP-glucosyltransferase family protein	1311	2.1	0.79	0.77	1.27743
Medtr6g079090.1	disease resistance protein (TIR-NBS-LRR class)	4773	1	1.19	1.05	1.2495
Medtr1g101020.1	pectinacetylesterase family protein	1242	1.9	-0.71	-0.92	1.24108
Medtr3g452360.1	CAZy family GT8 glycosyltransferase	1593	1.5	-0.85	-0.95	1.21125
Medtr2g090250.1	lectin receptor kinase	2070	0.3	1.95	2.01	1.17585
Medtr1g095540.1	serine carboxypeptidase-like protein	1377	1.6	0.8	0.91	1.1648
Medtr4g129890.1	Rho GTPase-like protein	1956	0.5	-1.32	-1.72	1.1352
Medtr6g078320.1	UDP-glucosyltransferase family protein	1461	0.6	1.65	1.13	1.1187
Medtr3g080000.1	ribonuclease 3-like protein	942	0.5	1.34	1.65	1.1055
Medtr2g098490.1	AMP-binding enzyme	6906	0.3	1.76	2.07	1.09296
Medtr8g010590.1	non-specific phospholipase C4	1572	0.4	1.37	1.97	1.07956
Medtr5g094620.1	sesquiterpene synthase	1614	0.4	1.77	1.41	0.99828
Medtr4g084750.1	homeobox associated leucine zipper protein	597	0.4	1.93	1.28	0.98816
Medtr6g488050.1	bark storage-like protein	1002	0.8	1.32	0.93	0.98208
Medtr7g081665.1	Serine/Threonine kinase family protein	2286	1.3	0.87	0.84	0.95004
Medtr8g036105.1	lateral organ boundaries (LOB) domain protein	651	0.7	1.14	1.19	0.94962
Medtr8g011320.1	NB-ARC domain disease resistance protein	2697	0.4	1.47	1.49	0.87612
Medtr7g015710.1	PLC-like phosphodiesterase superfamily protein	1095	0.4	1.37	1.59	0.87132
Medtr1g010240.1	wall associated kinase-like protein, putative	1938	0.3	1.84	1.5	0.828
Medtr3g110182.1	auxin canalisation protein	1242	0.3	1.5	1.77	0.7965
Medtr2g103795.1	TPR repeat protein	828	0.4	1.41	1.4	0.7896
Medtr7g098040.1	peptide transporter	1860	0.1	2.63	3	0.789
Medtr5g014520.1	basic helix loop helix (bHLH) DNA-binding family protein	1002	0.2	1.94	2.03	0.78764
Medtr6g078450.1	glycoside hydrolase family 1 protein	1557	1.1	0.78	0.89	0.76362
Medtr5g034580.1	Rho GTPase-like protein	1866	0.7	1.08	0.99	0.74844
Medtr8g080150.1	polynucleotide 5-hydroxyl-kinase NOL9-like protein	1143	0.1	2.27	3.22	0.73094
Medtr7g114220.1	ripening-regulated protein	1914	0.3	-1.76	-1.37	0.72336
Medtr4g114340.1	peptide/nitrate transporter	1734	0.2	1.6	2.14	0.6848
Medtr8g095140.1	MACPF domain protein	1746	0.2	1.53	1.7	0.5202
Medtr0057s0130.1	glutamine cyclotransferase	852	0.4	0.85	0.89	0.3026
Medtr4g020490.1	disease resistance protein (TIR-NBS-LRR class)	5145	0.1	1.7	1.72	0.2924
Medtr8g103700.1	LRR extensin-like protein	2139	7	0.69	-1.1	-5.313
Medtr1g016620.1	protein phosphatase 2C-like protein	1035	11.9	1.6	-0.89	-16.9456
Medtr5g059820.1	nitrate reductase [NADH]-like protein	2655	40.2	1.91	-1.16	-89.0671
Medtr4g086020.1	ferredoxin-nitrite reductase	1749	89.8	1.85	-0.87	-144.533

## Sheet: NAS_LG_NCR
	ID	Functional Annotation	RPKM-control	RPKM-Nitrate	RPKM-Pdef	log2FC-Nitrate	log2FC_Pdef
1	Medtr2g070310.1	nicotianamine synthase	0.335633	2.39782	1.19935	2.76006	ns
2	Medtr1g084050.1	nicotianamine synthase-like protein	622.862	20.6011	80.8599	-5.00476	-3.05381
3	Medtr7g112130.1	nicotianamine synthase-like protein	20.4503	48.6723	33.9647	1.17156	ns
4	Medtr2g034240.1	nicotianamine synthase-like protein	0	0.0264583	0	ns	ns
1	Medtr5g081030.1	leghemoglobin Lb120-1	1564.47	591.583	590.877	-1.48552	-1.50894
2	Medtr5g081000.1	leghemoglobin Lb120-1	1412.57	430.243	610.544	-1.79738	-1.31259
3	Medtr1g011540.1	leghemoglobin Lb120-1	1062.02	370.604	602.166	-1.60035	-0.921006
4	Medtr5g066070.1	leghemoglobin Lb120-1	924.124	423.575	644.537	-1.20669	-0.62277
5	Medtr5g080440.1	leghemoglobin Lb120-1	684.505	224.897	257.213	-1.6883	-1.51473
6	Medtr1g049330.1	leghemoglobin Lb120-1	603.815	250.702	318.261	-1.34979	-1.02716
7	Medtr5g041610.1	leghemoglobin Lb120-1	462.825	140.69	197.562	-1.80028	-1.33168
8	Medtr1g090810.1	leghemoglobin Lb120-1	55.6634	40.4233	59.0902	-0.542233	ns
9	Medtr5g080400.1	leghemoglobin Lb120-1	30.5567	10.5847	9.642	-1.61196	-1.7679
10	Medtr7g110180.1	leghemoglobin Lb120-1	12.0005	5.70278	6.44382	-1.15358	-1.00122
11	Medtr1g090820.1	leghemoglobin Lb120-1	2.16493	1.1022	1.98237	ns	ns
12	Medtr5g080900.1	leghemoglobin Lb120-1	0.0873393	0.0319514	0.0544025	ns	ns
13	Medtr1g090820.2	leghemoglobin Lb120-1	0	0	0	ns	ns
14	Medtr1g090820.3	leghemoglobin Lb120-1	0	0	0	ns	ns
15	Medtr5g066070.2	leghemoglobin Lb120-1	0	0	0	ns	ns
16	Medtr5g080400.2	leghemoglobin Lb120-1	0	0	0	ns	ns
1	Medtr0337s0030.1	Nodule Cysteine-Rich (NCR) secreted peptide	5166.17	2030.22	2762.93	-1.43	-1.01
2	Medtr6g021615.1	Nodule Cysteine-Rich (NCR) secreted peptide	2895.17	1898.31	1975.31	ns	ns
3	Medtr0330s0050.1	Nodule Cysteine-Rich (NCR) secreted peptide	2310.37	1658.34	1786.21	ns	ns
4	Medtr0135s0070.1	Nodule Cysteine-Rich (NCR) secreted peptide	1983.53	2334.59	2364.8	ns	ns
5	Medtr3g065710.1	Nodule Cysteine-Rich (NCR) secreted peptide	1972.68	1656.04	1825.3	ns	ns
6	Medtr6g445080.1	Nodule Cysteine-Rich (NCR) secreted peptide	1852.6	930.4	1250.28	-1.08	-0.67
7	Medtr6g445040.1	Nodule Cysteine-Rich (NCR) secreted peptide	1815.62	1492.77	1618.98	ns	ns
8	Medtr4g031520.1	Nodule Cysteine-Rich (NCR) secreted peptide	1728.5	1756.48	1712.45	ns	ns
9	Medtr6g463200.1	Nodule Cysteine-Rich (NCR) secreted peptide	1554.45	530.05	896.28	-1.63	-0.9
10	Medtr7g027180.1	Nodule Cysteine-Rich (NCR) secreted peptide	1502.24	477.04	819.1	-1.74	-0.98
11	Medtr5g062630.1	Nodule Cysteine-Rich (NCR) secreted peptide	1488.33	1277.75	1328.97	ns	ns
12	Medtr6g055160.1	Nodule Cysteine-Rich (NCR) secreted peptide	1476.8	516.73	906.3	-1.6	-0.81
13	Medtr1g042910.1	Nodule Cysteine-Rich (NCR) secreted peptide	1285.95	690.36	1003.36	ns	ns
14	Medtr5g055370.1	Nodule Cysteine-Rich (NCR) secreted peptide	1271.72	727.95	910.27	-0.89	-0.59
15	Medtr3g084820.1	Nodule Cysteine-Rich (NCR) secreted peptide	1133.79	383.15	516.7	-1.65	-1.24
16	Medtr6g006240.1	Nodule Cysteine-Rich (NCR) secreted peptide	1033.5	754.97	920.88	ns	ns
17	Medtr0054s0190.1	Nodule Cysteine-Rich (NCR) secreted peptide	1015.12	597.77	741.93	-0.84	-0.56
18	Medtr0386s0010.1	Nodule Cysteine-Rich (NCR) secreted peptide	994.26	738.97	751.02	ns	ns
19	Medtr7g008940.1	Nodule Cysteine-Rich (NCR) secreted peptide	979.23	460.69	679.27	-1.17	-0.63
20	Medtr7g045520.1	Nodule Cysteine-Rich (NCR) secreted peptide	963.31	522.1	669.05	-0.96	-0.63
21	Medtr1g046440.1	Nodule Cysteine-Rich (NCR) secreted peptide	950.64	486.28	649.06	-1.05	-0.65
22	Medtr1g039435.1	Nodule Cysteine-Rich (NCR) secreted peptide	948.15	754.79	767.83	ns	ns
23	Medtr6g453200.1	Nodule Cysteine-Rich (NCR) secreted peptide	942.12	679.77	835.57	ns	ns
24	Medtr1g042940.1	Nodule Cysteine-Rich (NCR) secreted peptide	924.65	611.2	722.23	ns	ns
25	Medtr5g061800.1	Nodule Cysteine-Rich (NCR) secreted peptide	917.73	395.99	537.75	-1.29	-0.87
26	Medtr4g038665.1	Nodule Cysteine-Rich (NCR) secreted peptide	914.69	718.37	746.57	ns	ns
27	Medtr4g046807.1	Nodule Cysteine-Rich (NCR) secreted peptide	901.36	685.12	683.02	ns	ns
28	Medtr1g061100.1	Nodule Cysteine-Rich (NCR) secreted peptide	901.13	290.46	432.73	-1.72	-1.16
29	Medtr3g011830.1	Nodule Cysteine-Rich (NCR) secreted peptide	891.57	371.78	593.35	-1.34	-0.69
30	Medtr4g060590.1	Nodule Cysteine-Rich (NCR) secreted peptide	844.51	620.84	591.14	ns	ns
31	Medtr4g045663.1	Nodule Cysteine-Rich (NCR) secreted peptide	819.08	441.39	563.83	-0.97	-0.64
32	Medtr2g073170.1	Nodule Cysteine-Rich (NCR) secreted peptide	813.17	273.57	406.24	-1.65	-1.1
33	Medtr7g095860.1	Nodule Cysteine-Rich (NCR) secreted peptide	799.96	320.47	503.84	-1.4	-0.77
34	Medtr1g046170.1	Nodule Cysteine-Rich (NCR) secreted peptide	796.5	744.7	734.85	ns	ns
35	Medtr6g006245.1	Nodule Cysteine-Rich (NCR) secreted peptide	792.18	300.05	510.57	-1.48	-0.74
36	Medtr5g069545.1	Nodule Cysteine-Rich (NCR) secreted peptide	769.73	278.05	439.48	-1.55	-0.91
37	Medtr5g037795.1	Nodule Cysteine-Rich (NCR) secreted peptide	756.45	612.62	640.22	ns	ns
38	Medtr5g072450.1	Nodule Cysteine-Rich (NCR) secreted peptide	735.62	340.13	446.19	-1.19	-0.82
39	Medtr2g044330.1	Nodule Cysteine-Rich (NCR) secreted peptide	730.39	215.37	333.31	-1.84	-1.24
40	Medtr6g462060.1	Nodule Cysteine-Rich (NCR) secreted peptide	729.72	330.8	449.71	-1.22	-0.8
41	Medtr3g012380.2	Nodule Cysteine-Rich (NCR) secreted peptide	705.46	454.56	641.33	ns	ns
42	Medtr7g052640.1	Nodule Cysteine-Rich (NCR) secreted peptide	701.04	461.5	518.45	-0.69	-0.54
43	Medtr7g009040.1	Nodule Cysteine-Rich (NCR) secreted peptide	700.42	244.52	364.01	-1.6	-1.05
44	Medtr4g057120.1	Nodule Cysteine-Rich (NCR) secreted peptide	698.04	310.36	493.97	-1.25	-0.6
45	Medtr4g033895.1	Nodule Cysteine-Rich (NCR) secreted peptide	694.15	519.4	597.61	ns	ns
46	Medtr3g018865.1	Nodule Cysteine-Rich (NCR) secreted peptide	673.67	239.93	333.34	-1.57	-1.12
47	Medtr4g063760.1	Nodule Cysteine-Rich (NCR) secreted peptide	673.53	528.12	573.13	ns	ns
48	Medtr8g464730.1	Nodule Cysteine-Rich (NCR) secreted peptide	669.24	335.38	482.15	-1.08	-0.58
49	Medtr2125s0010.1	Nodule Cysteine-Rich (NCR) secreted peptide	665.27	317.7	457.89	-1.15	-0.64
50	Medtr3g451370.1	Nodule Cysteine-Rich (NCR) secreted peptide	659.6	476.16	498.97	ns	ns
51	Medtr7g071385.1	Nodule Cysteine-Rich (NCR) secreted peptide	654.15	468.52	531.03	ns	ns
52	Medtr7g016440.1	Nodule Cysteine-Rich (NCR) secreted peptide	645.03	220.36	311.9	-1.63	-1.15
53	Medtr5g063600.1	Nodule Cysteine-Rich (NCR) secreted peptide	632.04	342.67	430.13	-0.96	-0.66
54	Medtr3g103450.1	Nodule Cysteine-Rich (NCR) secreted peptide	627.84	554.28	514.28	ns	ns
55	Medtr2g059035.1	Nodule Cysteine-Rich (NCR) secreted peptide	626.76	291.24	425.17	-1.18	-0.66
56	Medtr3g065690.1	Nodule Cysteine-Rich (NCR) secreted peptide	619.42	299.49	424.81	-1.13	-0.65
57	Medtr7g033740.1	Nodule Cysteine-Rich (NCR) secreted peptide	610.08	497.5	509.61	ns	ns
58	Medtr8g033010.1	Nodule Cysteine-Rich (NCR) secreted peptide	607.35	221.3	396.09	-1.54	-0.72
59	Medtr0115s0030.1	Nodule Cysteine-Rich (NCR) secreted peptide	606.25	256.05	390.06	-1.33	-0.74
60	Medtr1g053640.1	Nodule Cysteine-Rich (NCR) secreted peptide	605.74	268.76	365.3	-1.25	-0.83
61	Medtr3g006650.1	Nodule Cysteine-Rich (NCR) secreted peptide	600.45	169.86	252.83	-1.91	-1.35
62	Medtr3g010490.1	Nodule Cysteine-Rich (NCR) secreted peptide	572.13	292.6	407.41	-1.05	-0.59
63	Medtr7g071690.1	Nodule Cysteine-Rich (NCR) secreted peptide	558.47	312.46	410.38	-0.92	-0.55
64	Medtr5g056890.1	Nodule Cysteine-Rich (NCR) secreted peptide	557.96	249.25	344.48	-1.24	-0.8
65	Medtr1g071890.1	Nodule Cysteine-Rich (NCR) secreted peptide	550.91	438.62	442.16	ns	ns
66	Medtr0032s0170.1	Nodule Cysteine-Rich (NCR) secreted peptide	544.32	174.85	328.36	-1.72	-0.83
67	Medtr8g039130.1	Nodule Cysteine-Rich (NCR) secreted peptide	543.6	173.68	272.04	-1.73	-1.1
68	Medtr4g033290.1	Nodule Cysteine-Rich (NCR) secreted peptide	541.9	218.53	300.74	-1.39	-0.95
69	Medtr0672s0010.1	Nodule Cysteine-Rich (NCR) secreted peptide	541.33	216.47	345.54	-1.4	-0.75
70	Medtr2g073670.1	Nodule Cysteine-Rich (NCR) secreted peptide	535.46	578.7	636.6	ns	ns
71	Medtr2g450280.1	Nodule Cysteine-Rich (NCR) secreted peptide	524.01	394.88	368.72	ns	ns
72	Medtr4g048520.1	Nodule Cysteine-Rich (NCR) secreted peptide	515.15	441.63	430.81	ns	ns
73	Medtr6g090485.1	Nodule Cysteine-Rich (NCR) secreted peptide	503.55	147.28	195.23	-1.86	-1.47
74	Medtr3g062820.1	Nodule Cysteine-Rich (NCR) secreted peptide	501.58	225.26	324.39	-1.24	-0.73
75	Medtr5g056760.1	Nodule Cysteine-Rich (NCR) secreted peptide	497.08	336.4	387.47	ns	ns
76	Medtr7g063420.2	Nodule Cysteine-Rich (NCR) secreted peptide	494.51	330.29	375.96	ns	ns
77	Medtr2g079180.1	Nodule Cysteine-Rich (NCR) secreted peptide	493.92	381.15	383.23	ns	ns
78	Medtr3g016020.1	Nodule Cysteine-Rich (NCR) secreted peptide	489.82	358.55	414.64	ns	ns
79	Medtr1g046150.1	Nodule Cysteine-Rich (NCR) secreted peptide	485.94	265.72	336.38	-0.95	-0.63
80	Medtr3g450180.1	Nodule Cysteine-Rich (NCR) secreted peptide	481.32	470.25	491.58	ns	ns
81	Medtr5g063460.1	Nodule Cysteine-Rich (NCR) secreted peptide	478	252.19	334.74	-1	-0.61
82	Medtr4g026818.1	Nodule Cysteine-Rich (NCR) secreted peptide	458.47	320.8	340.39	ns	ns
83	Medtr5g069530.1	Nodule Cysteine-Rich (NCR) secreted peptide	458.03	298.2	362.96	ns	ns
84	Medtr4g100690.1	Nodule Cysteine-Rich (NCR) secreted peptide	453.44	300.5	379.1	ns	ns
85	Medtr4g033900.1	Nodule Cysteine-Rich (NCR) secreted peptide	447.06	285.58	343	ns	ns
86	Medtr4g059837.1	Nodule Cysteine-Rich (NCR) secreted peptide	445.6	426.78	517.28	ns	ns
87	Medtr4g035705.1	Nodule Cysteine-Rich (NCR) secreted peptide	445.07	269.8	316.57	-0.8	-0.59
88	Medtr6g061820.1	Nodule Cysteine-Rich (NCR) secreted peptide	443.64	251.94	293.41	-0.9	-0.7
89	Medtr5g072456.1	Nodule Cysteine-Rich (NCR) secreted peptide	439.38	301.45	354.98	ns	ns
90	Medtr5g063890.1	Nodule Cysteine-Rich (NCR) secreted peptide	432.67	352.9	381.82	ns	ns
91	Medtr5g062510.1	Nodule Cysteine-Rich (NCR) secreted peptide	430.07	223.07	308.73	-1.03	-0.58
92	Medtr1g074860.1	Nodule Cysteine-Rich (NCR) secreted peptide	426.43	313.31	362.18	ns	ns
93	Medtr7g056700.1	Nodule Cysteine-Rich (NCR) secreted peptide	423.6	172.69	333.29	ns	ns
94	Medtr3g436990.1	Nodule Cysteine-Rich (NCR) secreted peptide	422.43	192.5	299.92	-1.21	-0.59
95	Medtr1g028980.1	Nodule Cysteine-Rich (NCR) secreted peptide	419.27	218.32	297.55	-1.02	-0.6
96	Medtr4g066290.1	Nodule Cysteine-Rich (NCR) secreted peptide	415.91	365.99	357.35	ns	ns
97	Medtr3g008446.1	Nodule Cysteine-Rich (NCR) secreted peptide	411.86	194.76	274.46	-1.16	-0.69
98	Medtr7g066220.1	Nodule Cysteine-Rich (NCR) secreted peptide	411.29	276.61	293.98	ns	ns
99	Medtr1g073510.1	Nodule Cysteine-Rich (NCR) secreted peptide	410.99	328.95	357.55	ns	ns
100	Medtr3g015870.1	Nodule Cysteine-Rich (NCR) secreted peptide	410.05	212.99	344.14	ns	ns
101	Medtr7g008070.1	Nodule Cysteine-Rich (NCR) secreted peptide	398.51	273.32	328.55	ns	ns
102	Medtr6g452900.1	Nodule Cysteine-Rich (NCR) secreted peptide	392.25	215.14	267.72	-0.95	-0.66
103	Medtr5g068810.1	Nodule Cysteine-Rich (NCR) secreted peptide	391.07	255	296.25	ns	ns
104	Medtr3g069870.1	Nodule Cysteine-Rich (NCR) secreted peptide	390.9	159.36	238.53	-1.38	-0.82
105	Medtr5g076255.1	Nodule Cysteine-Rich (NCR) secreted peptide	388.55	165.5	227.99	-1.31	-0.87
106	Medtr7g071310.1	Nodule Cysteine-Rich (NCR) secreted peptide	384.69	135.15	203.74	-1.59	-1.02
107	Medtr6g006250.1	Nodule Cysteine-Rich (NCR) secreted peptide	380.96	459	421.79	ns	ns
108	Medtr5g070410.1	Nodule Cysteine-Rich (NCR) secreted peptide	371.32	175.81	391.87	ns	ns
109	Medtr6g055700.1	Nodule Cysteine-Rich (NCR) secreted peptide	369.5	448.1	458.51	ns	ns
110	Medtr8g064010.1	Nodule Cysteine-Rich (NCR) secreted peptide	367.73	129.11	257.4	-1.59	-0.62
111	Medtr4g015750.1	Nodule Cysteine-Rich (NCR) secreted peptide	362.39	222.02	280.72	ns	ns
112	Medtr1g075500.1	Nodule Cysteine-Rich (NCR) secreted peptide	360.24	108.39	161.43	-1.81	-1.26
113	Medtr3g103440.1	Nodule Cysteine-Rich (NCR) secreted peptide	352.87	395.73	485.49	ns	ns
114	Medtr2g047080.1	Nodule Cysteine-Rich (NCR) secreted peptide	346.89	233.29	296.05	ns	ns
115	Medtr0959s0010.1	Nodule Cysteine-Rich (NCR) secreted peptide	340.7	263.25	262.13	ns	ns
116	Medtr1g042895.1	Nodule Cysteine-Rich (NCR) secreted peptide	340.1	419.81	535.74	ns	ns
117	Medtr2g062900.1	Nodule Cysteine-Rich (NCR) secreted peptide	333.95	123.56	181.59	-1.52	-0.98
118	Medtr7g031915.1	Nodule Cysteine-Rich (NCR) secreted peptide	332.48	103.78	161.28	-1.76	-1.15
119	Medtr4g017920.1	Nodule Cysteine-Rich (NCR) secreted peptide	326.33	190.94	220.84	-0.85	-0.67
120	Medtr5g026080.1	Nodule Cysteine-Rich (NCR) secreted peptide	325.09	137.24	198.58	-1.33	-0.82
121	Medtr8g442510.1	Nodule Cysteine-Rich (NCR) secreted peptide	323.07	180.81	236.93	ns	ns
122	Medtr3g016090.1	Nodule Cysteine-Rich (NCR) secreted peptide	319.87	170.24	247.21	ns	ns
123	Medtr3g063370.1	Nodule Cysteine-Rich (NCR) secreted peptide	319.02	266.3	293.44	ns	ns
124	Medtr0888s0020.1	Nodule Cysteine-Rich (NCR) secreted peptide	316.76	238.37	250.3	ns	ns
125	Medtr7g027125.1	Nodule Cysteine-Rich (NCR) secreted peptide	315.95	111.32	200.4	-1.59	-0.76
126	Medtr2g050260.1	Nodule Cysteine-Rich (NCR) secreted peptide	315.4	107.22	169.85	-1.64	-1
127	Medtr2g450690.1	Nodule Cysteine-Rich (NCR) secreted peptide	314.78	240.69	277.74	ns	ns
128	Medtr4g070690.1	Nodule Cysteine-Rich (NCR) secreted peptide	306.47	364.46	384.66	ns	ns
129	Medtr0291s0020.1	Nodule Cysteine-Rich (NCR) secreted peptide	306.02	266.74	318.88	ns	ns
130	Medtr7g008970.1	Nodule Cysteine-Rich (NCR) secreted peptide	303.05	152.78	206.61	-1.07	-0.66
131	Medtr0512s0030.1	Nodule Cysteine-Rich (NCR) secreted peptide	301.56	155.66	218.94	-1.03	-0.56
132	Medtr7g063400.1	Nodule Cysteine-Rich (NCR) secreted peptide	300.28	201.84	233.88	ns	ns
133	Medtr2g044350.1	Nodule Cysteine-Rich (NCR) secreted peptide	296.92	128.22	176.3	-1.29	-0.85
134	Medtr8g064100.1	Nodule Cysteine-Rich (NCR) secreted peptide	294.18	163.55	296.04	ns	ns
135	Medtr3g031320.1	Nodule Cysteine-Rich (NCR) secreted peptide	288.92	74.13	103.6	-2.05	-1.58
136	Medtr4g046850.1	Nodule Cysteine-Rich (NCR) secreted peptide	286.33	144.31	265.81	ns	ns
137	Medtr1g053625.1	Nodule Cysteine-Rich (NCR) secreted peptide	285.83	139.29	207.34	ns	ns
138	Medtr3g033965.1	Nodule Cysteine-Rich (NCR) secreted peptide	284.38	226.99	229.66	ns	ns
139	Medtr2g073110.1	Nodule Cysteine-Rich (NCR) secreted peptide	283.5	237.23	228.23	ns	ns
140	Medtr3g084910.1	Nodule Cysteine-Rich (NCR) secreted peptide	282.93	103.76	152.94	-1.53	-0.99
141	Medtr3g014720.1	Nodule Cysteine-Rich (NCR) secreted peptide	282.73	175.87	260.73	ns	ns
142	Medtr3g033955.1	Nodule Cysteine-Rich (NCR) secreted peptide	278.36	325.39	337.6	ns	ns
143	Medtr3g466130.1	Nodule Cysteine-Rich (NCR) secreted peptide	277.65	88.92	149.71	-1.72	-0.99
144	Medtr1g042850.1	Nodule Cysteine-Rich (NCR) secreted peptide	277.03	98.84	146.49	-1.57	-1.02
145	Medtr4g060730.1	Nodule Cysteine-Rich (NCR) secreted peptide	276.89	110.69	263.13	ns	ns
146	Medtr5g059445.1	Nodule Cysteine-Rich (NCR) secreted peptide	276.85	151.42	205.16	-0.95	-0.54
147	Medtr0683s0010.1	Nodule Cysteine-Rich (NCR) secreted peptide	274.13	222.07	210.06	ns	ns
148	Medtr3g016105.1	Nodule Cysteine-Rich (NCR) secreted peptide	270.97	167.62	205.93	ns	ns
149	Medtr5g062610.1	Nodule Cysteine-Rich (NCR) secreted peptide	265.86	108.27	149.21	-1.38	-0.94
150	Medtr0107s0100.1	Nodule Cysteine-Rich (NCR) secreted peptide	264.52	190.48	185.8	ns	ns
151	Medtr7g071220.1	Nodule Cysteine-Rich (NCR) secreted peptide	257.92	131.47	252.72	ns	ns
152	Medtr4g035268.1	Nodule Cysteine-Rich (NCR) secreted peptide	256.76	150.64	197.87	ns	ns
153	Medtr2g104570.1	Nodule Cysteine-Rich (NCR) secreted peptide	255.58	152.51	218.19	ns	ns
154	Medtr2g084915.1	Nodule Cysteine-Rich (NCR) secreted peptide	255.28	199.17	248.75	ns	ns
155	Medtr7g071695.1	Nodule Cysteine-Rich (NCR) secreted peptide	252.29	239.17	224.22	ns	ns
156	Medtr2g080180.1	Nodule Cysteine-Rich (NCR) secreted peptide	251.31	203.73	204.64	ns	ns
157	Medtr4g065510.1	Nodule Cysteine-Rich (NCR) secreted peptide	244.68	212.71	220.44	ns	ns
158	Medtr6g038290.1	Nodule Cysteine-Rich (NCR) secreted peptide	243.18	128.89	155.66	-1	-0.75
159	Medtr3g069830.1	Nodule Cysteine-Rich (NCR) secreted peptide	241.7	81.33	155.03	-1.65	-0.74
160	Medtr3g021050.1	Nodule Cysteine-Rich (NCR) secreted peptide	236.26	112.4	144.63	-1.15	-0.81
161	Medtr2g055740.1	Nodule Cysteine-Rich (NCR) secreted peptide	234.37	112.92	186.87	ns	ns
162	Medtr2g063130.1	Nodule Cysteine-Rich (NCR) secreted peptide	233.78	107.2	175.5	-1.21	-0.52
163	Medtr3g033915.1	Nodule Cysteine-Rich (NCR) secreted peptide	233.4	195.01	197.28	ns	ns
164	Medtr4g060610.1	Nodule Cysteine-Rich (NCR) secreted peptide	232.18	131.59	165.73	-0.9	-0.59
165	Medtr7g029760.1	Nodule Cysteine-Rich (NCR) secreted peptide	229.59	90.78	132.28	-1.42	-0.9
166	Medtr1g061110.1	Nodule Cysteine-Rich (NCR) secreted peptide	227.71	91.44	126.98	-1.4	-0.95
167	Medtr0330s0020.1	Nodule Cysteine-Rich (NCR) secreted peptide	227.37	85.19	116.51	-1.5	-1.07
168	Medtr3g053600.1	Nodule Cysteine-Rich (NCR) secreted peptide	226.2	111.59	167.45	-1.1	-0.54
169	Medtr7g037690.1	Nodule Cysteine-Rich (NCR) secreted peptide	226.11	92.76	158.02	-1.37	-0.62
170	Medtr4g065720.2	Nodule Cysteine-Rich (NCR) secreted peptide	225.85	205.44	195.14	ns	ns
171	Medtr2g450150.1	Nodule Cysteine-Rich (NCR) secreted peptide	225.04	59.77	94.73	-2	-1.35
172	Medtr6g463320.1	Nodule Cysteine-Rich (NCR) secreted peptide	222.83	76.14	108.36	-1.63	-1.14
173	Medtr4g018680.1	Nodule Cysteine-Rich (NCR) secreted peptide	222.69	66.58	106.68	-1.82	-1.16
174	Medtr3g031340.1	Nodule Cysteine-Rich (NCR) secreted peptide	221.43	61.23	91.93	-1.94	-1.37
175	Medtr1g092720.1	Nodule Cysteine-Rich (NCR) secreted peptide	220.93	165.44	169.59	ns	ns
176	Medtr5g076040.1	Nodule Cysteine-Rich (NCR) secreted peptide	218.96	271.64	248.24	ns	ns
177	Medtr0050s0100.1	Nodule Cysteine-Rich (NCR) secreted peptide	217.71	122.41	156.28	ns	ns
178	Medtr2g063470.1	Nodule Cysteine-Rich (NCR) secreted peptide	217.44	179.14	173.33	ns	ns
179	Medtr2g049575.1	Nodule Cysteine-Rich (NCR) secreted peptide	216.95	152.22	225.08	ns	ns
180	Medtr5g056710.1	Nodule Cysteine-Rich (NCR) secreted peptide	215.58	161.41	160.64	ns	ns
181	Medtr5g057910.1	Nodule Cysteine-Rich (NCR) secreted peptide	210.8	120.17	150.82	ns	ns
182	Medtr4g060720.1	Nodule Cysteine-Rich (NCR) secreted peptide	210.46	105.97	153.19	ns	ns
183	Medtr4g088265.1	Nodule Cysteine-Rich (NCR) secreted peptide	209.74	276.44	311.15	ns	ns
184	Medtr7g056030.1	Nodule Cysteine-Rich (NCR) secreted peptide	209.6	73.6	155.81	-1.59	-0.53
185	Medtr4g014790.1	Nodule Cysteine-Rich (NCR) secreted peptide	209.13	55.01	81.18	-2.01	-1.47
186	Medtr2g066235.1	Nodule Cysteine-Rich (NCR) secreted peptide	209.04	150.44	175.82	ns	ns
187	Medtr3g063090.1	Nodule Cysteine-Rich (NCR) secreted peptide	207.91	142.67	162.76	ns	ns
188	Medtr6g445020.1	Nodule Cysteine-Rich (NCR) secreted peptide	206.98	89.46	178.43	ns	ns
189	Medtr2g073090.1	Nodule Cysteine-Rich (NCR) secreted peptide	202.79	98.46	153.95	ns	ns
190	Medtr4g017790.1	Nodule Cysteine-Rich (NCR) secreted peptide	202.05	140.61	155.41	ns	ns
191	Medtr4g065820.1	Nodule Cysteine-Rich (NCR) secreted peptide	201.9	178.17	162.79	ns	ns
192	Medtr7g051320.1	Nodule Cysteine-Rich (NCR) secreted peptide	200.25	103.25	154.81	ns	ns
193	Medtr5g070295.1	Nodule Cysteine-Rich (NCR) secreted peptide	197.66	78.52	107.83	-1.41	-0.98
194	Medtr2g054490.1	Nodule Cysteine-Rich (NCR) secreted peptide	195.59	111.37	140.78	ns	ns
195	Medtr7g008985.1	Nodule Cysteine-Rich (NCR) secreted peptide	195.49	69	101.94	-1.59	-1.04
196	Medtr0003s0180.1	Nodule Cysteine-Rich (NCR) secreted peptide	194.16	102.96	132.59	-1	-0.65
197	Medtr6g464450.1	Nodule Cysteine-Rich (NCR) secreted peptide	193.41	125.54	144.57	ns	ns
198	Medtr7g045410.1	Nodule Cysteine-Rich (NCR) secreted peptide	188.93	123.73	127.65	ns	ns
199	Medtr7g055783.1	Nodule Cysteine-Rich (NCR) secreted peptide	187.79	183.64	165.9	ns	ns
200	Medtr7g007940.1	Nodule Cysteine-Rich (NCR) secreted peptide	187.13	90.2	156.13	ns	ns
201	Medtr4g059900.1	Nodule Cysteine-Rich (NCR) secreted peptide	186.91	118.4	135.04	-0.74	-0.57
202	Medtr7g102160.1	Nodule Cysteine-Rich (NCR) secreted peptide	185.98	143.58	138.52	ns	ns
203	Medtr7g032820.1	Nodule Cysteine-Rich (NCR) secreted peptide	185.93	143.96	199.12	ns	ns
204	Medtr0257s0060.1	Nodule Cysteine-Rich (NCR) secreted peptide	184.46	139.78	167.92	ns	ns
205	Medtr0015s0230.1	Nodule Cysteine-Rich (NCR) secreted peptide	184.35	95.44	120.57	-1.03	-0.72
206	Medtr4g060660.1	Nodule Cysteine-Rich (NCR) secreted peptide	184.2	98.76	205.37	ns	ns
207	Medtr2g070770.1	Nodule Cysteine-Rich (NCR) secreted peptide	183.79	153.88	155.94	ns	ns
208	Medtr7g065635.1	Nodule Cysteine-Rich (NCR) secreted peptide	183.76	87.4	140.04	ns	ns
209	Medtr8g064110.1	Nodule Cysteine-Rich (NCR) secreted peptide	183.66	136.99	180.48	ns	ns
210	Medtr3g063400.1	Nodule Cysteine-Rich (NCR) secreted peptide	183.18	101.88	138.12	ns	ns
211	Medtr4g027000.1	Nodule Cysteine-Rich (NCR) secreted peptide	183.15	81.3	111.36	-1.25	-0.82
212	Medtr5g069100.1	Nodule Cysteine-Rich (NCR) secreted peptide	183.04	126.09	142.29	ns	ns
213	Medtr4g063740.1	Nodule Cysteine-Rich (NCR) secreted peptide	182.78	86.14	124.44	-1.17	-0.66
214	Medtr2g008910.1	Nodule Cysteine-Rich (NCR) secreted peptide	182.19	156.86	163.63	ns	ns
215	Medtr3g052100.1	Nodule Cysteine-Rich (NCR) secreted peptide	181.82	53.79	91	-1.84	-1.1
216	Medtr5g083255.1	Nodule Cysteine-Rich (NCR) secreted peptide	181.74	61.01	83.34	-1.66	-1.23
217	Medtr1g046110.1	Nodule Cysteine-Rich (NCR) secreted peptide	179.94	150.94	167.76	ns	ns
218	Medtr6g057520.1	Nodule Cysteine-Rich (NCR) secreted peptide	179.8	75.79	103.49	-1.33	-0.9
219	Medtr7g063940.1	Nodule Cysteine-Rich (NCR) secreted peptide	176.34	51.7	87.01	-1.85	-1.12
220	Medtr8g467170.1	Nodule Cysteine-Rich (NCR) secreted peptide	175.2	52.79	77.92	-1.81	-1.27
221	Medtr7g445340.1	Nodule Cysteine-Rich (NCR) secreted peptide	174.98	141.8	156.99	ns	ns
222	Medtr3g033100.1	Nodule Cysteine-Rich (NCR) secreted peptide	173.86	106.66	143.73	ns	ns
223	Medtr3g062865.1	Nodule Cysteine-Rich (NCR) secreted peptide	173.1	172.17	162.84	ns	ns
224	Medtr7g102806.1	Nodule Cysteine-Rich (NCR) secreted peptide	172.5	126.89	131.59	ns	ns
225	Medtr3g071360.1	Nodule Cysteine-Rich (NCR) secreted peptide	171.56	106.68	140.56	ns	ns
226	Medtr2g084725.1	Nodule Cysteine-Rich (NCR) secreted peptide	171.45	116.14	133.92	ns	ns
227	Medtr5g459510.1	Nodule Cysteine-Rich (NCR) secreted peptide	170.76	68.4	104.36	-1.4	-0.81
228	Medtr6g027155.1	Nodule Cysteine-Rich (NCR) secreted peptide	170.23	85.81	116.49	-1.07	-0.65
229	Medtr6g044562.1	Nodule Cysteine-Rich (NCR) secreted peptide	168.85	74.68	108.1	-1.26	-0.75
230	Medtr7g008883.1	Nodule Cysteine-Rich (NCR) secreted peptide	168.61	132.48	136.06	ns	ns
231	Medtr7g071345.1	Nodule Cysteine-Rich (NCR) secreted peptide	166.72	133.3	182.81	ns	ns
232	Medtr1g027750.1	Nodule Cysteine-Rich (NCR) secreted peptide	165.68	85.34	114.98	-1.04	-0.63
233	Medtr4g031900.1	Nodule Cysteine-Rich (NCR) secreted peptide	164.93	128.15	135.21	ns	ns
234	Medtr3g436830.1	Nodule Cysteine-Rich (NCR) secreted peptide	164.72	64.66	88.46	-1.43	-1
235	Medtr2g070670.1	Nodule Cysteine-Rich (NCR) secreted peptide	164.46	165.86	177.46	ns	ns
236	Medtr4g057257.1	Nodule Cysteine-Rich (NCR) secreted peptide	164.24	84.22	109.15	-1.04	-0.69
237	Medtr5g073530.1	Nodule Cysteine-Rich (NCR) secreted peptide	163.25	64.14	91.67	-1.43	-0.94
238	Medtr0330s0030.1	Nodule Cysteine-Rich (NCR) secreted peptide	163.08	86.82	116.08	ns	ns
239	Medtr4g063690.1	Nodule Cysteine-Rich (NCR) secreted peptide	161.96	136.68	131.95	ns	ns
240	Medtr5g068585.1	Nodule Cysteine-Rich (NCR) secreted peptide	159.99	106.52	136.62	ns	ns
241	Medtr0149s0080.1	Nodule Cysteine-Rich (NCR) secreted peptide	159.29	38.88	56.43	-2.12	-1.6
242	Medtr1g058880.1	Nodule Cysteine-Rich (NCR) secreted peptide	158.35	144.13	145.75	ns	ns
243	Medtr7g007970.1	Nodule Cysteine-Rich (NCR) secreted peptide	157.9	89.57	116.07	ns	ns
244	Medtr7g102170.1	Nodule Cysteine-Rich (NCR) secreted peptide	157.75	121.41	124.01	ns	ns
245	Medtr6g043380.1	Nodule Cysteine-Rich (NCR) secreted peptide	157.41	35.61	72.82	-2.23	-1.21
246	Medtr4g026680.1	Nodule Cysteine-Rich (NCR) secreted peptide	156.26	94.84	112.63	ns	ns
247	Medtr7g064020.1	Nodule Cysteine-Rich (NCR) secreted peptide	155.74	70.02	106.11	-1.23	-0.66
248	Medtr4g065455.1	Nodule Cysteine-Rich (NCR) secreted peptide	154.8	117.32	118.59	ns	ns
249	Medtr7g071315.1	Nodule Cysteine-Rich (NCR) secreted peptide	154.45	45.16	83.25	-1.86	-0.99
250	Medtr3g071330.1	Nodule Cysteine-Rich (NCR) secreted peptide	153.62	128.7	143.83	ns	ns
251	Medtr3g065750.1	Nodule Cysteine-Rich (NCR) secreted peptide	153.59	66.21	102.43	-1.3	-0.69
252	Medtr7g064010.1	Nodule Cysteine-Rich (NCR) secreted peptide	152.33	108.72	119.2	ns	ns
253	Medtr5g071880.1	Nodule Cysteine-Rich (NCR) secreted peptide	148.93	113.96	132.13	ns	ns
254	Medtr5g061120.1	Nodule Cysteine-Rich (NCR) secreted peptide	148.32	45.56	56.84	-1.79	-1.49
255	Medtr2g072780.1	Nodule Cysteine-Rich (NCR) secreted peptide	147.64	95.11	118.34	ns	ns
256	Medtr4g067130.1	Nodule Cysteine-Rich (NCR) secreted peptide	147.33	112.51	114.69	ns	ns
257	Medtr2g046660.1	Nodule Cysteine-Rich (NCR) secreted peptide	147.26	103.9	122.05	ns	ns
258	Medtr8g064070.1	Nodule Cysteine-Rich (NCR) secreted peptide	146.4	48.62	89.49	-1.67	-0.81
259	Medtr1g010310.1	Nodule Cysteine-Rich (NCR) secreted peptide	145.03	84.32	93.3	-0.86	-0.74
260	Medtr3g015940.1	Nodule Cysteine-Rich (NCR) secreted peptide	144.93	58.93	93.86	-1.38	-0.73
261	Medtr5g056360.1	Nodule Cysteine-Rich (NCR) secreted peptide	144	56.01	82.58	-1.44	-0.9
262	Medtr5g061825.1	Nodule Cysteine-Rich (NCR) secreted peptide	143.76	49.01	73.99	-1.63	-1.06
263	Medtr4g057680.1	Nodule Cysteine-Rich (NCR) secreted peptide	140.87	129.82	145.28	ns	ns
264	Medtr4g052650.1	Nodule Cysteine-Rich (NCR) secreted peptide	140.67	44.1	65.04	-1.76	-1.22
265	Medtr4g435298.1	Nodule Cysteine-Rich (NCR) secreted peptide	139.7	60.34	98.51	-1.29	-0.61
266	Medtr2g048203.1	Nodule Cysteine-Rich (NCR) secreted peptide	139.17	54.31	86.9	-1.44	-0.78
267	Medtr5g059775.1	Nodule Cysteine-Rich (NCR) secreted peptide	137.45	112.29	118.08	ns	ns
268	Medtr8g038715.1	Nodule Cysteine-Rich (NCR) secreted peptide	136.72	41.21	63.95	-1.81	-1.2
269	Medtr3g062880.1	Nodule Cysteine-Rich (NCR) secreted peptide	133.91	47.14	79.94	-1.59	-0.85
270	Medtr5g063490.1	Nodule Cysteine-Rich (NCR) secreted peptide	133.34	57.52	78.14	-1.29	-0.87
271	Medtr3g021040.1	Nodule Cysteine-Rich (NCR) secreted peptide	132.73	95.65	101.73	ns	ns
272	Medtr4g055095.1	Nodule Cysteine-Rich (NCR) secreted peptide	132.51	89.59	95.24	ns	ns
273	Medtr1g071880.1	Nodule Cysteine-Rich (NCR) secreted peptide	130.59	55.75	71.94	-1.31	-0.96
274	Medtr5g061160.1	Nodule Cysteine-Rich (NCR) secreted peptide	130.55	56.96	70.51	-1.28	-0.99
275	Medtr5g059740.1	Nodule Cysteine-Rich (NCR) secreted peptide	130.26	96.62	112.66	ns	ns
276	Medtr3g020980.1	Nodule Cysteine-Rich (NCR) secreted peptide	130.19	34.89	52.86	-1.98	-1.4
277	Medtr3g069885.1	Nodule Cysteine-Rich (NCR) secreted peptide	128.91	75.91	109.76	ns	ns
278	Medtr2g083280.1	Nodule Cysteine-Rich (NCR) secreted peptide	126.94	104.07	111.3	ns	ns
279	Medtr8g442760.1	Nodule Cysteine-Rich (NCR) secreted peptide	125.96	79.98	73.65	-0.73	-0.88
280	Medtr5g066750.1	Nodule Cysteine-Rich (NCR) secreted peptide	125.56	97.5	97.88	ns	ns
281	Medtr2g084745.1	Nodule Cysteine-Rich (NCR) secreted peptide	125.51	70.86	112.21	ns	ns
282	Medtr2g070030.1	Nodule Cysteine-Rich (NCR) secreted peptide	125.15	99.68	80.39	ns	ns
283	Medtr5g073580.1	Nodule Cysteine-Rich (NCR) secreted peptide	125.04	90.1	100.82	ns	ns
284	Medtr5g056735.1	Nodule Cysteine-Rich (NCR) secreted peptide	125.02	80.32	97.5	ns	ns
285	Medtr8g075755.1	Nodule Cysteine-Rich (NCR) secreted peptide	124.49	68.14	82.74	ns	ns
286	Medtr7g033110.1	Nodule Cysteine-Rich (NCR) secreted peptide	119.29	97.38	116.68	ns	ns
287	Medtr4g064803.1	Nodule Cysteine-Rich (NCR) secreted peptide	118.35	103.37	109.67	ns	ns
288	Medtr8g077515.1	Nodule Cysteine-Rich (NCR) secreted peptide	118.1	123.94	119.94	ns	ns
289	Medtr6g044700.1	Nodule Cysteine-Rich (NCR) secreted peptide	117.33	59.49	76.3	-1.06	-0.73
290	Medtr4g026755.1	Nodule Cysteine-Rich (NCR) secreted peptide	117.03	99.58	142.4	ns	ns
291	Medtr5g063780.1	Nodule Cysteine-Rich (NCR) secreted peptide	116.52	77.31	96.15	ns	ns
292	Medtr3g025420.1	Nodule Cysteine-Rich (NCR) secreted peptide	116.09	64.29	80.48	-0.93	-0.63
293	Medtr2g046590.1	Nodule Cysteine-Rich (NCR) secreted peptide	114.43	99.31	105.59	ns	ns
294	Medtr7g056047.1	Nodule Cysteine-Rich (NCR) secreted peptide	112.82	50.82	70.75	-1.23	-0.78
295	Medtr4g031765.1	Nodule Cysteine-Rich (NCR) secreted peptide	112.29	139.03	112.34	ns	ns
296	Medtr7g015880.1	Nodule Cysteine-Rich (NCR) secreted peptide	112.15	76.47	84.18	ns	ns
297	Medtr7g008020.1	Nodule Cysteine-Rich (NCR) secreted peptide	111.97	63.22	95.3	ns	ns
298	Medtr1g062870.1	Nodule Cysteine-Rich (NCR) secreted peptide	107.88	128.34	117.95	ns	ns
299	Medtr4g065730.1	Nodule Cysteine-Rich (NCR) secreted peptide	107.59	96.41	97.5	ns	ns
300	Medtr3g033930.1	Nodule Cysteine-Rich (NCR) secreted peptide	107.46	138.77	129.91	ns	ns
301	Medtr5g063580.1	Nodule Cysteine-Rich (NCR) secreted peptide	107.19	59.09	78.46	ns	ns
302	Medtr7g008100.1	Nodule Cysteine-Rich (NCR) secreted peptide	107.08	77.73	91.76	ns	ns
303	Medtr3g028440.1	Nodule Cysteine-Rich (NCR) secreted peptide	106.85	30.07	44.41	-1.91	-1.37
304	Medtr2g450630.1	Nodule Cysteine-Rich (NCR) secreted peptide	106.06	61.62	75.05	ns	ns
305	Medtr5g072070.1	Nodule Cysteine-Rich (NCR) secreted peptide	105.3	59.26	71.55	-0.91	-0.66
306	Medtr4g011510.1	Nodule Cysteine-Rich (NCR) secreted peptide	103.83	77.08	103.91	ns	ns
307	Medtr2g046680.1	Nodule Cysteine-Rich (NCR) secreted peptide	102.74	159.07	134.22	ns	ns
308	Medtr7g032720.1	Nodule Cysteine-Rich (NCR) secreted peptide	102.35	95.12	101.5	ns	ns
309	Medtr3g027180.1	Nodule Cysteine-Rich (NCR) secreted peptide	102.25	103.54	97.98	ns	ns
310	Medtr3g061750.1	Nodule Cysteine-Rich (NCR) secreted peptide	101.52	36.15	47.73	-1.57	-1.19
311	Medtr4g053580.1	Nodule Cysteine-Rich (NCR) secreted peptide	101.36	62.28	82.22	ns	ns
312	Medtr3g062830.2	Nodule Cysteine-Rich (NCR) secreted peptide	99.09	85.8	91.7	ns	ns
313	Medtr0337s0090.1	Nodule Cysteine-Rich (NCR) secreted peptide	99.06	48.19	53.32	-1.12	-1
314	Medtr4g060437.1	Nodule Cysteine-Rich (NCR) secreted peptide	98.77	87.03	86.46	ns	ns
315	Medtr3g436500.1	Nodule Cysteine-Rich (NCR) secreted peptide	98.39	39.92	59.66	-1.38	-0.82
316	Medtr4g017940.1	Nodule Cysteine-Rich (NCR) secreted peptide	97.68	104.74	84.59	ns	ns
317	Medtr7g008130.1	Nodule Cysteine-Rich (NCR) secreted peptide	97.44	27.6	45.41	-1.9	-1.21
318	Medtr1g055035.1	Nodule Cysteine-Rich (NCR) secreted peptide	97.21	35.36	59.17	-1.54	-0.82
319	Medtr3g015845.1	Nodule Cysteine-Rich (NCR) secreted peptide	97.2	42.1	60.58	-1.29	-0.78
320	Medtr8g468070.1	Nodule Cysteine-Rich (NCR) secreted peptide	97.19	35.36	51.69	-1.54	-1.01
321	Medtr5g072325.1	Nodule Cysteine-Rich (NCR) secreted peptide	97.04	59.72	59.55	-0.78	-0.81
322	Medtr5g095620.1	Nodule Cysteine-Rich (NCR) secreted peptide	96.35	38.89	47.16	-1.39	-1.13
323	Medtr6g461980.1	Nodule Cysteine-Rich (NCR) secreted peptide	96.06	28.3	43.21	-1.85	-1.25
324	Medtr8g069245.1	Nodule Cysteine-Rich (NCR) secreted peptide	96	189.31	238.52	ns	ns
325	Medtr7g034060.1	Nodule Cysteine-Rich (NCR) secreted peptide	95.73	37.93	48.22	-1.42	-1.09
326	Medtr4g065390.1	Nodule Cysteine-Rich (NCR) secreted peptide	95.5	49.95	69.02	-1.02	-0.57
327	Medtr3g020920.1	Nodule Cysteine-Rich (NCR) secreted peptide	95.24	34.65	51.35	-1.54	-1
328	Medtr7g021640.1	Nodule Cysteine-Rich (NCR) secreted peptide	95.09	79.6	91.22	ns	ns
329	Medtr3g065675.1	Nodule Cysteine-Rich (NCR) secreted peptide	94.77	81.02	76.07	ns	ns
330	Medtr8g465280.1	Nodule Cysteine-Rich (NCR) secreted peptide	94.06	86.34	93.97	ns	ns
331	Medtr3g014695.1	Nodule Cysteine-Rich (NCR) secreted peptide	93.3	49.13	59.04	-1.01	-0.76
332	Medtr6g006500.1	Nodule Cysteine-Rich (NCR) secreted peptide	92.02	36.35	56.93	-1.42	-0.79
333	Medtr1g075045.1	Nodule Cysteine-Rich (NCR) secreted peptide	91.49	28.58	50.62	-1.76	-0.96
334	Medtr7g063990.1	Nodule Cysteine-Rich (NCR) secreted peptide	91.44	37.38	53.79	-1.37	-0.87
335	Medtr3g033925.1	Nodule Cysteine-Rich (NCR) secreted peptide	91.08	82.44	78.15	ns	ns
336	Medtr2g046630.1	Nodule Cysteine-Rich (NCR) secreted peptide	90.58	71.35	78.2	ns	ns
337	Medtr8g069130.1	Nodule Cysteine-Rich (NCR) secreted peptide	89.71	69.21	65.92	ns	ns
338	Medtr5g072455.1	Nodule Cysteine-Rich (NCR) secreted peptide	89.59	37.6	47.13	-1.33	-1.03
339	Medtr4g023900.1	Nodule Cysteine-Rich (NCR) secreted peptide	89.52	36.4	53.9	-1.38	-0.84
340	Medtr6g006275.1	Nodule Cysteine-Rich (NCR) secreted peptide	86.44	38.11	55.8	-1.26	-0.73
341	Medtr5g057460.1	Nodule Cysteine-Rich (NCR) secreted peptide	86.33	27.4	39.71	-1.74	-1.22
342	Medtr6g044735.1	Nodule Cysteine-Rich (NCR) secreted peptide	85.76	80.42	72.95	ns	ns
343	Medtr5g095590.1	Nodule Cysteine-Rich (NCR) secreted peptide	81.78	48.61	55.1	-0.83	-0.67
344	Medtr3g010630.1	Nodule Cysteine-Rich (NCR) secreted peptide	80.53	27.86	36.92	-1.61	-1.23
345	Medtr1g046020.1	Nodule Cysteine-Rich (NCR) secreted peptide	78.77	44.91	59.56	ns	ns
346	Medtr5g061275.1	Nodule Cysteine-Rich (NCR) secreted peptide	78.7	54.47	67.98	ns	ns
347	Medtr5g061763.1	Nodule Cysteine-Rich (NCR) secreted peptide	78.66	33.91	44.04	-1.3	-0.94
348	Medtr2g056090.1	Nodule Cysteine-Rich (NCR) secreted peptide	78.42	44.01	54.94	ns	ns
349	Medtr5g058510.1	Nodule Cysteine-Rich (NCR) secreted peptide	78.02	28.32	40.31	-1.54	-1.06
350	Medtr7g007810.1	Nodule Cysteine-Rich (NCR) secreted peptide	77.83	68.79	86.99	ns	ns
351	Medtr7g064000.1	Nodule Cysteine-Rich (NCR) secreted peptide	77.65	47.86	58.4	ns	ns
352	Medtr6g461840.1	Nodule Cysteine-Rich (NCR) secreted peptide	77.25	35.16	56.14	ns	ns
353	Medtr6g464010.1	Nodule Cysteine-Rich (NCR) secreted peptide	77.1	21.45	26.24	-1.93	-1.66
354	Medtr0111s0050.1	Nodule Cysteine-Rich (NCR) secreted peptide	76.13	34.45	45.31	-1.23	-0.85
355	Medtr5g061060.1	Nodule Cysteine-Rich (NCR) secreted peptide	75.74	32	37.54	-1.33	-1.12
356	Medtr4g088280.1	Nodule Cysteine-Rich (NCR) secreted peptide	74.15	111.23	82.34	ns	ns
357	Medtr2g022740.1	Nodule Cysteine-Rich (NCR) secreted peptide	73.11	64.43	58.53	ns	ns
358	Medtr1g072096.1	Nodule Cysteine-Rich (NCR) secreted peptide	72.8	39.87	51.61	ns	ns
359	Medtr7g063450.1	Nodule Cysteine-Rich (NCR) secreted peptide	71.95	80.42	77.87	ns	ns
360	Medtr0003s0210.1	Nodule Cysteine-Rich (NCR) secreted peptide	71.31	38.84	50.59	ns	ns
361	Medtr6g461820.1	Nodule Cysteine-Rich (NCR) secreted peptide	71.21	31.67	46.06	-1.25	-0.73
362	Medtr6g006350.1	Nodule Cysteine-Rich (NCR) secreted peptide	70.97	37.32	46.18	-1.01	-0.72
363	Medtr7g063970.1	Nodule Cysteine-Rich (NCR) secreted peptide	70.01	53.98	55.74	ns	ns
364	Medtr6g043300.1	Nodule Cysteine-Rich (NCR) secreted peptide	70	34.44	56.73	ns	ns
365	Medtr5g048335.1	Nodule Cysteine-Rich (NCR) secreted peptide	69.84	28.47	53.38	ns	ns
366	Medtr7g070090.1	Nodule Cysteine-Rich (NCR) secreted peptide	69.51	23.22	34.13	-1.66	-1.13
367	Medtr6g060370.1	Nodule Cysteine-Rich (NCR) secreted peptide	68.29	20.31	32.96	-1.83	-1.16
368	Medtr2g050060.1	Nodule Cysteine-Rich (NCR) secreted peptide	67.77	65.97	61.24	ns	ns
369	Medtr5g059670.1	Nodule Cysteine-Rich (NCR) secreted peptide	67.35	92.56	73.46	ns	ns
370	Medtr2g072660.1	Nodule Cysteine-Rich (NCR) secreted peptide	66.73	37.2	43.91	ns	ns
371	Medtr7g066720.1	Nodule Cysteine-Rich (NCR) secreted peptide	66.64	33.4	45.28	-1.08	-0.66
372	Medtr3g063080.1	Nodule Cysteine-Rich (NCR) secreted peptide	65.91	55.39	53.79	ns	ns
373	Medtr7g065025.1	Nodule Cysteine-Rich (NCR) secreted peptide	65.4	23.25	36.5	-1.57	-0.94
374	Medtr5g047670.1	Nodule Cysteine-Rich (NCR) secreted peptide	64.22	36.67	43.19	-0.89	-0.68
375	Medtr7g027120.1	Nodule Cysteine-Rich (NCR) secreted peptide	63.6	44.09	62.54	ns	ns
376	Medtr0330s0040.1	Nodule Cysteine-Rich (NCR) secreted peptide	63.1	52.6	53.02	ns	ns
377	Medtr2g045290.1	Nodule Cysteine-Rich (NCR) secreted peptide	63.05	66.76	77.34	ns	ns
378	Medtr8g064050.1	Nodule Cysteine-Rich (NCR) secreted peptide	62.87	22.42	41.3	ns	ns
379	Medtr1g051840.1	Nodule Cysteine-Rich (NCR) secreted peptide	62.86	23.36	34.55	-1.51	-0.97
380	Medtr3g033260.1	Nodule Cysteine-Rich (NCR) secreted peptide	62.63	44.7	48.34	ns	ns
381	Medtr5g063520.1	Nodule Cysteine-Rich (NCR) secreted peptide	62.45	41.18	49.46	ns	ns
382	Medtr2g041380.2	Nodule Cysteine-Rich (NCR) secreted peptide	62.2	26.55	43.58	ns	ns
383	Medtr4g060650.1	Nodule Cysteine-Rich (NCR) secreted peptide	61.89	27.73	41.99	-1.24	-0.66
384	Medtr2g073300.1	Nodule Cysteine-Rich (NCR) secreted peptide	58.41	48.06	41.74	ns	ns
385	Medtr7g080850.1	Nodule Cysteine-Rich (NCR) secreted peptide	58.19	41.58	50.06	ns	ns
386	Medtr7g051290.1	Nodule Cysteine-Rich (NCR) secreted peptide	57.56	23.56	37.49	-1.37	-0.72
387	Medtr5g037780.1	Nodule Cysteine-Rich (NCR) secreted peptide	57.24	55.19	57.41	ns	ns
388	Medtr7g445930.1	Nodule Cysteine-Rich (NCR) secreted peptide	56.17	40.1	43.18	ns	ns
389	Medtr6g043430.1	Nodule Cysteine-Rich (NCR) secreted peptide	55.95	23.23	25.01	-1.35	-1.27
390	Medtr5g072457.1	Nodule Cysteine-Rich (NCR) secreted peptide	55.79	52.71	42.17	ns	ns
391	Medtr2g058625.1	Nodule Cysteine-Rich (NCR) secreted peptide	55.59	30.04	36.86	-0.97	-0.69
392	Medtr5g026070.1	Nodule Cysteine-Rich (NCR) secreted peptide	55.57	41.65	51.96	ns	ns
393	Medtr4g057100.1	Nodule Cysteine-Rich (NCR) secreted peptide	54.25	43.25	41.75	ns	ns
394	Medtr0240s0040.1	Nodule Cysteine-Rich (NCR) secreted peptide	54.21	27	39.63	-1.09	-0.55
395	Medtr5g095595.1	Nodule Cysteine-Rich (NCR) secreted peptide	53.78	25.65	30.01	-1.15	-0.95
396	Medtr0003s0130.1	Nodule Cysteine-Rich (NCR) secreted peptide	53.31	22.96	31.57	-1.3	-0.86
397	Medtr4g046087.1	Nodule Cysteine-Rich (NCR) secreted peptide	53.19	41	41.21	ns	ns
398	Medtr2g435320.1	Nodule Cysteine-Rich (NCR) secreted peptide	53.17	21.53	37.49	ns	ns
399	Medtr1g042200.1	Nodule Cysteine-Rich (NCR) secreted peptide	52.76	21.4	39.65	ns	ns
400	Medtr2g073310.1	Nodule Cysteine-Rich (NCR) secreted peptide	52.71	18.61	46.93	ns	ns
401	Medtr7g016470.1	Nodule Cysteine-Rich (NCR) secreted peptide	52.27	45.61	55.55	ns	ns
402	Medtr7g055933.1	Nodule Cysteine-Rich (NCR) secreted peptide	51.18	46.43	39.47	ns	ns
403	Medtr3g031335.1	Nodule Cysteine-Rich (NCR) secreted peptide	50.75	14.79	22.95	-1.86	-1.25
404	Medtr2g048885.1	Nodule Cysteine-Rich (NCR) secreted peptide	50.48	24.7	31.33	-1.11	-0.79
405	Medtr3g020930.1	Nodule Cysteine-Rich (NCR) secreted peptide	50.16	32.86	37.22	ns	ns
406	Medtr7g084820.1	Nodule Cysteine-Rich (NCR) secreted peptide	49.23	16.37	30.32	-1.67	-0.8
407	Medtr8g064150.1	Nodule Cysteine-Rich (NCR) secreted peptide	49.03	14.08	35.49	ns	ns
408	Medtr3g006380.1	Nodule Cysteine-Rich (NCR) secreted peptide	48.55	15.39	19.68	-1.74	-1.4
409	Medtr6g464360.1	Nodule Cysteine-Rich (NCR) secreted peptide	47.25	23.97	33.91	ns	ns
410	Medtr5g076055.1	Nodule Cysteine-Rich (NCR) secreted peptide	47.05	47.4	37.4	ns	ns
411	Medtr1g047330.1	Nodule Cysteine-Rich (NCR) secreted peptide	46.74	24.93	33.25	ns	ns
412	Medtr5g076435.1	Nodule Cysteine-Rich (NCR) secreted peptide	46.45	48.75	53.82	ns	ns
413	Medtr2g054830.1	Nodule Cysteine-Rich (NCR) secreted peptide	46.25	17.38	22.86	-1.49	-1.12
414	Medtr4g026965.1	Nodule Cysteine-Rich (NCR) secreted peptide	46.07	17.51	22.84	-1.47	-1.11
415	Medtr1g072095.1	Nodule Cysteine-Rich (NCR) secreted peptide	46.04	16.45	25.06	-1.57	-0.98
416	Medtr4g035950.1	Nodule Cysteine-Rich (NCR) secreted peptide	45.29	31.51	39	ns	ns
417	Medtr3g065050.1	Nodule Cysteine-Rich (NCR) secreted peptide	45.27	14.84	20.27	-1.69	-1.26
418	Medtr4g035725.1	Nodule Cysteine-Rich (NCR) secreted peptide	45.23	28.35	33.07	ns	ns
419	Medtr1g051360.1	Nodule Cysteine-Rich (NCR) secreted peptide	44.16	29.27	31.87	ns	ns
420	Medtr6g006220.1	Nodule Cysteine-Rich (NCR) secreted peptide	44.08	12.04	21.44	-1.96	-1.14
421	Medtr6g038620.1	Nodule Cysteine-Rich (NCR) secreted peptide	43.64	31.82	31.24	ns	ns
422	Medtr8g036830.1	Nodule Cysteine-Rich (NCR) secreted peptide	43.59	47.36	54.19	ns	ns
423	Medtr2g035755.1	Nodule Cysteine-Rich (NCR) secreted peptide	42.7	24.44	27.26	ns	ns
424	Medtr7g028550.1	Nodule Cysteine-Rich (NCR) secreted peptide	42.11	27.44	28.3	ns	ns
425	Medtr1g029230.1	Nodule Cysteine-Rich (NCR) secreted peptide	41.33	15.11	21.81	-1.53	-1.03
426	Medtr7g050990.1	Nodule Cysteine-Rich (NCR) secreted peptide	40.48	29.07	31.27	ns	ns
427	Medtr5g069500.1	Nodule Cysteine-Rich (NCR) secreted peptide	39.74	26.26	28.02	ns	ns
428	Medtr6g034070.1	Nodule Cysteine-Rich (NCR) secreted peptide	38.82	28.16	28.22	ns	ns
429	Medtr8g069310.1	Nodule Cysteine-Rich (NCR) secreted peptide	38.8	17.34	27.76	ns	ns
430	Medtr5g059440.1	Nodule Cysteine-Rich (NCR) secreted peptide	38.78	35.71	38.61	ns	ns
431	Medtr2g060960.1	Nodule Cysteine-Rich (NCR) secreted peptide	38.7	35.75	25.19	ns	ns
432	Medtr4g060700.1	Nodule Cysteine-Rich (NCR) secreted peptide	36.68	26	25.59	ns	ns
433	Medtr8g036850.1	Nodule Cysteine-Rich (NCR) secreted peptide	36.34	27.18	26.69	ns	ns
434	Medtr5g023775.1	Nodule Cysteine-Rich (NCR) secreted peptide	35.76	11.46	18.75	-1.72	-1.03
435	Medtr2g075085.1	Nodule Cysteine-Rich (NCR) secreted peptide	34.88	39.21	38.08	ns	ns
436	Medtr6g084730.1	Nodule Cysteine-Rich (NCR) secreted peptide	34.87	17.57	31.32	ns	ns
437	Medtr3g053570.1	Nodule Cysteine-Rich (NCR) secreted peptide	34.33	40.73	36.2	ns	ns
438	Medtr5g061640.1	Nodule Cysteine-Rich (NCR) secreted peptide	34.29	36.92	32.71	ns	ns
439	Medtr4g065840.1	Nodule Cysteine-Rich (NCR) secreted peptide	33.96	25.31	26.39	ns	ns
440	Medtr4g011500.1	Nodule Cysteine-Rich (NCR) secreted peptide	33.95	34.69	31.18	ns	ns
441	Medtr8g066295.1	Nodule Cysteine-Rich (NCR) secreted peptide	33.79	33.46	32.34	ns	ns
442	Medtr2g072130.1	Nodule Cysteine-Rich (NCR) secreted peptide	32.27	25.31	19.72	ns	ns
443	Medtr3g016130.1	Nodule Cysteine-Rich (NCR) secreted peptide	31.74	14.87	19.13	ns	ns
444	Medtr4g071890.1	Nodule Cysteine-Rich (NCR) secreted peptide	31.41	27.84	37.01	ns	ns
445	Medtr7g045910.2	Nodule Cysteine-Rich (NCR) secreted peptide	31.12	27.66	26.76	ns	ns
446	Medtr7g010200.1	Nodule Cysteine-Rich (NCR) secreted peptide	30.79	28.17	23.98	ns	ns
447	Medtr7g029165.1	Nodule Cysteine-Rich (NCR) secreted peptide	30.42	12.68	13.05	-1.35	-1.33
448	Medtr7g059415.1	Nodule Cysteine-Rich (NCR) secreted peptide	30.15	13.82	17.6	ns	ns
449	Medtr1g041915.1	Nodule Cysteine-Rich (NCR) secreted peptide	29.7	9.12	10.08	-1.78	-1.66
450	Medtr3g033105.1	Nodule Cysteine-Rich (NCR) secreted peptide	27.42	18.45	21.91	ns	ns
451	Medtr7g028800.1	Nodule Cysteine-Rich (NCR) secreted peptide	26.49	10.07	16.23	-1.48	-0.81
452	Medtr5g072420.1	Nodule Cysteine-Rich (NCR) secreted peptide	26.12	8.02	10.69	-1.79	-1.4
453	Medtr4g018727.1	Nodule Cysteine-Rich (NCR) secreted peptide	25.79	16.89	19.59	ns	ns
454	Medtr6g038320.1	Nodule Cysteine-Rich (NCR) secreted peptide	25.18	11.67	16.58	-1.19	-0.7
455	Medtr3g008445.1	Nodule Cysteine-Rich (NCR) secreted peptide	24.24	10.79	15.24	ns	ns
456	Medtr6g084970.1	Nodule Cysteine-Rich (NCR) secreted peptide	23.79	19.52	19.81	ns	ns
457	Medtr3g053590.1	Nodule Cysteine-Rich (NCR) secreted peptide	23.23	11.89	18.92	ns	ns
458	Medtr6g044730.1	Nodule Cysteine-Rich (NCR) secreted peptide	23.12	10.78	16	ns	ns
459	Medtr3g028380.1	Nodule Cysteine-Rich (NCR) secreted peptide	22.59	8.65	11.35	-1.47	-1.1
460	Medtr5g064860.1	Nodule Cysteine-Rich (NCR) secreted peptide	22.22	14.07	20.14	ns	ns
461	Medtr3g006660.1	Nodule Cysteine-Rich (NCR) secreted peptide	22.08	5.99	8.82	-1.96	-1.42
462	Medtr3g025295.1	Nodule Cysteine-Rich (NCR) secreted peptide	21.65	12.03	16.49	ns	ns
463	Medtr2g046670.1	Nodule Cysteine-Rich (NCR) secreted peptide	21.61	20.88	19.48	ns	ns
464	Medtr4g033830.2	Nodule Cysteine-Rich (NCR) secreted peptide	21.02	8.74	15.79	ns	ns
465	Medtr7g015700.1	Nodule Cysteine-Rich (NCR) secreted peptide	20.75	16.74	22.56	ns	ns
466	Medtr1g044500.1	Nodule Cysteine-Rich (NCR) secreted peptide	20.54	30.98	38.14	ns	ns
467	Medtr3g014705.1	Nodule Cysteine-Rich (NCR) secreted peptide	19.69	13.79	14.55	ns	ns
468	Medtr2g073100.2	Nodule Cysteine-Rich (NCR) secreted peptide	18.1	9.72	12.07	-0.98	-0.69
469	Medtr6g406390.1	Nodule Cysteine-Rich (NCR) secreted peptide	17.98	8.51	21.82	ns	ns
470	Medtr0192s0050.1	Nodule Cysteine-Rich (NCR) secreted peptide	16.78	5.27	6.92	-1.75	-1.38
471	Medtr3g015877.1	Nodule Cysteine-Rich (NCR) secreted peptide	16.7	9.28	9.36	ns	ns
472	Medtr5g048310.2	Nodule Cysteine-Rich (NCR) secreted peptide	16.33	5.56	8.69	-1.64	-1.01
473	Medtr3g020950.1	Nodule Cysteine-Rich (NCR) secreted peptide	14.34	4.21	6.32	-1.85	-1.29
474	Medtr3g085657.1	Nodule Cysteine-Rich (NCR) secreted peptide	13.72	10.09	12.57	ns	ns
475	Medtr7g008090.1	Nodule Cysteine-Rich (NCR) secreted peptide	13.25	6.33	12.86	ns	ns
476	Medtr5g014085.1	Nodule Cysteine-Rich (NCR) secreted peptide	13.17	13.27	11.24	ns	ns
477	Medtr5g072310.1	Nodule Cysteine-Rich (NCR) secreted peptide	12.32	17.72	14.46	ns	ns
478	Medtr6g089155.1	Nodule Cysteine-Rich (NCR) secreted peptide	11.62	8.84	12.73	ns	ns
479	Medtr7g095790.1	Nodule Cysteine-Rich (NCR) secreted peptide	11.6	4.12	5.32	ns	ns
480	Medtr4g057160.2	Nodule Cysteine-Rich (NCR) secreted peptide	11.54	7.75	8.75	ns	ns
481	Medtr4g059755.2	Nodule Cysteine-Rich (NCR) secreted peptide	11.45	7.43	10.4	ns	ns
482	Medtr5g061400.1	Nodule Cysteine-Rich (NCR) secreted peptide	11.06	3.92	9.03	ns	ns
483	Medtr3g467490.1	Nodule Cysteine-Rich (NCR) secreted peptide	10.9	6.98	5.64	ns	ns
484	Medtr1g053975.1	Nodule Cysteine-Rich (NCR) secreted peptide	10.81	2.71	2.86	-2.08	-2.02
485	Medtr2g041540.1	Nodule Cysteine-Rich (NCR) secreted peptide	10.28	10.86	12.73	ns	ns
486	Medtr3g044990.1	Nodule Cysteine-Rich (NCR) secreted peptide	10.02	3.28	5.09	ns	ns
487	Medtr5g076397.1	Nodule Cysteine-Rich (NCR) secreted peptide	9.68	9.77	10.88	ns	ns
488	Medtr4g060605.1	Nodule Cysteine-Rich (NCR) secreted peptide	9.59	6.88	13.95	ns	ns
489	Medtr7g029540.1	Nodule Cysteine-Rich (NCR) secreted peptide	9.25	4.92	6.46	ns	ns
490	Medtr4g063645.1	Nodule Cysteine-Rich (NCR) secreted peptide	8.6	3.44	5.58	ns	ns
491	Medtr1g046005.1	Nodule Cysteine-Rich (NCR) secreted peptide	8.11	3.95	4.23	ns	ns
492	Medtr6g034090.1	Nodule Cysteine-Rich (NCR) secreted peptide	7.68	2.39	4.87	-1.77	-0.76
493	Medtr1g037670.1	Nodule Cysteine-Rich (NCR) secreted peptide	7.68	5.41	7.07	ns	ns
494	Medtr3g063420.1	Nodule Cysteine-Rich (NCR) secreted peptide	7.35	6.41	5.71	ns	ns
495	Medtr4g018737.1	Nodule Cysteine-Rich (NCR) secreted peptide	7.29	4.85	5.53	ns	ns
496	Medtr1999s0010.1	Nodule Cysteine-Rich (NCR) secreted peptide	6.81	2.78	4.25	ns	ns
497	Medtr7g071720.2	Nodule Cysteine-Rich (NCR) secreted peptide	6.67	2.84	5.59	ns	ns
498	Medtr0040s0030.1	Nodule Cysteine-Rich (NCR) secreted peptide	5.67	2.79	7.65	ns	ns
499	Medtr4g018733.1	Nodule Cysteine-Rich (NCR) secreted peptide	5.13	2.71	1.68	ns	ns
500	Medtr4g033830.1	Nodule Cysteine-Rich (NCR) secreted peptide	5.07	2.44	3.35	ns	ns
501	Medtr7g051295.1	Nodule Cysteine-Rich (NCR) secreted peptide	4.76	2.29	3.13	ns	ns
502	Medtr4g026815.1	Nodule Cysteine-Rich (NCR) secreted peptide	4.74	0.18	1.68	ns	ns
503	Medtr1149s0010.1	Nodule Cysteine-Rich (NCR) secreted peptide	4.43	2.72	3.14	ns	ns
504	Medtr3g030060.1	Nodule Cysteine-Rich (NCR) secreted peptide	4.07	2.57	4.87	ns	ns
505	Medtr1g011245.1	Nodule Cysteine-Rich (NCR) secreted peptide	3.76	3.66	3.29	ns	ns
506	Medtr4g045657.1	Nodule Cysteine-Rich (NCR) secreted peptide	3.52	1.04	2.86	ns	ns
507	Medtr5g459540.1	Nodule Cysteine-Rich (NCR) secreted peptide	3.36	1.45	2.74	ns	ns
508	Medtr7g068360.1	Nodule Cysteine-Rich (NCR) secreted peptide	3.31	1.36	1.65	ns	ns
509	Medtr4g013160.1	Nodule Cysteine-Rich (NCR) secreted peptide	3.26	0.39	1.75	ns	ns
510	Medtr3g015665.2	Nodule Cysteine-Rich (NCR) secreted peptide	3.1	0.99	1.49	-1.73	-1.16
511	Medtr2g049945.1	Nodule Cysteine-Rich (NCR) secreted peptide	2.84	3.96	3.16	ns	ns
512	Medtr6g060320.1	Nodule Cysteine-Rich (NCR) secreted peptide	2.54	0.56	0.52	ns	ns
513	Medtr3g014260.2	Nodule Cysteine-Rich (NCR) secreted peptide	2.01	1.27	1.74	ns	ns
514	Medtr4g066270.2	Nodule Cysteine-Rich (NCR) secreted peptide	1.95	0.64	1.45	ns	ns
515	Medtr3g085653.1	Nodule Cysteine-Rich (NCR) secreted peptide	1.91	1.28	1.13	ns	ns
516	Medtr3g058600.1	Nodule Cysteine-Rich (NCR) secreted peptide	1.82	0.79	0.32	ns	ns
517	Medtr5g073675.1	Nodule Cysteine-Rich (NCR) secreted peptide	1.77	0.71	2.01	ns	ns
518	Medtr6g084960.1	Nodule Cysteine-Rich (NCR) secreted peptide	1.59	2.02	2.26	ns	ns
519	Medtr7g051325.1	Nodule Cysteine-Rich (NCR) secreted peptide	1.56	1.34	0.86	ns	ns
520	Medtr6g453240.1	Nodule Cysteine-Rich (NCR) secreted peptide	1.31	0.69	0.77	ns	ns
521	Medtr7g007440.1	Nodule Cysteine-Rich (NCR) secreted peptide	1.29	1.29	1.02	ns	ns
522	Medtr6g006355.1	Nodule Cysteine-Rich (NCR) secreted peptide	1.24	1.02	1.69	ns	ns
523	Medtr8g064030.1	Nodule Cysteine-Rich (NCR) secreted peptide	1.2	0.66	1.25	ns	ns
524	Medtr3g451540.1	Nodule Cysteine-Rich (NCR) secreted peptide	1.13	0.38	1.15	ns	ns
525	Medtr3g030075.1	Nodule Cysteine-Rich (NCR) secreted peptide	1.07	0.81	0.67	ns	ns
526	Medtr3g063420.2	Nodule Cysteine-Rich (NCR) secreted peptide	0.99	0.33	0.65	ns	ns
527	Medtr0674s0020.1	Nodule Cysteine-Rich (NCR) secreted peptide	0.98	0.07	0.37	ns	ns
528	Medtr4g031815.1	Nodule Cysteine-Rich (NCR) secreted peptide	0.87	1.14	0.73	ns	ns
529	Medtr4g065970.1	Nodule Cysteine-Rich (NCR) secreted peptide	0.86	0.64	0.83	ns	ns
530	Medtr1g051240.1	Nodule Cysteine-Rich (NCR) secreted peptide	0.85	0	1.98	ns	ns
531	Medtr0753s0020.1	Nodule Cysteine-Rich (NCR) secreted peptide	0.77	0	0	ns	ns
532	Medtr1g052005.3	Nodule Cysteine-Rich (NCR) secreted peptide	0.73	0.28	0.37	ns	ns
533	Medtr5g072275.1	Nodule Cysteine-Rich (NCR) secreted peptide	0.69	0.93	1.12	ns	ns
534	Medtr0240s0070.1	Nodule Cysteine-Rich (NCR) secreted peptide	0.61	0.14	0.13	ns	ns
535	Medtr6g466410.1	Nodule Cysteine-Rich (NCR) secreted peptide	0.5	0.07	0.72	ns	ns
536	Medtr5g059325.1	Nodule Cysteine-Rich (NCR) secreted peptide	0.49	0.24	0.12	ns	ns
537	Medtr7g095800.1	Nodule Cysteine-Rich (NCR) secreted peptide	0.44	0.1	0.13	ns	ns
538	Medtr6g083310.1	Nodule Cysteine-Rich (NCR) secreted peptide	0.42	0.63	0.64	ns	ns
539	Medtr4g018747.1	Nodule Cysteine-Rich (NCR) secreted peptide	0.32	0.2	0	ns	ns
540	Medtr7g039150.1	Nodule Cysteine-Rich (NCR) secreted peptide	0.3	0	0	ns	ns
541	Medtr7g095780.1	Nodule Cysteine-Rich (NCR) secreted peptide	0.28	0.12	0.33	ns	ns
542	Medtr0386s0020.1	Nodule Cysteine-Rich (NCR) secreted peptide	0.23	0.22	0.47	ns	ns
543	Medtr1g022310.1	Nodule Cysteine-Rich (NCR) secreted peptide	0.15	0.12	0	ns	ns
544	Medtr1g011415.1	Nodule Cysteine-Rich (NCR) secreted peptide	0.08	0	0	ns	ns
545	Medtr7g065015.2	Nodule Cysteine-Rich (NCR) secreted peptide	0.08	0.08	0.11	ns	ns
546	Medtr4g064375.1	Nodule Cysteine-Rich (NCR) secreted peptide	0.07	0	0.09	ns	ns
547	Medtr6g088495.1	Nodule Cysteine-Rich (NCR) secreted peptide	0.07	0	0.05	ns	ns
548	Medtr3g014705.2	Nodule Cysteine-Rich (NCR) secreted peptide	0.05	0.1	0.12	ns	ns
549	Medtr7g451500.1	Nodule Cysteine-Rich (NCR) secreted peptide	0.05	0	0.06	ns	ns
550	Medtr6g464870.3	Nodule Cysteine-Rich (NCR) secreted peptide	0.01	0	0.01	ns	ns
551	Medtr0003s0010.1	Nodule Cysteine-Rich (NCR) secreted peptide	0	0	0	ns	ns
552	Medtr0135s0010.1	Nodule Cysteine-Rich (NCR) secreted peptide	0	0	0	ns	ns
553	Medtr0135s0020.1	Nodule Cysteine-Rich (NCR) secreted peptide	0	0	0	ns	ns
554	Medtr0135s0030.1	Nodule Cysteine-Rich (NCR) secreted peptide	0	0	0	ns	ns
555	Medtr0135s0040.1	Nodule Cysteine-Rich (NCR) secreted peptide	0	0	0	ns	ns
556	Medtr0135s0050.1	Nodule Cysteine-Rich (NCR) secreted peptide	0	0	0	ns	ns
557	Medtr0135s0060.1	Nodule Cysteine-Rich (NCR) secreted peptide	0	0	0	ns	ns
558	Medtr0240s0040.2	Nodule Cysteine-Rich (NCR) secreted peptide	0	0	0	ns	ns
559	Medtr0549s0030.1	Nodule Cysteine-Rich (NCR) secreted peptide	0	0	0	ns	ns
560	Medtr0753s0010.1	Nodule Cysteine-Rich (NCR) secreted peptide	0	0	0	ns	ns
561	Medtr1826s0010.1	Nodule Cysteine-Rich (NCR) secreted peptide	0	0	0	ns	ns
562	Medtr1886s0010.1	Nodule Cysteine-Rich (NCR) secreted peptide	0	0	0	ns	ns
563	Medtr1g052005.1	Nodule Cysteine-Rich (NCR) secreted peptide	0	0	0	ns	ns
564	Medtr1g052005.2	Nodule Cysteine-Rich (NCR) secreted peptide	0	0	0	ns	ns
565	Medtr1g055120.1	Nodule Cysteine-Rich (NCR) secreted peptide	0	0	0.21	ns	ns
566	Medtr2g041380.1	Nodule Cysteine-Rich (NCR) secreted peptide	0	0	0	ns	ns
567	Medtr2g044310.1	Nodule Cysteine-Rich (NCR) secreted peptide	0	0.07	0.1	ns	ns
568	Medtr2g054195.1	Nodule Cysteine-Rich (NCR) secreted peptide	0	0	0	ns	ns
569	Medtr2g055040.1	Nodule Cysteine-Rich (NCR) secreted peptide	0	0	0	ns	ns
570	Medtr2g073100.1	Nodule Cysteine-Rich (NCR) secreted peptide	0	0	0	ns	ns
571	Medtr3g012380.1	Nodule Cysteine-Rich (NCR) secreted peptide	0	0	0	ns	ns
572	Medtr3g014260.1	Nodule Cysteine-Rich (NCR) secreted peptide	0	0	0	ns	ns
573	Medtr3g015665.1	Nodule Cysteine-Rich (NCR) secreted peptide	0	0	0	ns	ns
574	Medtr3g034220.1	Nodule Cysteine-Rich (NCR) secreted peptide	0	0	0	ns	ns
575	Medtr3g060948.1	Nodule Cysteine-Rich (NCR) secreted peptide	0	0	0	ns	ns
576	Medtr3g062775.1	Nodule Cysteine-Rich (NCR) secreted peptide	0	0	0	ns	ns
577	Medtr3g062785.1	Nodule Cysteine-Rich (NCR) secreted peptide	0	0	0	ns	ns
578	Medtr3g062810.1	Nodule Cysteine-Rich (NCR) secreted peptide	0	0	0	ns	ns
579	Medtr3g062830.1	Nodule Cysteine-Rich (NCR) secreted peptide	0	0	0	ns	ns
580	Medtr3g449640.1	Nodule Cysteine-Rich (NCR) secreted peptide	0	0	0	ns	ns
581	Medtr3g451390.1	Nodule Cysteine-Rich (NCR) secreted peptide	0	0	0	ns	ns
582	Medtr3g451580.1	Nodule Cysteine-Rich (NCR) secreted peptide	0	0	0	ns	ns
583	Medtr4g018693.1	Nodule Cysteine-Rich (NCR) secreted peptide	0	0	0	ns	ns
584	Medtr4g018713.1	Nodule Cysteine-Rich (NCR) secreted peptide	0	0	0	ns	ns
585	Medtr4g023900.2	Nodule Cysteine-Rich (NCR) secreted peptide	0	0	0	ns	ns
586	Medtr4g026750.1	Nodule Cysteine-Rich (NCR) secreted peptide	0	0	0	ns	ns
587	Medtr4g031380.1	Nodule Cysteine-Rich (NCR) secreted peptide	0	0	0	ns	ns
588	Medtr4g031430.1	Nodule Cysteine-Rich (NCR) secreted peptide	0	0	0	ns	ns
589	Medtr4g031525.1	Nodule Cysteine-Rich (NCR) secreted peptide	0	0	0	ns	ns
590	Medtr4g031745.1	Nodule Cysteine-Rich (NCR) secreted peptide	0	0	0	ns	ns
591	Medtr4g031805.1	Nodule Cysteine-Rich (NCR) secreted peptide	0	0	0	ns	ns
592	Medtr4g045623.1	Nodule Cysteine-Rich (NCR) secreted peptide	0	0	0	ns	ns
593	Medtr4g045633.1	Nodule Cysteine-Rich (NCR) secreted peptide	0	0	0	ns	ns
594	Medtr4g053180.1	Nodule Cysteine-Rich (NCR) secreted peptide	0	0	0	ns	ns
595	Medtr4g053180.2	Nodule Cysteine-Rich (NCR) secreted peptide	0	0	0	ns	ns
596	Medtr4g057160.1	Nodule Cysteine-Rich (NCR) secreted peptide	0	0	0	ns	ns
597	Medtr4g059755.1	Nodule Cysteine-Rich (NCR) secreted peptide	0	0	0	ns	ns
598	Medtr4g059755.3	Nodule Cysteine-Rich (NCR) secreted peptide	0	0	0	ns	ns
599	Medtr4g065720.1	Nodule Cysteine-Rich (NCR) secreted peptide	0	0	0	ns	ns
600	Medtr4g065820.2	Nodule Cysteine-Rich (NCR) secreted peptide	0	0	0	ns	ns
601	Medtr4g065960.1	Nodule Cysteine-Rich (NCR) secreted peptide	0	0	0	ns	ns
602	Medtr4g066270.1	Nodule Cysteine-Rich (NCR) secreted peptide	0	0	0	ns	ns
603	Medtr5g040380.1	Nodule Cysteine-Rich (NCR) secreted peptide	0	0	0	ns	ns
604	Medtr5g048310.1	Nodule Cysteine-Rich (NCR) secreted peptide	0	0	0	ns	ns
605	Medtr5g059420.1	Nodule Cysteine-Rich (NCR) secreted peptide	0	0.11	0	ns	ns
606	Medtr5g066127.1	Nodule Cysteine-Rich (NCR) secreted peptide	0	0	0	ns	ns
607	Medtr5g072205.1	Nodule Cysteine-Rich (NCR) secreted peptide	0	0	0	ns	ns
608	Medtr6g011210.1	Nodule Cysteine-Rich (NCR) secreted peptide	0	0	0	ns	ns
609	Medtr6g025135.1	Nodule Cysteine-Rich (NCR) secreted peptide	0	0	0	ns	ns
610	Medtr6g044575.1	Nodule Cysteine-Rich (NCR) secreted peptide	0	0	0	ns	ns
611	Medtr6g075430.1	Nodule Cysteine-Rich (NCR) secreted peptide	0	0.03	0.04	ns	ns
612	Medtr6g084630.1	Nodule Cysteine-Rich (NCR) secreted peptide	0	0	0	ns	ns
613	Medtr6g406350.1	Nodule Cysteine-Rich (NCR) secreted peptide	0	0	0	ns	ns
614	Medtr6g461990.1	Nodule Cysteine-Rich (NCR) secreted peptide	0	0	0	ns	ns
615	Medtr6g463780.1	Nodule Cysteine-Rich (NCR) secreted peptide	0	0.08	0	ns	ns
616	Medtr6g464870.1	Nodule Cysteine-Rich (NCR) secreted peptide	0	0	0	ns	ns
617	Medtr6g464870.2	Nodule Cysteine-Rich (NCR) secreted peptide	0	0	0	ns	ns
618	Medtr6g466410.2	Nodule Cysteine-Rich (NCR) secreted peptide	0	0	0	ns	ns
619	Medtr7g025060.1	Nodule Cysteine-Rich (NCR) secreted peptide	0	0	0	ns	ns
620	Medtr7g028468.1	Nodule Cysteine-Rich (NCR) secreted peptide	0	0	0	ns	ns
621	Medtr7g028790.1	Nodule Cysteine-Rich (NCR) secreted peptide	0	0	0	ns	ns
622	Medtr7g033870.1	Nodule Cysteine-Rich (NCR) secreted peptide	0	0	0	ns	ns
623	Medtr7g037410.1	Nodule Cysteine-Rich (NCR) secreted peptide	0	0	0	ns	ns
624	Medtr7g045910.1	Nodule Cysteine-Rich (NCR) secreted peptide	0	0	0	ns	ns
625	Medtr7g046115.1	Nodule Cysteine-Rich (NCR) secreted peptide	0	0	0	ns	ns
626	Medtr7g050395.1	Nodule Cysteine-Rich (NCR) secreted peptide	0	0	0	ns	ns
627	Medtr7g055763.1	Nodule Cysteine-Rich (NCR) secreted peptide	0	0	0	ns	ns
628	Medtr7g056683.1	Nodule Cysteine-Rich (NCR) secreted peptide	0	0	0	ns	ns
629	Medtr7g057560.1	Nodule Cysteine-Rich (NCR) secreted peptide	0	0	0	ns	ns
630	Medtr7g063420.1	Nodule Cysteine-Rich (NCR) secreted peptide	0	0	0	ns	ns
631	Medtr7g065015.1	Nodule Cysteine-Rich (NCR) secreted peptide	0	0	0	ns	ns
632	Medtr7g070645.1	Nodule Cysteine-Rich (NCR) secreted peptide	0	0	0	ns	ns
633	Medtr7g070645.2	Nodule Cysteine-Rich (NCR) secreted peptide	0	0	0	ns	ns
634	Medtr7g071720.1	Nodule Cysteine-Rich (NCR) secreted peptide	0	0	0	ns	ns
635	Medtr7g071720.3	Nodule Cysteine-Rich (NCR) secreted peptide	0	0	0	ns	ns
636	Medtr7g071720.4	Nodule Cysteine-Rich (NCR) secreted peptide	0	0	0	ns	ns
637	Medtr7g446540.1	Nodule Cysteine-Rich (NCR) secreted peptide	0	0	0	ns	ns
638	Medtr8g031590.1	Nodule Cysteine-Rich (NCR) secreted peptide	0	0	0	ns	ns
